# Supplementary material for: Mining actionable combined high utility incremental and associated sequential patterns
Source: PLoS One. 2023 Mar 29;18(3):e0283365. doi: 10.1371/journal.pone.0283365 (PMC10058157; doi:10.1371/journal.pone.0283365)
Supplement: S1 Datasets — (ZIP) [file pone.0283365.s001.zip]

Archive with 8 entries (6 files):
- Supporting Information/Data sets/
- Supporting Information/Data sets/BMSWebView2.txt
- Supporting Information/Data sets/FIFA.txt
- Supporting Information/Data sets/SIGN.txt
- Supporting Information/Data sets/SynDataset-160K.txt
- Supporting Information/Data sets/SynDataset-40K.txt
- Supporting Information/Data sets/Yoochoose-buys.txt
- Supporting Information/
