# Supplementary material for: Mining actionable combined high utility incremental and associated sequential patterns
Source: PLoS One. 2023 Mar 29;18(3):e0283365. doi: 10.1371/journal.pone.0283365 (PMC10058157; doi:10.1371/journal.pone.0283365)
Supplement: S1 Datasets — (ZIP) [file pone.0283365.s001.zip › Supporting Information/Data sets/BMSWebView2.txt]

82475[30] -1 84211[5] -1 86919[81] -1 86927[24] -1 86943[56] -1 -2 SUtility:196
56109[5] -1 222699[16] -1 -2 SUtility:21
55455[63] -1 -2 SUtility:63
81795[12] -1 81991[1] -1 -2 SUtility:13
55403[27] -1 55407[16] -1 55411[24] -1 55435[16] -1 55831[4] -1 55835[56] -1 55839[42] -1 55847[8] -1 55863[9] -1 55879[10] -1 55895[56] -1 55991[36] -1 56077[18] -1 56225[14] -1 56373[20] -1 56765[49] -1 222499[3] -1 222511[3] -1 222607[63] -1 222699[28] -1 -2 SUtility:502
55287[6] -1 55295[6] -1 55323[15] -1 55327[24] -1 55331[27] -1 222323[48] -1 222331[30] -1 -2 SUtility:156
84947[45] -1 84999[20] -1 -2 SUtility:65
82875[18] -1 82879[7] -1 86003[48] -1 -2 SUtility:73
85087[20] -1 -2 SUtility:20
82979[54] -1 -2 SUtility:54
55295[18] -1 55323[21] -1 55327[32] -1 55375[8] -1 222375[12] -1 -2 SUtility:91
80027[16] -1 80203[27] -1 81843[49] -1 81875[63] -1 81931[4] -1 81939[6] -1 81943[6] -1 86979[45] -1 89829[6] -1 89845[45] -1 89849[4] -1 222455[15] -1 222771[8] -1 222783[21] -1 222787[45] -1 222795[9] -1 -2 SUtility:369
78163[12] -1 84803[49] -1 84827[36] -1 -2 SUtility:97
222591[45] -1 -2 SUtility:45
55283[35] -1 55287[18] -1 56181[2] -1 89453[1] -1 -2 SUtility:56
81955[4] -1 81959[8] -1 81975[64] -1 -2 SUtility:76
55595[10] -1 -2 SUtility:10
84731[12] -1 84795[20] -1 228995[48] -1 -2 SUtility:80
55779[9] -1 -2 SUtility:9
228795[14] -1 -2 SUtility:14
82835[36] -1 82875[24] -1 82879[35] -1 88683[27] -1 88953[6] -1 -2 SUtility:128
55343[21] -1 -2 SUtility:21
55327[8] -1 55859[12] -1 81699[6] -1 -2 SUtility:26
78591[32] -1 78731[45] -1 78875[10] -1 83639[8] -1 83711[6] -1 83747[20] -1 85659[63] -1 88167[9] -1 88543[1] -1 88583[7] -1 89453[1] -1 89465[12] -1 89701[14] -1 89705[3] -1 89829[2] -1 89845[63] -1 90101[49] -1 -2 SUtility:345
55759[14] -1 55803[32] -1 222535[5] -1 -2 SUtility:51
55283[49] -1 55319[32] -1 55331[24] -1 55403[81] -1 222323[8] -1 -2 SUtility:194
55367[45] -1 82747[36] -1 -2 SUtility:81
56333[18] -1 56337[28] -1 222915[81] -1 -2 SUtility:127
88735[20] -1 -2 SUtility:20
82127[36] -1 82719[24] -1 -2 SUtility:60
55267[48] -1 55271[32] -1 55291[27] -1 55295[48] -1 55315[8] -1 55319[4] -1 55351[24] -1 55463[18] -1 55483[21] -1 55487[9] -1 55527[54] -1 55551[8] -1 55559[9] -1 55703[36] -1 55819[12] -1 55847[8] -1 55875[42] -1 55883[42] -1 55919[16] -1 55923[49] -1 56023[16] -1 56037[81] -1 56041[40] -1 56397[10] -1 56553[15] -1 56557[81] -1 56561[35] -1 56761[30] -1 79539[72] -1 222331[15] -1 222339[8] -1 222395[54] -1 222459[63] -1 222463[30] -1 222475[20] -1 222487[18] -1 222607[72] -1 222611[64] -1 222615[21] -1 222643[14] -1 222963[3] -1 222967[4] -1 -2 SUtility:1281
55855[15] -1 55871[10] -1 222611[16] -1 -2 SUtility:41
85167[28] -1 -2 SUtility:28
55855[6] -1 55871[2] -1 55887[7] -1 55895[48] -1 89721[1] -1 89737[32] -1 89745[12] -1 197025[56] -1 222607[27] -1 222647[40] -1 222671[36] -1 222675[3] -1 -2 SUtility:270
82719[24] -1 -2 SUtility:24
79539[8] -1 -2 SUtility:8
55531[35] -1 -2 SUtility:35
55287[42] -1 55291[54] -1 55627[3] -1 55679[14] -1 55719[5] -1 56229[25] -1 222331[15] -1 222335[18] -1 222471[9] -1 223055[6] -1 -2 SUtility:191
86911[32] -1 86915[24] -1 -2 SUtility:56
81591[36] -1 -2 SUtility:36
55267[42] -1 55315[72] -1 55323[15] -1 55843[72] -1 55847[2] -1 55859[15] -1 55863[21] -1 55867[20] -1 55871[18] -1 55875[28] -1 55879[10] -1 55883[49] -1 55967[24] -1 55971[27] -1 56761[20] -1 56769[24] -1 222323[64] -1 222335[14] -1 222631[16] -1 222675[18] -1 222679[6] -1 -2 SUtility:577
55283[21] -1 -2 SUtility:21
83339[8] -1 83451[8] -1 -2 SUtility:16
79879[27] -1 82063[4] -1 84743[16] -1 -2 SUtility:47
83115[32] -1 -2 SUtility:32
55267[6] -1 55271[24] -1 55283[63] -1 55295[18] -1 55351[36] -1 -2 SUtility:147
85351[12] -1 -2 SUtility:12
55555[5] -1 -2 SUtility:5
89653[21] -1 -2 SUtility:21
83227[16] -1 -2 SUtility:16
55283[28] -1 -2 SUtility:28
55483[7] -1 55487[6] -1 -2 SUtility:13
55267[24] -1 55271[4] -1 55351[48] -1 -2 SUtility:76
86283[21] -1 198405[48] -1 -2 SUtility:69
55267[30] -1 55351[48] -1 55503[48] -1 55515[72] -1 56037[36] -1 56041[16] -1 56169[64] -1 222383[36] -1 222387[6] -1 222391[28] -1 222755[32] -1 -2 SUtility:416
55547[1] -1 -2 SUtility:1
55527[9] -1 55531[49] -1 55539[45] -1 222395[27] -1 -2 SUtility:130
78359[56] -1 -2 SUtility:56
86999[16] -1 89441[21] -1 -2 SUtility:37
56761[20] -1 -2 SUtility:20
84651[64] -1 -2 SUtility:64
87015[14] -1 -2 SUtility:14
55267[54] -1 55271[36] -1 55531[7] -1 55539[15] -1 56007[40] -1 56011[28] -1 56761[5] -1 222395[27] -1 222435[6] -1 222675[12] -1 -2 SUtility:230
87075[15] -1 203729[48] -1 -2 SUtility:63
88487[40] -1 -2 SUtility:40
55267[18] -1 55271[24] -1 55275[5] -1 55287[36] -1 55323[12] -1 55351[6] -1 -2 SUtility:101
83075[48] -1 89433[12] -1 89521[72] -1 -2 SUtility:132
82615[18] -1 82619[9] -1 84663[12] -1 84775[21] -1 84779[3] -1 85995[72] -1 -2 SUtility:135
88937[20] -1 88941[30] -1 88957[20] -1 89033[56] -1 -2 SUtility:126
84723[45] -1 84771[16] -1 239699[9] -1 -2 SUtility:70
85915[42] -1 -2 SUtility:42
55275[35] -1 55339[12] -1 55343[49] -1 55783[6] -1 222323[48] -1 222599[6] -1 -2 SUtility:156
203729[56] -1 -2 SUtility:56
55267[6] -1 55315[48] -1 55323[15] -1 55327[72] -1 55351[42] -1 55487[21] -1 222459[72] -1 -2 SUtility:276
83719[56] -1 83731[48] -1 83795[16] -1 84679[24] -1 84751[24] -1 84759[54] -1 84811[4] -1 84999[40] -1 85011[54] -1 -2 SUtility:320
55315[64] -1 55323[21] -1 55327[16] -1 55487[21] -1 55835[63] -1 55863[24] -1 55875[49] -1 79007[54] -1 86307[20] -1 -2 SUtility:332
83547[20] -1 83571[6] -1 83575[9] -1 83579[8] -1 83583[63] -1 -2 SUtility:106
78435[45] -1 -2 SUtility:45
81771[81] -1 81955[12] -1 81959[24] -1 86075[18] -1 86107[48] -1 -2 SUtility:183
55275[40] -1 56761[40] -1 56769[16] -1 -2 SUtility:96
55543[6] -1 55831[24] -1 55835[56] -1 55847[14] -1 -2 SUtility:100
81639[30] -1 -2 SUtility:30
228883[49] -1 -2 SUtility:49
78247[30] -1 86887[27] -1 89185[24] -1 -2 SUtility:81
87375[27] -1 -2 SUtility:27
55267[18] -1 55287[54] -1 -2 SUtility:72
86403[4] -1 86415[15] -1 -2 SUtility:19
83815[15] -1 83907[24] -1 84731[12] -1 87283[24] -1 89465[48] -1 -2 SUtility:123
89521[40] -1 -2 SUtility:40
85143[18] -1 85147[21] -1 88711[54] -1 -2 SUtility:93
55367[36] -1 55379[12] -1 -2 SUtility:48
56769[16] -1 -2 SUtility:16
81699[3] -1 81723[15] -1 84455[7] -1 86067[7] -1 89649[2] -1 -2 SUtility:34
222395[18] -1 -2 SUtility:18
55463[3] -1 55475[21] -1 222379[4] -1 -2 SUtility:28
78359[14] -1 78371[7] -1 78411[6] -1 78415[15] -1 78427[81] -1 78431[64] -1 78439[4] -1 78599[42] -1 78643[15] -1 78731[10] -1 78875[40] -1 78879[48] -1 83979[5] -1 87003[5] -1 87015[28] -1 87039[40] -1 87055[24] -1 87203[81] -1 89593[3] -1 -2 SUtility:532
86947[1] -1 228831[5] -1 228835[9] -1 228839[45] -1 228843[30] -1 -2 SUtility:90
203729[8] -1 238931[28] -1 239211[1] -1 -2 SUtility:37
56003[18] -1 56769[20] -1 222435[7] -1 222531[4] -1 222583[64] -1 222599[12] -1 -2 SUtility:125
83271[16] -1 83359[8] -1 228951[48] -1 -2 SUtility:72
56177[63] -1 56181[6] -1 -2 SUtility:69
222395[81] -1 222583[56] -1 -2 SUtility:137
87015[63] -1 -2 SUtility:63
82875[54] -1 -2 SUtility:54
56633[15] -1 -2 SUtility:15
223055[2] -1 -2 SUtility:2
84731[18] -1 84755[64] -1 -2 SUtility:82
81787[16] -1 81955[20] -1 83031[6] -1 83907[9] -1 86187[32] -1 89317[16] -1 89337[35] -1 -2 SUtility:134
55831[8] -1 55835[42] -1 55839[14] -1 55855[15] -1 55863[18] -1 55867[8] -1 55871[10] -1 -2 SUtility:115
238931[56] -1 239211[1] -1 -2 SUtility:57
55527[18] -1 55531[42] -1 222395[9] -1 -2 SUtility:69
55595[18] -1 55619[4] -1 55827[4] -1 56177[63] -1 56193[54] -1 222439[10] -1 222459[18] -1 222471[9] -1 222487[54] -1 222787[18] -1 -2 SUtility:252
55351[30] -1 -2 SUtility:30
83135[35] -1 89321[24] -1 89645[12] -1 -2 SUtility:71
83039[9] -1 83047[48] -1 83055[40] -1 84595[9] -1 84727[27] -1 84767[18] -1 89253[18] -1 89433[8] -1 228935[81] -1 -2 SUtility:258
55343[56] -1 55531[7] -1 55535[6] -1 55539[15] -1 55807[10] -1 55887[4] -1 55891[16] -1 56765[56] -1 222395[63] -1 222411[36] -1 222491[12] -1 222531[8] -1 222563[28] -1 222583[56] -1 222599[36] -1 -2 SUtility:409
79043[21] -1 85143[48] -1 85147[9] -1 -2 SUtility:78
55323[6] -1 55327[16] -1 55331[3] -1 55543[3] -1 55555[20] -1 55563[2] -1 222319[20] -1 222331[40] -1 222447[63] -1 222647[15] -1 222651[1] -1 222667[63] -1 222675[12] -1 -2 SUtility:264
203729[8] -1 -2 SUtility:8
85987[32] -1 -2 SUtility:32
78163[16] -1 84731[12] -1 84747[18] -1 84759[24] -1 -2 SUtility:70
55855[6] -1 55863[18] -1 55871[12] -1 55883[49] -1 197025[24] -1 222607[72] -1 222615[3] -1 -2 SUtility:184
83719[16] -1 83727[24] -1 -2 SUtility:40
88531[48] -1 -2 SUtility:48
89649[8] -1 -2 SUtility:8
55327[72] -1 55439[12] -1 55443[5] -1 55447[54] -1 55451[7] -1 222351[54] -1 222355[81] -1 -2 SUtility:285
84727[72] -1 84731[36] -1 84755[8] -1 84767[54] -1 -2 SUtility:170
86119[42] -1 86143[4] -1 -2 SUtility:46
55323[18] -1 55327[64] -1 55407[56] -1 55411[12] -1 55415[9] -1 55435[10] -1 55463[3] -1 55475[42] -1 55483[49] -1 55487[9] -1 55491[30] -1 55543[18] -1 55619[5] -1 55703[36] -1 55827[28] -1 56077[27] -1 56173[12] -1 79651[4] -1 79667[54] -1 79795[45] -1 79823[10] -1 80059[27] -1 80127[35] -1 80223[25] -1 80227[28] -1 80947[4] -1 82259[8] -1 82931[12] -1 82939[12] -1 84159[21] -1 84183[21] -1 84199[9] -1 84247[45] -1 84267[10] -1 84603[5] -1 84647[5] -1 84679[8] -1 84867[16] -1 84871[1] -1 84947[36] -1 85011[48] -1 85311[18] -1 85451[9] -1 85647[5] -1 86459[64] -1 86691[36] -1 86879[3] -1 86971[24] -1 87475[6] -1 88071[20] -1 88259[3] -1 88263[7] -1 88267[3] -1 88399[28] -1 88427[27] -1 88451[6] -1 89285[1] -1 89289[6] -1 89293[8] -1 222379[28] -1 222383[36] -1 222447[42] -1 222779[6] -1 222791[36] -1 228799[5] -1 -2 SUtility:1344
55287[24] -1 55315[48] -1 -2 SUtility:72
55619[3] -1 56077[27] -1 56761[10] -1 -2 SUtility:40
56769[8] -1 -2 SUtility:8
78403[10] -1 78643[45] -1 86187[24] -1 -2 SUtility:79
56177[7] -1 56185[54] -1 222795[9] -1 -2 SUtility:70
56769[28] -1 -2 SUtility:28
78719[14] -1 -2 SUtility:14
55271[4] -1 -2 SUtility:4
55455[7] -1 222371[24] -1 222423[18] -1 222671[72] -1 -2 SUtility:121
87555[4] -1 87595[12] -1 87639[45] -1 87659[9] -1 87663[54] -1 88427[63] -1 -2 SUtility:187
79795[25] -1 -2 SUtility:25
82679[64] -1 83991[27] -1 84023[12] -1 222395[63] -1 -2 SUtility:166
89185[24] -1 -2 SUtility:24
81615[14] -1 -2 SUtility:14
87095[63] -1 -2 SUtility:63
55283[7] -1 55887[5] -1 55891[14] -1 55895[72] -1 55899[27] -1 87059[6] -1 203729[32] -1 222375[14] -1 222695[1] -1 -2 SUtility:178
87127[4] -1 -2 SUtility:4
56217[12] -1 56225[8] -1 56273[18] -1 -2 SUtility:38
55831[12] -1 55835[35] -1 55887[8] -1 55891[12] -1 55899[36] -1 56761[25] -1 56769[12] -1 84159[28] -1 84183[49] -1 84187[24] -1 84199[12] -1 84247[20] -1 84267[25] -1 -2 SUtility:298
89721[7] -1 89737[24] -1 89745[24] -1 -2 SUtility:55
55455[42] -1 -2 SUtility:42
55831[24] -1 55835[56] -1 55859[24] -1 222607[18] -1 222615[21] -1 -2 SUtility:143
55463[6] -1 55503[32] -1 -2 SUtility:38
55663[2] -1 222447[63] -1 222479[5] -1 -2 SUtility:70
55871[10] -1 55875[21] -1 197025[24] -1 -2 SUtility:55
55351[48] -1 55543[18] -1 55547[6] -1 55551[20] -1 55555[10] -1 55559[4] -1 55563[2] -1 55831[28] -1 55835[21] -1 55959[14] -1 56761[40] -1 -2 SUtility:211
83719[48] -1 84603[15] -1 -2 SUtility:63
86287[3] -1 86291[24] -1 89541[10] -1 -2 SUtility:37
83627[28] -1 89521[32] -1 -2 SUtility:60
55543[3] -1 56761[5] -1 -2 SUtility:8
55839[28] -1 55855[15] -1 55879[40] -1 55883[42] -1 222615[6] -1 -2 SUtility:131
55267[36] -1 55351[18] -1 222643[28] -1 -2 SUtility:82
86887[12] -1 -2 SUtility:12
55271[16] -1 -2 SUtility:16
81603[8] -1 203729[56] -1 238931[7] -1 239211[5] -1 -2 SUtility:76
85027[20] -1 -2 SUtility:20
83547[35] -1 -2 SUtility:35
56633[40] -1 203729[8] -1 203733[40] -1 222655[27] -1 223019[30] -1 223023[36] -1 -2 SUtility:181
81535[18] -1 85915[7] -1 -2 SUtility:25
78591[72] -1 78687[24] -1 84759[24] -1 89173[2] -1 206603[1] -1 -2 SUtility:123
56201[42] -1 222791[27] -1 -2 SUtility:69
81591[28] -1 -2 SUtility:28
88969[4] -1 90157[12] -1 -2 SUtility:16
78395[16] -1 78595[16] -1 78791[64] -1 78795[72] -1 78891[6] -1 85103[12] -1 -2 SUtility:186
56201[7] -1 222767[28] -1 -2 SUtility:35
79071[3] -1 83963[63] -1 83971[36] -1 83983[8] -1 86907[35] -1 86911[32] -1 89517[40] -1 198429[36] -1 228743[35] -1 -2 SUtility:288
55271[28] -1 222331[40] -1 222439[4] -1 222907[36] -1 222923[30] -1 -2 SUtility:138
89185[24] -1 -2 SUtility:24
55367[63] -1 55443[6] -1 55447[36] -1 55455[14] -1 55831[8] -1 55843[32] -1 55847[16] -1 55863[6] -1 55887[6] -1 55891[6] -1 55899[72] -1 56333[12] -1 56337[8] -1 56345[48] -1 56373[40] -1 56761[40] -1 56769[36] -1 222351[48] -1 222359[35] -1 222375[12] -1 222651[3] -1 222663[14] -1 222667[56] -1 222675[3] -1 222907[30] -1 222919[6] -1 222943[5] -1 -2 SUtility:661
86143[9] -1 -2 SUtility:9
222647[25] -1 222655[27] -1 -2 SUtility:52
81699[3] -1 81911[12] -1 81923[4] -1 84603[5] -1 84827[18] -1 86067[3] -1 86107[48] -1 86143[4] -1 89721[9] -1 89737[32] -1 -2 SUtility:138
78687[20] -1 83547[40] -1 86187[56] -1 86987[7] -1 87043[49] -1 -2 SUtility:172
56169[24] -1 -2 SUtility:24
78687[16] -1 -2 SUtility:16
83663[28] -1 -2 SUtility:28
55295[48] -1 55319[32] -1 55323[24] -1 55327[32] -1 55331[27] -1 55547[8] -1 55551[36] -1 55555[5] -1 55559[8] -1 55563[6] -1 222319[35] -1 222331[30] -1 222339[72] -1 -2 SUtility:363
83115[32] -1 83135[30] -1 83183[7] -1 83547[5] -1 87335[18] -1 87343[12] -1 88427[9] -1 89441[49] -1 203729[40] -1 -2 SUtility:202
84883[18] -1 -2 SUtility:18
83339[6] -1 83451[16] -1 -2 SUtility:22
222471[27] -1 -2 SUtility:27
79767[12] -1 89133[10] -1 -2 SUtility:22
55283[63] -1 55875[7] -1 56061[27] -1 222331[15] -1 222655[9] -1 222659[28] -1 222663[2] -1 -2 SUtility:151
83547[30] -1 83727[6] -1 -2 SUtility:36
78179[54] -1 82935[42] -1 82963[24] -1 83547[10] -1 84759[6] -1 84867[10] -1 -2 SUtility:146
82771[2] -1 83815[30] -1 86047[28] -1 86059[40] -1 88427[54] -1 89453[2] -1 -2 SUtility:156
78391[3] -1 78419[35] -1 81607[25] -1 81627[1] -1 84727[27] -1 84743[72] -1 84755[24] -1 84839[35] -1 228759[14] -1 -2 SUtility:236
56765[35] -1 -2 SUtility:35
203729[56] -1 -2 SUtility:56
78247[35] -1 78687[20] -1 81583[8] -1 83891[7] -1 86267[21] -1 86803[16] -1 87335[24] -1 87351[8] -1 203729[64] -1 222439[18] -1 -2 SUtility:221
55271[20] -1 55291[18] -1 222331[30] -1 -2 SUtility:68
55291[54] -1 -2 SUtility:54
82963[36] -1 86047[42] -1 -2 SUtility:78
56633[5] -1 222835[6] -1 -2 SUtility:11
79519[72] -1 -2 SUtility:72
56077[45] -1 56229[35] -1 56565[25] -1 -2 SUtility:105
86067[3] -1 89185[64] -1 -2 SUtility:67
222791[36] -1 -2 SUtility:36
55887[8] -1 55899[18] -1 -2 SUtility:26
82811[9] -1 82815[14] -1 82819[49] -1 -2 SUtility:72
56057[72] -1 -2 SUtility:72
55755[5] -1 222459[36] -1 222551[72] -1 -2 SUtility:113
83475[27] -1 83479[30] -1 -2 SUtility:57
78759[1] -1 89817[63] -1 -2 SUtility:64
55679[49] -1 -2 SUtility:49
55663[3] -1 56117[2] -1 56165[24] -1 56561[49] -1 222687[24] -1 222691[10] -1 -2 SUtility:112
87375[15] -1 87419[72] -1 88391[45] -1 88595[6] -1 89717[20] -1 89733[24] -1 -2 SUtility:182
79651[24] -1 79975[8] -1 82523[72] -1 84603[45] -1 84731[12] -1 84747[4] -1 85003[18] -1 85011[18] -1 228935[45] -1 228987[21] -1 -2 SUtility:267
86055[4] -1 -2 SUtility:4
55267[24] -1 55271[8] -1 55287[54] -1 55315[40] -1 55319[28] -1 55331[21] -1 55351[42] -1 222339[24] -1 -2 SUtility:241
84335[30] -1 84371[27] -1 84387[25] -1 -2 SUtility:82
79043[21] -1 79059[36] -1 79067[36] -1 79071[8] -1 79075[2] -1 79079[18] -1 -2 SUtility:121
55271[32] -1 55323[27] -1 55931[28] -1 55947[21] -1 55951[20] -1 55955[16] -1 55959[8] -1 55967[64] -1 56003[24] -1 56229[45] -1 56281[40] -1 222631[40] -1 222639[63] -1 223059[30] -1 -2 SUtility:458
84951[14] -1 89817[9] -1 229003[63] -1 -2 SUtility:86
79079[54] -1 87295[30] -1 -2 SUtility:84
87051[24] -1 87095[7] -1 -2 SUtility:31
84231[32] -1 84239[5] -1 84255[64] -1 84263[72] -1 84283[56] -1 84731[6] -1 84839[5] -1 87531[28] -1 89453[5] -1 89701[35] -1 89705[9] -1 89717[5] -1 89725[18] -1 89737[40] -1 89745[24] -1 -2 SUtility:404
89801[40] -1 -2 SUtility:40
83235[18] -1 83711[6] -1 89369[63] -1 89389[30] -1 -2 SUtility:117
86135[30] -1 -2 SUtility:30
55451[3] -1 55511[49] -1 56281[45] -1 222355[72] -1 222359[40] -1 222859[32] -1 222883[12] -1 -2 SUtility:253
55271[28] -1 55291[63] -1 55367[45] -1 55387[14] -1 222331[40] -1 222339[24] -1 -2 SUtility:214
81335[3] -1 -2 SUtility:3
82027[40] -1 82031[27] -1 -2 SUtility:67
82339[21] -1 -2 SUtility:21
55543[18] -1 -2 SUtility:18
55267[24] -1 55291[27] -1 55295[24] -1 55331[27] -1 55483[28] -1 55511[35] -1 55831[20] -1 55835[56] -1 56761[45] -1 78891[12] -1 78967[30] -1 82531[9] -1 82543[32] -1 83511[72] -1 83515[24] -1 84691[16] -1 84995[35] -1 85679[16] -1 85915[56] -1 85919[18] -1 222663[18] -1 -2 SUtility:624
86979[10] -1 87203[72] -1 -2 SUtility:82
222611[56] -1 -2 SUtility:56
83115[32] -1 83251[5] -1 83447[14] -1 83547[15] -1 83719[48] -1 83815[20] -1 83907[21] -1 89321[48] -1 89705[24] -1 89721[5] -1 -2 SUtility:232
55267[18] -1 55275[20] -1 55315[16] -1 55323[12] -1 55351[18] -1 222339[32] -1 -2 SUtility:116
55287[24] -1 55291[81] -1 55295[48] -1 55307[63] -1 55319[12] -1 55323[21] -1 55331[18] -1 55335[24] -1 55339[12] -1 55351[54] -1 55531[42] -1 222339[40] -1 -2 SUtility:439
84679[8] -1 85011[36] -1 85019[63] -1 222371[24] -1 222375[10] -1 222379[28] -1 222599[6] -1 222675[12] -1 222931[8] -1 222963[6] -1 -2 SUtility:201
89789[9] -1 -2 SUtility:9
83043[12] -1 83047[64] -1 -2 SUtility:76
82671[48] -1 82691[2] -1 -2 SUtility:50
55551[16] -1 55591[48] -1 -2 SUtility:64
85143[18] -1 88775[16] -1 -2 SUtility:34
55403[9] -1 55919[8] -1 55927[4] -1 55931[28] -1 55947[27] -1 55971[12] -1 55975[9] -1 55991[16] -1 55995[6] -1 55999[40] -1 84851[56] -1 84871[2] -1 84883[63] -1 84899[49] -1 84903[27] -1 84907[6] -1 84955[9] -1 84983[28] -1 85011[6] -1 222627[16] -1 222639[45] -1 229019[18] -1 229023[18] -1 -2 SUtility:502
55431[3] -1 222343[10] -1 -2 SUtility:13
56177[49] -1 56201[14] -1 -2 SUtility:63
56761[45] -1 -2 SUtility:45
55503[32] -1 56037[54] -1 56057[16] -1 79131[7] -1 80855[8] -1 88969[8] -1 222379[20] -1 222651[5] -1 -2 SUtility:150
55439[24] -1 55447[48] -1 55451[7] -1 55543[27] -1 55847[8] -1 222347[15] -1 -2 SUtility:129
81231[5] -1 229031[72] -1 -2 SUtility:77
81579[35] -1 203729[8] -1 203733[48] -1 -2 SUtility:91
55651[72] -1 -2 SUtility:72
78415[30] -1 78427[27] -1 78779[63] -1 79539[48] -1 84675[12] -1 84719[24] -1 84791[49] -1 84831[49] -1 86219[3] -1 228827[6] -1 -2 SUtility:311
89517[48] -1 -2 SUtility:48
79043[9] -1 82447[12] -1 83351[14] -1 83935[4] -1 83975[25] -1 84207[20] -1 84875[10] -1 85851[3] -1 86143[8] -1 86947[2] -1 87015[49] -1 87299[72] -1 88167[4] -1 89149[9] -1 89465[12] -1 89517[40] -1 89745[8] -1 89829[6] -1 89953[12] -1 198461[36] -1 203729[16] -1 228795[14] -1 -2 SUtility:385
82719[12] -1 84603[15] -1 -2 SUtility:27
79443[16] -1 -2 SUtility:16
55271[24] -1 55283[35] -1 -2 SUtility:59
56153[8] -1 -2 SUtility:8
55543[15] -1 55551[4] -1 55555[35] -1 55559[4] -1 -2 SUtility:58
55287[18] -1 55471[21] -1 55475[35] -1 222383[42] -1 -2 SUtility:116
55839[21] -1 55867[12] -1 55891[10] -1 55899[45] -1 -2 SUtility:88
86923[6] -1 -2 SUtility:6
55443[8] -1 56109[7] -1 56165[42] -1 56229[40] -1 56277[18] -1 222347[30] -1 222351[36] -1 222439[8] -1 222471[81] -1 222711[15] -1 -2 SUtility:285
55643[30] -1 -2 SUtility:30
55535[18] -1 -2 SUtility:18
55491[35] -1 -2 SUtility:35
83011[28] -1 83015[14] -1 83171[24] -1 83175[8] -1 83179[8] -1 89253[18] -1 89433[32] -1 -2 SUtility:132
81615[7] -1 82719[28] -1 -2 SUtility:35
84631[42] -1 84839[20] -1 -2 SUtility:62
55267[24] -1 55271[28] -1 55287[6] -1 55343[42] -1 55435[8] -1 55463[6] -1 55483[56] -1 55543[21] -1 55719[35] -1 55875[21] -1 222615[12] -1 -2 SUtility:259
56353[36] -1 56369[6] -1 -2 SUtility:42
86055[5] -1 -2 SUtility:5
84787[18] -1 85039[2] -1 239699[9] -1 -2 SUtility:29
55267[42] -1 55271[24] -1 55275[30] -1 55295[18] -1 55859[15] -1 55871[12] -1 55875[63] -1 222643[28] -1 -2 SUtility:232
222471[81] -1 222755[32] -1 -2 SUtility:113
85871[20] -1 85995[54] -1 -2 SUtility:74
79467[18] -1 80123[3] -1 81239[1] -1 81275[63] -1 81303[24] -1 81319[35] -1 81883[36] -1 82167[42] -1 82179[2] -1 86143[1] -1 86283[49] -1 86879[7] -1 229095[42] -1 -2 SUtility:323
82491[14] -1 89593[4] -1 -2 SUtility:18
222755[8] -1 222759[35] -1 -2 SUtility:43
55531[14] -1 55543[12] -1 55547[9] -1 55555[40] -1 56057[72] -1 222659[16] -1 222679[2] -1 -2 SUtility:165
55363[4] -1 55411[8] -1 55531[56] -1 55535[2] -1 55539[10] -1 55567[4] -1 222395[36] -1 -2 SUtility:120
55899[63] -1 -2 SUtility:63
55327[32] -1 -2 SUtility:32
55447[12] -1 55451[1] -1 56769[4] -1 222351[18] -1 222355[45] -1 222359[20] -1 -2 SUtility:100
83491[72] -1 -2 SUtility:72
83515[16] -1 239393[40] -1 -2 SUtility:56
89173[8] -1 -2 SUtility:8
81639[42] -1 85407[8] -1 86047[63] -1 88275[24] -1 -2 SUtility:137
55319[16] -1 55383[6] -1 55815[40] -1 222587[42] -1 -2 SUtility:104
81187[24] -1 81199[1] -1 81203[6] -1 82459[35] -1 82483[63] -1 82719[36] -1 88631[40] -1 89433[28] -1 89685[6] -1 89829[12] -1 89845[45] -1 228815[40] -1 228971[48] -1 -2 SUtility:384
84475[30] -1 87279[36] -1 87283[9] -1 -2 SUtility:75
83155[40] -1 83547[5] -1 83571[18] -1 83579[14] -1 83615[8] -1 -2 SUtility:85
55543[21] -1 55547[4] -1 55563[5] -1 55763[24] -1 222519[6] -1 -2 SUtility:60
55295[42] -1 55307[27] -1 -2 SUtility:69
56761[15] -1 56765[42] -1 -2 SUtility:57
55663[5] -1 -2 SUtility:5
55291[72] -1 55367[27] -1 55379[30] -1 55443[6] -1 -2 SUtility:135
88603[42] -1 -2 SUtility:42
87179[16] -1 87183[20] -1 87187[4] -1 229139[12] -1 229143[32] -1 -2 SUtility:84
55831[28] -1 -2 SUtility:28
55271[16] -1 55351[18] -1 55483[63] -1 -2 SUtility:97
84703[2] -1 88715[1] -1 88719[1] -1 88723[27] -1 88727[6] -1 88739[9] -1 88747[6] -1 88751[72] -1 -2 SUtility:124
55323[6] -1 222331[25] -1 -2 SUtility:31
79047[16] -1 85119[36] -1 87095[7] -1 87155[36] -1 87159[42] -1 88683[18] -1 -2 SUtility:155
81907[40] -1 81927[36] -1 86075[15] -1 86143[2] -1 -2 SUtility:93
83935[24] -1 -2 SUtility:24
86191[2] -1 -2 SUtility:2
222703[4] -1 222707[2] -1 -2 SUtility:6
84719[18] -1 84751[15] -1 228995[16] -1 -2 SUtility:49
88719[6] -1 -2 SUtility:6
229095[12] -1 229111[27] -1 -2 SUtility:39
78371[35] -1 -2 SUtility:35
89693[8] -1 -2 SUtility:8
87127[4] -1 87167[6] -1 -2 SUtility:10
55275[20] -1 55291[9] -1 55295[36] -1 55367[36] -1 55375[28] -1 55391[45] -1 55535[4] -1 55543[27] -1 55547[2] -1 55551[4] -1 55559[4] -1 55563[1] -1 -2 SUtility:216
55287[48] -1 55343[7] -1 55555[40] -1 55603[45] -1 222323[72] -1 -2 SUtility:212
82455[4] -1 82875[48] -1 83127[8] -1 83891[3] -1 84183[56] -1 84727[63] -1 84743[72] -1 86195[49] -1 -2 SUtility:303
81631[16] -1 81635[48] -1 -2 SUtility:64
89765[18] -1 89769[16] -1 -2 SUtility:34
81631[64] -1 81635[6] -1 84207[35] -1 -2 SUtility:105
222655[18] -1 -2 SUtility:18
55455[35] -1 55871[18] -1 55891[12] -1 55895[40] -1 56037[18] -1 56761[35] -1 56765[63] -1 56769[36] -1 222895[54] -1 222899[8] -1 -2 SUtility:319
55455[21] -1 56633[30] -1 222375[4] -1 -2 SUtility:55
55703[54] -1 55827[4] -1 222439[16] -1 222459[18] -1 222487[36] -1 -2 SUtility:128
55831[8] -1 55835[35] -1 55947[27] -1 56761[15] -1 56765[42] -1 88539[8] -1 88583[49] -1 -2 SUtility:184
81647[63] -1 -2 SUtility:63
84727[45] -1 89633[42] -1 -2 SUtility:87
203729[48] -1 -2 SUtility:48
85207[4] -1 -2 SUtility:4
81615[21] -1 -2 SUtility:21
56769[4] -1 -2 SUtility:4
55887[7] -1 55891[10] -1 55895[32] -1 55899[18] -1 -2 SUtility:67
83627[12] -1 -2 SUtility:12
83251[20] -1 -2 SUtility:20
55835[49] -1 -2 SUtility:49
55831[24] -1 55875[56] -1 55887[2] -1 56041[48] -1 56177[49] -1 56345[24] -1 82911[27] -1 222631[40] -1 222671[45] -1 -2 SUtility:315
55271[32] -1 56373[40] -1 222943[6] -1 -2 SUtility:78
56633[25] -1 -2 SUtility:25
223023[32] -1 -2 SUtility:32
55779[6] -1 55811[54] -1 -2 SUtility:60
82243[6] -1 82315[24] -1 82319[15] -1 82323[32] -1 82347[36] -1 86911[8] -1 87031[24] -1 87039[32] -1 87059[30] -1 87095[56] -1 88567[18] -1 -2 SUtility:281
55899[81] -1 -2 SUtility:81
84055[28] -1 84059[3] -1 84063[45] -1 84071[36] -1 84075[42] -1 84083[36] -1 -2 SUtility:190
84763[45] -1 84791[49] -1 84815[35] -1 228999[48] -1 239699[8] -1 -2 SUtility:185
88167[9] -1 222371[32] -1 -2 SUtility:41
55443[2] -1 55447[6] -1 222351[48] -1 222355[72] -1 222359[25] -1 -2 SUtility:153
78923[48] -1 78927[16] -1 78935[30] -1 -2 SUtility:94
55855[24] -1 82263[18] -1 82719[32] -1 86027[63] -1 222607[54] -1 238931[28] -1 -2 SUtility:219
55663[5] -1 222459[45] -1 222535[40] -1 222551[16] -1 -2 SUtility:106
55267[54] -1 55875[14] -1 222319[20] -1 -2 SUtility:88
222439[16] -1 -2 SUtility:16
55871[4] -1 56761[40] -1 -2 SUtility:44
78391[6] -1 -2 SUtility:6
55319[36] -1 56037[72] -1 222643[28] -1 -2 SUtility:136
55815[25] -1 55823[40] -1 222531[10] -1 222543[12] -1 222583[32] -1 222599[30] -1 -2 SUtility:149
55351[12] -1 -2 SUtility:12
81499[8] -1 84111[45] -1 84159[42] -1 84183[7] -1 84247[45] -1 -2 SUtility:147
55283[7] -1 55319[20] -1 55323[24] -1 222319[10] -1 222331[10] -1 -2 SUtility:71
88531[36] -1 88559[12] -1 88567[27] -1 200589[8] -1 -2 SUtility:83
56073[14] -1 -2 SUtility:14
88683[81] -1 -2 SUtility:81
82371[40] -1 82375[72] -1 84063[35] -1 84067[1] -1 84071[24] -1 84079[64] -1 84083[6] -1 -2 SUtility:242
55267[36] -1 55271[24] -1 55287[54] -1 55291[63] -1 55295[54] -1 55307[9] -1 55315[48] -1 55319[16] -1 55323[18] -1 55335[16] -1 55339[12] -1 55351[18] -1 222319[5] -1 222339[24] -1 -2 SUtility:397
84815[10] -1 -2 SUtility:10
84723[45] -1 -2 SUtility:45
55455[14] -1 55783[54] -1 222371[8] -1 -2 SUtility:76
56057[8] -1 56297[7] -1 56337[24] -1 222679[8] -1 222835[18] -1 223019[24] -1 -2 SUtility:89
88659[3] -1 -2 SUtility:3
85483[72] -1 85563[2] -1 -2 SUtility:74
87375[15] -1 -2 SUtility:15
222971[36] -1 -2 SUtility:36
222379[20] -1 -2 SUtility:20
55267[48] -1 55271[12] -1 55283[28] -1 55287[6] -1 55315[32] -1 55319[36] -1 55323[9] -1 55327[40] -1 55351[48] -1 56769[20] -1 -2 SUtility:279
56041[64] -1 83331[54] -1 -2 SUtility:118
55307[81] -1 -2 SUtility:81
84159[7] -1 84207[35] -1 -2 SUtility:42
55603[10] -1 -2 SUtility:10
78739[7] -1 -2 SUtility:7
222607[36] -1 -2 SUtility:36
78111[7] -1 83095[10] -1 83151[1] -1 83719[32] -1 83891[7] -1 84731[24] -1 84751[27] -1 84755[56] -1 84759[24] -1 84811[4] -1 -2 SUtility:192
55439[24] -1 -2 SUtility:24
78163[4] -1 81591[24] -1 81647[72] -1 82415[6] -1 82427[21] -1 82431[36] -1 82447[54] -1 82467[42] -1 82471[18] -1 82479[63] -1 82719[36] -1 82911[72] -1 83395[12] -1 83783[8] -1 83827[24] -1 83831[64] -1 83859[30] -1 83879[8] -1 83935[24] -1 83947[18] -1 84655[14] -1 84723[10] -1 84739[42] -1 84763[45] -1 84771[4] -1 84795[20] -1 84803[35] -1 84807[10] -1 84815[5] -1 84819[5] -1 84823[28] -1 84843[54] -1 84851[56] -1 84867[18] -1 84871[7] -1 86055[9] -1 86191[9] -1 86207[18] -1 88643[15] -1 88659[6] -1 203729[56] -1 203733[48] -1 228931[15] -1 228995[48] -1 238931[7] -1 239211[7] -1 239699[7] -1 -2 SUtility:1234
83087[10] -1 -2 SUtility:10
55843[16] -1 55855[15] -1 55863[12] -1 55875[63] -1 222611[64] -1 -2 SUtility:170
87107[56] -1 229155[25] -1 -2 SUtility:81
81587[54] -1 81607[45] -1 82747[16] -1 203729[72] -1 203733[32] -1 -2 SUtility:219
82459[45] -1 82483[36] -1 82487[5] -1 84667[8] -1 88627[18] -1 -2 SUtility:112
82875[24] -1 88787[81] -1 88799[40] -1 -2 SUtility:145
55275[25] -1 55287[36] -1 55291[81] -1 55339[36] -1 55343[35] -1 55755[45] -1 55811[72] -1 55815[30] -1 222323[56] -1 222535[5] -1 222567[36] -1 222571[28] -1 222599[36] -1 -2 SUtility:521
55283[21] -1 55543[9] -1 55555[30] -1 56769[24] -1 222331[40] -1 222671[72] -1 -2 SUtility:196
83235[6] -1 83639[40] -1 83647[56] -1 83695[81] -1 -2 SUtility:183
84495[45] -1 84727[9] -1 84735[36] -1 85003[36] -1 87299[32] -1 87415[2] -1 87419[27] -1 89645[36] -1 89649[7] -1 89653[49] -1 -2 SUtility:279
55283[21] -1 -2 SUtility:21
81843[42] -1 228823[5] -1 -2 SUtility:47
87063[40] -1 -2 SUtility:40
229155[40] -1 -2 SUtility:40
55859[12] -1 -2 SUtility:12
84831[56] -1 -2 SUtility:56
78627[40] -1 79795[40] -1 81179[10] -1 -2 SUtility:90
79343[40] -1 79347[27] -1 79383[20] -1 89453[7] -1 89721[6] -1 89733[8] -1 89737[72] -1 90001[54] -1 -2 SUtility:234
222343[10] -1 -2 SUtility:10
82259[5] -1 84867[16] -1 86187[72] -1 86247[49] -1 -2 SUtility:142
55563[7] -1 55967[32] -1 56769[20] -1 222631[48] -1 222663[6] -1 -2 SUtility:113
82799[10] -1 82859[30] -1 88691[20] -1 88695[4] -1 88699[42] -1 88823[56] -1 89141[3] -1 -2 SUtility:165
84759[42] -1 84867[14] -1 -2 SUtility:56
81639[6] -1 82931[24] -1 82935[35] -1 82939[3] -1 83251[15] -1 83255[30] -1 83435[18] -1 83439[8] -1 83447[35] -1 83547[25] -1 83719[24] -1 84759[6] -1 86987[3] -1 89717[10] -1 89829[12] -1 -2 SUtility:254
85351[15] -1 86207[4] -1 86411[16] -1 -2 SUtility:35
83287[6] -1 83719[72] -1 83723[8] -1 83727[6] -1 -2 SUtility:92
81567[27] -1 81583[56] -1 81639[30] -1 83891[4] -1 83895[27] -1 86047[56] -1 203733[40] -1 -2 SUtility:240
55339[18] -1 56761[40] -1 -2 SUtility:58
222931[8] -1 222947[18] -1 -2 SUtility:26
55267[18] -1 55271[32] -1 55275[40] -1 55287[42] -1 55295[30] -1 55351[36] -1 55839[28] -1 222335[4] -1 -2 SUtility:230
89201[24] -1 -2 SUtility:24
55271[32] -1 222351[6] -1 -2 SUtility:38
55439[16] -1 222351[18] -1 -2 SUtility:34
88945[3] -1 89017[20] -1 89021[32] -1 89025[48] -1 89069[35] -1 89125[54] -1 89181[7] -1 89185[56] -1 89189[36] -1 -2 SUtility:291
88715[9] -1 88719[5] -1 88723[21] -1 88739[45] -1 89149[72] -1 -2 SUtility:152
82931[12] -1 -2 SUtility:12
55275[40] -1 79527[18] -1 79535[3] -1 79539[56] -1 79587[48] -1 79595[1] -1 81679[72] -1 81695[9] -1 81699[8] -1 81703[28] -1 81715[42] -1 81843[14] -1 81875[81] -1 81879[64] -1 81883[18] -1 81887[27] -1 81911[6] -1 81923[4] -1 82019[18] -1 82023[7] -1 83371[72] -1 83379[2] -1 83383[12] -1 83387[42] -1 83655[18] -1 86219[12] -1 86223[14] -1 87199[8] -1 222375[18] -1 228823[4] -1 228831[9] -1 229051[3] -1 -2 SUtility:778
55407[56] -1 55899[9] -1 -2 SUtility:65
83547[15] -1 83767[9] -1 86895[6] -1 87075[12] -1 87155[54] -1 87159[14] -1 89285[4] -1 228935[18] -1 229143[72] -1 -2 SUtility:204
86959[18] -1 86963[40] -1 89761[21] -1 -2 SUtility:79
55267[6] -1 55287[54] -1 55351[36] -1 55887[6] -1 55891[6] -1 55899[36] -1 56761[15] -1 56765[56] -1 56769[20] -1 87075[24] -1 87095[63] -1 222611[40] -1 -2 SUtility:362
55439[28] -1 55447[24] -1 55907[9] -1 55931[20] -1 55943[6] -1 55947[15] -1 55955[28] -1 55959[12] -1 55971[15] -1 55987[72] -1 55991[20] -1 56007[24] -1 56011[24] -1 222635[48] -1 -2 SUtility:345
197025[64] -1 -2 SUtility:64
81379[2] -1 81383[28] -1 83995[56] -1 84027[7] -1 88691[25] -1 89849[18] -1 -2 SUtility:136
83571[12] -1 -2 SUtility:12
55271[16] -1 -2 SUtility:16
228795[14] -1 -2 SUtility:14
83375[49] -1 83403[9] -1 83411[7] -1 -2 SUtility:65
82875[36] -1 203729[56] -1 -2 SUtility:92
79523[36] -1 -2 SUtility:36
83719[40] -1 83731[30] -1 -2 SUtility:70
78583[5] -1 78635[4] -1 78639[36] -1 78659[14] -1 78667[18] -1 82587[16] -1 85223[81] -1 86631[5] -1 -2 SUtility:179
87031[32] -1 -2 SUtility:32
55267[12] -1 55291[27] -1 55307[18] -1 55455[35] -1 55483[28] -1 55487[3] -1 56761[20] -1 56765[35] -1 56769[12] -1 222319[5] -1 222671[72] -1 222679[7] -1 -2 SUtility:274
55543[12] -1 -2 SUtility:12
55355[30] -1 -2 SUtility:30
81835[25] -1 81955[4] -1 83835[56] -1 83899[28] -1 84159[63] -1 84243[28] -1 84267[10] -1 84755[72] -1 84767[30] -1 86195[28] -1 87287[36] -1 -2 SUtility:380
55283[14] -1 55291[45] -1 -2 SUtility:59
78843[3] -1 78859[30] -1 81647[63] -1 86055[9] -1 203729[56] -1 203733[40] -1 -2 SUtility:201
81615[14] -1 82663[35] -1 88671[36] -1 88683[18] -1 88759[21] -1 88787[36] -1 88803[6] -1 89041[12] -1 89141[1] -1 203729[40] -1 209041[63] -1 -2 SUtility:282
79775[49] -1 81663[8] -1 81895[36] -1 82543[20] -1 85111[9] -1 85639[14] -1 228811[30] -1 -2 SUtility:166
55267[6] -1 55315[72] -1 55843[8] -1 55855[6] -1 55863[9] -1 55871[14] -1 -2 SUtility:115
81647[72] -1 84719[30] -1 84763[27] -1 84815[25] -1 85003[12] -1 86055[9] -1 -2 SUtility:175
55871[12] -1 55883[14] -1 197025[8] -1 -2 SUtility:34
82663[10] -1 82683[3] -1 88671[32] -1 88683[54] -1 -2 SUtility:99
55323[24] -1 -2 SUtility:24
78103[1] -1 78107[8] -1 78163[24] -1 81379[14] -1 85899[8] -1 88311[20] -1 88683[54] -1 203729[48] -1 203733[16] -1 -2 SUtility:193
79767[30] -1 -2 SUtility:30
82443[2] -1 84047[14] -1 84075[30] -1 84079[16] -1 84083[48] -1 -2 SUtility:110
83255[35] -1 83287[8] -1 83435[27] -1 83439[40] -1 83547[10] -1 83571[24] -1 83575[6] -1 83583[18] -1 83615[32] -1 83719[40] -1 83727[6] -1 83731[48] -1 -2 SUtility:294
55847[16] -1 55855[18] -1 -2 SUtility:34
82531[54] -1 -2 SUtility:54
82719[16] -1 86055[6] -1 -2 SUtility:22
85179[15] -1 86911[16] -1 86951[30] -1 87187[7] -1 87203[36] -1 87275[24] -1 87283[6] -1 89805[24] -1 89857[16] -1 -2 SUtility:174
222331[10] -1 222335[8] -1 -2 SUtility:18
55287[42] -1 55319[16] -1 55351[54] -1 55391[36] -1 55463[12] -1 55475[21] -1 222319[15] -1 222323[64] -1 222331[15] -1 222335[8] -1 -2 SUtility:283
83939[36] -1 83947[12] -1 -2 SUtility:48
203733[64] -1 -2 SUtility:64
82447[12] -1 88659[7] -1 -2 SUtility:19
78875[15] -1 -2 SUtility:15
56065[45] -1 56073[42] -1 56077[72] -1 56109[9] -1 56113[48] -1 222691[2] -1 222699[16] -1 222707[14] -1 222715[12] -1 -2 SUtility:260
87155[54] -1 87159[7] -1 87163[16] -1 87167[1] -1 -2 SUtility:78
78823[32] -1 78859[35] -1 78875[45] -1 -2 SUtility:112
198473[24] -1 -2 SUtility:24
78995[56] -1 83243[16] -1 -2 SUtility:72
56765[28] -1 -2 SUtility:28
81567[45] -1 81579[49] -1 81583[40] -1 203729[40] -1 203733[32] -1 -2 SUtility:206
55323[24] -1 55511[14] -1 55687[12] -1 55871[2] -1 55875[63] -1 78591[56] -1 78687[20] -1 222439[12] -1 222471[18] -1 -2 SUtility:221
55323[6] -1 86055[2] -1 203729[32] -1 -2 SUtility:40
84731[12] -1 84743[56] -1 84811[6] -1 84839[5] -1 -2 SUtility:79
83275[6] -1 83279[9] -1 83283[8] -1 85799[12] -1 85855[27] -1 85899[56] -1 88683[36] -1 228935[63] -1 -2 SUtility:217
82719[20] -1 82807[7] -1 86043[6] -1 89061[42] -1 89185[24] -1 203833[7] -1 -2 SUtility:106
81591[8] -1 81603[4] -1 88779[21] -1 203729[48] -1 203733[64] -1 -2 SUtility:145
78719[18] -1 85315[10] -1 -2 SUtility:28
56077[54] -1 56169[16] -1 -2 SUtility:70
83223[45] -1 83243[20] -1 83247[72] -1 83431[45] -1 83559[18] -1 83747[20] -1 88531[36] -1 88539[2] -1 200589[8] -1 -2 SUtility:266
55543[24] -1 55559[4] -1 56189[27] -1 56193[36] -1 56225[12] -1 56277[18] -1 56761[20] -1 -2 SUtility:141
86195[7] -1 -2 SUtility:7
87075[21] -1 -2 SUtility:21
55931[24] -1 55947[18] -1 55959[16] -1 55967[56] -1 55971[24] -1 56041[24] -1 222631[32] -1 222835[3] -1 223023[4] -1 -2 SUtility:201
81575[2] -1 -2 SUtility:2
78247[30] -1 84495[81] -1 89645[42] -1 -2 SUtility:153
78779[63] -1 -2 SUtility:63
83151[7] -1 83159[5] -1 83859[45] -1 83935[28] -1 83947[6] -1 84999[35] -1 85007[49] -1 85019[18] -1 -2 SUtility:193
84811[9] -1 -2 SUtility:9
55839[63] -1 55847[18] -1 -2 SUtility:81
55271[36] -1 -2 SUtility:36
89225[63] -1 -2 SUtility:63
78891[10] -1 78899[72] -1 78903[40] -1 78907[2] -1 78911[10] -1 78919[14] -1 78923[12] -1 78927[40] -1 78939[6] -1 78955[27] -1 78959[4] -1 78967[42] -1 -2 SUtility:279
84603[25] -1 -2 SUtility:25
79051[36] -1 -2 SUtility:36
55847[12] -1 55951[25] -1 55955[16] -1 56057[40] -1 88539[4] -1 89453[2] -1 89705[15] -1 222627[10] -1 222647[15] -1 222651[7] -1 222663[12] -1 222667[21] -1 222671[36] -1 -2 SUtility:215
55267[6] -1 55271[20] -1 55287[42] -1 55295[48] -1 55351[42] -1 198421[16] -1 -2 SUtility:174
80343[4] -1 80383[9] -1 81031[4] -1 81039[36] -1 81047[8] -1 82051[36] -1 -2 SUtility:97
79539[16] -1 -2 SUtility:16
78347[40] -1 -2 SUtility:40
55875[28] -1 83815[30] -1 228795[56] -1 -2 SUtility:114
84731[42] -1 84747[18] -1 84751[18] -1 84755[16] -1 84811[1] -1 84835[48] -1 -2 SUtility:143
56765[35] -1 -2 SUtility:35
82447[30] -1 -2 SUtility:30
89757[72] -1 89761[24] -1 -2 SUtility:96
56633[25] -1 222475[45] -1 -2 SUtility:70
82875[30] -1 87247[7] -1 -2 SUtility:37
55815[20] -1 222459[72] -1 222499[4] -1 222527[12] -1 -2 SUtility:108
55271[4] -1 55283[21] -1 55411[20] -1 55415[36] -1 55423[8] -1 55427[10] -1 56769[24] -1 222331[20] -1 222343[45] -1 -2 SUtility:188
55275[20] -1 55335[16] -1 55355[45] -1 222339[48] -1 -2 SUtility:129
82711[6] -1 85979[27] -1 228923[25] -1 -2 SUtility:58
83963[7] -1 83971[63] -1 83975[35] -1 -2 SUtility:105
203729[16] -1 -2 SUtility:16
56023[36] -1 56041[64] -1 -2 SUtility:100
81287[15] -1 -2 SUtility:15
55831[16] -1 55835[63] -1 81287[5] -1 -2 SUtility:84
55835[56] -1 78407[27] -1 -2 SUtility:83
55287[42] -1 -2 SUtility:42
55803[64] -1 222835[21] -1 -2 SUtility:85
55839[42] -1 87015[56] -1 87063[32] -1 -2 SUtility:130
82719[16] -1 83535[12] -1 83707[20] -1 -2 SUtility:48
88259[3] -1 88263[7] -1 -2 SUtility:10
84759[24] -1 84783[20] -1 84811[7] -1 -2 SUtility:51
86195[49] -1 86367[8] -1 87287[12] -1 -2 SUtility:69
55271[36] -1 55327[24] -1 222339[32] -1 -2 SUtility:92
55603[5] -1 -2 SUtility:5
55415[81] -1 56769[28] -1 82719[28] -1 -2 SUtility:137
222435[2] -1 -2 SUtility:2
55287[12] -1 55295[18] -1 55399[27] -1 55403[9] -1 55935[6] -1 55991[20] -1 55995[48] -1 55999[24] -1 56003[42] -1 56007[56] -1 56011[4] -1 56015[30] -1 222631[48] -1 222639[9] -1 -2 SUtility:353
86063[9] -1 89829[14] -1 -2 SUtility:23
81967[10] -1 81975[16] -1 81983[35] -1 86187[48] -1 89541[6] -1 89545[28] -1 -2 SUtility:143
55271[12] -1 55367[9] -1 -2 SUtility:21
55587[14] -1 -2 SUtility:14
83747[8] -1 84159[63] -1 84183[56] -1 84295[35] -1 -2 SUtility:162
55267[54] -1 55271[28] -1 55275[5] -1 55283[63] -1 55287[24] -1 55291[63] -1 55295[6] -1 55315[8] -1 55319[12] -1 55323[9] -1 55327[56] -1 55331[6] -1 55335[16] -1 55339[48] -1 55343[63] -1 55351[42] -1 55355[25] -1 55367[63] -1 55371[40] -1 55375[36] -1 55379[36] -1 55383[10] -1 55387[49] -1 55391[81] -1 55403[9] -1 55447[48] -1 56341[45] -1 222319[5] -1 222323[16] -1 222331[45] -1 222335[18] -1 222339[40] -1 222343[5] -1 222351[42] -1 222355[63] -1 -2 SUtility:1179
83151[9] -1 -2 SUtility:9
88571[81] -1 89453[7] -1 -2 SUtility:88
55295[12] -1 55559[4] -1 -2 SUtility:16
88703[12] -1 88807[30] -1 88945[3] -1 89021[32] -1 89025[54] -1 89029[15] -1 -2 SUtility:146
55463[6] -1 55483[63] -1 222383[18] -1 -2 SUtility:87
222439[8] -1 -2 SUtility:8
55271[24] -1 55283[28] -1 55327[16] -1 -2 SUtility:68
55831[32] -1 55875[63] -1 -2 SUtility:95
79239[16] -1 85399[63] -1 85667[8] -1 -2 SUtility:87
55351[54] -1 -2 SUtility:54
84427[6] -1 -2 SUtility:6
84815[15] -1 -2 SUtility:15
79183[3] -1 -2 SUtility:3
83183[8] -1 -2 SUtility:8
81603[8] -1 -2 SUtility:8
81499[16] -1 82123[18] -1 82771[4] -1 -2 SUtility:38
83351[28] -1 84999[5] -1 -2 SUtility:33
83939[9] -1 83943[49] -1 83947[24] -1 85335[12] -1 -2 SUtility:94
79239[20] -1 228795[56] -1 -2 SUtility:76
55267[54] -1 55271[8] -1 55351[54] -1 222655[3] -1 222659[24] -1 -2 SUtility:143
78891[14] -1 78907[12] -1 78919[14] -1 78923[48] -1 78927[24] -1 78935[30] -1 78947[36] -1 89685[18] -1 -2 SUtility:196
55931[32] -1 56761[15] -1 222631[72] -1 -2 SUtility:119
55307[72] -1 -2 SUtility:72
81587[42] -1 81607[30] -1 81627[2] -1 88663[4] -1 88703[48] -1 88715[9] -1 88719[4] -1 88723[21] -1 88727[4] -1 88731[40] -1 88739[72] -1 88747[4] -1 88751[56] -1 88775[64] -1 88779[49] -1 88945[6] -1 203825[27] -1 208743[63] -1 -2 SUtility:545
82427[9] -1 203729[8] -1 -2 SUtility:17
55831[8] -1 55843[24] -1 55859[24] -1 55863[18] -1 -2 SUtility:74
83227[12] -1 -2 SUtility:12
55803[8] -1 -2 SUtility:8
84171[1] -1 84195[48] -1 -2 SUtility:49
86071[72] -1 -2 SUtility:72
55307[81] -1 -2 SUtility:81
56761[25] -1 -2 SUtility:25
79451[14] -1 80387[16] -1 88763[56] -1 203729[8] -1 -2 SUtility:94
78111[7] -1 78163[16] -1 78179[42] -1 84747[4] -1 84759[18] -1 -2 SUtility:87
55471[35] -1 56293[3] -1 56401[18] -1 222427[18] -1 -2 SUtility:74
56165[42] -1 56549[30] -1 -2 SUtility:72
55415[18] -1 55419[28] -1 -2 SUtility:46
87375[21] -1 -2 SUtility:21
55351[48] -1 -2 SUtility:48
55831[12] -1 55835[63] -1 55847[2] -1 -2 SUtility:77
223023[32] -1 -2 SUtility:32
223023[28] -1 -2 SUtility:28
82139[16] -1 82747[28] -1 -2 SUtility:44
82799[10] -1 85939[32] -1 -2 SUtility:42
78327[16] -1 79795[40] -1 82719[24] -1 85351[24] -1 85851[4] -1 85899[24] -1 85903[3] -1 88179[2] -1 89541[16] -1 89545[32] -1 -2 SUtility:185
55843[56] -1 55855[6] -1 55883[21] -1 86951[48] -1 87063[72] -1 87183[30] -1 87187[8] -1 -2 SUtility:241
55843[8] -1 55855[27] -1 55875[63] -1 -2 SUtility:98
82407[7] -1 82531[72] -1 -2 SUtility:79
55771[42] -1 222495[18] -1 222535[5] -1 -2 SUtility:65
55835[42] -1 56761[30] -1 222439[14] -1 222859[12] -1 222951[14] -1 -2 SUtility:112
55283[42] -1 -2 SUtility:42
55267[18] -1 55271[36] -1 55287[54] -1 55291[36] -1 55295[24] -1 55315[72] -1 55319[20] -1 55323[24] -1 55335[48] -1 55351[36] -1 55719[25] -1 222339[32] -1 -2 SUtility:425
55407[48] -1 -2 SUtility:48
82859[5] -1 83719[48] -1 -2 SUtility:53
84727[9] -1 84735[4] -1 85055[4] -1 -2 SUtility:17
88711[27] -1 89101[16] -1 229179[24] -1 -2 SUtility:67
56769[28] -1 -2 SUtility:28
80847[48] -1 83871[4] -1 -2 SUtility:52
55543[27] -1 55551[8] -1 55555[20] -1 55559[8] -1 55563[7] -1 55839[49] -1 55843[32] -1 55855[21] -1 55875[42] -1 55903[6] -1 56761[20] -1 56765[21] -1 56769[12] -1 197025[40] -1 -2 SUtility:313
84159[35] -1 84183[49] -1 84483[28] -1 84487[9] -1 89645[24] -1 -2 SUtility:145
78599[18] -1 78731[10] -1 82795[20] -1 82799[4] -1 83235[3] -1 83471[30] -1 83487[54] -1 83491[40] -1 83499[30] -1 83703[2] -1 87015[21] -1 88945[3] -1 229155[30] -1 -2 SUtility:265
83143[21] -1 83151[9] -1 -2 SUtility:30
56197[24] -1 -2 SUtility:24
78687[12] -1 81975[40] -1 -2 SUtility:52
82911[54] -1 82959[2] -1 82971[40] -1 83859[15] -1 83879[7] -1 -2 SUtility:118
55271[28] -1 55463[12] -1 55475[42] -1 -2 SUtility:82
82463[24] -1 82467[49] -1 82523[48] -1 83151[6] -1 83183[5] -1 89437[5] -1 -2 SUtility:137
84875[5] -1 -2 SUtility:5
84759[18] -1 -2 SUtility:18
78731[15] -1 -2 SUtility:15
79159[72] -1 79163[25] -1 79527[3] -1 84743[32] -1 89829[8] -1 -2 SUtility:140
84827[18] -1 -2 SUtility:18
79511[12] -1 79767[48] -1 79975[28] -1 86187[32] -1 87171[27] -1 -2 SUtility:147
222911[24] -1 223019[54] -1 -2 SUtility:78
55463[12] -1 55475[7] -1 55483[21] -1 55487[9] -1 55503[56] -1 -2 SUtility:105
88973[18] -1 -2 SUtility:18
82875[30] -1 -2 SUtility:30
55887[9] -1 56037[45] -1 85007[49] -1 -2 SUtility:103
79535[7] -1 79539[40] -1 79595[2] -1 82719[36] -1 83515[32] -1 84263[72] -1 84603[25] -1 85995[72] -1 86003[12] -1 86007[18] -1 87235[8] -1 88159[4] -1 88535[36] -1 88547[18] -1 88579[16] -1 89453[3] -1 89701[63] -1 89713[48] -1 89721[4] -1 89725[2] -1 89757[27] -1 89785[24] -1 89801[56] -1 89805[9] -1 89873[20] -1 229167[30] -1 -2 SUtility:684
55267[24] -1 -2 SUtility:24
55267[18] -1 55271[28] -1 55343[56] -1 84815[35] -1 222331[15] -1 -2 SUtility:152
83115[16] -1 -2 SUtility:16
83815[35] -1 -2 SUtility:35
222323[24] -1 222931[16] -1 -2 SUtility:40
82811[2] -1 -2 SUtility:2
81395[24] -1 81431[4] -1 -2 SUtility:28
83599[9] -1 83687[14] -1 83975[30] -1 84839[40] -1 84851[35] -1 84875[45] -1 -2 SUtility:173
78731[15] -1 -2 SUtility:15
79271[14] -1 80291[9] -1 -2 SUtility:23
228739[7] -1 -2 SUtility:7
84867[8] -1 -2 SUtility:8
83815[15] -1 89705[24] -1 -2 SUtility:39
83943[42] -1 84595[45] -1 84767[30] -1 -2 SUtility:117
87543[12] -1 87607[40] -1 -2 SUtility:52
81271[45] -1 81343[10] -1 -2 SUtility:55
86043[18] -1 -2 SUtility:18
78759[5] -1 85111[18] -1 -2 SUtility:23
55451[1] -1 55619[3] -1 55627[18] -1 55663[7] -1 222703[7] -1 -2 SUtility:36
79731[4] -1 79735[56] -1 79743[24] -1 79751[2] -1 81699[7] -1 81703[12] -1 81723[12] -1 81923[8] -1 82019[63] -1 86219[18] -1 86643[18] -1 86895[3] -1 87203[9] -1 87531[28] -1 88767[6] -1 -2 SUtility:270
87075[9] -1 -2 SUtility:9
55891[8] -1 56565[25] -1 -2 SUtility:33
228991[40] -1 -2 SUtility:40
84735[28] -1 89701[56] -1 -2 SUtility:84
55271[12] -1 -2 SUtility:12
89453[9] -1 -2 SUtility:9
78891[18] -1 -2 SUtility:18
78719[6] -1 79467[21] -1 79511[6] -1 79651[16] -1 79751[9] -1 79767[36] -1 80223[25] -1 80383[9] -1 85187[3] -1 -2 SUtility:131
55779[18] -1 -2 SUtility:18
55687[36] -1 55871[4] -1 56037[63] -1 56769[12] -1 222439[12] -1 222459[54] -1 222643[14] -1 222647[30] -1 222667[49] -1 -2 SUtility:274
86187[64] -1 -2 SUtility:64
78687[24] -1 78771[18] -1 85111[36] -1 -2 SUtility:78
83391[48] -1 83395[9] -1 83695[81] -1 83711[36] -1 83783[32] -1 83827[28] -1 83935[36] -1 83947[24] -1 228979[81] -1 -2 SUtility:375
55267[54] -1 55351[24] -1 55427[45] -1 83115[36] -1 83151[3] -1 83159[45] -1 -2 SUtility:207
78891[16] -1 78903[16] -1 78923[12] -1 78931[12] -1 78935[54] -1 82531[45] -1 82607[10] -1 82615[3] -1 82623[40] -1 83171[6] -1 86911[36] -1 -2 SUtility:250
56165[18] -1 -2 SUtility:18
55267[30] -1 55323[6] -1 -2 SUtility:36
55455[35] -1 -2 SUtility:35
55267[6] -1 55287[24] -1 55323[18] -1 55327[24] -1 -2 SUtility:72
85711[6] -1 85863[6] -1 -2 SUtility:12
55271[4] -1 55283[63] -1 55331[21] -1 55403[27] -1 -2 SUtility:115
55355[20] -1 55363[14] -1 55367[9] -1 55371[10] -1 55375[16] -1 55379[24] -1 55383[14] -1 55387[21] -1 55391[18] -1 55439[32] -1 55443[6] -1 55447[42] -1 55451[3] -1 55455[42] -1 88683[81] -1 222347[20] -1 222351[12] -1 222359[25] -1 222371[40] -1 222375[16] -1 229183[32] -1 -2 SUtility:497
83723[4] -1 83727[18] -1 83731[24] -1 -2 SUtility:46
81851[45] -1 81859[63] -1 -2 SUtility:108
82747[12] -1 88683[54] -1 203733[8] -1 -2 SUtility:74
89453[8] -1 89465[48] -1 -2 SUtility:56
79243[2] -1 79271[35] -1 80387[8] -1 81587[36] -1 84727[63] -1 84731[30] -1 84839[40] -1 84851[7] -1 84855[7] -1 86307[15] -1 86783[7] -1 88707[8] -1 88711[36] -1 -2 SUtility:294
81131[63] -1 -2 SUtility:63
78687[16] -1 86907[14] -1 86911[4] -1 86915[12] -1 86947[8] -1 86951[54] -1 203729[40] -1 -2 SUtility:148
84631[24] -1 84675[16] -1 84875[45] -1 84891[18] -1 85003[12] -1 85011[36] -1 85039[6] -1 85043[20] -1 85059[2] -1 -2 SUtility:179
86143[1] -1 -2 SUtility:1
222331[15] -1 -2 SUtility:15
222835[12] -1 -2 SUtility:12
222439[2] -1 -2 SUtility:2
78359[28] -1 78371[21] -1 81639[18] -1 -2 SUtility:67
55415[81] -1 55419[14] -1 55579[36] -1 222343[15] -1 222403[36] -1 -2 SUtility:182
88663[28] -1 88763[42] -1 88815[28] -1 -2 SUtility:98
55267[6] -1 55271[12] -1 55283[35] -1 55287[30] -1 55295[42] -1 55351[18] -1 222339[24] -1 -2 SUtility:167
55291[27] -1 55339[48] -1 222335[6] -1 -2 SUtility:81
56037[72] -1 56041[48] -1 222655[6] -1 -2 SUtility:126
88969[7] -1 88973[36] -1 89757[72] -1 222671[54] -1 223019[36] -1 -2 SUtility:205
83059[28] -1 83591[14] -1 -2 SUtility:42
82923[49] -1 83031[18] -1 83719[32] -1 86951[30] -1 89437[2] -1 89829[18] -1 -2 SUtility:149
87291[5] -1 87295[10] -1 87299[64] -1 89649[7] -1 -2 SUtility:86
55491[10] -1 55503[48] -1 55535[4] -1 -2 SUtility:62
88799[48] -1 -2 SUtility:48
198433[40] -1 -2 SUtility:40
82463[64] -1 82467[14] -1 83795[28] -1 84759[42] -1 84811[8] -1 89441[49] -1 -2 SUtility:205
55847[18] -1 55859[15] -1 55863[21] -1 55875[42] -1 55883[42] -1 -2 SUtility:138
84731[12] -1 -2 SUtility:12
55287[12] -1 55291[45] -1 55315[8] -1 55319[28] -1 55351[42] -1 55891[2] -1 55899[36] -1 222339[48] -1 -2 SUtility:221
55843[8] -1 55847[18] -1 -2 SUtility:26
222563[63] -1 -2 SUtility:63
55271[16] -1 55323[24] -1 55327[16] -1 55351[6] -1 55383[8] -1 55875[14] -1 56761[10] -1 -2 SUtility:94
86055[2] -1 -2 SUtility:2
86415[15] -1 -2 SUtility:15
84207[30] -1 84211[40] -1 87335[42] -1 87595[28] -1 87811[16] -1 87819[72] -1 88167[8] -1 228983[15] -1 -2 SUtility:251
55655[21] -1 -2 SUtility:21
83351[35] -1 89453[6] -1 -2 SUtility:41
56197[54] -1 56217[12] -1 56393[48] -1 222667[56] -1 222671[54] -1 222927[32] -1 222931[18] -1 222947[8] -1 222963[18] -1 -2 SUtility:300
55931[28] -1 -2 SUtility:28
55839[63] -1 -2 SUtility:63
83623[35] -1 89401[27] -1 -2 SUtility:62
82463[24] -1 82507[36] -1 84655[56] -1 84679[56] -1 228935[54] -1 -2 SUtility:226
86055[6] -1 87063[32] -1 87203[54] -1 203741[36] -1 229159[6] -1 -2 SUtility:134
78247[25] -1 79299[36] -1 79531[63] -1 80343[4] -1 83547[45] -1 83727[24] -1 83731[12] -1 84495[81] -1 89645[48] -1 -2 SUtility:338
55719[30] -1 55823[15] -1 56401[54] -1 -2 SUtility:99
81639[48] -1 83995[8] -1 88667[12] -1 88691[20] -1 88695[6] -1 203789[14] -1 -2 SUtility:108
55835[49] -1 82567[48] -1 82571[56] -1 85887[42] -1 89453[1] -1 -2 SUtility:196
55267[48] -1 55271[16] -1 55287[24] -1 55295[12] -1 55319[8] -1 55323[24] -1 55335[16] -1 55339[6] -1 55351[54] -1 55543[18] -1 55547[5] -1 55551[12] -1 55559[5] -1 55891[16] -1 55895[32] -1 55899[9] -1 56769[24] -1 222319[20] -1 222331[35] -1 222335[4] -1 222339[16] -1 -2 SUtility:404
86919[54] -1 86927[9] -1 86939[30] -1 86943[49] -1 -2 SUtility:142
78419[20] -1 84731[12] -1 -2 SUtility:32
84771[4] -1 84807[4] -1 84827[72] -1 239699[7] -1 -2 SUtility:87
82499[6] -1 229055[45] -1 -2 SUtility:51
81119[18] -1 81179[45] -1 81183[72] -1 81211[45] -1 85367[14] -1 85467[9] -1 85603[1] -1 85619[14] -1 -2 SUtility:218
85179[15] -1 88969[4] -1 -2 SUtility:19
82911[27] -1 -2 SUtility:27
55831[12] -1 55835[56] -1 55871[16] -1 55875[35] -1 -2 SUtility:119
55527[18] -1 55875[14] -1 -2 SUtility:32
88969[2] -1 -2 SUtility:2
55859[9] -1 55871[2] -1 -2 SUtility:11
203729[32] -1 -2 SUtility:32
83223[45] -1 83243[8] -1 -2 SUtility:53
55339[12] -1 55343[56] -1 -2 SUtility:68
86143[4] -1 89093[40] -1 -2 SUtility:44
88703[36] -1 88715[1] -1 88719[9] -1 88723[3] -1 88727[9] -1 88731[15] -1 88747[6] -1 -2 SUtility:79
55663[3] -1 -2 SUtility:3
85047[18] -1 -2 SUtility:18
55831[16] -1 55871[12] -1 55875[63] -1 222615[12] -1 -2 SUtility:103
55379[42] -1 -2 SUtility:42
81603[10] -1 81631[48] -1 203729[24] -1 203733[8] -1 -2 SUtility:90
82407[3] -1 82663[45] -1 82719[24] -1 83179[7] -1 83631[16] -1 85003[54] -1 86031[49] -1 88623[35] -1 88627[4] -1 88631[30] -1 88635[9] -1 89433[32] -1 -2 SUtility:308
55487[24] -1 55543[18] -1 55563[3] -1 -2 SUtility:45
55463[6] -1 55483[28] -1 55487[18] -1 222379[24] -1 -2 SUtility:76
86071[27] -1 -2 SUtility:27
78719[8] -1 81583[8] -1 82123[30] -1 83727[15] -1 84731[36] -1 84747[16] -1 84751[18] -1 84755[16] -1 84759[48] -1 84811[4] -1 84839[45] -1 85619[8] -1 86339[16] -1 88667[4] -1 88775[48] -1 88783[16] -1 -2 SUtility:336
55315[24] -1 55379[54] -1 55475[21] -1 55487[27] -1 55503[32] -1 55563[4] -1 222607[9] -1 -2 SUtility:171
222863[42] -1 -2 SUtility:42
203729[72] -1 203733[16] -1 -2 SUtility:88
81631[48] -1 82255[18] -1 82263[54] -1 82271[6] -1 86055[3] -1 203733[72] -1 -2 SUtility:201
84207[45] -1 84723[5] -1 -2 SUtility:50
203729[48] -1 -2 SUtility:48
89669[14] -1 -2 SUtility:14
84815[20] -1 -2 SUtility:20
55771[6] -1 222903[5] -1 -2 SUtility:11
55407[8] -1 83631[8] -1 86307[25] -1 88671[28] -1 88683[72] -1 89401[21] -1 89701[63] -1 89725[18] -1 -2 SUtility:243
55539[35] -1 -2 SUtility:35
56765[7] -1 -2 SUtility:7
55471[63] -1 55951[40] -1 56023[20] -1 -2 SUtility:123
222631[32] -1 -2 SUtility:32
82023[49] -1 86911[36] -1 86947[1] -1 87167[9] -1 -2 SUtility:95
82719[32] -1 83151[5] -1 88711[45] -1 -2 SUtility:82
55587[14] -1 222343[35] -1 222403[54] -1 -2 SUtility:103
83803[25] -1 89437[2] -1 89441[63] -1 -2 SUtility:90
55271[16] -1 55283[56] -1 55315[32] -1 55327[32] -1 -2 SUtility:136
55491[45] -1 -2 SUtility:45
78439[2] -1 84875[45] -1 88603[12] -1 89149[45] -1 -2 SUtility:104
222783[56] -1 222787[63] -1 -2 SUtility:119
78999[9] -1 82475[6] -1 83871[4] -1 89517[16] -1 89877[64] -1 -2 SUtility:99
55535[18] -1 56765[49] -1 78423[25] -1 83571[48] -1 -2 SUtility:140
55527[54] -1 222395[27] -1 -2 SUtility:81
222535[10] -1 -2 SUtility:10
89629[30] -1 -2 SUtility:30
81631[16] -1 -2 SUtility:16
82771[12] -1 83151[6] -1 83155[48] -1 83159[40] -1 83415[21] -1 83547[45] -1 83723[2] -1 83727[18] -1 83731[42] -1 83943[35] -1 84183[7] -1 84187[24] -1 84243[42] -1 84731[54] -1 84747[12] -1 84751[15] -1 84755[16] -1 84759[12] -1 87283[3] -1 88535[12] -1 88547[63] -1 88563[72] -1 89313[10] -1 89453[3] -1 -2 SUtility:614
55703[36] -1 55879[40] -1 222607[81] -1 -2 SUtility:157
55343[7] -1 -2 SUtility:7
86947[4] -1 -2 SUtility:4
82727[36] -1 -2 SUtility:36
84159[14] -1 86187[56] -1 88921[48] -1 -2 SUtility:118
85167[8] -1 -2 SUtility:8
55891[8] -1 55899[54] -1 -2 SUtility:62
55291[36] -1 55295[18] -1 -2 SUtility:54
87375[24] -1 88043[8] -1 -2 SUtility:32
83403[15] -1 84743[48] -1 84839[15] -1 -2 SUtility:78
81663[5] -1 81667[4] -1 81695[15] -1 81707[12] -1 81911[14] -1 83231[8] -1 83631[6] -1 85799[24] -1 85855[3] -1 85903[3] -1 85979[9] -1 86911[20] -1 88671[28] -1 88683[9] -1 89401[9] -1 89433[20] -1 203825[27] -1 228811[5] -1 -2 SUtility:221
83451[4] -1 83547[15] -1 83571[18] -1 83583[36] -1 83719[32] -1 86187[40] -1 -2 SUtility:145
86403[5] -1 -2 SUtility:5
222467[36] -1 222471[9] -1 -2 SUtility:45
79271[14] -1 79547[8] -1 79575[16] -1 79587[18] -1 82107[8] -1 89953[6] -1 -2 SUtility:70
55439[20] -1 55443[9] -1 88679[12] -1 88811[27] -1 222467[30] -1 222471[18] -1 -2 SUtility:116
55267[18] -1 55271[4] -1 55295[6] -1 55351[6] -1 55899[54] -1 56297[5] -1 56761[30] -1 83595[18] -1 89693[10] -1 -2 SUtility:151
83127[4] -1 83791[56] -1 83807[56] -1 83847[56] -1 89437[4] -1 89441[28] -1 -2 SUtility:204
55271[36] -1 55319[8] -1 55351[42] -1 55463[27] -1 55475[56] -1 55531[14] -1 55535[14] -1 55543[3] -1 55819[20] -1 55839[49] -1 55867[32] -1 55879[25] -1 56761[25] -1 56769[8] -1 222331[10] -1 222383[12] -1 222607[45] -1 222615[12] -1 -2 SUtility:438
55271[32] -1 55283[56] -1 55319[8] -1 55343[21] -1 55351[18] -1 55363[14] -1 55367[9] -1 55371[40] -1 55379[54] -1 55387[35] -1 55391[18] -1 55507[9] -1 222335[10] -1 -2 SUtility:324
88969[4] -1 -2 SUtility:4
81615[35] -1 82719[24] -1 -2 SUtility:59
56761[30] -1 -2 SUtility:30
55463[24] -1 -2 SUtility:24
78631[8] -1 78859[5] -1 78867[42] -1 -2 SUtility:55
55271[4] -1 55287[30] -1 55831[36] -1 55835[35] -1 55847[8] -1 55859[24] -1 55867[4] -1 55875[14] -1 55879[25] -1 222339[32] -1 -2 SUtility:212
84759[48] -1 89733[32] -1 -2 SUtility:80
83151[5] -1 83155[72] -1 -2 SUtility:77
55703[45] -1 -2 SUtility:45
81591[8] -1 81603[12] -1 81647[72] -1 -2 SUtility:92
82691[9] -1 88799[64] -1 88831[3] -1 -2 SUtility:76
55875[14] -1 55919[24] -1 55927[9] -1 56761[25] -1 -2 SUtility:72
81631[16] -1 86055[4] -1 -2 SUtility:20
84807[18] -1 84843[72] -1 -2 SUtility:90
55399[54] -1 55403[36] -1 55407[64] -1 55411[20] -1 55415[54] -1 55419[56] -1 55423[4] -1 55427[10] -1 55431[24] -1 55435[18] -1 55511[63] -1 55991[4] -1 56297[7] -1 222343[25] -1 -2 SUtility:439
55483[14] -1 55491[15] -1 55503[56] -1 -2 SUtility:85
55291[81] -1 55855[12] -1 55871[2] -1 55879[25] -1 197025[72] -1 222607[81] -1 -2 SUtility:273
83547[20] -1 -2 SUtility:20
55899[18] -1 81603[14] -1 81631[64] -1 81635[12] -1 81647[9] -1 82719[4] -1 86055[2] -1 88799[32] -1 88913[3] -1 203729[24] -1 203733[64] -1 -2 SUtility:246
78395[18] -1 89853[3] -1 203741[81] -1 -2 SUtility:102
55323[24] -1 222331[10] -1 -2 SUtility:34
55267[6] -1 56761[45] -1 82167[56] -1 84603[45] -1 84607[6] -1 84611[48] -1 84883[27] -1 84911[49] -1 84923[12] -1 229127[54] -1 -2 SUtility:348
55283[56] -1 55703[18] -1 -2 SUtility:74
55271[36] -1 55463[27] -1 55543[12] -1 -2 SUtility:75
84731[36] -1 -2 SUtility:36
88683[36] -1 88759[12] -1 88767[6] -1 203817[27] -1 -2 SUtility:81
55267[54] -1 55271[8] -1 -2 SUtility:62
55619[2] -1 -2 SUtility:2
88043[8] -1 88071[28] -1 -2 SUtility:36
83591[35] -1 -2 SUtility:35
55703[81] -1 -2 SUtility:81
81087[4] -1 85051[24] -1 85059[4] -1 85063[18] -1 85647[35] -1 85655[16] -1 85659[21] -1 85667[36] -1 89877[40] -1 198409[4] -1 228795[7] -1 -2 SUtility:209
55407[32] -1 -2 SUtility:32
87459[27] -1 87467[24] -1 88807[5] -1 88823[8] -1 88827[30] -1 -2 SUtility:94
87227[6] -1 87235[72] -1 -2 SUtility:78
86387[20] -1 86391[3] -1 -2 SUtility:23
78359[56] -1 80287[9] -1 -2 SUtility:65
55895[40] -1 87459[54] -1 87463[30] -1 -2 SUtility:124
55271[32] -1 55835[21] -1 56057[64] -1 56225[16] -1 79235[27] -1 79251[4] -1 222375[10] -1 -2 SUtility:174
55531[56] -1 55719[45] -1 222379[8] -1 222383[54] -1 -2 SUtility:163
79167[3] -1 85179[3] -1 85415[5] -1 85459[35] -1 85467[1] -1 88969[8] -1 -2 SUtility:55
89053[12] -1 89845[36] -1 -2 SUtility:48
78051[7] -1 78055[45] -1 78687[20] -1 82123[48] -1 82159[2] -1 82799[14] -1 83815[30] -1 83923[42] -1 84647[2] -1 84947[81] -1 85003[36] -1 86287[9] -1 86431[24] -1 86783[49] -1 87375[6] -1 88427[27] -1 88691[5] -1 88695[1] -1 88775[56] -1 88823[16] -1 88917[56] -1 88921[48] -1 88933[35] -1 88937[20] -1 88957[36] -1 89033[7] -1 89057[16] -1 89085[12] -1 89125[54] -1 89141[7] -1 89149[9] -1 89181[63] -1 89225[56] -1 89453[2] -1 89465[30] -1 208743[42] -1 208839[27] -1 228883[28] -1 228887[28] -1 229071[10] -1 -2 SUtility:1106
197025[32] -1 -2 SUtility:32
86943[35] -1 -2 SUtility:35
82499[8] -1 -2 SUtility:8
83255[45] -1 -2 SUtility:45
55351[24] -1 55831[36] -1 55835[28] -1 -2 SUtility:88
55307[45] -1 84875[45] -1 -2 SUtility:90
84771[28] -1 203729[56] -1 -2 SUtility:84
83011[63] -1 83015[14] -1 83179[3] -1 84663[20] -1 89433[12] -1 -2 SUtility:112
55887[5] -1 55891[2] -1 55895[72] -1 55899[9] -1 222355[45] -1 -2 SUtility:133
56173[12] -1 56193[72] -1 56201[35] -1 222763[72] -1 222767[24] -1 222783[35] -1 222803[5] -1 -2 SUtility:255
55403[27] -1 56149[15] -1 222331[45] -1 222459[54] -1 -2 SUtility:141
88683[36] -1 -2 SUtility:36
222471[54] -1 -2 SUtility:54
55871[14] -1 -2 SUtility:14
55267[24] -1 -2 SUtility:24
55515[45] -1 86839[5] -1 229095[12] -1 -2 SUtility:62
55283[7] -1 -2 SUtility:7
86999[28] -1 -2 SUtility:28
229003[54] -1 -2 SUtility:54
84735[12] -1 -2 SUtility:12
78359[14] -1 78371[63] -1 83395[6] -1 83871[32] -1 83883[54] -1 -2 SUtility:169
78163[24] -1 84815[15] -1 84843[18] -1 -2 SUtility:57
78407[9] -1 78771[15] -1 84483[49] -1 84487[18] -1 84495[9] -1 84743[56] -1 84759[54] -1 84811[1] -1 84835[56] -1 84839[20] -1 84851[63] -1 84867[6] -1 84875[20] -1 86903[32] -1 86915[3] -1 86951[36] -1 86999[24] -1 87075[15] -1 87095[14] -1 89465[42] -1 90101[63] -1 90157[54] -1 -2 SUtility:659
55863[27] -1 -2 SUtility:27
83227[12] -1 83371[72] -1 83383[4] -1 89401[18] -1 -2 SUtility:106
82611[40] -1 82619[21] -1 84659[14] -1 84663[36] -1 84783[32] -1 -2 SUtility:143
83547[45] -1 83583[27] -1 -2 SUtility:72
56369[7] -1 56385[6] -1 56397[30] -1 56401[54] -1 78359[49] -1 78403[14] -1 78411[18] -1 78427[45] -1 78431[32] -1 78599[36] -1 78655[16] -1 81251[8] -1 81271[40] -1 81295[24] -1 81343[16] -1 83491[48] -1 83683[12] -1 84079[8] -1 84421[45] -1 84919[15] -1 86483[14] -1 86863[4] -1 87015[35] -1 90161[5] -1 198449[48] -1 222923[54] -1 222951[7] -1 228739[28] -1 -2 SUtility:718
55267[18] -1 55271[4] -1 55351[30] -1 222339[8] -1 -2 SUtility:60
55315[32] -1 55563[2] -1 -2 SUtility:34
78407[6] -1 78423[45] -1 -2 SUtility:51
83795[36] -1 83851[6] -1 83855[24] -1 83943[35] -1 85459[10] -1 -2 SUtility:111
55935[30] -1 55975[54] -1 55999[32] -1 56003[24] -1 56201[35] -1 222639[27] -1 222779[6] -1 222791[54] -1 -2 SUtility:262
78995[14] -1 78999[15] -1 82003[24] -1 83423[6] -1 86951[30] -1 -2 SUtility:89
89049[16] -1 89141[4] -1 -2 SUtility:20
55891[14] -1 55899[18] -1 -2 SUtility:32
55599[18] -1 222323[64] -1 -2 SUtility:82
55271[24] -1 55403[18] -1 89745[12] -1 -2 SUtility:54
82407[3] -1 82483[9] -1 82511[56] -1 83231[9] -1 83627[28] -1 -2 SUtility:105
229155[15] -1 -2 SUtility:15
55271[36] -1 55295[36] -1 55323[18] -1 -2 SUtility:90
55843[24] -1 55847[18] -1 55875[21] -1 222611[56] -1 222615[21] -1 -2 SUtility:140
84731[12] -1 84763[9] -1 84791[21] -1 239699[6] -1 -2 SUtility:48
228951[48] -1 -2 SUtility:48
83983[64] -1 83987[3] -1 84815[30] -1 -2 SUtility:97
88691[30] -1 -2 SUtility:30
222599[42] -1 -2 SUtility:42
56761[40] -1 56769[36] -1 -2 SUtility:76
88969[7] -1 88973[18] -1 -2 SUtility:25
55547[7] -1 55551[20] -1 55555[45] -1 55559[9] -1 55563[1] -1 -2 SUtility:82
79539[24] -1 85179[9] -1 -2 SUtility:33
83287[6] -1 83547[30] -1 83719[40] -1 83723[6] -1 83727[27] -1 89437[6] -1 89441[42] -1 -2 SUtility:157
55847[16] -1 55875[42] -1 56023[16] -1 56041[16] -1 -2 SUtility:90
56769[20] -1 -2 SUtility:20
82543[24] -1 84647[5] -1 -2 SUtility:29
55887[2] -1 55891[16] -1 55895[16] -1 -2 SUtility:34
86039[7] -1 88683[27] -1 203729[16] -1 203733[56] -1 -2 SUtility:106
55463[12] -1 55543[27] -1 78247[10] -1 84199[21] -1 84247[25] -1 -2 SUtility:95
82115[28] -1 82123[48] -1 86263[1] -1 86879[3] -1 228887[4] -1 229075[27] -1 -2 SUtility:111
55291[36] -1 55479[30] -1 55503[72] -1 -2 SUtility:138
78875[20] -1 -2 SUtility:20
85247[56] -1 85263[1] -1 87299[72] -1 -2 SUtility:129
82799[4] -1 82811[5] -1 82819[49] -1 82823[5] -1 82859[20] -1 88691[35] -1 88695[5] -1 88957[8] -1 89033[49] -1 -2 SUtility:180
84731[36] -1 84767[42] -1 -2 SUtility:78
80431[24] -1 86903[8] -1 86911[28] -1 86915[3] -1 86943[35] -1 -2 SUtility:98
82851[24] -1 -2 SUtility:24
229067[21] -1 -2 SUtility:21
56769[16] -1 -2 SUtility:16
83351[56] -1 83947[15] -1 -2 SUtility:71
56029[27] -1 56037[63] -1 -2 SUtility:90
88715[8] -1 88723[12] -1 88739[27] -1 88743[54] -1 88747[2] -1 88751[8] -1 -2 SUtility:111
55267[36] -1 55275[35] -1 55291[9] -1 55479[12] -1 55551[28] -1 55663[2] -1 55831[24] -1 55835[7] -1 55859[12] -1 55891[12] -1 55899[36] -1 56229[15] -1 56761[15] -1 56765[63] -1 197025[24] -1 222323[32] -1 222383[30] -1 222671[72] -1 222679[5] -1 -2 SUtility:469
83795[16] -1 83851[1] -1 83855[3] -1 83891[7] -1 83895[36] -1 83943[21] -1 -2 SUtility:84
55535[10] -1 -2 SUtility:10
83295[21] -1 83299[24] -1 83303[81] -1 83311[42] -1 -2 SUtility:168
55319[8] -1 -2 SUtility:8
85571[24] -1 -2 SUtility:24
55355[25] -1 55363[4] -1 55367[18] -1 55383[16] -1 55427[35] -1 222347[35] -1 222351[24] -1 222359[30] -1 222799[20] -1 -2 SUtility:207
55843[32] -1 -2 SUtility:32
55283[28] -1 56761[5] -1 -2 SUtility:33
83115[36] -1 83183[6] -1 83815[10] -1 83891[9] -1 -2 SUtility:61
84731[24] -1 84791[28] -1 87227[16] -1 87543[12] -1 89717[20] -1 -2 SUtility:100
81615[49] -1 82407[1] -1 82719[20] -1 88631[5] -1 89433[24] -1 -2 SUtility:99
56549[45] -1 -2 SUtility:45
83223[15] -1 83243[36] -1 83283[8] -1 -2 SUtility:59
222947[4] -1 -2 SUtility:4
78999[21] -1 86783[28] -1 89581[12] -1 89593[8] -1 -2 SUtility:69
222495[18] -1 -2 SUtility:18
55891[16] -1 -2 SUtility:16
55891[10] -1 55899[54] -1 82727[72] -1 82859[20] -1 88695[9] -1 -2 SUtility:165
86403[9] -1 -2 SUtility:9
89693[12] -1 -2 SUtility:12
83411[42] -1 83611[30] -1 -2 SUtility:72
55343[28] -1 55443[6] -1 55771[18] -1 55783[18] -1 222351[24] -1 222355[45] -1 -2 SUtility:139
55831[32] -1 55835[49] -1 55871[8] -1 55887[7] -1 55891[2] -1 55895[48] -1 55899[63] -1 -2 SUtility:209
84235[8] -1 85043[32] -1 85055[2] -1 -2 SUtility:42
55827[24] -1 222459[54] -1 -2 SUtility:78
81635[18] -1 85899[56] -1 85903[21] -1 85911[36] -1 87003[35] -1 87063[72] -1 222615[6] -1 -2 SUtility:244
56023[36] -1 56369[7] -1 56765[7] -1 56769[36] -1 222319[25] -1 222339[56] -1 222931[8] -1 222947[18] -1 -2 SUtility:193
78035[40] -1 81615[14] -1 82407[3] -1 82483[9] -1 82615[18] -1 82719[16] -1 85027[24] -1 85111[81] -1 89433[24] -1 89701[21] -1 -2 SUtility:250
81955[4] -1 81959[8] -1 82255[6] -1 82911[63] -1 83703[10] -1 83711[54] -1 86067[3] -1 -2 SUtility:148
84751[9] -1 88997[24] -1 89173[3] -1 -2 SUtility:36
222419[36] -1 -2 SUtility:36
55911[36] -1 56061[9] -1 56765[63] -1 84727[27] -1 84743[16] -1 84839[25] -1 -2 SUtility:176
55855[21] -1 55883[49] -1 222607[72] -1 -2 SUtility:142
84791[56] -1 -2 SUtility:56
83967[2] -1 83971[63] -1 -2 SUtility:65
88167[6] -1 -2 SUtility:6
83031[6] -1 83911[45] -1 87203[54] -1 -2 SUtility:105
79347[3] -1 79667[81] -1 81319[14] -1 84731[42] -1 84747[16] -1 -2 SUtility:156
222423[9] -1 222547[8] -1 -2 SUtility:17
83183[7] -1 84515[36] -1 84875[40] -1 88427[27] -1 -2 SUtility:110
55755[15] -1 55803[8] -1 222547[48] -1 -2 SUtility:71
81587[18] -1 82747[16] -1 203729[8] -1 203733[8] -1 -2 SUtility:50
80035[6] -1 83999[2] -1 87203[27] -1 -2 SUtility:35
55455[56] -1 55471[35] -1 55507[81] -1 55527[81] -1 55531[14] -1 55535[16] -1 55539[25] -1 55687[36] -1 55831[16] -1 55835[42] -1 55843[32] -1 55847[10] -1 55855[12] -1 55859[9] -1 55863[9] -1 55867[8] -1 55875[42] -1 55879[5] -1 55883[56] -1 56037[81] -1 56041[16] -1 56057[32] -1 56165[18] -1 56761[15] -1 56765[35] -1 56769[24] -1 197025[16] -1 222371[40] -1 222375[12] -1 222395[54] -1 222467[36] -1 222471[63] -1 222607[81] -1 222611[24] -1 222615[9] -1 222679[5] -1 222751[6] -1 222755[56] -1 222759[35] -1 228891[21] -1 -2 SUtility:1264
55835[42] -1 55887[7] -1 -2 SUtility:49
55271[20] -1 56023[12] -1 -2 SUtility:32
83375[56] -1 83403[21] -1 84907[7] -1 86143[4] -1 -2 SUtility:88
55543[3] -1 -2 SUtility:3
55643[18] -1 -2 SUtility:18
86643[30] -1 88547[81] -1 -2 SUtility:111
55327[56] -1 -2 SUtility:56
82447[12] -1 88683[18] -1 -2 SUtility:30
55267[24] -1 55323[6] -1 55351[36] -1 55475[28] -1 55479[30] -1 55855[18] -1 55871[18] -1 55875[28] -1 56761[40] -1 197025[8] -1 222607[63] -1 222611[48] -1 222615[6] -1 222643[7] -1 222679[7] -1 -2 SUtility:367
82923[56] -1 82935[56] -1 82939[12] -1 83115[24] -1 83547[15] -1 83583[36] -1 84111[72] -1 84159[7] -1 84187[30] -1 84247[40] -1 84267[45] -1 89441[56] -1 -2 SUtility:449
86695[35] -1 89877[32] -1 -2 SUtility:67
84587[4] -1 -2 SUtility:4
55871[12] -1 55875[7] -1 55903[16] -1 -2 SUtility:35
55355[5] -1 55367[72] -1 55371[15] -1 55379[42] -1 55391[36] -1 84731[12] -1 -2 SUtility:182
85007[42] -1 -2 SUtility:42
86915[21] -1 -2 SUtility:21
55455[28] -1 55543[21] -1 79891[6] -1 80059[9] -1 81723[3] -1 82995[30] -1 83783[12] -1 83935[12] -1 85235[32] -1 85271[24] -1 86895[6] -1 86979[10] -1 87159[56] -1 87163[28] -1 -2 SUtility:277
85351[18] -1 -2 SUtility:18
84595[18] -1 -2 SUtility:18
84731[12] -1 84755[48] -1 84835[48] -1 -2 SUtility:108
88683[72] -1 -2 SUtility:72
81879[40] -1 82255[18] -1 82271[12] -1 -2 SUtility:70
55819[16] -1 56761[35] -1 56769[32] -1 -2 SUtility:83
88423[4] -1 88427[18] -1 -2 SUtility:22
55315[40] -1 55323[6] -1 55327[40] -1 55527[27] -1 55531[63] -1 55535[12] -1 55539[5] -1 55543[3] -1 55555[40] -1 55563[4] -1 55619[7] -1 55623[5] -1 55707[20] -1 56185[12] -1 56193[81] -1 56769[20] -1 222323[8] -1 222339[64] -1 222427[18] -1 222439[6] -1 222775[21] -1 222803[1] -1 -2 SUtility:503
82523[48] -1 83547[35] -1 83815[30] -1 -2 SUtility:113
84731[42] -1 84743[16] -1 84839[20] -1 203729[8] -1 -2 SUtility:86
56633[40] -1 -2 SUtility:40
89593[4] -1 89705[9] -1 89717[20] -1 89733[16] -1 -2 SUtility:49
55943[14] -1 55995[18] -1 -2 SUtility:32
55779[3] -1 55783[24] -1 55811[18] -1 -2 SUtility:45
85915[14] -1 228759[49] -1 -2 SUtility:63
81635[30] -1 82719[12] -1 88953[14] -1 -2 SUtility:56
89441[63] -1 -2 SUtility:63
78359[7] -1 78371[28] -1 -2 SUtility:35
55267[18] -1 55271[4] -1 55295[6] -1 55323[12] -1 56761[40] -1 222331[40] -1 222339[64] -1 -2 SUtility:184
78091[72] -1 81467[36] -1 82471[36] -1 84591[21] -1 84935[63] -1 84951[14] -1 85003[24] -1 85351[18] -1 85355[36] -1 85899[8] -1 85903[27] -1 86499[30] -1 89693[2] -1 90125[20] -1 -2 SUtility:407
55319[16] -1 -2 SUtility:16
81615[42] -1 82719[20] -1 82755[30] -1 86003[42] -1 86031[56] -1 88751[48] -1 -2 SUtility:238
55399[63] -1 55403[72] -1 -2 SUtility:135
78695[48] -1 78715[64] -1 81639[30] -1 88667[16] -1 -2 SUtility:158
83887[56] -1 -2 SUtility:56
55455[21] -1 -2 SUtility:21
82003[27] -1 -2 SUtility:27
78687[16] -1 83031[12] -1 83251[20] -1 83255[30] -1 83339[2] -1 83415[12] -1 83435[21] -1 83443[15] -1 83447[42] -1 83451[18] -1 83455[24] -1 83571[6] -1 83575[15] -1 83579[4] -1 83583[72] -1 83731[24] -1 85615[4] -1 85619[18] -1 89537[18] -1 89541[8] -1 89545[24] -1 -2 SUtility:405
78079[28] -1 78083[16] -1 84579[1] -1 -2 SUtility:45
222343[10] -1 222639[27] -1 -2 SUtility:37
55351[36] -1 56761[35] -1 56769[36] -1 89717[15] -1 89721[8] -1 222335[10] -1 -2 SUtility:140
55287[18] -1 -2 SUtility:18
81627[1] -1 84727[63] -1 84767[24] -1 228935[18] -1 -2 SUtility:106
82851[15] -1 88683[18] -1 89041[2] -1 203729[72] -1 -2 SUtility:107
82875[12] -1 83195[4] -1 83371[72] -1 85995[81] -1 88711[45] -1 229179[12] -1 -2 SUtility:226
84159[42] -1 89453[9] -1 -2 SUtility:51
55843[32] -1 55855[12] -1 55871[8] -1 56761[45] -1 222615[27] -1 -2 SUtility:124
55887[4] -1 55899[54] -1 -2 SUtility:58
222463[25] -1 -2 SUtility:25
55831[12] -1 55835[28] -1 84735[36] -1 -2 SUtility:76
56061[63] -1 222659[36] -1 -2 SUtility:99
55351[24] -1 -2 SUtility:24
55351[24] -1 55839[14] -1 55951[15] -1 81587[42] -1 84003[40] -1 84767[30] -1 84839[20] -1 -2 SUtility:185
83339[3] -1 84487[15] -1 86267[56] -1 -2 SUtility:74
84727[72] -1 84735[16] -1 -2 SUtility:88
81479[10] -1 -2 SUtility:10
81843[49] -1 81935[3] -1 89453[1] -1 -2 SUtility:53
83399[30] -1 -2 SUtility:30
81787[4] -1 83251[45] -1 83255[35] -1 83435[18] -1 83439[64] -1 83451[8] -1 86075[15] -1 -2 SUtility:189
84731[24] -1 84735[28] -1 84755[8] -1 87295[40] -1 87531[56] -1 89761[3] -1 89797[3] -1 89801[32] -1 89877[8] -1 -2 SUtility:202
55455[49] -1 55895[48] -1 56057[48] -1 56061[63] -1 222371[64] -1 222647[30] -1 -2 SUtility:302
55315[8] -1 -2 SUtility:8
55267[30] -1 55271[4] -1 55323[27] -1 55327[48] -1 55351[12] -1 56769[20] -1 -2 SUtility:141
55831[32] -1 55891[18] -1 222339[16] -1 -2 SUtility:66
55439[8] -1 55451[8] -1 55615[48] -1 55815[35] -1 56169[16] -1 56765[56] -1 222351[36] -1 222355[63] -1 222359[35] -1 222751[8] -1 -2 SUtility:313
83583[72] -1 83719[40] -1 83723[6] -1 83727[15] -1 83747[20] -1 89237[42] -1 89441[35] -1 -2 SUtility:230
55535[8] -1 -2 SUtility:8
56565[35] -1 222835[6] -1 223019[42] -1 223023[16] -1 -2 SUtility:99
82679[64] -1 88675[20] -1 88831[24] -1 88945[2] -1 -2 SUtility:110
78359[35] -1 78731[45] -1 89453[8] -1 -2 SUtility:88
55327[32] -1 55407[72] -1 85187[8] -1 85615[4] -1 88427[63] -1 222671[54] -1 222679[3] -1 -2 SUtility:236
84735[20] -1 89653[42] -1 -2 SUtility:62
55267[48] -1 55271[36] -1 55351[54] -1 -2 SUtility:138
88159[32] -1 -2 SUtility:32
78731[5] -1 83391[24] -1 -2 SUtility:29
84731[42] -1 84835[48] -1 -2 SUtility:90
55543[27] -1 55839[35] -1 55859[12] -1 85699[63] -1 87215[42] -1 222615[3] -1 -2 SUtility:182
223019[6] -1 -2 SUtility:6
84663[32] -1 -2 SUtility:32
55927[5] -1 55943[16] -1 56029[27] -1 222667[21] -1 -2 SUtility:69
55595[18] -1 83795[36] -1 -2 SUtility:54
55351[18] -1 55835[49] -1 55871[18] -1 55883[21] -1 56049[35] -1 56057[8] -1 197025[32] -1 222319[40] -1 222611[64] -1 -2 SUtility:285
79651[12] -1 80199[2] -1 80203[81] -1 80423[24] -1 85327[35] -1 86979[10] -1 -2 SUtility:164
55531[56] -1 -2 SUtility:56
55267[24] -1 55271[16] -1 55283[56] -1 55319[12] -1 55323[6] -1 222323[72] -1 222331[25] -1 -2 SUtility:211
55543[24] -1 -2 SUtility:24
203745[7] -1 -2 SUtility:7
55267[48] -1 55271[28] -1 55283[21] -1 55295[18] -1 55323[21] -1 55327[24] -1 55331[6] -1 55351[42] -1 222319[45] -1 222331[35] -1 222335[6] -1 222339[64] -1 -2 SUtility:358
55455[49] -1 222371[72] -1 -2 SUtility:121
82795[24] -1 86055[2] -1 88763[14] -1 88831[21] -1 203825[6] -1 228807[56] -1 -2 SUtility:123
55271[32] -1 81639[30] -1 83547[20] -1 83571[36] -1 84247[35] -1 86047[35] -1 -2 SUtility:188
89149[45] -1 -2 SUtility:45
55267[24] -1 55315[48] -1 55319[28] -1 55351[18] -1 -2 SUtility:118
56373[10] -1 222943[2] -1 -2 SUtility:12
86407[24] -1 -2 SUtility:24
203729[48] -1 -2 SUtility:48
55267[18] -1 55355[10] -1 55391[54] -1 55871[4] -1 222611[72] -1 -2 SUtility:158
55871[18] -1 84603[10] -1 -2 SUtility:28
83815[35] -1 -2 SUtility:35
55687[4] -1 55719[45] -1 -2 SUtility:49
55267[54] -1 55271[28] -1 55839[35] -1 55843[16] -1 55847[4] -1 55859[3] -1 55875[21] -1 55879[20] -1 56037[81] -1 56057[72] -1 56065[15] -1 56769[16] -1 78687[24] -1 78771[18] -1 82507[27] -1 83719[64] -1 83727[24] -1 84747[2] -1 84751[6] -1 89437[4] -1 222615[3] -1 222759[35] -1 -2 SUtility:572
56333[2] -1 56337[12] -1 56345[24] -1 56353[81] -1 222911[18] -1 -2 SUtility:137
55443[5] -1 55447[12] -1 55487[27] -1 55503[48] -1 56105[8] -1 56113[24] -1 56117[14] -1 56189[63] -1 56193[72] -1 56217[2] -1 56225[4] -1 56273[30] -1 56277[42] -1 56769[4] -1 222347[40] -1 222351[18] -1 222355[63] -1 222359[15] -1 222739[18] -1 222747[5] -1 -2 SUtility:514
55539[45] -1 -2 SUtility:45
55451[8] -1 222355[18] -1 222663[2] -1 222667[14] -1 222679[5] -1 -2 SUtility:47
86987[7] -1 89313[16] -1 89325[9] -1 -2 SUtility:32
83183[6] -1 83547[10] -1 83583[72] -1 83727[6] -1 -2 SUtility:94
56761[20] -1 -2 SUtility:20
55367[63] -1 55535[4] -1 55831[4] -1 55843[24] -1 55847[10] -1 56037[18] -1 56057[72] -1 56197[48] -1 56201[28] -1 56761[40] -1 56769[24] -1 83115[24] -1 83251[25] -1 83547[20] -1 83719[24] -1 83747[16] -1 89313[6] -1 89441[7] -1 222615[12] -1 222759[25] -1 -2 SUtility:494
222947[12] -1 -2 SUtility:12
86499[36] -1 -2 SUtility:36
56761[5] -1 56765[56] -1 -2 SUtility:61
82819[28] -1 82823[15] -1 82827[45] -1 -2 SUtility:88
83351[56] -1 -2 SUtility:56
81583[40] -1 81639[12] -1 82727[72] -1 82771[6] -1 -2 SUtility:130
55267[24] -1 55271[12] -1 55463[9] -1 55543[21] -1 55831[8] -1 55875[28] -1 89253[16] -1 89685[48] -1 -2 SUtility:166
55267[30] -1 55287[12] -1 55291[45] -1 55295[18] -1 55315[40] -1 55339[36] -1 55343[7] -1 55351[24] -1 222319[30] -1 222331[40] -1 222335[6] -1 -2 SUtility:288
83235[6] -1 83695[36] -1 -2 SUtility:42
79983[36] -1 79995[40] -1 -2 SUtility:76
88807[5] -1 89181[7] -1 208839[18] -1 -2 SUtility:30
56177[63] -1 84731[12] -1 84791[42] -1 84827[18] -1 84839[15] -1 -2 SUtility:150
56049[14] -1 56057[72] -1 -2 SUtility:86
83339[3] -1 83615[8] -1 83719[24] -1 -2 SUtility:35
82719[4] -1 82771[12] -1 83159[10] -1 84871[9] -1 -2 SUtility:35
222375[6] -1 -2 SUtility:6
55839[42] -1 55863[27] -1 55883[35] -1 84159[14] -1 84175[24] -1 84215[36] -1 84219[16] -1 84231[12] -1 84295[14] -1 228983[6] -1 -2 SUtility:226
55755[35] -1 55803[72] -1 55807[14] -1 55811[72] -1 56109[7] -1 222587[24] -1 -2 SUtility:224
55803[16] -1 56023[24] -1 56037[81] -1 56041[40] -1 56765[42] -1 56769[8] -1 222323[32] -1 222543[24] -1 222643[21] -1 -2 SUtility:288
222439[8] -1 222443[18] -1 -2 SUtility:26
83547[20] -1 83575[24] -1 83583[27] -1 83947[3] -1 89321[48] -1 -2 SUtility:122
55367[36] -1 -2 SUtility:36
56769[36] -1 -2 SUtility:36
55547[8] -1 55559[6] -1 55931[16] -1 55967[72] -1 -2 SUtility:102
222655[9] -1 222659[32] -1 222679[1] -1 -2 SUtility:42
78163[36] -1 81607[20] -1 82747[36] -1 86039[6] -1 203729[24] -1 203733[16] -1 -2 SUtility:138
55283[28] -1 55351[30] -1 56549[40] -1 222439[18] -1 -2 SUtility:116
56057[72] -1 222675[6] -1 -2 SUtility:78
55271[20] -1 -2 SUtility:20
222911[18] -1 223023[16] -1 -2 SUtility:34
79071[6] -1 84727[54] -1 84731[48] -1 84735[16] -1 89701[14] -1 89705[15] -1 89733[40] -1 -2 SUtility:193
83235[27] -1 83639[16] -1 83703[2] -1 -2 SUtility:45
228847[40] -1 -2 SUtility:40
83823[32] -1 83835[8] -1 83839[4] -1 83843[6] -1 -2 SUtility:50
81379[6] -1 81383[16] -1 83695[18] -1 84731[24] -1 84771[24] -1 84791[56] -1 84835[32] -1 86947[2] -1 87215[6] -1 228999[16] -1 -2 SUtility:200
55619[7] -1 -2 SUtility:7
55271[36] -1 -2 SUtility:36
84727[81] -1 84751[12] -1 84755[8] -1 84767[24] -1 -2 SUtility:125
222571[63] -1 222599[18] -1 -2 SUtility:81
55527[36] -1 -2 SUtility:36
55503[8] -1 55871[14] -1 55875[7] -1 56761[40] -1 81723[18] -1 81727[24] -1 82587[10] -1 83347[35] -1 83351[49] -1 85635[36] -1 89757[63] -1 89829[8] -1 222387[8] -1 222459[36] -1 -2 SUtility:356
222647[35] -1 222667[49] -1 222679[6] -1 -2 SUtility:90
80027[4] -1 81647[9] -1 -2 SUtility:13
55867[4] -1 78879[48] -1 84875[10] -1 89953[24] -1 89973[48] -1 222395[27] -1 222615[15] -1 222951[35] -1 228735[40] -1 -2 SUtility:251
222439[10] -1 222471[9] -1 -2 SUtility:19
203729[56] -1 -2 SUtility:56
82747[24] -1 203729[40] -1 203733[56] -1 -2 SUtility:120
55843[8] -1 55847[8] -1 55863[6] -1 55871[10] -1 55875[35] -1 222611[64] -1 -2 SUtility:131
55843[16] -1 55859[9] -1 -2 SUtility:25
55443[7] -1 55451[6] -1 55543[9] -1 55563[7] -1 55831[16] -1 55835[42] -1 222359[15] -1 -2 SUtility:102
79699[35] -1 81647[45] -1 81727[12] -1 82411[27] -1 82567[24] -1 82579[28] -1 83063[56] -1 83143[21] -1 84107[4] -1 84215[54] -1 84219[4] -1 84275[14] -1 84935[81] -1 84939[72] -1 88639[48] -1 -2 SUtility:525
82943[72] -1 83115[4] -1 83183[9] -1 83443[30] -1 83547[15] -1 83719[32] -1 83815[25] -1 86987[1] -1 87075[18] -1 89705[9] -1 89717[40] -1 89721[4] -1 -2 SUtility:259
83347[35] -1 83963[56] -1 88603[30] -1 228719[20] -1 -2 SUtility:141
55267[12] -1 -2 SUtility:12
55295[54] -1 55351[18] -1 -2 SUtility:72
89721[8] -1 89737[48] -1 89745[16] -1 -2 SUtility:72
78719[14] -1 -2 SUtility:14
198421[6] -1 198429[54] -1 198433[15] -1 -2 SUtility:75
56549[5] -1 222375[2] -1 -2 SUtility:7
55527[81] -1 55531[21] -1 55555[35] -1 55567[4] -1 55571[3] -1 222395[9] -1 222655[21] -1 222659[8] -1 222679[8] -1 -2 SUtility:190
203729[56] -1 -2 SUtility:56
83427[8] -1 83475[24] -1 83479[10] -1 84051[35] -1 86195[49] -1 86203[42] -1 198433[20] -1 -2 SUtility:188
83719[24] -1 83723[4] -1 83727[15] -1 83815[30] -1 86059[16] -1 -2 SUtility:89
55543[3] -1 -2 SUtility:3
55543[6] -1 55551[24] -1 56761[10] -1 82459[5] -1 82483[45] -1 82487[4] -1 -2 SUtility:94
55267[36] -1 55287[36] -1 -2 SUtility:72
88667[36] -1 88783[12] -1 88933[35] -1 88957[4] -1 88973[18] -1 89033[42] -1 -2 SUtility:147
88159[24] -1 88167[2] -1 -2 SUtility:26
83879[4] -1 -2 SUtility:4
83883[9] -1 84587[6] -1 84603[30] -1 84763[36] -1 84791[42] -1 84795[25] -1 84931[24] -1 86911[4] -1 87227[12] -1 87255[6] -1 87299[72] -1 229151[54] -1 -2 SUtility:320
228823[9] -1 -2 SUtility:9
86267[42] -1 -2 SUtility:42
86143[4] -1 -2 SUtility:4
55515[72] -1 55523[3] -1 222379[20] -1 222383[36] -1 222387[4] -1 222391[7] -1 -2 SUtility:142
56373[10] -1 -2 SUtility:10
55283[56] -1 55327[24] -1 55383[2] -1 55399[36] -1 55407[40] -1 55411[28] -1 55415[36] -1 55423[5] -1 55431[3] -1 55435[14] -1 55439[8] -1 55443[9] -1 55523[4] -1 55527[36] -1 55559[5] -1 55595[12] -1 55619[6] -1 55627[6] -1 55655[15] -1 55703[81] -1 55719[45] -1 56037[27] -1 56281[35] -1 222375[2] -1 222391[7] -1 222447[49] -1 222479[10] -1 222643[21] -1 222647[45] -1 222651[1] -1 222667[7] -1 222895[81] -1 -2 SUtility:756
55283[28] -1 55327[64] -1 55439[20] -1 55451[4] -1 -2 SUtility:116
81779[36] -1 81783[18] -1 81955[36] -1 81959[72] -1 81975[56] -1 84999[10] -1 85003[6] -1 86071[18] -1 86143[5] -1 -2 SUtility:257
55343[63] -1 -2 SUtility:63
222499[2] -1 -2 SUtility:2
79643[5] -1 81567[36] -1 82463[48] -1 82467[63] -1 83027[12] -1 83031[14] -1 83115[4] -1 83155[24] -1 83743[6] -1 84731[36] -1 84743[8] -1 84835[24] -1 86047[49] -1 88427[54] -1 88917[14] -1 88921[30] -1 88933[63] -1 88941[30] -1 88957[8] -1 228935[54] -1 -2 SUtility:582
55283[42] -1 55439[32] -1 56181[1] -1 222375[6] -1 222659[16] -1 -2 SUtility:97
55327[16] -1 55447[30] -1 55455[21] -1 55855[24] -1 55871[6] -1 55879[25] -1 55883[35] -1 56029[3] -1 56769[24] -1 78619[4] -1 78687[36] -1 83251[15] -1 83727[6] -1 89537[14] -1 197025[24] -1 222371[24] -1 222607[54] -1 222615[27] -1 222627[16] -1 -2 SUtility:404
81087[3] -1 -2 SUtility:3
55891[18] -1 55895[24] -1 -2 SUtility:42
83079[28] -1 83151[5] -1 89237[42] -1 89249[5] -1 -2 SUtility:80
55839[35] -1 55867[12] -1 -2 SUtility:47
55463[12] -1 222383[36] -1 -2 SUtility:48
89133[4] -1 -2 SUtility:4
55899[27] -1 -2 SUtility:27
55267[24] -1 55275[25] -1 55283[14] -1 55351[12] -1 55479[48] -1 55551[20] -1 55555[15] -1 55919[8] -1 55967[40] -1 55971[6] -1 55995[6] -1 56003[30] -1 56113[16] -1 56117[4] -1 56177[56] -1 56193[81] -1 56217[18] -1 56273[18] -1 56277[54] -1 56549[45] -1 56553[15] -1 56557[9] -1 56561[28] -1 56565[45] -1 56761[10] -1 56765[49] -1 222375[4] -1 222395[27] -1 222423[81] -1 222435[3] -1 222571[49] -1 222671[9] -1 222679[9] -1 222683[21] -1 222707[18] -1 222711[18] -1 222743[15] -1 222751[4] -1 222755[40] -1 222763[16] -1 222771[48] -1 222947[14] -1 222951[49] -1 -2 SUtility:1121
81535[42] -1 195647[4] -1 -2 SUtility:46
86055[8] -1 -2 SUtility:8
82875[24] -1 83223[25] -1 84735[8] -1 87255[36] -1 89245[28] -1 -2 SUtility:121
83547[5] -1 -2 SUtility:5
55275[30] -1 55335[16] -1 222323[72] -1 -2 SUtility:118
55283[21] -1 -2 SUtility:21
55463[3] -1 55483[14] -1 55491[45] -1 222647[5] -1 222671[36] -1 222679[1] -1 -2 SUtility:104
78247[10] -1 81627[3] -1 83127[20] -1 83815[45] -1 83943[35] -1 83967[10] -1 83995[16] -1 84267[10] -1 84767[24] -1 84839[35] -1 84999[40] -1 85007[56] -1 85019[27] -1 86195[42] -1 86199[18] -1 86203[49] -1 87051[64] -1 87095[21] -1 87203[36] -1 87215[36] -1 89829[2] -1 89877[32] -1 198433[45] -1 198461[36] -1 239703[45] -1 -2 SUtility:757
222395[63] -1 -2 SUtility:63
81583[64] -1 203729[56] -1 -2 SUtility:120
82371[40] -1 82375[24] -1 -2 SUtility:64
84731[12] -1 84747[8] -1 84759[48] -1 88969[6] -1 -2 SUtility:74
55271[24] -1 56057[40] -1 -2 SUtility:64
84495[27] -1 89841[10] -1 -2 SUtility:37
86187[24] -1 -2 SUtility:24
203729[64] -1 -2 SUtility:64
78051[21] -1 -2 SUtility:21
222395[9] -1 -2 SUtility:9
56293[2] -1 56761[30] -1 56765[21] -1 -2 SUtility:53
55267[48] -1 55327[72] -1 55335[32] -1 55339[6] -1 55515[36] -1 55523[4] -1 55643[36] -1 55663[7] -1 56061[63] -1 56761[45] -1 222387[16] -1 222391[21] -1 222451[64] -1 222467[30] -1 222655[24] -1 222663[14] -1 -2 SUtility:518
55899[45] -1 55911[24] -1 56073[7] -1 56165[36] -1 56169[32] -1 56173[27] -1 56177[49] -1 56765[63] -1 86783[49] -1 222439[10] -1 222607[54] -1 222643[7] -1 222771[40] -1 222951[28] -1 -2 SUtility:471
55543[3] -1 -2 SUtility:3
55855[6] -1 89717[20] -1 -2 SUtility:26
81615[28] -1 82531[54] -1 82539[72] -1 82543[16] -1 82631[48] -1 82719[8] -1 203741[81] -1 -2 SUtility:307
82719[20] -1 -2 SUtility:20
83663[24] -1 -2 SUtility:24
222975[14] -1 -2 SUtility:14
82807[42] -1 -2 SUtility:42
81591[32] -1 -2 SUtility:32
55591[16] -1 222615[12] -1 -2 SUtility:28
78927[56] -1 -2 SUtility:56
82663[25] -1 -2 SUtility:25
55407[16] -1 55415[63] -1 55835[28] -1 55879[5] -1 55903[18] -1 55943[16] -1 55971[24] -1 56029[6] -1 56633[20] -1 84579[3] -1 84639[36] -1 84647[7] -1 84651[48] -1 84663[8] -1 84667[12] -1 197025[72] -1 222387[12] -1 222391[63] -1 222615[15] -1 222835[24] -1 223019[54] -1 -2 SUtility:550
85931[3] -1 -2 SUtility:3
83527[16] -1 -2 SUtility:16
55267[30] -1 55295[12] -1 55327[8] -1 -2 SUtility:50
86063[24] -1 -2 SUtility:24
55327[64] -1 82091[14] -1 82111[14] -1 -2 SUtility:92
56373[25] -1 -2 SUtility:25
55863[6] -1 55875[63] -1 89653[35] -1 -2 SUtility:104
78595[16] -1 79507[30] -1 79891[18] -1 82407[2] -1 84015[24] -1 85111[45] -1 85131[16] -1 85235[48] -1 89433[4] -1 228771[32] -1 -2 SUtility:235
82747[12] -1 -2 SUtility:12
222543[9] -1 222583[64] -1 222931[10] -1 -2 SUtility:83
81095[16] -1 -2 SUtility:16
82471[36] -1 84587[4] -1 84591[9] -1 84639[32] -1 84655[56] -1 84671[35] -1 84679[64] -1 90085[8] -1 223055[9] -1 228987[63] -1 -2 SUtility:316
222335[16] -1 -2 SUtility:16
55887[1] -1 55899[9] -1 56061[9] -1 -2 SUtility:19
78627[10] -1 83411[49] -1 83475[21] -1 -2 SUtility:80
55271[32] -1 55323[3] -1 -2 SUtility:35
78771[24] -1 78995[42] -1 79975[16] -1 83251[20] -1 83255[25] -1 83287[18] -1 85143[6] -1 85699[21] -1 89489[18] -1 89501[20] -1 89537[6] -1 89541[18] -1 89545[12] -1 -2 SUtility:246
86055[3] -1 88703[6] -1 88715[5] -1 88719[9] -1 88723[9] -1 88727[3] -1 88731[5] -1 88739[9] -1 88743[30] -1 88747[16] -1 88751[48] -1 -2 SUtility:143
81639[18] -1 83719[40] -1 83727[15] -1 83731[42] -1 85615[24] -1 -2 SUtility:139
83223[45] -1 83243[28] -1 -2 SUtility:73
82455[5] -1 82463[32] -1 82467[49] -1 228935[54] -1 -2 SUtility:140
78359[14] -1 78411[6] -1 -2 SUtility:20
82543[32] -1 83171[21] -1 83175[8] -1 84999[40] -1 85003[12] -1 88623[42] -1 88627[8] -1 88635[21] -1 -2 SUtility:184
55859[27] -1 -2 SUtility:27
222747[6] -1 -2 SUtility:6
83967[14] -1 84067[1] -1 -2 SUtility:15
87179[10] -1 -2 SUtility:10
83115[8] -1 83155[32] -1 83183[4] -1 83547[35] -1 -2 SUtility:79
88543[1] -1 88563[27] -1 -2 SUtility:28
56393[48] -1 -2 SUtility:48
81615[49] -1 -2 SUtility:49
55267[12] -1 55287[54] -1 55291[45] -1 55295[18] -1 55315[56] -1 55319[12] -1 55323[24] -1 55327[56] -1 55351[30] -1 55543[15] -1 55563[7] -1 55855[24] -1 55871[6] -1 197025[16] -1 222339[40] -1 222607[45] -1 -2 SUtility:460
87375[9] -1 87379[48] -1 87383[48] -1 -2 SUtility:105
84047[35] -1 88969[9] -1 -2 SUtility:44
82875[18] -1 -2 SUtility:18
55435[18] -1 55671[8] -1 55919[56] -1 56037[9] -1 56041[56] -1 56293[3] -1 222643[7] -1 -2 SUtility:157
86143[7] -1 86187[56] -1 87203[27] -1 -2 SUtility:90
84815[15] -1 -2 SUtility:15
78587[15] -1 78591[56] -1 78619[32] -1 78687[12] -1 85111[45] -1 -2 SUtility:160
55267[30] -1 -2 SUtility:30
83451[8] -1 83547[25] -1 -2 SUtility:33
222527[54] -1 -2 SUtility:54
55651[45] -1 55663[2] -1 55687[36] -1 222455[10] -1 222459[27] -1 222467[6] -1 222471[81] -1 222835[27] -1 -2 SUtility:234
55275[20] -1 55343[21] -1 -2 SUtility:41
83251[25] -1 83255[20] -1 83547[40] -1 83719[64] -1 -2 SUtility:149
55855[3] -1 56761[35] -1 78731[25] -1 82911[54] -1 83919[18] -1 197025[48] -1 -2 SUtility:183
84855[7] -1 -2 SUtility:7
55271[28] -1 55287[48] -1 55315[32] -1 222323[40] -1 -2 SUtility:148
55443[8] -1 55447[30] -1 55451[7] -1 222347[10] -1 222351[48] -1 222359[20] -1 -2 SUtility:123
55267[30] -1 55271[36] -1 55287[54] -1 55291[72] -1 55295[42] -1 55319[32] -1 55351[36] -1 55887[8] -1 -2 SUtility:310
55443[7] -1 -2 SUtility:7
83707[15] -1 -2 SUtility:15
88953[2] -1 -2 SUtility:2
55295[24] -1 -2 SUtility:24
55855[12] -1 -2 SUtility:12
83547[40] -1 -2 SUtility:40
88047[18] -1 -2 SUtility:18
86783[42] -1 86911[36] -1 89801[56] -1 228795[42] -1 -2 SUtility:176
78875[45] -1 78879[64] -1 81647[72] -1 83971[81] -1 87039[24] -1 87103[8] -1 87183[20] -1 88945[6] -1 89013[63] -1 -2 SUtility:383
55271[16] -1 55275[30] -1 55287[12] -1 55315[56] -1 55323[15] -1 86339[18] -1 -2 SUtility:147
55835[63] -1 -2 SUtility:63
222571[35] -1 222991[54] -1 223003[5] -1 -2 SUtility:94
89033[21] -1 -2 SUtility:21
86187[72] -1 -2 SUtility:72
88969[9] -1 -2 SUtility:9
55843[64] -1 55863[24] -1 55867[12] -1 55875[42] -1 55879[15] -1 -2 SUtility:157
55535[8] -1 55899[54] -1 -2 SUtility:62
82691[6] -1 -2 SUtility:6
85003[18] -1 -2 SUtility:18
197025[48] -1 -2 SUtility:48
56765[7] -1 -2 SUtility:7
87039[48] -1 87075[27] -1 -2 SUtility:75
78111[42] -1 83547[30] -1 84731[6] -1 84743[56] -1 84747[18] -1 84751[12] -1 84755[16] -1 84759[54] -1 84811[5] -1 84835[16] -1 84839[10] -1 88969[4] -1 -2 SUtility:269
55487[24] -1 -2 SUtility:24
55367[45] -1 55379[48] -1 55387[35] -1 55391[54] -1 55527[72] -1 55531[28] -1 55535[14] -1 55539[45] -1 56373[45] -1 83347[63] -1 89953[36] -1 222395[54] -1 222707[10] -1 222943[9] -1 228975[6] -1 -2 SUtility:564
55351[6] -1 -2 SUtility:6
55267[6] -1 55551[4] -1 -2 SUtility:10
86187[16] -1 87027[7] -1 87031[48] -1 87063[32] -1 87179[6] -1 87183[20] -1 87187[3] -1 87531[7] -1 229139[54] -1 -2 SUtility:193
55319[28] -1 56057[8] -1 222671[36] -1 222679[7] -1 -2 SUtility:79
55283[14] -1 55943[6] -1 -2 SUtility:20
55271[20] -1 55287[54] -1 55291[63] -1 222331[10] -1 222335[14] -1 -2 SUtility:161
55275[35] -1 -2 SUtility:35
85915[42] -1 85919[81] -1 -2 SUtility:123
56761[45] -1 78163[24] -1 82719[28] -1 88683[36] -1 88759[6] -1 203729[40] -1 203733[32] -1 -2 SUtility:211
55343[14] -1 -2 SUtility:14
55283[56] -1 55323[12] -1 55327[8] -1 55351[54] -1 55831[12] -1 55835[21] -1 55895[8] -1 55899[45] -1 -2 SUtility:216
56765[7] -1 -2 SUtility:7
55491[20] -1 -2 SUtility:20
89261[8] -1 -2 SUtility:8
56369[5] -1 56373[45] -1 222943[8] -1 -2 SUtility:58
79443[48] -1 84067[2] -1 84075[30] -1 84079[24] -1 84165[63] -1 86283[7] -1 86783[28] -1 86911[36] -1 86919[36] -1 87203[27] -1 89581[12] -1 198417[2] -1 -2 SUtility:315
81587[42] -1 83283[8] -1 83375[42] -1 83403[3] -1 86039[2] -1 -2 SUtility:97
85879[36] -1 85887[42] -1 -2 SUtility:78
82407[5] -1 -2 SUtility:5
79571[24] -1 79879[81] -1 82067[48] -1 82071[10] -1 82115[36] -1 82123[18] -1 -2 SUtility:217
55267[48] -1 55271[8] -1 55319[8] -1 55563[4] -1 56129[72] -1 56141[6] -1 86055[9] -1 222319[5] -1 222339[72] -1 -2 SUtility:232
56029[15] -1 -2 SUtility:15
88695[9] -1 88775[64] -1 88933[35] -1 89181[21] -1 -2 SUtility:129
86947[8] -1 86987[8] -1 -2 SUtility:16
55267[54] -1 55271[28] -1 55275[15] -1 55287[6] -1 55295[30] -1 55315[24] -1 55319[36] -1 55343[63] -1 55351[12] -1 78675[27] -1 222339[72] -1 -2 SUtility:367
55283[28] -1 -2 SUtility:28
55843[48] -1 55847[12] -1 55855[15] -1 55871[6] -1 55883[28] -1 -2 SUtility:109
82691[7] -1 -2 SUtility:7
55307[18] -1 55455[14] -1 55491[40] -1 55531[7] -1 55543[12] -1 55555[30] -1 55603[10] -1 55623[6] -1 55627[24] -1 55779[3] -1 55803[16] -1 222359[20] -1 222387[2] -1 222395[27] -1 222423[63] -1 222435[4] -1 222599[6] -1 -2 SUtility:302
56165[48] -1 222751[18] -1 222755[64] -1 222759[35] -1 -2 SUtility:165
89605[42] -1 -2 SUtility:42
88969[3] -1 -2 SUtility:3
55291[18] -1 55323[6] -1 55335[48] -1 81271[5] -1 81335[15] -1 222323[40] -1 -2 SUtility:132
55491[20] -1 55539[45] -1 56293[6] -1 -2 SUtility:71
83115[16] -1 84111[63] -1 84247[10] -1 -2 SUtility:89
85111[63] -1 -2 SUtility:63
222347[5] -1 -2 SUtility:5
83967[16] -1 84003[32] -1 85387[63] -1 86887[27] -1 88823[72] -1 89141[5] -1 -2 SUtility:215
87255[48] -1 -2 SUtility:48
55283[56] -1 55383[16] -1 -2 SUtility:72
55703[18] -1 -2 SUtility:18
78731[35] -1 86055[7] -1 -2 SUtility:42
55343[14] -1 -2 SUtility:14
83191[48] -1 83199[42] -1 89229[20] -1 -2 SUtility:110
55363[10] -1 55379[6] -1 55831[24] -1 55887[9] -1 55891[12] -1 55895[72] -1 55899[72] -1 55975[45] -1 56769[28] -1 -2 SUtility:278
56037[18] -1 -2 SUtility:18
55527[45] -1 55535[4] -1 -2 SUtility:49
56217[10] -1 -2 SUtility:10
55387[63] -1 222347[15] -1 222355[9] -1 -2 SUtility:87
55275[5] -1 55319[16] -1 55335[16] -1 55935[30] -1 55979[4] -1 55999[72] -1 56003[48] -1 56007[16] -1 56015[25] -1 82719[16] -1 85303[32] -1 85603[5] -1 87531[28] -1 203741[72] -1 -2 SUtility:385
55267[18] -1 55319[32] -1 222335[6] -1 -2 SUtility:56
78423[15] -1 78771[27] -1 84719[42] -1 84759[30] -1 228991[40] -1 228995[32] -1 -2 SUtility:186
56041[72] -1 -2 SUtility:72
55283[42] -1 -2 SUtility:42
84735[12] -1 89809[8] -1 89829[16] -1 89877[72] -1 203729[56] -1 -2 SUtility:164
55283[28] -1 -2 SUtility:28
84731[48] -1 84747[18] -1 84751[18] -1 84755[48] -1 84759[48] -1 84835[32] -1 -2 SUtility:212
82975[12] -1 -2 SUtility:12
84243[14] -1 -2 SUtility:14
56761[25] -1 56769[12] -1 82923[35] -1 -2 SUtility:72
55463[12] -1 55475[21] -1 55479[36] -1 55483[21] -1 55487[6] -1 222379[32] -1 -2 SUtility:128
84639[32] -1 84647[7] -1 84655[56] -1 228987[14] -1 -2 SUtility:109
55267[54] -1 55271[20] -1 55287[36] -1 55295[18] -1 55315[8] -1 55323[9] -1 55351[54] -1 55383[18] -1 55427[35] -1 55435[2] -1 55455[14] -1 55583[16] -1 222371[8] -1 222375[10] -1 -2 SUtility:302
55543[18] -1 56769[28] -1 82875[12] -1 82879[35] -1 88763[28] -1 222459[18] -1 229183[8] -1 -2 SUtility:147
222835[12] -1 -2 SUtility:12
81615[35] -1 82663[5] -1 82755[20] -1 86003[6] -1 86007[18] -1 86031[21] -1 86911[8] -1 -2 SUtility:113
80919[8] -1 -2 SUtility:8
78427[81] -1 78995[21] -1 82851[24] -1 82875[12] -1 83351[56] -1 89041[8] -1 89149[9] -1 228947[16] -1 228951[42] -1 228975[6] -1 -2 SUtility:275
83271[8] -1 83347[21] -1 83351[49] -1 83359[12] -1 83363[3] -1 83471[36] -1 83487[27] -1 83491[16] -1 83499[42] -1 83507[12] -1 83539[30] -1 83743[4] -1 89369[27] -1 228951[36] -1 -2 SUtility:323
55275[10] -1 55343[42] -1 -2 SUtility:52
55835[7] -1 -2 SUtility:7
83971[45] -1 83975[45] -1 83979[9] -1 83983[72] -1 83999[14] -1 84051[49] -1 84067[4] -1 198429[6] -1 -2 SUtility:244
55367[72] -1 55895[72] -1 -2 SUtility:144
55835[56] -1 55871[12] -1 83655[4] -1 83663[28] -1 -2 SUtility:100
89701[56] -1 89745[28] -1 -2 SUtility:84
203789[28] -1 -2 SUtility:28
78423[5] -1 83331[42] -1 86039[6] -1 88969[3] -1 -2 SUtility:56
55291[72] -1 -2 SUtility:72
82475[42] -1 82975[42] -1 83871[8] -1 84211[25] -1 198405[48] -1 228763[42] -1 228943[35] -1 228947[4] -1 228951[18] -1 228975[6] -1 228983[9] -1 229155[20] -1 239393[40] -1 -2 SUtility:339
88763[35] -1 -2 SUtility:35
79207[56] -1 79379[14] -1 79395[16] -1 79411[25] -1 79795[20] -1 79975[8] -1 80123[4] -1 80947[7] -1 83967[8] -1 84083[36] -1 85343[42] -1 85367[12] -1 86291[64] -1 87207[6] -1 -2 SUtility:318
84751[27] -1 -2 SUtility:27
55887[6] -1 55891[8] -1 55895[72] -1 55899[63] -1 -2 SUtility:149
83211[63] -1 83663[8] -1 -2 SUtility:71
82719[8] -1 -2 SUtility:8
89721[8] -1 89741[15] -1 -2 SUtility:23
55835[63] -1 55855[18] -1 55859[15] -1 55871[16] -1 -2 SUtility:112
79639[56] -1 79643[40] -1 80367[3] -1 80387[64] -1 -2 SUtility:163
55687[8] -1 55719[15] -1 56073[63] -1 56077[27] -1 56557[63] -1 56561[21] -1 56565[15] -1 222387[4] -1 222391[28] -1 222439[18] -1 222467[18] -1 222471[54] -1 222703[8] -1 222707[4] -1 222711[24] -1 223019[54] -1 -2 SUtility:424
55275[10] -1 55319[28] -1 55323[18] -1 -2 SUtility:56
86043[24] -1 86055[6] -1 86427[16] -1 -2 SUtility:46
228943[21] -1 228951[36] -1 229155[20] -1 -2 SUtility:77
85799[6] -1 85851[5] -1 85903[21] -1 85975[24] -1 -2 SUtility:56
56765[35] -1 -2 SUtility:35
56049[7] -1 56057[48] -1 222647[20] -1 222675[21] -1 -2 SUtility:96
84159[28] -1 84183[35] -1 -2 SUtility:63
55271[28] -1 55323[18] -1 55327[64] -1 55351[12] -1 55439[24] -1 55443[6] -1 -2 SUtility:152
55463[9] -1 55475[21] -1 55479[48] -1 -2 SUtility:78
89653[14] -1 -2 SUtility:14
56173[12] -1 56201[56] -1 -2 SUtility:68
81959[64] -1 86107[48] -1 86207[14] -1 -2 SUtility:126
78807[81] -1 78875[10] -1 -2 SUtility:91
83795[32] -1 -2 SUtility:32
55351[18] -1 56761[20] -1 56769[4] -1 -2 SUtility:42
87255[24] -1 87263[40] -1 -2 SUtility:64
83183[6] -1 83787[14] -1 83891[5] -1 83895[45] -1 83899[32] -1 89345[63] -1 89441[49] -1 -2 SUtility:214
55323[9] -1 55407[16] -1 55435[16] -1 55543[9] -1 55555[15] -1 55919[40] -1 55927[8] -1 56769[20] -1 222647[40] -1 222679[9] -1 -2 SUtility:182
81639[30] -1 82771[18] -1 -2 SUtility:48
83795[28] -1 -2 SUtility:28
55643[12] -1 -2 SUtility:12
81615[49] -1 82663[35] -1 82671[54] -1 82719[36] -1 -2 SUtility:174
55535[16] -1 -2 SUtility:16
56333[2] -1 56369[4] -1 56373[25] -1 56409[24] -1 56561[7] -1 222835[15] -1 222923[24] -1 222947[14] -1 222971[18] -1 222975[28] -1 -2 SUtility:161
82679[8] -1 89185[8] -1 -2 SUtility:16
89453[5] -1 -2 SUtility:5
55543[12] -1 55551[8] -1 55555[45] -1 55563[3] -1 -2 SUtility:68
55543[27] -1 55887[5] -1 55947[12] -1 222671[18] -1 -2 SUtility:62
78035[16] -1 78039[56] -1 -2 SUtility:72
89701[7] -1 89745[12] -1 -2 SUtility:19
89649[8] -1 89653[7] -1 -2 SUtility:15
79131[6] -1 79263[14] -1 85387[81] -1 85627[36] -1 -2 SUtility:137
82743[30] -1 82747[24] -1 84595[81] -1 84727[72] -1 84907[4] -1 84955[21] -1 -2 SUtility:232
55363[14] -1 55367[72] -1 55391[72] -1 55443[9] -1 222347[35] -1 222351[30] -1 222359[10] -1 -2 SUtility:242
82711[42] -1 -2 SUtility:42
85799[54] -1 85903[3] -1 85979[18] -1 86651[36] -1 198413[27] -1 -2 SUtility:138
56201[28] -1 -2 SUtility:28
89705[24] -1 -2 SUtility:24
82771[10] -1 -2 SUtility:10
85043[24] -1 -2 SUtility:24
78359[42] -1 78583[45] -1 78731[35] -1 78859[25] -1 78867[12] -1 78875[10] -1 83271[16] -1 83351[49] -1 -2 SUtility:234
55479[6] -1 55483[28] -1 55491[25] -1 55503[40] -1 55855[15] -1 222607[45] -1 222611[40] -1 222659[28] -1 222663[4] -1 222755[40] -1 222771[16] -1 -2 SUtility:287
55831[24] -1 55835[35] -1 55843[40] -1 55875[42] -1 55883[42] -1 222615[12] -1 -2 SUtility:195
222467[18] -1 -2 SUtility:18
222599[42] -1 -2 SUtility:42
81907[32] -1 81955[36] -1 81959[40] -1 82603[5] -1 82607[4] -1 82623[8] -1 83663[4] -1 85635[24] -1 85639[63] -1 87363[21] -1 87367[24] -1 -2 SUtility:261
78359[42] -1 78731[30] -1 83711[30] -1 84165[14] -1 84803[49] -1 84807[4] -1 84823[24] -1 85851[2] -1 86947[5] -1 86951[36] -1 228743[10] -1 -2 SUtility:246
56761[45] -1 56769[4] -1 222459[81] -1 222471[54] -1 -2 SUtility:184
55267[54] -1 55271[4] -1 55283[14] -1 55287[18] -1 55291[18] -1 55295[6] -1 55315[64] -1 55319[16] -1 55327[72] -1 55351[42] -1 55367[45] -1 55379[54] -1 55391[36] -1 78247[20] -1 84159[35] -1 84267[10] -1 -2 SUtility:508
81779[54] -1 81783[6] -1 83031[16] -1 83575[27] -1 83995[40] -1 86075[3] -1 86187[24] -1 86947[8] -1 86951[30] -1 -2 SUtility:208
56369[9] -1 -2 SUtility:9
78163[8] -1 88659[8] -1 228715[10] -1 -2 SUtility:26
83415[9] -1 89313[2] -1 -2 SUtility:11
78247[25] -1 82259[5] -1 82923[35] -1 82935[14] -1 86143[9] -1 86187[16] -1 86243[42] -1 89465[36] -1 89541[4] -1 -2 SUtility:186
55271[28] -1 -2 SUtility:28
83371[27] -1 83379[10] -1 -2 SUtility:37
55527[36] -1 55531[14] -1 -2 SUtility:50
83983[16] -1 239699[3] -1 -2 SUtility:19
81603[16] -1 81699[1] -1 85519[30] -1 85527[42] -1 85539[72] -1 85543[4] -1 85547[2] -1 203733[16] -1 -2 SUtility:183
56037[72] -1 56769[28] -1 197025[32] -1 222643[49] -1 -2 SUtility:181
55327[16] -1 -2 SUtility:16
83695[81] -1 86483[63] -1 198453[3] -1 -2 SUtility:147
82727[63] -1 87279[28] -1 87283[3] -1 89537[8] -1 89541[16] -1 203729[24] -1 -2 SUtility:142
78343[40] -1 78395[18] -1 78435[40] -1 228747[8] -1 228751[21] -1 -2 SUtility:127
222571[14] -1 -2 SUtility:14
56769[12] -1 -2 SUtility:12
89225[35] -1 -2 SUtility:35
88667[36] -1 -2 SUtility:36
90037[35] -1 -2 SUtility:35
87063[24] -1 -2 SUtility:24
81647[54] -1 -2 SUtility:54
89453[4] -1 -2 SUtility:4
88763[56] -1 88799[48] -1 -2 SUtility:104
55903[12] -1 -2 SUtility:12
81603[4] -1 81631[24] -1 81635[30] -1 82755[20] -1 83235[9] -1 83239[2] -1 83395[24] -1 83711[54] -1 86003[24] -1 206603[2] -1 228947[28] -1 -2 SUtility:221
55903[18] -1 -2 SUtility:18
55323[24] -1 55327[56] -1 -2 SUtility:80
55763[6] -1 55771[48] -1 55783[24] -1 55815[25] -1 56553[25] -1 56561[35] -1 -2 SUtility:163
55319[28] -1 222323[40] -1 222543[15] -1 -2 SUtility:83
56761[40] -1 -2 SUtility:40
55267[48] -1 55271[12] -1 55287[48] -1 55291[54] -1 55295[24] -1 55351[30] -1 -2 SUtility:216
55271[24] -1 55275[10] -1 55287[36] -1 55295[6] -1 55315[40] -1 55319[28] -1 55335[64] -1 55339[30] -1 55343[63] -1 55351[24] -1 222323[8] -1 -2 SUtility:333
83235[24] -1 83639[72] -1 -2 SUtility:96
55871[10] -1 222611[40] -1 222615[9] -1 -2 SUtility:59
56561[49] -1 56565[10] -1 -2 SUtility:59
83971[54] -1 83983[40] -1 83987[6] -1 83999[16] -1 84067[4] -1 84079[8] -1 198429[54] -1 -2 SUtility:182
55355[30] -1 55943[16] -1 -2 SUtility:46
81647[63] -1 82711[30] -1 86055[9] -1 86907[21] -1 87003[10] -1 87015[42] -1 87103[8] -1 89237[42] -1 -2 SUtility:225
55543[18] -1 55831[16] -1 55835[49] -1 -2 SUtility:83
88969[3] -1 235917[24] -1 -2 SUtility:27
78643[5] -1 83235[27] -1 83711[30] -1 83871[8] -1 83979[4] -1 84723[40] -1 84791[35] -1 89593[9] -1 -2 SUtility:158
222955[27] -1 -2 SUtility:27
55899[54] -1 56037[54] -1 83547[35] -1 84159[7] -1 84759[54] -1 -2 SUtility:204
55283[28] -1 -2 SUtility:28
78359[56] -1 78371[49] -1 78427[45] -1 78431[16] -1 78731[40] -1 78807[81] -1 78859[5] -1 78867[6] -1 78875[45] -1 82727[9] -1 83287[18] -1 83339[3] -1 83455[6] -1 83495[24] -1 83615[32] -1 83731[54] -1 86047[63] -1 89237[63] -1 89313[8] -1 -2 SUtility:623
56273[24] -1 -2 SUtility:24
86911[12] -1 86979[15] -1 87215[18] -1 -2 SUtility:45
55287[36] -1 55291[9] -1 222339[16] -1 -2 SUtility:61
80083[48] -1 80091[4] -1 -2 SUtility:52
55283[56] -1 -2 SUtility:56
55439[16] -1 55443[6] -1 55447[12] -1 55451[7] -1 222347[25] -1 222351[48] -1 222359[40] -1 -2 SUtility:154
55267[48] -1 82719[24] -1 86067[4] -1 -2 SUtility:76
84159[28] -1 84207[45] -1 -2 SUtility:73
83871[36] -1 203729[48] -1 -2 SUtility:84
88163[14] -1 88171[5] -1 -2 SUtility:19
82923[42] -1 -2 SUtility:42
56761[20] -1 56769[8] -1 -2 SUtility:28
80027[20] -1 80035[7] -1 80199[6] -1 80203[63] -1 -2 SUtility:96
85383[49] -1 88969[5] -1 -2 SUtility:54
55511[7] -1 55991[20] -1 56337[20] -1 222459[72] -1 222907[6] -1 -2 SUtility:125
55267[42] -1 55287[6] -1 55291[54] -1 -2 SUtility:102
81975[16] -1 86179[35] -1 -2 SUtility:51
222799[20] -1 -2 SUtility:20
222667[49] -1 222671[54] -1 -2 SUtility:103
81835[30] -1 81927[9] -1 83099[9] -1 83151[1] -1 83223[15] -1 83243[20] -1 86195[63] -1 86203[35] -1 89437[4] -1 89441[49] -1 229191[6] -1 -2 SUtility:241
81603[4] -1 203729[40] -1 -2 SUtility:44
78111[56] -1 -2 SUtility:56
88691[35] -1 -2 SUtility:35
55267[54] -1 55271[8] -1 55275[40] -1 55291[81] -1 55295[30] -1 55319[8] -1 55323[12] -1 55327[24] -1 55439[12] -1 55443[9] -1 55451[6] -1 55463[21] -1 55471[21] -1 55475[28] -1 55483[49] -1 55487[3] -1 55491[35] -1 55503[64] -1 55559[9] -1 55831[28] -1 55835[7] -1 55839[28] -1 55843[56] -1 55847[8] -1 55855[6] -1 55859[21] -1 55863[3] -1 55867[28] -1 55871[16] -1 55875[35] -1 55879[35] -1 55883[35] -1 55891[18] -1 55899[36] -1 56049[42] -1 56057[8] -1 56061[63] -1 56373[25] -1 197025[16] -1 222319[20] -1 222339[16] -1 222347[35] -1 222351[42] -1 222355[9] -1 222359[30] -1 222375[16] -1 222379[28] -1 222383[12] -1 222391[42] -1 222607[63] -1 222611[32] -1 222615[9] -1 222647[25] -1 222655[3] -1 222659[24] -1 222663[12] -1 222667[28] -1 222671[45] -1 222675[21] -1 222679[8] -1 222947[4] -1 -2 SUtility:1552
55875[49] -1 -2 SUtility:49
86055[5] -1 -2 SUtility:5
55267[48] -1 55271[8] -1 55351[12] -1 56041[64] -1 222643[56] -1 222671[63] -1 222679[6] -1 -2 SUtility:257
55843[24] -1 55847[6] -1 55863[18] -1 55871[12] -1 87063[40] -1 -2 SUtility:100
55531[28] -1 55535[14] -1 55539[30] -1 55719[35] -1 222395[36] -1 -2 SUtility:143
55843[72] -1 55847[18] -1 55859[3] -1 55919[8] -1 56037[9] -1 222319[25] -1 222643[63] -1 -2 SUtility:198
55271[32] -1 -2 SUtility:32
55275[35] -1 56765[7] -1 222335[12] -1 -2 SUtility:54
83571[18] -1 83579[14] -1 83795[16] -1 83815[10] -1 83895[45] -1 84183[14] -1 84867[18] -1 86187[72] -1 87027[35] -1 87075[3] -1 87275[48] -1 87279[16] -1 87283[27] -1 88667[16] -1 88775[8] -1 88783[28] -1 89505[36] -1 -2 SUtility:424
84947[45] -1 84955[9] -1 89649[8] -1 89653[56] -1 -2 SUtility:118
80387[56] -1 228795[28] -1 -2 SUtility:84
55875[56] -1 -2 SUtility:56
55655[9] -1 55707[24] -1 56173[15] -1 56561[49] -1 222771[56] -1 223063[15] -1 -2 SUtility:168
55543[27] -1 -2 SUtility:27
78419[10] -1 84655[42] -1 228759[7] -1 228987[63] -1 -2 SUtility:122
55887[6] -1 55891[4] -1 55895[40] -1 55899[9] -1 84731[12] -1 84767[48] -1 89737[56] -1 -2 SUtility:175
84747[6] -1 84751[9] -1 84759[12] -1 84851[35] -1 84867[2] -1 -2 SUtility:64
55463[21] -1 55475[7] -1 55479[42] -1 55487[3] -1 55491[20] -1 222379[20] -1 222383[18] -1 -2 SUtility:131
55479[48] -1 56557[54] -1 222491[24] -1 222523[20] -1 222583[64] -1 222599[48] -1 223019[42] -1 -2 SUtility:300
81567[18] -1 83251[10] -1 83255[15] -1 83719[16] -1 83727[21] -1 83731[48] -1 -2 SUtility:128
88969[9] -1 -2 SUtility:9
83743[4] -1 83747[20] -1 89237[35] -1 89285[5] -1 89313[8] -1 -2 SUtility:72
55971[3] -1 -2 SUtility:3
55439[4] -1 55451[2] -1 55455[35] -1 55463[3] -1 55475[49] -1 55479[48] -1 55487[15] -1 222319[35] -1 222371[56] -1 222375[18] -1 222379[8] -1 222383[30] -1 -2 SUtility:303
55531[42] -1 55535[8] -1 55887[2] -1 55903[8] -1 222395[18] -1 223019[42] -1 -2 SUtility:120
55891[12] -1 55899[27] -1 -2 SUtility:39
86947[5] -1 -2 SUtility:5
79075[12] -1 -2 SUtility:12
55839[35] -1 55843[8] -1 55847[4] -1 55855[12] -1 55859[18] -1 55867[8] -1 55871[6] -1 55875[42] -1 55879[15] -1 55883[42] -1 55903[18] -1 197025[32] -1 222607[18] -1 222611[48] -1 222615[3] -1 -2 SUtility:309
56173[12] -1 -2 SUtility:12
55887[8] -1 55895[8] -1 55899[27] -1 -2 SUtility:43
55271[36] -1 -2 SUtility:36
84027[35] -1 84159[14] -1 84183[7] -1 84199[18] -1 84247[5] -1 84495[45] -1 86287[21] -1 86291[8] -1 86835[6] -1 86911[32] -1 86923[16] -1 86943[14] -1 86947[6] -1 86951[24] -1 -2 SUtility:251
55391[54] -1 55875[35] -1 222615[24] -1 -2 SUtility:113
89705[12] -1 -2 SUtility:12
78247[15] -1 83979[4] -1 84047[35] -1 -2 SUtility:54
55903[2] -1 -2 SUtility:2
55295[42] -1 -2 SUtility:42
55271[24] -1 55619[6] -1 55703[27] -1 56761[15] -1 -2 SUtility:72
55271[24] -1 55543[12] -1 -2 SUtility:36
222663[16] -1 -2 SUtility:16
86207[18] -1 -2 SUtility:18
55719[25] -1 84183[63] -1 89165[10] -1 -2 SUtility:98
84495[18] -1 -2 SUtility:18
55271[16] -1 55331[27] -1 55547[6] -1 55783[18] -1 55811[18] -1 55815[20] -1 56765[21] -1 -2 SUtility:126
55295[18] -1 55559[4] -1 -2 SUtility:22
55271[28] -1 55811[63] -1 222547[64] -1 -2 SUtility:155
81603[14] -1 82647[1] -1 82787[48] -1 85171[15] -1 86055[4] -1 88263[56] -1 88715[8] -1 88787[36] -1 88945[4] -1 89017[20] -1 89093[20] -1 89125[54] -1 89181[56] -1 89185[24] -1 89453[2] -1 203833[7] -1 -2 SUtility:369
83591[35] -1 83603[18] -1 84171[4] -1 -2 SUtility:57
86415[9] -1 -2 SUtility:9
89829[2] -1 89877[24] -1 -2 SUtility:26
83227[12] -1 83623[25] -1 83627[8] -1 -2 SUtility:45
88667[4] -1 88807[5] -1 -2 SUtility:9
78127[8] -1 82787[24] -1 83371[63] -1 83383[8] -1 84327[54] -1 84331[24] -1 85027[16] -1 85039[10] -1 85055[12] -1 85343[49] -1 89605[28] -1 198417[5] -1 228727[56] -1 229019[6] -1 -2 SUtility:363
55543[3] -1 -2 SUtility:3
56761[35] -1 -2 SUtility:35
55283[63] -1 55287[36] -1 55351[42] -1 55527[36] -1 55831[36] -1 55835[14] -1 55927[6] -1 55959[16] -1 55967[40] -1 55975[36] -1 55991[20] -1 56015[35] -1 56029[15] -1 56217[14] -1 56761[10] -1 56769[12] -1 222331[20] -1 222631[56] -1 -2 SUtility:507
55619[8] -1 56769[8] -1 83011[42] -1 83631[2] -1 83707[25] -1 89253[4] -1 89433[16] -1 222447[49] -1 -2 SUtility:154
87675[12] -1 88159[36] -1 -2 SUtility:48
83591[7] -1 84603[25] -1 -2 SUtility:32
79299[54] -1 79531[18] -1 79767[54] -1 80343[5] -1 80383[3] -1 -2 SUtility:134
55543[27] -1 55563[5] -1 55951[30] -1 84947[9] -1 222663[16] -1 -2 SUtility:87
84751[21] -1 -2 SUtility:21
55843[72] -1 55847[16] -1 55867[24] -1 55879[15] -1 83451[14] -1 83495[3] -1 86903[32] -1 86911[24] -1 86919[9] -1 86923[2] -1 86939[45] -1 86943[21] -1 89849[18] -1 89877[16] -1 222963[24] -1 222967[2] -1 228795[35] -1 -2 SUtility:372
55267[54] -1 55323[6] -1 56023[24] -1 81603[12] -1 222643[49] -1 -2 SUtility:145
55407[8] -1 55411[28] -1 55415[27] -1 55543[24] -1 55887[9] -1 55891[8] -1 55899[27] -1 56761[35] -1 56769[28] -1 -2 SUtility:194
84371[54] -1 -2 SUtility:54
56077[81] -1 -2 SUtility:81
87283[15] -1 88691[35] -1 -2 SUtility:50
88969[3] -1 -2 SUtility:3
86195[56] -1 86199[48] -1 86203[49] -1 -2 SUtility:153
55275[35] -1 -2 SUtility:35
83451[14] -1 -2 SUtility:14
82023[28] -1 -2 SUtility:28
56761[5] -1 -2 SUtility:5
55267[24] -1 55283[42] -1 55287[54] -1 55291[9] -1 55295[24] -1 55319[16] -1 55323[21] -1 55351[54] -1 222331[30] -1 -2 SUtility:274
55271[36] -1 55315[16] -1 -2 SUtility:52
55443[1] -1 -2 SUtility:1
55351[12] -1 -2 SUtility:12
56057[64] -1 222647[40] -1 222667[7] -1 222671[72] -1 222675[3] -1 -2 SUtility:186
55455[28] -1 222371[32] -1 222375[6] -1 -2 SUtility:66
56409[24] -1 -2 SUtility:24
78043[12] -1 78047[3] -1 78051[35] -1 83979[4] -1 84047[42] -1 84075[18] -1 84079[56] -1 84591[9] -1 84763[45] -1 84787[16] -1 84827[27] -1 84875[35] -1 84935[63] -1 87023[4] -1 88603[24] -1 239699[7] -1 -2 SUtility:400
79007[54] -1 86019[72] -1 -2 SUtility:126
85339[30] -1 86959[63] -1 -2 SUtility:93
55387[14] -1 55887[7] -1 55891[14] -1 55943[8] -1 55955[20] -1 56769[16] -1 228991[45] -1 -2 SUtility:124
89149[72] -1 -2 SUtility:72
55283[56] -1 55351[42] -1 -2 SUtility:98
55831[12] -1 55847[2] -1 -2 SUtility:14
83859[35] -1 -2 SUtility:35
55823[5] -1 55875[21] -1 -2 SUtility:26
90157[42] -1 -2 SUtility:42
84187[30] -1 -2 SUtility:30
56765[63] -1 -2 SUtility:63
222759[40] -1 -2 SUtility:40
89433[20] -1 -2 SUtility:20
56633[15] -1 223019[24] -1 -2 SUtility:39
55267[24] -1 55271[12] -1 55335[64] -1 82123[24] -1 82927[2] -1 83095[14] -1 83135[35] -1 83727[6] -1 83879[5] -1 89789[15] -1 -2 SUtility:201
89761[24] -1 89829[10] -1 -2 SUtility:34
89485[10] -1 -2 SUtility:10
88035[6] -1 88427[45] -1 88691[10] -1 88695[8] -1 -2 SUtility:69
84159[14] -1 84215[36] -1 84427[9] -1 -2 SUtility:59
82211[32] -1 -2 SUtility:32
88043[8] -1 88047[12] -1 88067[6] -1 88071[36] -1 -2 SUtility:62
83707[30] -1 89433[32] -1 -2 SUtility:62
86055[6] -1 86979[10] -1 -2 SUtility:16
89693[12] -1 -2 SUtility:12
83895[18] -1 83907[3] -1 83923[30] -1 83939[63] -1 83943[21] -1 83947[12] -1 -2 SUtility:147
83315[25] -1 89745[8] -1 -2 SUtility:33
56765[21] -1 -2 SUtility:21
56765[21] -1 -2 SUtility:21
55363[4] -1 78207[21] -1 -2 SUtility:25
55335[16] -1 55603[40] -1 -2 SUtility:56
55275[10] -1 55295[12] -1 55323[24] -1 55351[36] -1 222323[16] -1 -2 SUtility:98
222319[20] -1 -2 SUtility:20
55463[3] -1 55479[36] -1 56561[14] -1 86055[4] -1 222383[6] -1 -2 SUtility:63
55839[42] -1 222615[21] -1 -2 SUtility:63
89425[6] -1 -2 SUtility:6
56041[32] -1 56049[35] -1 -2 SUtility:67
55575[64] -1 55583[2] -1 55587[63] -1 55591[64] -1 84159[21] -1 84187[48] -1 84267[5] -1 222403[45] -1 -2 SUtility:312
80423[12] -1 87327[4] -1 -2 SUtility:16
82875[36] -1 89757[63] -1 -2 SUtility:99
78391[27] -1 228759[7] -1 -2 SUtility:34
78687[32] -1 78691[18] -1 81639[36] -1 82771[14] -1 -2 SUtility:100
81639[6] -1 85987[32] -1 -2 SUtility:38
79347[24] -1 82523[24] -1 83943[35] -1 86895[8] -1 86907[35] -1 89717[30] -1 89733[72] -1 228795[14] -1 -2 SUtility:242
55491[35] -1 55511[49] -1 55555[35] -1 -2 SUtility:119
55875[56] -1 84159[49] -1 -2 SUtility:105
55271[32] -1 55283[28] -1 -2 SUtility:60
86591[4] -1 88311[32] -1 88327[28] -1 -2 SUtility:64
222331[30] -1 -2 SUtility:30
79287[24] -1 79583[2] -1 79587[18] -1 79651[12] -1 79751[1] -1 79843[21] -1 82911[36] -1 82995[36] -1 83235[3] -1 83239[6] -1 83499[30] -1 83711[54] -1 83783[4] -1 83879[6] -1 83911[30] -1 83919[18] -1 85191[18] -1 -2 SUtility:319
86055[5] -1 -2 SUtility:5
83491[16] -1 -2 SUtility:16
79539[24] -1 79571[48] -1 79579[72] -1 79607[9] -1 90049[72] -1 -2 SUtility:225
55839[42] -1 55859[12] -1 55875[56] -1 55903[2] -1 55915[16] -1 83727[21] -1 86415[18] -1 86987[8] -1 89789[9] -1 89797[2] -1 222427[12] -1 222643[42] -1 -2 SUtility:240
81631[40] -1 81635[54] -1 86887[12] -1 -2 SUtility:106
56201[7] -1 -2 SUtility:7
55271[8] -1 55307[81] -1 55315[72] -1 55323[15] -1 55327[16] -1 55331[21] -1 55335[48] -1 55339[18] -1 55351[6] -1 55443[2] -1 56057[64] -1 56761[30] -1 222319[30] -1 222331[5] -1 222335[18] -1 222339[40] -1 222347[15] -1 222671[45] -1 222679[7] -1 -2 SUtility:541
84603[35] -1 -2 SUtility:35
78999[27] -1 79003[9] -1 82899[45] -1 83783[12] -1 84883[81] -1 84923[36] -1 87531[49] -1 -2 SUtility:259
84603[45] -1 -2 SUtility:45
85311[54] -1 85319[4] -1 -2 SUtility:58
78391[3] -1 83183[7] -1 83223[10] -1 83791[14] -1 83847[7] -1 84731[42] -1 84735[36] -1 84835[32] -1 86907[42] -1 86931[16] -1 87095[49] -1 89353[18] -1 89953[6] -1 228759[63] -1 -2 SUtility:345
88427[81] -1 -2 SUtility:81
86895[1] -1 86979[10] -1 87127[8] -1 -2 SUtility:19
78359[14] -1 78823[8] -1 78875[20] -1 78879[8] -1 81635[12] -1 85899[48] -1 85903[3] -1 203729[72] -1 -2 SUtility:185
55847[10] -1 55859[18] -1 55863[18] -1 55867[24] -1 55875[63] -1 222615[21] -1 -2 SUtility:154
82443[6] -1 89653[7] -1 -2 SUtility:13
81607[10] -1 87295[5] -1 87299[32] -1 203733[40] -1 -2 SUtility:87
82755[5] -1 203729[24] -1 -2 SUtility:29
78207[15] -1 84663[32] -1 85027[36] -1 -2 SUtility:83
56769[32] -1 -2 SUtility:32
55271[36] -1 -2 SUtility:36
203729[32] -1 -2 SUtility:32
222531[6] -1 222551[48] -1 -2 SUtility:54
86075[12] -1 86079[48] -1 86095[25] -1 86103[30] -1 86119[49] -1 86179[56] -1 -2 SUtility:220
83391[36] -1 83395[3] -1 -2 SUtility:39
55755[25] -1 55811[45] -1 56765[7] -1 222599[12] -1 -2 SUtility:89
83159[10] -1 83603[8] -1 83783[28] -1 83871[4] -1 84671[63] -1 228979[81] -1 -2 SUtility:194
78063[21] -1 81843[63] -1 81911[14] -1 84891[16] -1 84935[54] -1 -2 SUtility:168
83979[7] -1 -2 SUtility:7
55327[16] -1 -2 SUtility:16
55271[36] -1 55291[54] -1 55295[30] -1 -2 SUtility:120
88691[10] -1 -2 SUtility:10
55267[24] -1 55283[49] -1 -2 SUtility:73
55503[56] -1 -2 SUtility:56
79059[54] -1 -2 SUtility:54
87043[56] -1 -2 SUtility:56
78423[15] -1 88973[48] -1 -2 SUtility:63
84647[1] -1 -2 SUtility:1
56225[8] -1 222859[4] -1 -2 SUtility:12
84631[24] -1 -2 SUtility:24
86947[4] -1 87103[2] -1 89829[12] -1 89877[72] -1 -2 SUtility:90
55687[16] -1 222439[16] -1 -2 SUtility:32
55287[6] -1 55295[6] -1 55315[8] -1 55319[36] -1 55323[27] -1 55339[54] -1 55475[7] -1 55479[18] -1 55551[32] -1 55563[5] -1 55843[16] -1 55871[14] -1 84771[20] -1 222339[56] -1 222383[12] -1 -2 SUtility:317
56007[8] -1 -2 SUtility:8
83351[63] -1 83359[8] -1 228951[48] -1 -2 SUtility:119
80919[8] -1 86195[35] -1 86199[24] -1 86203[14] -1 88663[36] -1 88679[54] -1 222439[10] -1 -2 SUtility:181
80223[45] -1 80227[63] -1 83967[12] -1 88969[6] -1 -2 SUtility:126
55267[12] -1 55319[28] -1 55335[24] -1 55831[12] -1 55839[63] -1 55843[48] -1 55847[10] -1 55855[6] -1 55863[12] -1 55867[28] -1 55871[14] -1 55935[24] -1 56015[5] -1 197025[56] -1 222339[48] -1 222607[36] -1 222611[72] -1 222615[9] -1 222635[18] -1 -2 SUtility:525
89757[27] -1 -2 SUtility:27
84207[15] -1 -2 SUtility:15
81615[35] -1 -2 SUtility:35
55291[18] -1 78423[5] -1 78687[16] -1 222339[56] -1 -2 SUtility:95
55271[36] -1 55351[12] -1 55687[36] -1 55707[16] -1 222339[8] -1 222471[18] -1 222479[35] -1 -2 SUtility:161
55319[8] -1 55323[9] -1 55351[30] -1 55831[16] -1 55835[14] -1 55843[64] -1 55847[12] -1 55863[18] -1 55875[49] -1 55895[56] -1 87319[14] -1 222611[48] -1 -2 SUtility:338
55391[18] -1 55887[4] -1 -2 SUtility:22
228935[36] -1 -2 SUtility:36
55319[16] -1 -2 SUtility:16
55503[40] -1 55619[6] -1 56077[54] -1 -2 SUtility:100
78687[24] -1 85407[3] -1 85531[32] -1 85535[56] -1 85539[48] -1 85563[6] -1 -2 SUtility:169
56049[56] -1 -2 SUtility:56
81583[24] -1 82727[54] -1 82771[6] -1 88667[8] -1 89841[5] -1 203729[48] -1 203733[48] -1 -2 SUtility:193
83151[6] -1 83351[56] -1 83363[5] -1 -2 SUtility:67
78659[7] -1 78663[9] -1 78779[49] -1 -2 SUtility:65
83871[20] -1 -2 SUtility:20
56769[28] -1 -2 SUtility:28
81615[49] -1 88679[30] -1 88775[64] -1 88779[7] -1 88807[20] -1 88815[21] -1 -2 SUtility:191
81587[18] -1 86039[6] -1 203733[64] -1 -2 SUtility:88
89453[5] -1 -2 SUtility:5
82571[49] -1 82719[20] -1 83011[35] -1 83227[20] -1 83263[72] -1 83267[6] -1 83991[27] -1 84019[6] -1 84091[28] -1 87319[42] -1 87323[9] -1 89401[9] -1 89521[40] -1 228967[49] -1 228971[30] -1 -2 SUtility:442
83603[2] -1 -2 SUtility:2
80035[5] -1 80059[54] -1 80423[36] -1 81015[27] -1 81039[30] -1 82475[54] -1 82975[6] -1 83871[36] -1 84115[5] -1 84207[40] -1 86367[32] -1 87127[24] -1 87531[56] -1 88683[54] -1 228787[81] -1 -2 SUtility:540
87383[54] -1 87487[40] -1 88147[63] -1 88275[12] -1 229167[5] -1 -2 SUtility:174
81639[6] -1 82727[18] -1 -2 SUtility:24
55891[18] -1 56057[64] -1 56549[10] -1 56765[56] -1 222655[12] -1 222663[16] -1 222675[21] -1 222679[4] -1 223023[4] -1 -2 SUtility:205
55671[2] -1 -2 SUtility:2
79259[30] -1 79927[32] -1 79975[28] -1 84759[42] -1 85187[7] -1 89949[42] -1 -2 SUtility:181
228983[27] -1 -2 SUtility:27
82155[56] -1 83387[24] -1 83655[12] -1 -2 SUtility:92
55267[54] -1 55351[54] -1 83183[7] -1 83719[32] -1 83723[3] -1 83727[21] -1 83731[42] -1 84159[7] -1 84183[56] -1 84199[21] -1 84243[28] -1 84247[25] -1 84267[5] -1 84743[24] -1 84811[6] -1 89285[1] -1 89441[7] -1 -2 SUtility:393
222439[14] -1 222471[54] -1 -2 SUtility:68
222459[27] -1 -2 SUtility:27
88531[12] -1 88555[18] -1 88559[48] -1 88567[63] -1 88571[9] -1 88591[36] -1 -2 SUtility:186
56057[64] -1 223019[12] -1 -2 SUtility:76
55651[27] -1 55679[63] -1 55703[72] -1 56549[20] -1 -2 SUtility:182
88823[48] -1 -2 SUtility:48
78403[8] -1 78411[9] -1 78439[9] -1 78731[5] -1 228735[64] -1 -2 SUtility:95
86039[5] -1 -2 SUtility:5
55651[54] -1 -2 SUtility:54
88583[14] -1 89453[7] -1 89701[35] -1 -2 SUtility:56
78395[6] -1 84571[14] -1 85111[81] -1 85235[32] -1 85303[40] -1 -2 SUtility:173
56401[12] -1 -2 SUtility:12
89829[14] -1 -2 SUtility:14
87575[10] -1 -2 SUtility:10
83719[16] -1 -2 SUtility:16
86055[2] -1 -2 SUtility:2
84679[16] -1 -2 SUtility:16
84047[35] -1 84067[7] -1 84079[16] -1 84083[6] -1 84739[18] -1 84771[32] -1 88953[18] -1 88961[40] -1 -2 SUtility:172
86911[32] -1 86947[9] -1 -2 SUtility:41
86999[36] -1 -2 SUtility:36
84735[4] -1 -2 SUtility:4
88583[56] -1 -2 SUtility:56
55327[48] -1 -2 SUtility:48
55867[4] -1 55879[30] -1 197025[72] -1 -2 SUtility:106
56765[14] -1 -2 SUtility:14
55471[14] -1 55551[4] -1 84851[14] -1 84867[10] -1 -2 SUtility:42
56003[36] -1 56015[25] -1 -2 SUtility:61
84421[9] -1 84439[8] -1 89649[1] -1 -2 SUtility:18
83979[4] -1 84003[8] -1 -2 SUtility:12
89465[36] -1 89473[28] -1 -2 SUtility:64
79735[42] -1 -2 SUtility:42
89517[16] -1 -2 SUtility:16
83967[10] -1 84003[72] -1 84067[5] -1 86911[32] -1 86923[2] -1 86951[36] -1 87179[12] -1 87183[35] -1 87187[6] -1 -2 SUtility:210
86203[63] -1 -2 SUtility:63
229167[30] -1 -2 SUtility:30
56353[36] -1 -2 SUtility:36
78163[28] -1 81379[4] -1 81387[35] -1 81455[35] -1 81459[30] -1 84587[14] -1 84603[20] -1 84607[6] -1 84823[8] -1 86319[81] -1 86331[81] -1 86839[2] -1 87215[42] -1 87227[18] -1 87251[14] -1 87255[48] -1 87267[25] -1 88659[5] -1 89493[2] -1 89517[40] -1 89593[3] -1 90117[56] -1 198417[3] -1 228807[42] -1 229059[20] -1 229127[72] -1 239699[8] -1 -2 SUtility:742
55871[10] -1 -2 SUtility:10
55323[18] -1 -2 SUtility:18
85343[28] -1 86055[6] -1 -2 SUtility:34
89717[30] -1 89745[4] -1 -2 SUtility:34
84495[9] -1 -2 SUtility:9
84691[16] -1 -2 SUtility:16
84823[36] -1 -2 SUtility:36
87295[20] -1 87327[36] -1 198421[10] -1 -2 SUtility:66
84759[48] -1 84851[7] -1 84855[6] -1 84867[2] -1 84871[5] -1 -2 SUtility:68
55343[7] -1 56037[36] -1 83399[5] -1 222923[12] -1 222951[35] -1 -2 SUtility:95
82507[72] -1 82523[16] -1 203729[8] -1 -2 SUtility:96
55835[49] -1 -2 SUtility:49
55463[3] -1 55487[3] -1 -2 SUtility:6
56125[32] -1 56149[24] -1 -2 SUtility:56
84183[7] -1 84187[54] -1 84267[30] -1 -2 SUtility:91
55703[81] -1 55707[32] -1 82543[16] -1 85675[56] -1 -2 SUtility:185
55443[4] -1 55447[24] -1 55451[2] -1 55951[35] -1 222347[30] -1 222351[12] -1 -2 SUtility:107
78163[20] -1 84867[12] -1 -2 SUtility:32
84987[54] -1 -2 SUtility:54
84247[20] -1 84483[35] -1 84495[63] -1 89645[48] -1 -2 SUtility:166
55811[72] -1 -2 SUtility:72
84611[36] -1 84855[2] -1 84871[8] -1 84947[63] -1 84955[3] -1 86907[49] -1 86911[8] -1 86927[15] -1 87167[9] -1 87203[81] -1 -2 SUtility:274
82551[81] -1 -2 SUtility:81
78419[25] -1 78739[1] -1 228759[21] -1 -2 SUtility:47
83499[54] -1 -2 SUtility:54
88823[72] -1 88827[54] -1 -2 SUtility:126
55471[21] -1 -2 SUtility:21
55835[14] -1 55887[2] -1 55891[2] -1 55895[56] -1 55899[18] -1 -2 SUtility:92
55439[16] -1 55451[6] -1 -2 SUtility:22
55643[18] -1 -2 SUtility:18
82659[36] -1 -2 SUtility:36
56329[30] -1 56337[8] -1 56349[21] -1 222923[36] -1 -2 SUtility:95
83595[12] -1 84799[3] -1 84815[5] -1 87015[28] -1 -2 SUtility:48
78103[7] -1 78107[16] -1 78111[14] -1 -2 SUtility:37
84483[49] -1 89645[42] -1 -2 SUtility:91
55531[42] -1 222395[81] -1 -2 SUtility:123
81499[16] -1 81503[2] -1 81699[7] -1 89525[8] -1 89529[4] -1 -2 SUtility:37
55295[12] -1 -2 SUtility:12
55275[30] -1 -2 SUtility:30
88683[9] -1 -2 SUtility:9
55275[25] -1 55291[27] -1 55899[45] -1 55903[12] -1 -2 SUtility:109
55451[7] -1 55455[63] -1 55607[9] -1 55623[4] -1 56557[18] -1 222355[63] -1 -2 SUtility:164
86063[12] -1 -2 SUtility:12
89861[28] -1 222459[27] -1 -2 SUtility:55
55843[48] -1 55855[12] -1 55871[10] -1 55875[28] -1 55883[7] -1 55919[64] -1 55927[2] -1 197025[8] -1 222607[63] -1 222611[40] -1 -2 SUtility:282
55455[35] -1 -2 SUtility:35
55831[20] -1 55835[7] -1 55839[21] -1 55863[3] -1 56037[54] -1 -2 SUtility:105
55383[10] -1 55427[15] -1 55923[14] -1 55947[24] -1 56073[14] -1 56181[8] -1 56229[20] -1 56561[56] -1 56769[16] -1 222347[15] -1 222375[10] -1 222703[8] -1 222751[8] -1 222835[3] -1 222919[1] -1 223019[24] -1 -2 SUtility:246
86283[63] -1 -2 SUtility:63
88751[56] -1 -2 SUtility:56
83011[56] -1 87319[56] -1 87323[2] -1 89433[24] -1 -2 SUtility:138
82447[6] -1 82515[24] -1 -2 SUtility:30
56057[32] -1 222647[45] -1 222679[7] -1 -2 SUtility:84
78599[42] -1 82167[7] -1 82179[4] -1 198449[42] -1 -2 SUtility:95
83995[56] -1 86187[72] -1 -2 SUtility:128
84603[40] -1 84815[30] -1 -2 SUtility:70
55339[30] -1 83719[16] -1 84759[48] -1 84835[16] -1 84839[40] -1 -2 SUtility:150
79539[8] -1 81699[6] -1 -2 SUtility:14
55335[8] -1 222903[40] -1 -2 SUtility:48
55835[28] -1 -2 SUtility:28
55267[24] -1 55271[24] -1 55287[42] -1 55351[30] -1 -2 SUtility:120
79007[18] -1 79047[40] -1 80407[16] -1 82155[35] -1 82179[4] -1 86255[32] -1 86307[40] -1 86691[18] -1 86887[24] -1 86895[4] -1 86923[4] -1 86931[2] -1 86979[30] -1 87083[56] -1 87127[12] -1 87203[54] -1 89877[64] -1 -2 SUtility:453
55267[54] -1 55295[36] -1 55319[16] -1 -2 SUtility:106
55315[40] -1 -2 SUtility:40
83351[14] -1 83395[6] -1 84603[25] -1 -2 SUtility:45
89453[9] -1 -2 SUtility:9
55543[24] -1 55547[6] -1 55551[24] -1 55555[10] -1 55559[1] -1 55563[1] -1 55595[8] -1 55619[1] -1 78107[4] -1 82499[18] -1 84727[54] -1 84735[12] -1 84767[12] -1 84835[56] -1 84839[20] -1 84851[49] -1 84995[21] -1 84999[15] -1 85003[24] -1 85007[7] -1 89437[7] -1 89441[28] -1 222331[40] -1 222407[35] -1 222435[3] -1 222583[48] -1 -2 SUtility:528
228947[16] -1 228975[6] -1 -2 SUtility:22
222463[15] -1 222551[72] -1 -2 SUtility:87
79139[63] -1 83351[28] -1 83859[45] -1 83879[5] -1 88683[36] -1 88759[24] -1 88767[6] -1 228767[5] -1 228795[56] -1 -2 SUtility:268
55703[36] -1 -2 SUtility:36
84835[64] -1 -2 SUtility:64
55271[4] -1 55323[12] -1 -2 SUtility:16
86067[8] -1 -2 SUtility:8
89433[24] -1 -2 SUtility:24
55267[24] -1 55339[36] -1 55503[16] -1 -2 SUtility:76
82835[12] -1 82843[42] -1 88707[6] -1 88711[72] -1 229179[48] -1 -2 SUtility:180
222975[35] -1 -2 SUtility:35
88779[21] -1 -2 SUtility:21
82875[24] -1 83673[63] -1 -2 SUtility:87
55431[24] -1 55463[27] -1 55591[40] -1 56165[36] -1 56277[18] -1 222383[42] -1 222751[6] -1 -2 SUtility:193
84371[9] -1 -2 SUtility:9
86643[18] -1 88031[9] -1 88035[7] -1 -2 SUtility:34
55455[21] -1 222375[12] -1 -2 SUtility:33
84755[40] -1 -2 SUtility:40
78247[15] -1 84731[30] -1 -2 SUtility:45
56369[1] -1 222951[14] -1 -2 SUtility:15
55831[24] -1 55835[63] -1 55843[72] -1 55863[6] -1 -2 SUtility:165
56049[63] -1 -2 SUtility:63
223019[54] -1 -2 SUtility:54
82683[2] -1 82691[9] -1 -2 SUtility:11
223019[36] -1 -2 SUtility:36
83987[21] -1 83999[2] -1 89593[6] -1 -2 SUtility:29
56769[16] -1 84165[21] -1 84771[36] -1 84807[2] -1 84815[20] -1 84819[5] -1 -2 SUtility:100
87375[12] -1 -2 SUtility:12
55407[56] -1 55411[20] -1 55415[27] -1 55543[6] -1 55547[8] -1 55551[16] -1 55555[5] -1 55559[8] -1 55563[9] -1 55595[10] -1 55615[6] -1 55619[1] -1 55875[28] -1 222427[14] -1 -2 SUtility:214
56765[21] -1 56769[24] -1 -2 SUtility:45
89797[5] -1 -2 SUtility:5
55335[56] -1 55339[42] -1 222647[5] -1 -2 SUtility:103
81663[5] -1 81703[16] -1 81739[12] -1 86067[2] -1 -2 SUtility:35
55275[25] -1 56761[45] -1 56765[42] -1 -2 SUtility:112
55271[32] -1 55839[35] -1 56177[28] -1 56769[20] -1 -2 SUtility:115
83243[8] -1 83967[4] -1 84075[12] -1 86071[27] -1 86075[21] -1 86167[15] -1 86195[49] -1 222615[6] -1 -2 SUtility:142
222455[35] -1 -2 SUtility:35
88945[9] -1 -2 SUtility:9
55719[10] -1 56761[15] -1 -2 SUtility:25
55875[28] -1 -2 SUtility:28
55843[40] -1 55847[12] -1 55863[21] -1 56041[64] -1 56769[8] -1 197025[48] -1 -2 SUtility:193
83399[25] -1 -2 SUtility:25
55287[24] -1 -2 SUtility:24
86987[6] -1 86995[6] -1 -2 SUtility:12
83243[36] -1 87203[27] -1 89245[14] -1 -2 SUtility:77
55323[6] -1 -2 SUtility:6
84747[12] -1 84751[24] -1 84759[42] -1 84811[2] -1 -2 SUtility:80
86075[12] -1 -2 SUtility:12
55275[25] -1 55891[2] -1 55899[81] -1 83927[18] -1 -2 SUtility:126
86163[3] -1 -2 SUtility:3
79039[40] -1 79043[18] -1 84067[3] -1 89593[7] -1 -2 SUtility:68
83179[6] -1 83211[9] -1 83747[8] -1 -2 SUtility:23
83287[6] -1 83547[5] -1 83571[54] -1 83575[18] -1 83583[81] -1 -2 SUtility:164
55831[12] -1 55843[64] -1 55847[14] -1 55863[24] -1 55867[36] -1 -2 SUtility:150
55543[6] -1 55563[6] -1 56765[7] -1 -2 SUtility:19
82719[8] -1 -2 SUtility:8
84507[18] -1 85851[5] -1 86903[4] -1 86911[4] -1 86947[3] -1 -2 SUtility:34
56761[45] -1 56769[28] -1 -2 SUtility:73
56761[35] -1 88427[72] -1 -2 SUtility:107
86055[4] -1 228827[12] -1 -2 SUtility:16
222835[21] -1 -2 SUtility:21
89761[12] -1 -2 SUtility:12
88703[18] -1 88715[5] -1 88719[4] -1 88751[56] -1 -2 SUtility:83
79243[7] -1 79299[54] -1 81843[63] -1 228771[48] -1 -2 SUtility:172
55475[14] -1 55487[6] -1 55491[30] -1 55839[49] -1 55855[18] -1 55859[27] -1 55879[20] -1 55935[36] -1 55999[48] -1 56003[48] -1 56007[24] -1 56011[36] -1 56015[5] -1 -2 SUtility:361
222835[18] -1 -2 SUtility:18
85083[5] -1 229019[12] -1 229023[12] -1 -2 SUtility:29
55271[12] -1 55283[7] -1 55319[16] -1 55931[20] -1 55943[6] -1 55947[18] -1 56761[45] -1 56765[14] -1 222631[64] -1 -2 SUtility:202
55835[35] -1 -2 SUtility:35
84247[10] -1 -2 SUtility:10
88941[25] -1 -2 SUtility:25
55271[12] -1 56057[32] -1 -2 SUtility:44
84159[7] -1 84199[3] -1 86195[42] -1 87075[21] -1 87179[8] -1 87243[45] -1 -2 SUtility:126
84883[36] -1 84891[14] -1 84895[18] -1 84915[20] -1 -2 SUtility:88
55891[4] -1 55895[24] -1 55899[45] -1 -2 SUtility:73
55703[27] -1 84079[64] -1 84083[24] -1 -2 SUtility:115
81835[35] -1 -2 SUtility:35
85915[35] -1 85919[18] -1 -2 SUtility:53
55555[5] -1 55595[10] -1 56769[20] -1 82719[24] -1 82851[3] -1 82875[54] -1 86391[18] -1 88683[63] -1 88763[42] -1 88799[56] -1 89041[10] -1 89141[3] -1 203729[8] -1 222611[32] -1 222615[15] -1 222643[21] -1 222659[32] -1 -2 SUtility:416
56769[20] -1 -2 SUtility:20
83939[72] -1 -2 SUtility:72
78043[21] -1 78047[7] -1 78063[21] -1 84603[25] -1 84607[6] -1 84727[9] -1 84731[24] -1 84763[9] -1 84947[9] -1 84955[18] -1 -2 SUtility:149
55287[18] -1 55295[30] -1 55307[63] -1 55327[56] -1 -2 SUtility:167
82427[12] -1 82503[6] -1 82515[54] -1 84591[18] -1 84631[24] -1 84635[10] -1 88603[48] -1 -2 SUtility:172
55267[42] -1 55323[21] -1 55543[21] -1 -2 SUtility:84
84027[7] -1 84067[5] -1 84075[6] -1 89489[18] -1 89537[18] -1 89541[2] -1 89545[4] -1 -2 SUtility:60
84759[54] -1 84835[72] -1 -2 SUtility:126
203729[72] -1 203733[56] -1 -2 SUtility:128
55535[8] -1 56765[49] -1 -2 SUtility:57
83719[72] -1 83731[24] -1 -2 SUtility:96
82851[18] -1 82875[42] -1 89453[8] -1 -2 SUtility:68
55283[35] -1 55295[6] -1 -2 SUtility:41
55903[6] -1 222679[3] -1 -2 SUtility:9
55323[21] -1 55327[40] -1 -2 SUtility:61
55843[56] -1 197025[16] -1 222599[36] -1 -2 SUtility:108
55703[63] -1 55835[35] -1 55847[18] -1 56037[9] -1 56041[72] -1 56557[81] -1 89185[40] -1 222643[35] -1 -2 SUtility:353
84159[42] -1 84183[63] -1 84603[15] -1 84735[8] -1 85055[2] -1 229019[30] -1 -2 SUtility:160
56029[9] -1 222675[15] -1 222679[8] -1 -2 SUtility:32
78619[4] -1 83795[36] -1 83815[25] -1 83851[9] -1 83855[6] -1 83907[24] -1 83995[64] -1 84759[54] -1 85119[18] -1 87279[28] -1 88691[25] -1 89645[42] -1 203789[56] -1 -2 SUtility:391
55859[18] -1 55871[8] -1 55875[49] -1 -2 SUtility:75
55471[28] -1 -2 SUtility:28
55271[16] -1 55403[45] -1 55415[9] -1 56769[36] -1 -2 SUtility:106
89041[14] -1 -2 SUtility:14
78247[25] -1 78775[2] -1 82879[28] -1 88683[72] -1 88763[49] -1 88791[40] -1 88795[63] -1 88799[40] -1 88803[12] -1 88953[18] -1 89041[14] -1 89045[36] -1 89141[5] -1 -2 SUtility:404
55351[48] -1 222339[48] -1 -2 SUtility:96
84603[30] -1 85007[35] -1 -2 SUtility:65
56761[30] -1 -2 SUtility:30
82359[5] -1 85171[3] -1 87255[42] -1 87295[15] -1 87327[4] -1 87415[14] -1 87419[72] -1 87427[32] -1 87623[64] -1 87935[36] -1 87947[24] -1 87951[10] -1 88167[8] -1 89493[5] -1 229039[27] -1 229167[15] -1 -2 SUtility:376
84159[35] -1 84243[21] -1 84247[30] -1 -2 SUtility:86
78247[20] -1 78719[4] -1 83547[20] -1 83579[6] -1 83967[16] -1 83979[2] -1 84003[40] -1 84067[1] -1 84159[56] -1 84183[7] -1 84267[25] -1 84759[12] -1 84835[64] -1 84871[8] -1 84875[45] -1 86135[45] -1 86139[72] -1 86143[9] -1 86155[12] -1 86803[8] -1 86811[6] -1 89505[4] -1 89541[8] -1 89545[24] -1 89629[15] -1 89761[24] -1 198425[36] -1 222911[6] -1 223023[8] -1 223059[6] -1 -2 SUtility:609
55327[16] -1 56037[36] -1 56329[24] -1 56561[7] -1 56565[10] -1 56713[5] -1 56721[21] -1 222915[72] -1 222919[9] -1 -2 SUtility:200
85111[18] -1 88603[30] -1 -2 SUtility:48
81603[14] -1 82747[36] -1 -2 SUtility:50
55283[21] -1 -2 SUtility:21
81587[18] -1 84203[9] -1 203729[64] -1 203733[24] -1 228759[56] -1 -2 SUtility:171
86187[48] -1 -2 SUtility:48
79583[1] -1 79587[18] -1 79843[9] -1 80319[7] -1 80375[36] -1 81603[6] -1 81631[64] -1 81843[56] -1 81875[81] -1 83919[27] -1 86055[7] -1 86783[28] -1 86795[32] -1 86827[24] -1 198429[48] -1 198433[10] -1 203729[56] -1 -2 SUtility:510
78423[35] -1 78687[28] -1 -2 SUtility:63
55831[16] -1 55895[24] -1 197025[72] -1 -2 SUtility:112
79975[4] -1 87075[27] -1 -2 SUtility:31
228727[56] -1 -2 SUtility:56
83707[40] -1 -2 SUtility:40
55307[9] -1 -2 SUtility:9
89681[4] -1 -2 SUtility:4
239211[3] -1 -2 SUtility:3
81579[7] -1 81583[8] -1 203729[8] -1 203733[24] -1 -2 SUtility:47
83147[24] -1 89441[63] -1 -2 SUtility:87
222339[72] -1 -2 SUtility:72
81179[5] -1 81187[9] -1 82167[7] -1 82179[16] -1 85351[21] -1 85355[36] -1 86811[9] -1 87327[36] -1 229059[20] -1 -2 SUtility:159
84191[10] -1 86063[27] -1 -2 SUtility:37
55899[18] -1 -2 SUtility:18
83299[12] -1 83307[12] -1 83311[30] -1 83315[5] -1 85267[30] -1 85295[40] -1 -2 SUtility:129
88969[3] -1 -2 SUtility:3
56765[14] -1 -2 SUtility:14
83115[12] -1 83119[12] -1 83127[16] -1 -2 SUtility:40
55283[7] -1 -2 SUtility:7
55567[6] -1 55571[7] -1 56769[20] -1 222395[81] -1 -2 SUtility:114
56769[36] -1 -2 SUtility:36
88989[28] -1 203777[9] -1 203789[14] -1 -2 SUtility:51
55403[72] -1 55407[72] -1 55427[10] -1 55619[5] -1 55679[42] -1 55755[40] -1 55759[42] -1 55763[18] -1 55783[6] -1 55971[3] -1 56049[35] -1 56561[35] -1 56769[36] -1 222391[63] -1 222563[49] -1 222599[12] -1 223023[20] -1 -2 SUtility:560
83319[9] -1 83415[12] -1 83575[21] -1 83623[15] -1 83723[8] -1 83731[36] -1 88487[35] -1 89133[16] -1 89313[2] -1 89321[48] -1 -2 SUtility:202
55831[4] -1 -2 SUtility:4
89829[8] -1 -2 SUtility:8
55275[5] -1 -2 SUtility:5
85047[2] -1 88583[49] -1 89701[7] -1 229019[42] -1 -2 SUtility:100
55871[8] -1 81835[20] -1 83967[2] -1 83995[8] -1 -2 SUtility:38
55843[32] -1 55847[14] -1 55863[24] -1 222615[3] -1 -2 SUtility:73
55271[8] -1 55503[16] -1 55835[56] -1 55871[16] -1 55883[7] -1 81975[24] -1 83031[18] -1 83751[12] -1 86187[32] -1 89437[8] -1 222615[9] -1 -2 SUtility:206
55847[6] -1 -2 SUtility:6
83359[32] -1 83391[54] -1 83747[12] -1 89237[28] -1 228951[36] -1 239393[48] -1 239403[9] -1 -2 SUtility:219
78343[48] -1 78347[72] -1 198381[72] -1 228747[18] -1 228751[21] -1 -2 SUtility:231
55315[40] -1 84731[18] -1 84739[36] -1 84771[12] -1 84795[5] -1 84799[15] -1 84815[30] -1 84819[30] -1 84831[63] -1 84835[24] -1 84839[35] -1 -2 SUtility:308
82807[35] -1 82811[8] -1 82819[63] -1 -2 SUtility:106
78751[81] -1 85099[18] -1 85111[9] -1 -2 SUtility:108
56761[45] -1 56765[42] -1 78591[16] -1 78687[20] -1 78691[21] -1 78695[48] -1 78719[8] -1 78771[3] -1 79167[6] -1 79299[36] -1 80343[8] -1 81287[25] -1 81315[12] -1 82463[16] -1 82467[14] -1 82523[16] -1 84731[6] -1 84743[32] -1 84751[24] -1 84759[42] -1 84811[6] -1 84839[15] -1 84999[45] -1 85011[18] -1 85399[42] -1 85435[4] -1 85459[30] -1 85699[21] -1 -2 SUtility:621
78207[24] -1 78899[54] -1 82619[21] -1 84711[48] -1 84779[27] -1 85071[10] -1 85075[27] -1 -2 SUtility:211
55271[16] -1 55351[48] -1 -2 SUtility:64
83243[12] -1 84603[40] -1 89237[28] -1 89525[24] -1 89529[12] -1 89533[45] -1 89549[2] -1 -2 SUtility:163
87075[24] -1 -2 SUtility:24
55271[8] -1 55351[36] -1 56761[10] -1 -2 SUtility:54
84083[36] -1 -2 SUtility:36
83339[3] -1 83451[16] -1 83743[6] -1 -2 SUtility:25
55271[8] -1 55283[42] -1 -2 SUtility:50
55871[8] -1 -2 SUtility:8
89321[56] -1 89325[21] -1 89337[45] -1 89365[24] -1 -2 SUtility:146
83183[3] -1 -2 SUtility:3
55875[21] -1 -2 SUtility:21
55719[10] -1 55891[4] -1 56333[18] -1 84611[42] -1 84731[12] -1 84791[35] -1 222611[56] -1 -2 SUtility:177
56133[4] -1 56149[21] -1 56165[24] -1 56225[16] -1 56277[36] -1 222535[20] -1 222755[40] -1 223051[20] -1 -2 SUtility:181
84771[28] -1 84787[14] -1 -2 SUtility:42
88439[28] -1 -2 SUtility:28
79975[20] -1 -2 SUtility:20
82719[32] -1 83663[16] -1 88531[36] -1 88535[24] -1 88539[16] -1 88583[7] -1 88595[10] -1 89425[3] -1 89433[8] -1 89453[2] -1 89705[18] -1 89741[40] -1 -2 SUtility:212
55283[28] -1 55531[35] -1 56765[14] -1 56769[4] -1 -2 SUtility:81
82719[4] -1 -2 SUtility:4
88969[6] -1 89453[5] -1 -2 SUtility:11
82879[49] -1 89013[54] -1 229187[16] -1 -2 SUtility:119
90117[63] -1 -2 SUtility:63
55267[48] -1 55315[72] -1 55319[36] -1 55363[2] -1 55583[14] -1 56037[18] -1 56041[72] -1 -2 SUtility:262
222835[27] -1 -2 SUtility:27
88427[81] -1 -2 SUtility:81
55351[36] -1 55887[4] -1 -2 SUtility:40
88711[45] -1 -2 SUtility:45
55463[27] -1 -2 SUtility:27
55943[10] -1 -2 SUtility:10
84795[30] -1 84827[18] -1 228991[30] -1 -2 SUtility:78
55655[21] -1 -2 SUtility:21
55831[8] -1 -2 SUtility:8
82719[24] -1 -2 SUtility:24
82931[3] -1 83287[4] -1 83415[18] -1 83575[12] -1 83579[2] -1 83719[24] -1 89313[8] -1 89321[32] -1 89365[6] -1 -2 SUtility:109
55271[12] -1 55407[56] -1 55411[32] -1 55435[18] -1 55439[16] -1 55543[24] -1 56023[28] -1 56073[56] -1 56761[45] -1 -2 SUtility:287
81631[56] -1 82851[6] -1 83711[12] -1 84067[3] -1 86055[6] -1 86075[9] -1 86207[2] -1 89493[9] -1 89517[16] -1 89593[6] -1 229183[32] -1 -2 SUtility:157
78055[20] -1 78247[40] -1 89621[5] -1 -2 SUtility:65
83251[20] -1 83547[10] -1 83571[54] -1 83575[21] -1 83583[27] -1 84183[42] -1 84187[54] -1 84495[45] -1 -2 SUtility:273
78759[8] -1 78891[12] -1 81683[42] -1 81955[28] -1 81959[64] -1 86135[30] -1 89725[10] -1 -2 SUtility:194
55271[20] -1 55295[36] -1 55323[27] -1 222331[20] -1 222339[56] -1 222475[45] -1 -2 SUtility:204
89317[8] -1 89321[40] -1 89325[21] -1 89337[25] -1 89365[12] -1 -2 SUtility:106
84603[20] -1 84607[6] -1 84747[2] -1 84751[21] -1 84759[6] -1 84811[8] -1 84871[5] -1 -2 SUtility:68
83251[35] -1 83255[20] -1 83339[7] -1 83447[35] -1 83615[8] -1 -2 SUtility:105
56765[28] -1 -2 SUtility:28
222799[10] -1 -2 SUtility:10
55267[54] -1 55271[12] -1 -2 SUtility:66
55527[27] -1 55543[15] -1 -2 SUtility:42
79139[35] -1 -2 SUtility:35
83947[27] -1 84855[4] -1 85459[25] -1 -2 SUtility:56
55267[30] -1 55271[28] -1 55351[54] -1 55427[20] -1 55835[63] -1 55891[4] -1 56057[8] -1 56061[36] -1 -2 SUtility:243
56761[35] -1 56769[8] -1 -2 SUtility:43
84603[10] -1 84639[36] -1 84731[12] -1 84795[45] -1 88639[32] -1 228999[8] -1 -2 SUtility:143
55267[30] -1 55271[36] -1 55287[18] -1 55291[18] -1 55295[12] -1 55319[28] -1 55351[6] -1 -2 SUtility:148
86907[35] -1 -2 SUtility:35
56769[24] -1 -2 SUtility:24
85327[10] -1 88163[49] -1 88171[7] -1 88443[63] -1 -2 SUtility:129
55555[45] -1 84727[27] -1 84735[24] -1 -2 SUtility:96
55455[63] -1 -2 SUtility:63
56369[9] -1 -2 SUtility:9
88167[6] -1 88171[3] -1 -2 SUtility:9
83795[28] -1 83851[6] -1 83855[24] -1 -2 SUtility:58
55931[12] -1 55935[42] -1 55943[18] -1 55947[3] -1 55955[12] -1 55959[18] -1 55967[32] -1 55971[27] -1 55991[4] -1 -2 SUtility:168
87119[56] -1 -2 SUtility:56
83519[18] -1 89401[27] -1 -2 SUtility:45
55271[24] -1 -2 SUtility:24
222947[12] -1 222975[21] -1 -2 SUtility:33
56761[15] -1 -2 SUtility:15
55367[63] -1 -2 SUtility:63
55839[49] -1 55843[40] -1 55847[16] -1 55855[21] -1 55859[12] -1 55863[9] -1 55867[24] -1 55871[14] -1 55875[63] -1 55879[30] -1 55903[2] -1 222611[24] -1 222615[9] -1 -2 SUtility:313
83159[10] -1 83395[12] -1 83687[63] -1 84787[2] -1 84795[45] -1 84827[45] -1 88953[4] -1 -2 SUtility:181
83075[48] -1 83175[7] -1 83191[40] -1 83211[18] -1 83947[6] -1 83991[18] -1 89433[36] -1 -2 SUtility:173
55275[30] -1 55335[72] -1 55351[42] -1 222323[72] -1 -2 SUtility:216
55355[35] -1 55379[42] -1 -2 SUtility:77
56769[32] -1 -2 SUtility:32
84727[54] -1 84735[12] -1 84755[64] -1 89533[9] -1 89549[8] -1 -2 SUtility:147
81603[8] -1 203729[32] -1 -2 SUtility:40
55543[9] -1 -2 SUtility:9
86195[21] -1 -2 SUtility:21
55475[21] -1 -2 SUtility:21
78023[28] -1 83295[49] -1 84571[14] -1 85635[42] -1 89261[8] -1 -2 SUtility:141
55267[6] -1 55271[20] -1 55287[42] -1 55295[48] -1 55315[8] -1 55319[4] -1 55323[27] -1 55335[72] -1 55351[36] -1 55839[42] -1 55843[64] -1 55855[12] -1 55859[3] -1 55871[16] -1 55875[21] -1 55879[35] -1 89645[18] -1 89649[6] -1 89653[28] -1 222339[40] -1 -2 SUtility:548
87039[16] -1 87075[3] -1 229151[81] -1 -2 SUtility:100
83979[1] -1 84027[14] -1 84075[48] -1 84835[24] -1 86187[40] -1 203729[24] -1 -2 SUtility:151
83375[56] -1 83967[10] -1 -2 SUtility:66
55831[32] -1 55847[4] -1 55895[56] -1 56023[32] -1 56041[16] -1 83155[16] -1 83283[9] -1 89453[6] -1 89465[48] -1 222667[42] -1 -2 SUtility:261
55291[27] -1 55295[18] -1 55319[20] -1 55323[3] -1 55887[9] -1 55895[24] -1 222331[25] -1 222615[3] -1 222671[54] -1 222679[1] -1 -2 SUtility:184
85827[7] -1 85831[12] -1 85835[12] -1 -2 SUtility:31
83375[49] -1 83403[3] -1 83411[35] -1 83423[12] -1 83427[12] -1 83567[16] -1 89533[63] -1 89549[5] -1 -2 SUtility:195
87075[21] -1 89441[49] -1 -2 SUtility:70
78643[5] -1 78731[45] -1 83235[9] -1 83603[8] -1 83683[36] -1 83687[7] -1 84159[42] -1 84215[36] -1 84787[18] -1 84871[6] -1 84875[45] -1 87227[16] -1 87255[48] -1 87263[20] -1 203729[72] -1 203733[16] -1 -2 SUtility:429
55291[45] -1 55307[72] -1 -2 SUtility:117
83183[4] -1 84735[24] -1 89353[21] -1 89437[4] -1 -2 SUtility:53
84603[25] -1 85003[6] -1 -2 SUtility:31
83547[5] -1 83571[48] -1 -2 SUtility:53
78815[48] -1 -2 SUtility:48
197025[40] -1 -2 SUtility:40
55515[27] -1 -2 SUtility:27
203729[32] -1 -2 SUtility:32
87459[9] -1 -2 SUtility:9
82747[4] -1 203729[40] -1 -2 SUtility:44
55363[10] -1 55375[16] -1 55383[4] -1 55391[54] -1 81615[63] -1 82719[24] -1 82755[45] -1 203741[9] -1 203745[6] -1 -2 SUtility:231
78403[4] -1 78411[21] -1 78415[10] -1 78427[72] -1 78431[24] -1 228735[16] -1 228739[42] -1 229107[12] -1 -2 SUtility:201
55323[21] -1 222359[45] -1 -2 SUtility:66
78391[6] -1 78419[5] -1 -2 SUtility:11
55267[6] -1 55291[63] -1 55323[12] -1 55327[24] -1 55367[27] -1 55451[1] -1 55855[15] -1 55887[1] -1 55895[16] -1 55975[45] -1 56273[36] -1 56373[45] -1 222339[24] -1 222347[15] -1 222371[8] -1 222375[16] -1 222607[45] -1 222611[48] -1 -2 SUtility:447
55811[18] -1 56061[45] -1 223019[36] -1 -2 SUtility:99
84327[6] -1 84331[9] -1 -2 SUtility:15
78247[40] -1 78719[16] -1 81639[18] -1 82727[54] -1 85311[30] -1 85315[40] -1 86059[64] -1 88969[7] -1 90157[6] -1 228795[63] -1 -2 SUtility:338
55855[15] -1 55867[20] -1 55875[49] -1 55887[7] -1 55919[32] -1 55927[7] -1 55955[20] -1 56041[40] -1 222395[81] -1 222655[15] -1 222679[6] -1 -2 SUtility:292
79759[9] -1 81631[24] -1 81647[45] -1 86055[9] -1 87071[14] -1 87079[63] -1 87127[32] -1 -2 SUtility:196
56761[10] -1 -2 SUtility:10
55779[21] -1 88711[54] -1 222547[32] -1 -2 SUtility:107
55447[54] -1 55451[5] -1 55815[25] -1 222351[24] -1 222359[5] -1 222447[35] -1 222499[9] -1 222515[10] -1 222599[18] -1 222755[64] -1 222759[30] -1 222871[36] -1 222903[40] -1 223055[8] -1 223067[21] -1 -2 SUtility:384
55271[8] -1 55351[12] -1 203729[64] -1 222339[56] -1 -2 SUtility:140
55295[6] -1 55339[36] -1 55535[12] -1 56765[42] -1 222395[72] -1 -2 SUtility:168
55875[35] -1 222615[21] -1 -2 SUtility:56
84771[24] -1 84795[20] -1 84799[3] -1 84807[18] -1 84815[30] -1 84819[15] -1 84843[27] -1 -2 SUtility:137
55463[3] -1 55475[35] -1 55479[18] -1 55487[6] -1 55555[45] -1 -2 SUtility:107
88107[18] -1 -2 SUtility:18
84603[5] -1 -2 SUtility:5
79479[15] -1 80371[8] -1 80375[8] -1 88969[8] -1 -2 SUtility:39
55283[35] -1 55407[32] -1 55471[42] -1 55891[4] -1 -2 SUtility:113
86063[24] -1 -2 SUtility:24
78359[42] -1 78411[21] -1 78427[27] -1 78439[1] -1 -2 SUtility:91
55959[12] -1 -2 SUtility:12
89161[28] -1 -2 SUtility:28
203729[32] -1 203733[64] -1 -2 SUtility:96
79975[28] -1 -2 SUtility:28
89829[18] -1 89845[27] -1 89849[16] -1 -2 SUtility:61
55807[12] -1 55979[2] -1 55995[24] -1 56007[16] -1 222323[24] -1 222563[42] -1 -2 SUtility:120
88679[48] -1 88759[12] -1 88775[8] -1 -2 SUtility:68
55275[5] -1 55295[12] -1 55315[24] -1 55319[24] -1 55327[48] -1 55335[64] -1 55339[24] -1 55535[16] -1 55815[20] -1 55943[4] -1 56765[14] -1 56769[20] -1 222319[30] -1 222323[40] -1 222543[6] -1 222583[32] -1 222671[18] -1 222863[42] -1 -2 SUtility:443
84159[21] -1 -2 SUtility:21
55315[8] -1 56761[20] -1 -2 SUtility:28
55351[24] -1 55527[9] -1 55531[28] -1 55535[4] -1 55539[45] -1 55543[21] -1 55551[32] -1 55555[30] -1 55559[3] -1 55563[7] -1 55943[16] -1 55955[32] -1 55959[16] -1 56037[54] -1 56761[30] -1 56769[36] -1 222319[20] -1 222331[45] -1 222395[81] -1 222631[8] -1 222643[63] -1 -2 SUtility:604
84023[12] -1 -2 SUtility:12
78359[56] -1 78371[14] -1 228739[28] -1 -2 SUtility:98
55271[4] -1 55351[36] -1 -2 SUtility:40
55271[8] -1 -2 SUtility:8
56057[64] -1 222651[1] -1 -2 SUtility:65
56557[81] -1 56561[35] -1 56565[15] -1 -2 SUtility:131
85807[48] -1 -2 SUtility:48
84867[12] -1 228883[7] -1 -2 SUtility:19
222459[81] -1 -2 SUtility:81
81967[10] -1 86187[56] -1 229071[5] -1 -2 SUtility:71
229179[30] -1 -2 SUtility:30
222459[27] -1 -2 SUtility:27
55351[12] -1 55463[15] -1 55479[18] -1 55503[56] -1 83223[40] -1 83243[32] -1 83283[6] -1 83331[24] -1 83423[16] -1 83427[14] -1 83475[12] -1 83555[2] -1 84727[45] -1 84731[6] -1 84755[16] -1 222383[12] -1 -2 SUtility:326
55927[7] -1 -2 SUtility:7
222663[16] -1 222671[18] -1 -2 SUtility:34
86043[36] -1 -2 SUtility:36
84603[40] -1 84759[12] -1 84835[56] -1 88539[8] -1 -2 SUtility:116
83395[15] -1 -2 SUtility:15
80395[18] -1 80399[2] -1 -2 SUtility:20
55267[30] -1 55271[4] -1 55315[72] -1 -2 SUtility:106
86059[24] -1 -2 SUtility:24
85791[8] -1 -2 SUtility:8
55839[35] -1 55843[48] -1 55847[6] -1 55855[12] -1 55859[24] -1 55867[28] -1 55883[14] -1 -2 SUtility:167
79343[35] -1 79347[18] -1 79359[16] -1 79367[9] -1 79411[10] -1 86911[4] -1 87203[18] -1 90057[4] -1 -2 SUtility:114
88159[20] -1 -2 SUtility:20
81707[36] -1 -2 SUtility:36
203729[56] -1 203733[64] -1 -2 SUtility:120
84875[40] -1 -2 SUtility:40
55487[27] -1 55491[45] -1 -2 SUtility:72
89149[45] -1 -2 SUtility:45
82875[54] -1 -2 SUtility:54
56633[35] -1 -2 SUtility:35
55547[9] -1 -2 SUtility:9
89453[2] -1 -2 SUtility:2
55463[18] -1 55475[56] -1 55479[6] -1 55483[28] -1 55503[64] -1 222379[16] -1 -2 SUtility:188
55443[6] -1 55447[36] -1 55475[56] -1 55483[56] -1 222351[48] -1 222359[20] -1 222375[2] -1 222379[28] -1 222383[24] -1 222459[81] -1 -2 SUtility:357
222371[32] -1 222375[18] -1 222639[54] -1 -2 SUtility:104
55351[18] -1 55835[28] -1 -2 SUtility:46
80159[4] -1 80163[12] -1 84047[42] -1 84067[3] -1 84079[16] -1 228795[35] -1 -2 SUtility:112
228795[56] -1 -2 SUtility:56
78359[35] -1 78731[10] -1 78859[15] -1 78867[42] -1 78875[45] -1 198465[35] -1 -2 SUtility:182
55811[54] -1 -2 SUtility:54
78719[16] -1 -2 SUtility:16
55283[42] -1 -2 SUtility:42
84727[9] -1 -2 SUtility:9
84875[20] -1 -2 SUtility:20
55891[14] -1 55895[40] -1 -2 SUtility:54
84731[36] -1 84771[12] -1 84803[42] -1 84995[7] -1 228991[20] -1 -2 SUtility:117
81583[56] -1 84603[10] -1 84731[30] -1 84747[18] -1 84751[6] -1 84811[1] -1 89705[3] -1 89717[30] -1 89721[8] -1 89733[48] -1 203729[24] -1 203733[40] -1 -2 SUtility:274
55643[6] -1 56557[63] -1 56633[45] -1 222467[42] -1 -2 SUtility:156
55271[4] -1 55307[63] -1 55899[54] -1 56761[10] -1 56769[16] -1 78351[35] -1 78427[9] -1 78431[48] -1 78779[28] -1 83595[12] -1 83599[5] -1 222335[16] -1 -2 SUtility:300
55271[32] -1 56761[35] -1 -2 SUtility:67
81243[56] -1 81315[36] -1 83115[20] -1 84603[45] -1 84731[24] -1 -2 SUtility:181
56197[24] -1 56201[28] -1 -2 SUtility:52
55707[24] -1 -2 SUtility:24
86979[5] -1 -2 SUtility:5
86911[12] -1 86947[6] -1 -2 SUtility:18
55271[16] -1 -2 SUtility:16
85415[35] -1 -2 SUtility:35
55947[27] -1 55955[24] -1 56003[12] -1 56761[5] -1 222631[48] -1 -2 SUtility:116
56633[40] -1 -2 SUtility:40
84619[56] -1 84855[6] -1 -2 SUtility:62
83287[12] -1 83719[8] -1 83723[9] -1 83727[27] -1 83731[12] -1 87283[3] -1 90157[54] -1 -2 SUtility:125
55267[30] -1 55283[56] -1 55295[30] -1 55323[6] -1 55327[56] -1 55351[6] -1 55895[72] -1 82463[32] -1 82507[81] -1 83255[5] -1 83547[20] -1 83583[45] -1 83615[16] -1 83719[32] -1 83723[6] -1 222331[20] -1 228935[45] -1 -2 SUtility:558
82671[6] -1 82875[48] -1 82879[7] -1 -2 SUtility:61
55439[36] -1 55451[3] -1 -2 SUtility:39
55859[12] -1 -2 SUtility:12
55267[54] -1 55271[4] -1 55283[14] -1 55351[6] -1 -2 SUtility:78
55351[6] -1 55875[56] -1 83155[48] -1 85039[2] -1 85055[6] -1 86063[12] -1 89453[4] -1 -2 SUtility:134
55527[9] -1 55535[6] -1 55543[21] -1 55551[16] -1 55595[12] -1 55627[18] -1 55643[6] -1 55687[12] -1 55831[8] -1 55871[18] -1 56229[15] -1 56761[15] -1 56769[12] -1 82567[24] -1 88603[54] -1 88651[7] -1 222395[36] -1 222439[16] -1 222467[24] -1 222859[36] -1 223055[9] -1 -2 SUtility:374
55895[24] -1 -2 SUtility:24
83967[8] -1 83979[6] -1 84079[16] -1 198425[45] -1 -2 SUtility:75
82719[36] -1 -2 SUtility:36
78627[40] -1 78739[5] -1 84755[32] -1 84839[5] -1 -2 SUtility:82
55267[12] -1 55455[14] -1 223019[6] -1 223023[12] -1 -2 SUtility:44
55831[16] -1 83723[6] -1 -2 SUtility:22
81615[14] -1 82719[20] -1 -2 SUtility:34
87327[8] -1 -2 SUtility:8
78395[2] -1 -2 SUtility:2
55283[49] -1 55327[8] -1 -2 SUtility:57
89265[8] -1 89269[18] -1 89453[8] -1 -2 SUtility:34
89441[63] -1 -2 SUtility:63
55891[16] -1 -2 SUtility:16
82523[8] -1 -2 SUtility:8
89701[14] -1 89705[6] -1 89745[8] -1 -2 SUtility:28
84679[64] -1 -2 SUtility:64
55531[28] -1 55535[10] -1 55539[40] -1 89433[32] -1 222395[18] -1 -2 SUtility:128
89453[3] -1 -2 SUtility:3
55531[14] -1 -2 SUtility:14
89045[24] -1 -2 SUtility:24
55319[12] -1 55335[56] -1 -2 SUtility:68
89733[64] -1 -2 SUtility:64
81627[9] -1 -2 SUtility:9
55831[8] -1 -2 SUtility:8
222375[2] -1 -2 SUtility:2
55543[9] -1 55903[18] -1 56041[48] -1 56761[5] -1 78875[15] -1 84731[24] -1 86319[27] -1 222615[27] -1 228739[14] -1 229059[8] -1 229099[5] -1 -2 SUtility:200
86347[9] -1 87283[12] -1 89621[30] -1 89629[10] -1 229127[63] -1 -2 SUtility:124
222323[24] -1 228735[16] -1 228743[40] -1 -2 SUtility:80
78911[15] -1 83339[7] -1 83415[15] -1 83547[20] -1 83583[54] -1 83719[40] -1 83723[8] -1 83727[9] -1 -2 SUtility:168
222835[15] -1 223003[40] -1 223023[36] -1 -2 SUtility:91
86735[18] -1 -2 SUtility:18
222411[30] -1 222527[30] -1 222599[42] -1 222643[42] -1 -2 SUtility:144
84159[63] -1 84183[35] -1 84267[5] -1 -2 SUtility:103
55267[54] -1 55287[48] -1 55295[36] -1 55315[40] -1 55319[12] -1 55323[21] -1 55327[56] -1 55351[12] -1 222319[45] -1 222323[40] -1 222339[40] -1 -2 SUtility:404
83967[10] -1 84731[24] -1 84735[28] -1 89645[6] -1 89649[9] -1 89653[28] -1 -2 SUtility:105
55351[42] -1 55543[15] -1 55835[63] -1 55839[42] -1 55931[16] -1 222631[8] -1 -2 SUtility:186
84191[35] -1 84195[12] -1 84207[10] -1 -2 SUtility:57
55295[48] -1 55339[30] -1 56765[35] -1 222331[35] -1 222335[18] -1 -2 SUtility:166
78391[9] -1 78419[15] -1 78423[15] -1 86195[14] -1 86207[2] -1 228759[42] -1 -2 SUtility:97
222643[21] -1 222647[15] -1 222667[42] -1 222679[8] -1 -2 SUtility:86
85491[3] -1 85507[54] -1 85511[16] -1 -2 SUtility:73
83255[45] -1 -2 SUtility:45
78395[6] -1 81635[36] -1 88969[5] -1 -2 SUtility:47
82647[4] -1 88703[36] -1 88715[4] -1 88763[56] -1 88799[32] -1 -2 SUtility:132
55891[10] -1 55895[32] -1 56037[54] -1 56057[56] -1 -2 SUtility:152
56325[40] -1 -2 SUtility:40
55543[12] -1 -2 SUtility:12
55527[9] -1 55535[16] -1 -2 SUtility:25
88427[27] -1 -2 SUtility:27
56761[35] -1 -2 SUtility:35
88631[15] -1 -2 SUtility:15
55291[45] -1 55351[18] -1 222331[10] -1 -2 SUtility:73
55803[16] -1 222491[30] -1 222583[8] -1 222599[18] -1 -2 SUtility:72
86187[8] -1 -2 SUtility:8
85003[30] -1 -2 SUtility:30
86979[40] -1 87203[18] -1 -2 SUtility:58
228771[32] -1 -2 SUtility:32
55267[24] -1 55351[18] -1 56761[35] -1 84731[48] -1 84739[36] -1 84799[12] -1 84831[7] -1 84843[81] -1 88167[3] -1 89453[2] -1 89705[27] -1 89721[7] -1 -2 SUtility:300
55275[40] -1 -2 SUtility:40
78351[42] -1 78359[21] -1 228731[21] -1 228735[64] -1 228739[14] -1 -2 SUtility:162
87183[40] -1 -2 SUtility:40
203729[48] -1 203733[48] -1 -2 SUtility:96
84159[49] -1 84183[21] -1 -2 SUtility:70
84767[42] -1 -2 SUtility:42
79259[6] -1 79275[24] -1 -2 SUtility:30
55847[2] -1 55867[16] -1 55871[6] -1 -2 SUtility:24
222563[21] -1 222599[24] -1 -2 SUtility:45
55839[35] -1 56769[16] -1 86947[1] -1 87283[6] -1 203729[40] -1 222655[3] -1 222679[6] -1 -2 SUtility:107
55343[35] -1 -2 SUtility:35
55763[30] -1 55783[12] -1 222503[8] -1 222587[54] -1 -2 SUtility:104
55831[16] -1 55847[8] -1 -2 SUtility:24
82267[24] -1 82271[6] -1 87227[16] -1 88159[28] -1 88167[5] -1 88595[4] -1 229167[15] -1 -2 SUtility:98
228735[8] -1 -2 SUtility:8
88691[25] -1 88695[7] -1 -2 SUtility:32
56165[42] -1 56169[72] -1 222759[5] -1 -2 SUtility:119
81587[42] -1 81835[15] -1 82003[9] -1 82031[21] -1 82747[24] -1 83971[9] -1 83979[7] -1 86143[4] -1 86327[36] -1 86367[32] -1 86379[20] -1 86423[24] -1 86547[30] -1 86555[6] -1 86563[7] -1 86643[18] -1 86679[35] -1 86827[24] -1 86835[16] -1 87127[36] -1 89757[36] -1 89841[30] -1 229079[7] -1 229087[16] -1 229119[56] -1 229127[63] -1 -2 SUtility:623
82315[8] -1 82319[5] -1 82323[16] -1 -2 SUtility:29
55275[40] -1 55291[27] -1 55847[10] -1 55887[6] -1 55891[2] -1 56761[40] -1 56765[21] -1 222671[27] -1 222679[5] -1 -2 SUtility:178
203729[16] -1 -2 SUtility:16
55843[64] -1 -2 SUtility:64
55535[12] -1 55871[18] -1 55875[7] -1 55903[10] -1 -2 SUtility:47
55267[18] -1 55287[54] -1 55315[72] -1 55323[27] -1 55823[30] -1 55875[56] -1 55891[2] -1 56769[36] -1 222471[72] -1 -2 SUtility:367
82719[36] -1 -2 SUtility:36
84731[36] -1 86187[8] -1 -2 SUtility:44
81259[12] -1 -2 SUtility:12
81259[6] -1 -2 SUtility:6
81615[63] -1 82719[32] -1 -2 SUtility:95
84867[2] -1 -2 SUtility:2
81735[24] -1 85827[63] -1 86143[6] -1 86219[15] -1 -2 SUtility:108
56369[1] -1 56373[10] -1 222951[42] -1 -2 SUtility:53
87215[24] -1 89705[15] -1 89745[4] -1 -2 SUtility:43
55927[1] -1 56761[30] -1 56769[36] -1 -2 SUtility:67
83039[9] -1 83043[10] -1 83663[24] -1 84327[36] -1 84331[27] -1 203741[72] -1 -2 SUtility:178
83115[32] -1 84495[18] -1 84603[25] -1 84759[36] -1 -2 SUtility:111
83935[28] -1 -2 SUtility:28
85003[24] -1 -2 SUtility:24
55407[48] -1 55539[30] -1 56761[25] -1 56769[32] -1 222343[5] -1 -2 SUtility:140
55707[8] -1 222439[10] -1 -2 SUtility:18
79347[9] -1 81583[64] -1 82259[1] -1 86071[81] -1 86187[32] -1 89437[1] -1 89441[21] -1 -2 SUtility:209
56373[35] -1 222931[6] -1 -2 SUtility:41
86887[15] -1 89953[6] -1 222331[40] -1 222339[8] -1 -2 SUtility:69
222927[16] -1 -2 SUtility:16
222643[63] -1 -2 SUtility:63
56765[49] -1 222679[2] -1 -2 SUtility:51
84207[20] -1 84815[30] -1 -2 SUtility:50
78875[10] -1 78879[16] -1 -2 SUtility:26
55367[9] -1 203729[72] -1 -2 SUtility:81
55831[8] -1 55835[28] -1 -2 SUtility:36
87275[48] -1 87283[3] -1 -2 SUtility:51
55367[45] -1 55571[6] -1 56769[4] -1 -2 SUtility:55
78731[30] -1 -2 SUtility:30
55427[20] -1 56769[32] -1 -2 SUtility:52
55663[5] -1 56109[3] -1 86979[10] -1 87203[27] -1 222471[45] -1 222671[27] -1 222679[5] -1 222699[24] -1 222703[2] -1 222715[30] -1 -2 SUtility:178
55619[6] -1 222407[20] -1 -2 SUtility:26
84239[40] -1 84255[56] -1 84619[72] -1 84711[56] -1 85003[54] -1 85011[24] -1 85027[16] -1 88159[20] -1 89669[7] -1 89673[4] -1 -2 SUtility:349
55831[12] -1 83967[18] -1 83995[64] -1 -2 SUtility:94
55267[36] -1 55271[20] -1 -2 SUtility:56
79267[36] -1 79975[32] -1 -2 SUtility:68
55267[6] -1 55271[12] -1 55295[54] -1 55319[24] -1 55351[54] -1 55831[20] -1 55835[14] -1 56561[49] -1 56565[20] -1 56633[30] -1 222759[10] -1 222975[7] -1 -2 SUtility:300
222691[10] -1 -2 SUtility:10
222903[5] -1 -2 SUtility:5
84587[10] -1 84771[12] -1 84795[35] -1 228999[48] -1 239699[1] -1 -2 SUtility:106
78731[10] -1 78739[7] -1 -2 SUtility:17
82031[21] -1 82875[42] -1 -2 SUtility:63
55379[12] -1 55391[81] -1 -2 SUtility:93
83211[72] -1 -2 SUtility:72
86979[10] -1 88969[9] -1 -2 SUtility:19
55871[6] -1 55887[4] -1 55891[18] -1 55895[56] -1 83147[20] -1 83151[8] -1 -2 SUtility:112
86195[7] -1 86199[18] -1 -2 SUtility:25
78179[42] -1 84731[48] -1 -2 SUtility:90
78631[16] -1 -2 SUtility:16
78395[6] -1 78435[40] -1 78959[18] -1 -2 SUtility:64
56761[25] -1 -2 SUtility:25
55555[35] -1 -2 SUtility:35
78407[9] -1 78423[20] -1 -2 SUtility:29
55875[35] -1 -2 SUtility:35
86959[27] -1 -2 SUtility:27
87015[56] -1 87079[54] -1 -2 SUtility:110
81667[4] -1 81699[1] -1 83047[32] -1 83167[32] -1 83171[3] -1 -2 SUtility:72
83483[28] -1 83515[20] -1 83591[49] -1 83599[7] -1 83687[14] -1 84591[12] -1 84631[12] -1 84675[10] -1 84787[2] -1 84831[49] -1 84963[20] -1 85011[36] -1 228719[28] -1 228991[5] -1 -2 SUtility:292
55267[12] -1 55271[24] -1 55283[63] -1 55383[14] -1 56369[8] -1 56373[15] -1 82719[32] -1 86043[12] -1 86911[36] -1 87003[45] -1 87015[35] -1 87063[32] -1 89517[64] -1 222951[7] -1 -2 SUtility:399
55643[36] -1 55707[8] -1 56353[81] -1 56561[21] -1 56633[35] -1 222467[48] -1 222471[54] -1 222915[63] -1 -2 SUtility:346
55275[45] -1 222323[8] -1 -2 SUtility:53
84759[42] -1 -2 SUtility:42
81615[56] -1 82719[24] -1 203741[45] -1 203745[4] -1 -2 SUtility:129
83575[3] -1 89317[64] -1 89325[24] -1 89337[35] -1 89365[9] -1 -2 SUtility:135
55267[36] -1 55271[4] -1 55315[24] -1 55323[9] -1 55351[30] -1 55843[40] -1 55847[4] -1 55871[6] -1 55883[35] -1 56761[40] -1 222323[16] -1 222339[64] -1 222439[10] -1 222611[8] -1 222615[24] -1 222667[56] -1 -2 SUtility:406
80895[21] -1 80907[16] -1 80911[18] -1 -2 SUtility:55
82071[45] -1 86339[8] -1 -2 SUtility:53
222423[36] -1 222435[6] -1 222491[48] -1 222527[6] -1 222531[2] -1 222583[56] -1 -2 SUtility:154
85395[16] -1 85399[49] -1 85531[64] -1 85563[2] -1 86187[56] -1 86499[36] -1 -2 SUtility:223
83935[20] -1 -2 SUtility:20
56061[45] -1 -2 SUtility:45
83287[10] -1 83571[54] -1 83575[18] -1 83731[42] -1 87143[4] -1 89537[12] -1 -2 SUtility:140
228847[32] -1 -2 SUtility:32
55271[8] -1 55275[10] -1 55283[56] -1 55295[54] -1 55463[12] -1 55483[35] -1 55503[48] -1 55887[6] -1 55891[6] -1 55895[56] -1 55899[72] -1 55931[32] -1 55943[16] -1 55979[4] -1 55999[40] -1 56003[24] -1 222383[18] -1 -2 SUtility:497
55271[20] -1 55287[48] -1 55351[48] -1 55871[10] -1 56037[63] -1 56057[56] -1 56761[25] -1 -2 SUtility:270
55543[6] -1 222599[54] -1 -2 SUtility:60
55783[36] -1 222459[27] -1 -2 SUtility:63
228951[54] -1 -2 SUtility:54
55783[12] -1 -2 SUtility:12
198417[4] -1 -2 SUtility:4
55271[28] -1 55351[24] -1 55543[3] -1 -2 SUtility:55
228943[14] -1 -2 SUtility:14
55755[20] -1 55807[18] -1 55815[10] -1 -2 SUtility:48
84159[49] -1 84723[10] -1 84791[56] -1 228983[6] -1 228995[48] -1 228999[32] -1 -2 SUtility:201
86995[48] -1 -2 SUtility:48
84751[21] -1 84759[36] -1 -2 SUtility:57
83623[15] -1 83631[2] -1 89373[25] -1 -2 SUtility:42
82771[6] -1 -2 SUtility:6
89701[14] -1 89717[20] -1 89721[7] -1 -2 SUtility:41
222419[36] -1 222423[45] -1 -2 SUtility:81
55391[45] -1 55411[16] -1 56765[49] -1 -2 SUtility:110
85403[28] -1 89705[27] -1 89717[15] -1 89733[48] -1 -2 SUtility:118
78731[10] -1 198381[24] -1 -2 SUtility:34
81587[12] -1 -2 SUtility:12
222655[15] -1 222659[32] -1 222675[27] -1 222679[2] -1 -2 SUtility:76
55271[16] -1 55287[12] -1 55295[48] -1 55319[28] -1 55339[6] -1 55351[18] -1 56061[18] -1 222319[15] -1 222335[12] -1 222647[20] -1 -2 SUtility:193
55275[20] -1 55295[24] -1 55491[15] -1 222323[40] -1 222379[32] -1 222435[2] -1 222599[24] -1 -2 SUtility:157
82719[24] -1 83011[14] -1 83015[49] -1 83623[40] -1 83627[24] -1 -2 SUtility:151
55903[8] -1 78051[28] -1 81727[12] -1 82411[15] -1 83143[42] -1 197025[32] -1 222615[3] -1 222643[49] -1 -2 SUtility:189
83283[3] -1 83555[16] -1 84767[18] -1 228935[81] -1 -2 SUtility:118
88953[2] -1 -2 SUtility:2
86979[10] -1 -2 SUtility:10
82671[24] -1 -2 SUtility:24
89829[14] -1 89849[12] -1 -2 SUtility:26
86907[42] -1 -2 SUtility:42
84815[20] -1 -2 SUtility:20
55831[12] -1 -2 SUtility:12
89253[14] -1 222643[21] -1 -2 SUtility:35
56057[72] -1 -2 SUtility:72
55535[10] -1 55539[45] -1 -2 SUtility:55
78771[6] -1 85615[12] -1 -2 SUtility:18
86887[6] -1 86895[7] -1 86907[56] -1 86979[30] -1 87075[9] -1 87127[12] -1 87155[72] -1 -2 SUtility:192
56061[63] -1 56229[25] -1 56277[24] -1 56373[25] -1 82771[12] -1 203729[56] -1 203733[16] -1 222647[45] -1 222659[8] -1 222835[15] -1 222859[8] -1 223019[18] -1 -2 SUtility:315
55391[36] -1 55443[7] -1 55451[8] -1 222347[35] -1 222351[54] -1 -2 SUtility:140
83243[20] -1 83283[3] -1 83567[48] -1 -2 SUtility:71
56549[40] -1 56565[5] -1 222471[36] -1 -2 SUtility:81
55267[42] -1 55271[20] -1 55319[16] -1 -2 SUtility:78
56717[4] -1 -2 SUtility:4
84735[36] -1 84755[72] -1 -2 SUtility:108
56037[36] -1 222643[14] -1 -2 SUtility:50
55491[45] -1 -2 SUtility:45
89745[28] -1 -2 SUtility:28
55543[9] -1 55651[45] -1 55783[48] -1 55927[3] -1 56225[4] -1 56273[6] -1 56277[42] -1 56297[1] -1 222471[72] -1 222883[8] -1 222899[40] -1 -2 SUtility:278
83167[16] -1 83179[7] -1 83263[72] -1 -2 SUtility:95
203733[48] -1 -2 SUtility:48
55855[9] -1 55879[45] -1 55883[63] -1 222607[18] -1 222611[8] -1 222615[21] -1 -2 SUtility:164
81647[81] -1 -2 SUtility:81
81603[12] -1 83235[6] -1 84815[30] -1 86043[54] -1 203729[24] -1 203733[40] -1 228991[10] -1 -2 SUtility:176
87275[54] -1 -2 SUtility:54
84735[28] -1 -2 SUtility:28
81975[24] -1 83947[6] -1 86459[48] -1 86999[8] -1 -2 SUtility:86
78691[6] -1 -2 SUtility:6
55783[54] -1 55811[45] -1 56401[48] -1 56549[25] -1 56561[35] -1 222491[30] -1 222495[81] -1 222499[9] -1 222963[24] -1 -2 SUtility:351
85315[20] -1 -2 SUtility:20
81835[40] -1 81851[30] -1 81863[30] -1 84199[21] -1 84243[63] -1 86143[5] -1 86203[7] -1 89653[63] -1 -2 SUtility:259
55463[27] -1 55483[21] -1 55487[27] -1 55491[35] -1 55559[6] -1 55803[16] -1 222535[35] -1 222591[15] -1 -2 SUtility:182
56225[18] -1 56353[81] -1 56393[30] -1 56397[15] -1 56405[8] -1 222919[1] -1 223019[36] -1 223023[16] -1 223051[20] -1 -2 SUtility:225
84839[25] -1 -2 SUtility:25
79851[3] -1 83591[49] -1 -2 SUtility:52
83871[20] -1 -2 SUtility:20
89153[18] -1 -2 SUtility:18
56553[45] -1 56557[63] -1 -2 SUtility:108
55855[9] -1 -2 SUtility:9
55315[24] -1 55463[3] -1 55475[42] -1 55487[27] -1 55503[40] -1 55663[9] -1 222379[8] -1 222383[18] -1 -2 SUtility:171
80267[12] -1 -2 SUtility:12
83063[42] -1 83143[56] -1 83151[3] -1 83395[6] -1 83683[36] -1 83687[42] -1 84207[35] -1 89305[27] -1 228991[30] -1 -2 SUtility:277
56073[7] -1 -2 SUtility:7
55267[24] -1 55283[42] -1 55291[18] -1 55859[24] -1 55863[27] -1 55875[14] -1 55883[21] -1 197025[40] -1 222615[15] -1 -2 SUtility:225
222467[24] -1 -2 SUtility:24
222319[20] -1 -2 SUtility:20
222455[40] -1 -2 SUtility:40
83895[27] -1 -2 SUtility:27
222655[6] -1 222663[10] -1 222679[3] -1 -2 SUtility:19
83223[5] -1 83243[8] -1 83479[20] -1 86063[12] -1 -2 SUtility:45
78687[36] -1 86187[32] -1 -2 SUtility:68
83795[4] -1 83855[27] -1 -2 SUtility:31
55887[4] -1 55895[56] -1 56057[16] -1 222659[12] -1 222663[12] -1 -2 SUtility:100
55271[16] -1 -2 SUtility:16
55855[27] -1 55871[6] -1 55891[12] -1 55895[72] -1 56057[24] -1 222611[56] -1 -2 SUtility:197
88969[2] -1 -2 SUtility:2
55547[3] -1 55555[30] -1 55559[7] -1 55563[3] -1 -2 SUtility:43
55463[15] -1 -2 SUtility:15
78395[14] -1 78443[40] -1 85111[81] -1 -2 SUtility:135
55531[56] -1 55559[6] -1 55595[2] -1 56761[35] -1 56769[24] -1 222395[45] -1 -2 SUtility:168
55287[30] -1 55323[24] -1 55335[16] -1 222319[10] -1 -2 SUtility:80
78347[8] -1 78351[42] -1 78359[14] -1 78439[5] -1 198381[16] -1 228747[2] -1 228751[3] -1 -2 SUtility:90
83547[40] -1 83579[2] -1 87075[12] -1 -2 SUtility:54
55843[8] -1 55875[14] -1 -2 SUtility:22
229107[12] -1 -2 SUtility:12
55595[16] -1 56023[28] -1 78687[8] -1 81639[48] -1 82727[54] -1 82771[12] -1 83947[6] -1 86047[35] -1 86059[56] -1 89705[6] -1 89717[5] -1 89721[5] -1 203729[16] -1 203733[8] -1 222611[40] -1 222615[3] -1 222667[63] -1 -2 SUtility:409
55403[36] -1 -2 SUtility:36
83227[16] -1 87339[15] -1 -2 SUtility:31
82011[56] -1 86187[24] -1 -2 SUtility:80
84671[14] -1 84679[72] -1 228931[24] -1 -2 SUtility:110
83975[20] -1 84027[49] -1 84079[16] -1 84083[36] -1 86187[48] -1 -2 SUtility:169
55843[40] -1 55859[27] -1 55863[21] -1 55867[12] -1 55871[4] -1 55875[63] -1 222607[36] -1 222615[21] -1 -2 SUtility:224
83091[18] -1 83099[27] -1 83235[27] -1 83239[6] -1 83271[16] -1 83359[16] -1 83363[2] -1 83391[54] -1 83639[8] -1 83647[63] -1 83683[20] -1 83695[72] -1 83711[12] -1 228947[36] -1 -2 SUtility:377
56061[54] -1 222659[28] -1 222679[6] -1 -2 SUtility:88
78055[30] -1 79199[6] -1 79343[15] -1 80427[8] -1 83127[8] -1 83751[27] -1 86887[3] -1 86911[36] -1 89277[3] -1 89465[42] -1 203789[14] -1 -2 SUtility:192
89017[40] -1 -2 SUtility:40
55891[16] -1 55895[64] -1 55899[45] -1 83611[30] -1 89701[14] -1 89705[15] -1 -2 SUtility:184
55275[10] -1 -2 SUtility:10
55843[40] -1 55859[6] -1 84171[9] -1 84787[14] -1 84819[35] -1 -2 SUtility:104
89453[8] -1 -2 SUtility:8
81931[8] -1 81943[7] -1 82055[42] -1 -2 SUtility:57
55571[7] -1 55603[25] -1 -2 SUtility:32
82463[40] -1 82467[21] -1 -2 SUtility:61
81615[7] -1 82719[28] -1 83663[24] -1 84371[36] -1 -2 SUtility:95
81879[16] -1 83623[30] -1 -2 SUtility:46
56041[64] -1 56057[24] -1 222647[45] -1 -2 SUtility:133
81615[49] -1 86007[18] -1 86019[56] -1 -2 SUtility:123
83795[4] -1 84603[10] -1 -2 SUtility:14
56197[12] -1 56229[5] -1 56553[45] -1 222791[27] -1 222859[36] -1 -2 SUtility:125
83979[5] -1 83995[32] -1 84003[16] -1 84055[16] -1 86827[18] -1 -2 SUtility:87
55839[56] -1 -2 SUtility:56
55335[40] -1 55383[4] -1 56185[48] -1 56333[4] -1 56337[12] -1 56341[18] -1 56349[35] -1 56353[18] -1 56389[64] -1 56397[35] -1 56401[12] -1 56409[18] -1 56417[2] -1 88969[4] -1 222911[15] -1 222923[36] -1 222927[32] -1 -2 SUtility:397
55651[54] -1 56553[20] -1 56633[30] -1 -2 SUtility:104
81631[72] -1 -2 SUtility:72
84739[42] -1 84791[49] -1 84799[6] -1 84815[35] -1 -2 SUtility:132
84747[14] -1 84759[30] -1 -2 SUtility:44
81603[12] -1 82719[36] -1 87299[64] -1 87327[32] -1 88763[21] -1 89593[9] -1 203729[40] -1 203733[56] -1 -2 SUtility:270
55267[30] -1 55271[4] -1 55275[5] -1 55287[36] -1 55295[36] -1 55315[64] -1 55319[20] -1 55323[9] -1 55351[24] -1 55551[4] -1 55563[7] -1 56761[40] -1 84603[40] -1 84607[24] -1 84987[48] -1 86911[24] -1 -2 SUtility:415
86191[6] -1 86207[2] -1 -2 SUtility:8
83227[36] -1 83371[81] -1 83379[16] -1 83387[30] -1 83623[30] -1 83627[20] -1 83655[12] -1 83707[35] -1 228967[56] -1 -2 SUtility:316
88071[12] -1 -2 SUtility:12
203765[36] -1 -2 SUtility:36
55351[48] -1 -2 SUtility:48
55291[72] -1 55323[12] -1 55351[36] -1 55895[56] -1 -2 SUtility:176
55271[4] -1 55283[42] -1 -2 SUtility:46
82615[21] -1 83171[27] -1 83175[7] -1 89253[16] -1 -2 SUtility:71
55271[16] -1 55275[25] -1 55283[21] -1 55323[3] -1 55327[72] -1 55339[48] -1 55415[54] -1 55419[14] -1 55435[2] -1 55591[24] -1 55895[24] -1 55899[27] -1 55959[18] -1 55967[48] -1 55971[27] -1 56029[27] -1 56041[32] -1 56769[20] -1 222639[81] -1 222643[63] -1 -2 SUtility:646
87575[18] -1 89493[3] -1 89517[24] -1 89745[20] -1 228923[10] -1 -2 SUtility:75
55587[28] -1 222403[27] -1 -2 SUtility:55
85899[16] -1 -2 SUtility:16
81567[27] -1 81579[21] -1 81583[64] -1 203729[48] -1 -2 SUtility:160
84159[21] -1 84183[14] -1 -2 SUtility:35
55543[15] -1 55843[32] -1 55863[6] -1 56769[20] -1 83347[42] -1 83355[28] -1 84603[5] -1 -2 SUtility:148
56765[42] -1 56769[8] -1 -2 SUtility:50
88559[42] -1 88583[42] -1 89453[6] -1 -2 SUtility:90
88631[20] -1 -2 SUtility:20
56761[45] -1 56769[32] -1 84735[8] -1 84743[24] -1 84839[10] -1 -2 SUtility:119
84855[9] -1 88427[72] -1 -2 SUtility:81
83143[56] -1 83151[2] -1 -2 SUtility:58
81631[16] -1 82875[48] -1 83135[40] -1 83235[15] -1 83695[54] -1 83703[10] -1 83783[36] -1 83859[40] -1 84603[25] -1 84611[42] -1 84883[81] -1 84919[24] -1 84923[12] -1 86207[10] -1 88659[8] -1 89517[64] -1 -2 SUtility:525
84207[45] -1 -2 SUtility:45
81647[27] -1 89333[32] -1 89341[27] -1 89381[12] -1 89493[5] -1 -2 SUtility:103
55543[27] -1 55551[24] -1 55555[5] -1 55559[4] -1 55563[4] -1 -2 SUtility:64
55267[12] -1 55315[72] -1 55367[54] -1 55387[42] -1 55391[36] -1 55531[21] -1 55551[12] -1 55595[4] -1 222395[36] -1 -2 SUtility:289
55283[42] -1 55843[16] -1 55871[4] -1 55875[42] -1 55903[14] -1 -2 SUtility:118
55267[18] -1 55271[8] -1 55287[48] -1 55319[28] -1 55323[18] -1 55351[42] -1 55643[18] -1 55875[21] -1 55899[36] -1 56065[15] -1 56109[7] -1 56373[45] -1 56761[25] -1 56769[36] -1 222319[30] -1 222323[64] -1 222331[15] -1 222339[32] -1 222615[6] -1 222631[16] -1 222703[7] -1 222835[27] -1 -2 SUtility:562
86195[63] -1 86199[6] -1 86203[35] -1 -2 SUtility:104
55267[30] -1 55271[32] -1 55287[24] -1 55295[24] -1 55351[12] -1 -2 SUtility:122
56633[35] -1 -2 SUtility:35
81731[5] -1 -2 SUtility:5
55543[9] -1 55559[6] -1 55563[9] -1 -2 SUtility:24
55271[16] -1 55283[7] -1 55287[54] -1 55323[12] -1 55327[48] -1 55351[6] -1 55439[32] -1 222323[48] -1 -2 SUtility:223
85715[18] -1 -2 SUtility:18
78207[27] -1 78215[10] -1 78895[35] -1 83623[20] -1 83631[10] -1 83655[10] -1 83663[16] -1 -2 SUtility:128
56761[35] -1 -2 SUtility:35
81251[18] -1 81295[24] -1 87299[72] -1 89465[24] -1 -2 SUtility:138
197025[24] -1 -2 SUtility:24
55383[16] -1 -2 SUtility:16
83971[18] -1 87167[2] -1 89745[32] -1 -2 SUtility:52
81615[56] -1 82483[72] -1 82719[8] -1 83011[42] -1 83015[49] -1 83075[48] -1 83175[9] -1 84855[1] -1 85079[3] -1 85083[40] -1 86003[24] -1 86019[72] -1 87203[54] -1 88623[7] -1 88631[40] -1 88635[9] -1 89433[28] -1 229019[12] -1 -2 SUtility:574
82927[1] -1 83891[7] -1 83895[45] -1 89313[18] -1 89337[45] -1 89437[8] -1 89441[7] -1 -2 SUtility:131
78775[1] -1 81827[9] -1 81835[30] -1 82003[18] -1 82159[2] -1 82163[24] -1 86455[63] -1 86459[24] -1 87215[42] -1 239707[6] -1 -2 SUtility:219
84607[54] -1 -2 SUtility:54
55531[28] -1 55543[21] -1 -2 SUtility:49
89701[21] -1 89705[24] -1 89725[16] -1 -2 SUtility:61
82483[36] -1 -2 SUtility:36
83887[14] -1 -2 SUtility:14
83395[21] -1 83399[5] -1 -2 SUtility:26
88703[42] -1 88723[12] -1 88739[36] -1 88945[2] -1 89017[5] -1 89021[20] -1 89025[42] -1 89029[6] -1 -2 SUtility:165
55475[28] -1 55491[20] -1 55619[9] -1 -2 SUtility:57
55847[18] -1 -2 SUtility:18
84075[18] -1 84735[24] -1 -2 SUtility:42
55815[30] -1 222499[7] -1 -2 SUtility:37
55463[12] -1 55503[40] -1 55571[2] -1 -2 SUtility:54
55603[30] -1 56073[42] -1 89393[56] -1 222427[16] -1 222459[72] -1 222571[56] -1 222699[32] -1 222707[2] -1 222963[27] -1 222991[12] -1 -2 SUtility:345
222655[27] -1 -2 SUtility:27
55267[12] -1 55271[32] -1 55283[14] -1 55287[48] -1 55291[27] -1 55315[56] -1 55319[20] -1 55323[12] -1 55331[15] -1 55339[36] -1 55351[30] -1 55455[42] -1 84747[16] -1 84751[12] -1 84755[32] -1 84759[6] -1 222319[5] -1 222375[4] -1 -2 SUtility:419
86055[6] -1 -2 SUtility:6
56169[8] -1 -2 SUtility:8
55387[28] -1 222319[40] -1 -2 SUtility:68
84771[4] -1 84807[4] -1 84815[20] -1 84819[5] -1 84831[42] -1 84843[45] -1 -2 SUtility:120
88759[9] -1 88767[4] -1 -2 SUtility:13
56761[25] -1 56769[32] -1 86179[63] -1 -2 SUtility:120
203741[45] -1 203745[3] -1 -2 SUtility:48
56173[6] -1 56201[56] -1 222531[10] -1 222535[15] -1 -2 SUtility:87
89141[9] -1 -2 SUtility:9
82007[18] -1 86895[9] -1 -2 SUtility:27
55439[36] -1 55923[35] -1 55935[6] -1 55947[27] -1 55975[72] -1 55979[8] -1 55991[20] -1 55995[48] -1 56003[42] -1 56023[32] -1 56029[9] -1 56037[9] -1 56057[40] -1 56113[24] -1 56165[42] -1 56169[72] -1 56225[8] -1 56229[15] -1 56277[12] -1 56281[5] -1 222631[16] -1 222639[27] -1 222643[7] -1 222651[7] -1 222655[18] -1 222659[12] -1 222663[4] -1 222667[21] -1 222671[18] -1 222707[12] -1 222751[16] -1 222755[56] -1 222759[45] -1 223059[30] -1 -2 SUtility:851
55271[32] -1 55275[25] -1 55307[18] -1 55335[40] -1 55343[14] -1 55351[12] -1 85855[3] -1 85899[32] -1 85903[12] -1 222323[48] -1 -2 SUtility:236
203729[48] -1 -2 SUtility:48
55551[36] -1 55559[1] -1 55563[9] -1 55887[4] -1 56761[45] -1 -2 SUtility:95
56369[1] -1 222835[3] -1 -2 SUtility:4
198469[35] -1 -2 SUtility:35
55351[12] -1 55871[16] -1 222611[48] -1 -2 SUtility:76
82931[15] -1 83103[12] -1 83547[15] -1 86075[15] -1 86143[3] -1 86187[24] -1 -2 SUtility:84
203729[56] -1 -2 SUtility:56
83615[8] -1 83719[8] -1 83815[25] -1 -2 SUtility:41
55571[2] -1 56369[1] -1 56397[20] -1 222923[18] -1 222951[56] -1 -2 SUtility:97
86283[63] -1 -2 SUtility:63
83275[2] -1 83283[9] -1 83611[45] -1 -2 SUtility:56
55891[14] -1 -2 SUtility:14
55643[54] -1 222439[8] -1 222471[18] -1 -2 SUtility:80
55891[14] -1 222535[15] -1 222551[16] -1 -2 SUtility:45
55455[56] -1 55535[6] -1 -2 SUtility:62
56761[25] -1 -2 SUtility:25
55267[48] -1 55271[36] -1 55283[49] -1 55287[36] -1 55291[27] -1 55295[6] -1 55307[72] -1 55315[16] -1 55331[21] -1 55351[54] -1 55439[32] -1 55443[7] -1 55447[18] -1 55451[6] -1 55471[7] -1 55527[63] -1 55535[2] -1 55539[30] -1 55551[8] -1 55567[4] -1 55591[16] -1 55819[4] -1 55827[32] -1 55831[12] -1 55835[7] -1 55847[14] -1 55887[1] -1 55899[18] -1 55915[48] -1 55919[24] -1 55923[7] -1 55927[4] -1 55931[20] -1 55935[36] -1 55947[9] -1 55951[25] -1 55959[8] -1 55967[32] -1 55999[16] -1 56003[12] -1 56007[72] -1 56011[28] -1 56015[20] -1 56061[9] -1 56165[12] -1 56177[63] -1 56189[54] -1 56193[63] -1 56225[2] -1 56273[54] -1 56281[10] -1 56769[24] -1 78403[14] -1 78739[2] -1 78839[28] -1 78843[7] -1 78875[10] -1 78879[40] -1 79039[40] -1 79071[5] -1 81627[9] -1 81631[48] -1 81635[36] -1 81835[20] -1 81843[56] -1 81887[36] -1 81915[21] -1 81935[7] -1 81955[16] -1 82795[20] -1 82799[8] -1 82875[42] -1 82879[28] -1 83935[36] -1 83947[6] -1 84723[20] -1 84731[42] -1 84771[28] -1 84791[7] -1 84795[10] -1 84835[16] -1 84839[15] -1 84951[14] -1 86219[18] -1 86231[10] -1 86895[4] -1 87079[63] -1 87263[20] -1 88763[14] -1 88787[45] -1 88799[32] -1 88913[27] -1 88925[56] -1 88961[56] -1 89101[4] -1 89125[24] -1 89225[14] -1 89493[9] -1 89517[24] -1 89593[7] -1 89649[7] -1 89953[54] -1 208743[28] -1 222319[25] -1 222323[48] -1 222331[25] -1 222335[6] -1 222339[56] -1 222347[45] -1 222355[81] -1 222359[5] -1 222375[8] -1 222391[28] -1 222395[36] -1 222435[3] -1 222567[63] -1 222571[35] -1 222611[72] -1 222627[6] -1 222631[32] -1 222635[42] -1 222639[81] -1 222643[35] -1 222751[18] -1 222759[10] -1 222771[32] -1 222859[32] -1 222995[35] -1 223051[35] -1 228999[56] -1 229003[18] -1 229051[21] -1 229179[30] -1 229183[24] -1 229187[8] -1 -2 SUtility:3552
55275[10] -1 55331[27] -1 -2 SUtility:37
56113[48] -1 -2 SUtility:48
55863[3] -1 55867[24] -1 55871[4] -1 55879[45] -1 55883[28] -1 222607[27] -1 222683[12] -1 222687[72] -1 222863[30] -1 222899[32] -1 -2 SUtility:277
88679[24] -1 203825[15] -1 -2 SUtility:39
56765[56] -1 -2 SUtility:56
55595[6] -1 83375[49] -1 83403[24] -1 -2 SUtility:79
55843[8] -1 55875[49] -1 56041[40] -1 -2 SUtility:97
55283[28] -1 55835[28] -1 -2 SUtility:56
55619[2] -1 56761[30] -1 56765[35] -1 -2 SUtility:67
84995[7] -1 85003[12] -1 85007[49] -1 85011[18] -1 -2 SUtility:86
78919[16] -1 78923[6] -1 78927[72] -1 85103[4] -1 -2 SUtility:98
55315[64] -1 55463[27] -1 55475[56] -1 55479[36] -1 55487[6] -1 55503[64] -1 222379[24] -1 222383[12] -1 -2 SUtility:289
55283[35] -1 55291[27] -1 -2 SUtility:62
55267[54] -1 55287[30] -1 55315[24] -1 55319[12] -1 55351[54] -1 55839[63] -1 56065[5] -1 56077[63] -1 56153[12] -1 56177[49] -1 56193[63] -1 56409[30] -1 56761[10] -1 222471[72] -1 222631[8] -1 222655[18] -1 222659[36] -1 222663[4] -1 222671[45] -1 222679[1] -1 222911[3] -1 222915[36] -1 -2 SUtility:692
55779[12] -1 -2 SUtility:12
89537[6] -1 89809[28] -1 89813[81] -1 89837[8] -1 -2 SUtility:123
82447[6] -1 88683[54] -1 -2 SUtility:60
83227[8] -1 -2 SUtility:8
55831[8] -1 -2 SUtility:8
55847[6] -1 55927[8] -1 -2 SUtility:14
83167[8] -1 83179[3] -1 -2 SUtility:11
81631[16] -1 81635[18] -1 83935[28] -1 83947[9] -1 -2 SUtility:71
82875[48] -1 82879[21] -1 88953[4] -1 -2 SUtility:73
88969[8] -1 -2 SUtility:8
55651[27] -1 55887[4] -1 222443[27] -1 -2 SUtility:58
82167[49] -1 82719[4] -1 87255[36] -1 -2 SUtility:89
55271[20] -1 -2 SUtility:20
89453[9] -1 -2 SUtility:9
83967[8] -1 84047[49] -1 -2 SUtility:57
55455[35] -1 55603[10] -1 55623[5] -1 55811[9] -1 56049[7] -1 222419[24] -1 222427[18] -1 222435[5] -1 222491[54] -1 222655[3] -1 222663[2] -1 222675[15] -1 222679[5] -1 222871[24] -1 -2 SUtility:216
55703[9] -1 222439[10] -1 -2 SUtility:19
81627[8] -1 83155[32] -1 83223[10] -1 85723[8] -1 86911[28] -1 86915[24] -1 86919[72] -1 86923[12] -1 86939[5] -1 87095[56] -1 87167[4] -1 89633[21] -1 -2 SUtility:280
222455[20] -1 222467[24] -1 -2 SUtility:44
81631[8] -1 81635[18] -1 -2 SUtility:26
80195[28] -1 80275[15] -1 80367[4] -1 80815[36] -1 81243[64] -1 81727[4] -1 85659[21] -1 86887[3] -1 87295[20] -1 89757[27] -1 90117[21] -1 -2 SUtility:243
84331[6] -1 84343[56] -1 86003[48] -1 -2 SUtility:110
55463[27] -1 55471[42] -1 -2 SUtility:69
81647[54] -1 82719[20] -1 86055[7] -1 203733[16] -1 -2 SUtility:97
78431[56] -1 228739[42] -1 -2 SUtility:98
55435[2] -1 89701[49] -1 89705[9] -1 -2 SUtility:60
55567[18] -1 55815[5] -1 56189[18] -1 56193[18] -1 81631[56] -1 86055[2] -1 87263[30] -1 222775[63] -1 229095[48] -1 -2 SUtility:258
89685[48] -1 -2 SUtility:48
55267[54] -1 55275[15] -1 55283[7] -1 55487[21] -1 55503[64] -1 55551[8] -1 55559[1] -1 55687[20] -1 55719[20] -1 55839[35] -1 55875[49] -1 56007[64] -1 56761[15] -1 -2 SUtility:373
84187[54] -1 84199[24] -1 84495[54] -1 87163[36] -1 87167[7] -1 88667[36] -1 -2 SUtility:211
56173[15] -1 56177[14] -1 56181[5] -1 222755[56] -1 -2 SUtility:90
55831[28] -1 55835[56] -1 -2 SUtility:84
55543[3] -1 -2 SUtility:3
55763[6] -1 55771[54] -1 222659[24] -1 -2 SUtility:84
55463[6] -1 55543[21] -1 82691[2] -1 229179[54] -1 -2 SUtility:83
84851[7] -1 84859[3] -1 84875[20] -1 -2 SUtility:30
78247[30] -1 78611[42] -1 78619[36] -1 78627[5] -1 78739[6] -1 83159[5] -1 84603[30] -1 84755[16] -1 86063[15] -1 -2 SUtility:185
55543[6] -1 55551[28] -1 55719[10] -1 56765[28] -1 222487[9] -1 -2 SUtility:81
56761[15] -1 56769[36] -1 -2 SUtility:51
78687[4] -1 -2 SUtility:4
222423[27] -1 222551[48] -1 -2 SUtility:75
87243[36] -1 -2 SUtility:36
55363[10] -1 55367[36] -1 55379[54] -1 55391[72] -1 -2 SUtility:172
84639[4] -1 85003[12] -1 -2 SUtility:16
55351[48] -1 55463[6] -1 56177[56] -1 56189[54] -1 56193[72] -1 56201[21] -1 -2 SUtility:257
85003[54] -1 86267[28] -1 -2 SUtility:82
55943[2] -1 55967[16] -1 55971[21] -1 -2 SUtility:39
56549[45] -1 -2 SUtility:45
86275[8] -1 -2 SUtility:8
78359[7] -1 81647[72] -1 84867[10] -1 -2 SUtility:89
82719[8] -1 -2 SUtility:8
55719[35] -1 55887[3] -1 55891[16] -1 55895[40] -1 55899[45] -1 222443[81] -1 -2 SUtility:220
55307[72] -1 55415[18] -1 55543[18] -1 55563[4] -1 55615[36] -1 55627[24] -1 55687[8] -1 55923[56] -1 56761[10] -1 222743[27] -1 223059[30] -1 -2 SUtility:303
56181[2] -1 222335[10] -1 222787[36] -1 -2 SUtility:48
55643[54] -1 55651[27] -1 -2 SUtility:81
55831[20] -1 -2 SUtility:20
78207[9] -1 81119[54] -1 82671[6] -1 82691[1] -1 82875[12] -1 84663[8] -1 84711[32] -1 86007[30] -1 89049[40] -1 89141[9] -1 -2 SUtility:201
86283[14] -1 -2 SUtility:14
80135[2] -1 80143[5] -1 80151[14] -1 81031[14] -1 89581[6] -1 198409[6] -1 239711[9] -1 -2 SUtility:56
222915[36] -1 223003[10] -1 -2 SUtility:46
55875[63] -1 -2 SUtility:63
86283[21] -1 -2 SUtility:21
55411[24] -1 81955[32] -1 81959[32] -1 84663[20] -1 86107[72] -1 89701[28] -1 89713[72] -1 89741[20] -1 222779[6] -1 222791[18] -1 222803[5] -1 222835[24] -1 223023[24] -1 -2 SUtility:377
87375[15] -1 -2 SUtility:15
55887[5] -1 56761[40] -1 -2 SUtility:45
83143[42] -1 89453[1] -1 -2 SUtility:43
78687[12] -1 78719[16] -1 79139[14] -1 80947[8] -1 82007[81] -1 82123[36] -1 82159[7] -1 82259[8] -1 82771[16] -1 82859[40] -1 83967[6] -1 84027[28] -1 84067[6] -1 84079[8] -1 85615[20] -1 85619[2] -1 86187[32] -1 86267[14] -1 86431[28] -1 86439[48] -1 86447[12] -1 86459[8] -1 86499[36] -1 86583[18] -1 86591[16] -1 86691[9] -1 86803[24] -1 86835[12] -1 86879[6] -1 86895[2] -1 87155[72] -1 87159[28] -1 87163[12] -1 87167[4] -1 87171[27] -1 87203[9] -1 87207[1] -1 89053[21] -1 203729[64] -1 228767[35] -1 228795[56] -1 228891[14] -1 229071[25] -1 229075[9] -1 -2 SUtility:950
55351[12] -1 222335[14] -1 -2 SUtility:26
82663[30] -1 82719[20] -1 -2 SUtility:50
55267[18] -1 55287[30] -1 55315[8] -1 55323[9] -1 55339[12] -1 55475[7] -1 55619[8] -1 55627[6] -1 55831[8] -1 55839[7] -1 55843[8] -1 55847[18] -1 55875[63] -1 56761[5] -1 56769[8] -1 222339[48] -1 222607[9] -1 222615[24] -1 -2 SUtility:296
55323[6] -1 -2 SUtility:6
78719[4] -1 82911[9] -1 83879[5] -1 -2 SUtility:18
82463[72] -1 82467[49] -1 -2 SUtility:121
56181[4] -1 56201[7] -1 56345[42] -1 56417[1] -1 56633[25] -1 222803[6] -1 223019[54] -1 -2 SUtility:139
86055[1] -1 -2 SUtility:1
55323[12] -1 55327[16] -1 55415[36] -1 55419[14] -1 222343[5] -1 -2 SUtility:83
84111[54] -1 84199[6] -1 89621[15] -1 -2 SUtility:75
84603[30] -1 84607[42] -1 84759[48] -1 84811[1] -1 -2 SUtility:121
83695[54] -1 83703[16] -1 -2 SUtility:70
55891[14] -1 83547[40] -1 83719[72] -1 89721[8] -1 203729[8] -1 -2 SUtility:142
83547[15] -1 84731[36] -1 -2 SUtility:51
83947[15] -1 84815[20] -1 -2 SUtility:35
78047[8] -1 83235[15] -1 83935[12] -1 84603[45] -1 84827[18] -1 84875[15] -1 -2 SUtility:113
82899[72] -1 83351[49] -1 83391[36] -1 86055[1] -1 -2 SUtility:158
86191[1] -1 86207[12] -1 -2 SUtility:13
78371[56] -1 228743[35] -1 -2 SUtility:91
228719[4] -1 -2 SUtility:4
82923[42] -1 82959[8] -1 83115[24] -1 -2 SUtility:74
55463[24] -1 -2 SUtility:24
55271[24] -1 55275[15] -1 55283[42] -1 55447[54] -1 55451[2] -1 81567[45] -1 81579[21] -1 81583[72] -1 81639[12] -1 82771[12] -1 83891[6] -1 83895[63] -1 83923[24] -1 83995[72] -1 85387[63] -1 86919[45] -1 86943[42] -1 86947[8] -1 87283[21] -1 198425[9] -1 203733[72] -1 222323[56] -1 222355[9] -1 -2 SUtility:789
55343[21] -1 55763[6] -1 55783[36] -1 55811[27] -1 55831[36] -1 55903[2] -1 222531[16] -1 222583[24] -1 222599[36] -1 -2 SUtility:204
55267[36] -1 55271[28] -1 55351[48] -1 -2 SUtility:112
222667[14] -1 222675[6] -1 222679[6] -1 -2 SUtility:26
55663[2] -1 56073[28] -1 82003[24] -1 86195[28] -1 86199[42] -1 222471[9] -1 222687[72] -1 -2 SUtility:205
55267[24] -1 55271[24] -1 -2 SUtility:48
55283[42] -1 55403[9] -1 -2 SUtility:51
83727[6] -1 -2 SUtility:6
82727[45] -1 82771[14] -1 86059[56] -1 86107[48] -1 86139[81] -1 86143[8] -1 86987[2] -1 87039[32] -1 87279[32] -1 87283[15] -1 203733[16] -1 -2 SUtility:349
55843[32] -1 55867[32] -1 56049[21] -1 56061[27] -1 56769[4] -1 78407[3] -1 222615[21] -1 222679[1] -1 -2 SUtility:141
55267[36] -1 55283[28] -1 55287[6] -1 55319[24] -1 -2 SUtility:94
81955[12] -1 81959[16] -1 81975[48] -1 84159[7] -1 84183[7] -1 84187[18] -1 84199[21] -1 84243[7] -1 84247[35] -1 84267[45] -1 -2 SUtility:216
81979[63] -1 86195[28] -1 86199[30] -1 -2 SUtility:121
82027[40] -1 82031[3] -1 86091[8] -1 86095[45] -1 86107[72] -1 86143[8] -1 86155[42] -1 86167[30] -1 86979[15] -1 228839[45] -1 -2 SUtility:308
78923[30] -1 82531[36] -1 83191[56] -1 88627[18] -1 88635[9] -1 -2 SUtility:149
55543[27] -1 84735[20] -1 89733[32] -1 -2 SUtility:79
56769[28] -1 81603[8] -1 89453[2] -1 89465[30] -1 222943[4] -1 222947[6] -1 -2 SUtility:78
84215[72] -1 -2 SUtility:72
55291[18] -1 55295[6] -1 55335[16] -1 55351[30] -1 55443[5] -1 55447[30] -1 55451[8] -1 55455[63] -1 55463[21] -1 55475[14] -1 55479[54] -1 55483[56] -1 55719[5] -1 55831[28] -1 55843[48] -1 55855[12] -1 55859[27] -1 55863[27] -1 55871[14] -1 55875[7] -1 55879[35] -1 55919[24] -1 56177[21] -1 56761[20] -1 56769[8] -1 197025[16] -1 222375[10] -1 222379[8] -1 222607[81] -1 222615[12] -1 222651[3] -1 222659[28] -1 222679[5] -1 222771[16] -1 222775[49] -1 -2 SUtility:825
55843[64] -1 -2 SUtility:64
56553[30] -1 -2 SUtility:30
55267[12] -1 -2 SUtility:12
55591[64] -1 85707[5] -1 85723[6] -1 85855[12] -1 85887[63] -1 87387[32] -1 -2 SUtility:182
86783[28] -1 -2 SUtility:28
228795[7] -1 -2 SUtility:7
81523[32] -1 -2 SUtility:32
84207[35] -1 84215[18] -1 228991[5] -1 -2 SUtility:58
78687[8] -1 84075[30] -1 -2 SUtility:38
80227[42] -1 80283[14] -1 80383[1] -1 80399[16] -1 80415[28] -1 80431[21] -1 80995[20] -1 81967[6] -1 81971[36] -1 81975[56] -1 81983[5] -1 81987[4] -1 85187[8] -1 -2 SUtility:257
89717[10] -1 89721[3] -1 -2 SUtility:13
78731[45] -1 -2 SUtility:45
81603[18] -1 82851[24] -1 -2 SUtility:42
84611[42] -1 84771[32] -1 84807[4] -1 84819[35] -1 84831[35] -1 88691[15] -1 88699[24] -1 -2 SUtility:187
55267[30] -1 55283[63] -1 55291[9] -1 55295[48] -1 55319[32] -1 55899[9] -1 88969[9] -1 -2 SUtility:200
84255[16] -1 -2 SUtility:16
55315[56] -1 55319[8] -1 55335[24] -1 55343[7] -1 56057[72] -1 78675[9] -1 83935[36] -1 85799[48] -1 85851[6] -1 85911[9] -1 86207[18] -1 86947[4] -1 87015[42] -1 87215[54] -1 88531[18] -1 88571[63] -1 89453[5] -1 90117[49] -1 222331[20] -1 222339[24] -1 -2 SUtility:572
82671[24] -1 82691[4] -1 -2 SUtility:28
55527[81] -1 55535[14] -1 56761[40] -1 -2 SUtility:135
82003[15] -1 82031[6] -1 84159[49] -1 84183[28] -1 84199[15] -1 84767[12] -1 85003[42] -1 86203[7] -1 -2 SUtility:174
81631[16] -1 -2 SUtility:16
55267[6] -1 55275[5] -1 55287[6] -1 55315[64] -1 55339[6] -1 55351[42] -1 55463[24] -1 55479[54] -1 55487[18] -1 55491[30] -1 55503[48] -1 -2 SUtility:303
87315[36] -1 87319[49] -1 87323[6] -1 -2 SUtility:91
55407[56] -1 55411[12] -1 55415[27] -1 55555[5] -1 222639[54] -1 -2 SUtility:154
228991[30] -1 -2 SUtility:30
78427[72] -1 78439[4] -1 78731[10] -1 87075[18] -1 -2 SUtility:104
56553[15] -1 222835[12] -1 223019[48] -1 -2 SUtility:75
83723[2] -1 83727[15] -1 85003[12] -1 89453[8] -1 89621[15] -1 -2 SUtility:52
55839[21] -1 55903[10] -1 -2 SUtility:31
85551[72] -1 -2 SUtility:72
81631[16] -1 -2 SUtility:16
55543[21] -1 -2 SUtility:21
55875[49] -1 -2 SUtility:49
87287[28] -1 87291[35] -1 87295[25] -1 87299[32] -1 -2 SUtility:120
78163[32] -1 88659[3] -1 -2 SUtility:35
86003[12] -1 -2 SUtility:12
55319[36] -1 56177[49] -1 56197[36] -1 56281[45] -1 56761[5] -1 56769[8] -1 222319[10] -1 222331[5] -1 222335[10] -1 222339[24] -1 222771[56] -1 222835[24] -1 222859[16] -1 223003[25] -1 223019[36] -1 -2 SUtility:385
82683[8] -1 88711[54] -1 88759[15] -1 88767[8] -1 88953[16] -1 89005[24] -1 203729[48] -1 203817[9] -1 -2 SUtility:182
79731[16] -1 79743[36] -1 -2 SUtility:52
81771[45] -1 81779[54] -1 81783[18] -1 81787[18] -1 86075[3] -1 -2 SUtility:138
82511[32] -1 82531[45] -1 84667[36] -1 88623[28] -1 88627[8] -1 89433[24] -1 228939[3] -1 -2 SUtility:176
89813[27] -1 -2 SUtility:27
88691[20] -1 88699[54] -1 88969[7] -1 -2 SUtility:81
84291[12] -1 84723[40] -1 84763[18] -1 84791[7] -1 84799[12] -1 228995[24] -1 228999[24] -1 239699[2] -1 -2 SUtility:139
83727[24] -1 -2 SUtility:24
86911[32] -1 -2 SUtility:32
84139[54] -1 84171[4] -1 84207[25] -1 84231[32] -1 84275[21] -1 -2 SUtility:136
81695[15] -1 81699[8] -1 86067[4] -1 -2 SUtility:27
55271[20] -1 55283[42] -1 56049[63] -1 56057[16] -1 56061[36] -1 86135[45] -1 -2 SUtility:222
55423[2] -1 55435[16] -1 55455[7] -1 56023[4] -1 56037[81] -1 56041[40] -1 81615[28] -1 85027[4] -1 203741[45] -1 222643[7] -1 -2 SUtility:234
83371[18] -1 83379[14] -1 83383[4] -1 -2 SUtility:36
222835[21] -1 -2 SUtility:21
222543[6] -1 -2 SUtility:6
55527[27] -1 55531[28] -1 56765[7] -1 222395[9] -1 -2 SUtility:71
79283[27] -1 82827[45] -1 -2 SUtility:72
55855[6] -1 -2 SUtility:6
55287[30] -1 55351[30] -1 55355[5] -1 55391[18] -1 55959[10] -1 222631[64] -1 -2 SUtility:157
222763[64] -1 -2 SUtility:64
55463[12] -1 55471[49] -1 55487[3] -1 -2 SUtility:64
55307[45] -1 55315[16] -1 79183[24] -1 85615[20] -1 222323[24] -1 -2 SUtility:129
85395[8] -1 203769[15] -1 -2 SUtility:23
81639[18] -1 90157[30] -1 -2 SUtility:48
55831[32] -1 55843[72] -1 55855[12] -1 55859[21] -1 55871[12] -1 55883[28] -1 56023[4] -1 56037[18] -1 56041[24] -1 81203[3] -1 81271[40] -1 81275[7] -1 85459[10] -1 85899[40] -1 85903[3] -1 85907[28] -1 85911[45] -1 89441[7] -1 197025[56] -1 222615[27] -1 222643[35] -1 -2 SUtility:524
81239[2] -1 81243[8] -1 81259[24] -1 81267[5] -1 81275[21] -1 81311[18] -1 81699[8] -1 81819[28] -1 81843[63] -1 81915[14] -1 81923[8] -1 81927[63] -1 82155[49] -1 82571[42] -1 82611[16] -1 85775[8] -1 85799[48] -1 85827[35] -1 85831[32] -1 85835[24] -1 85855[21] -1 86123[42] -1 86911[8] -1 87011[63] -1 87127[36] -1 89685[18] -1 89829[14] -1 -2 SUtility:718
84835[64] -1 -2 SUtility:64
78103[1] -1 78107[16] -1 78163[8] -1 84731[30] -1 84767[24] -1 -2 SUtility:79
83235[27] -1 83695[54] -1 83827[32] -1 83831[8] -1 83911[30] -1 84855[4] -1 84859[12] -1 84863[12] -1 84867[8] -1 84871[4] -1 84975[8] -1 228979[9] -1 229003[27] -1 -2 SUtility:235
55463[12] -1 55475[63] -1 -2 SUtility:75
83183[8] -1 83275[8] -1 83283[6] -1 83375[35] -1 83611[45] -1 -2 SUtility:102
55439[24] -1 -2 SUtility:24
55703[72] -1 -2 SUtility:72
55463[18] -1 55479[54] -1 55559[5] -1 55955[8] -1 55971[27] -1 222379[12] -1 222411[6] -1 -2 SUtility:130
56769[24] -1 -2 SUtility:24
82807[14] -1 -2 SUtility:14
55543[3] -1 -2 SUtility:3
81639[24] -1 82123[24] -1 82727[72] -1 82771[18] -1 86047[21] -1 88945[1] -1 206603[2] -1 -2 SUtility:162
222323[16] -1 222491[30] -1 222563[14] -1 222571[21] -1 222583[24] -1 222967[2] -1 -2 SUtility:107
55439[32] -1 -2 SUtility:32
83287[14] -1 83415[27] -1 83615[32] -1 83727[27] -1 84159[49] -1 84183[14] -1 84247[30] -1 84267[30] -1 86995[42] -1 87019[8] -1 87043[7] -1 87067[18] -1 -2 SUtility:298
55355[30] -1 55379[30] -1 55455[28] -1 56769[8] -1 222351[18] -1 222355[72] -1 222375[4] -1 -2 SUtility:190
78371[63] -1 83695[54] -1 86055[8] -1 88779[35] -1 203729[72] -1 -2 SUtility:232
84639[24] -1 84671[21] -1 84795[25] -1 228999[32] -1 239699[5] -1 -2 SUtility:107
79051[24] -1 85379[5] -1 239707[8] -1 -2 SUtility:37
81295[42] -1 -2 SUtility:42
55271[24] -1 55351[24] -1 55463[27] -1 55543[12] -1 -2 SUtility:87
81603[4] -1 81631[72] -1 -2 SUtility:76
55783[6] -1 -2 SUtility:6
222655[15] -1 222659[28] -1 222679[6] -1 -2 SUtility:49
78043[21] -1 78047[9] -1 -2 SUtility:30
55267[24] -1 55351[24] -1 55543[18] -1 55831[28] -1 55843[24] -1 55859[27] -1 55875[35] -1 55883[7] -1 56057[16] -1 56369[3] -1 83623[40] -1 222615[12] -1 222651[8] -1 222679[4] -1 222943[4] -1 222947[12] -1 -2 SUtility:286
84267[10] -1 -2 SUtility:10
84867[4] -1 -2 SUtility:4
88539[8] -1 88543[5] -1 89465[36] -1 89705[9] -1 89717[5] -1 89721[1] -1 -2 SUtility:64
82747[20] -1 -2 SUtility:20
222663[14] -1 -2 SUtility:14
78351[14] -1 83975[40] -1 89593[2] -1 228735[40] -1 -2 SUtility:96
83059[32] -1 83067[24] -1 84727[72] -1 84735[4] -1 84767[12] -1 -2 SUtility:144
78687[36] -1 78691[24] -1 78695[36] -1 78719[4] -1 78771[15] -1 81119[6] -1 82259[4] -1 86143[5] -1 86175[24] -1 86187[48] -1 86499[30] -1 86887[18] -1 86895[7] -1 86947[5] -1 86959[36] -1 87063[24] -1 87127[24] -1 87167[3] -1 87203[18] -1 89829[6] -1 89877[16] -1 -2 SUtility:389
89453[4] -1 -2 SUtility:4
80431[15] -1 -2 SUtility:15
56765[21] -1 -2 SUtility:21
56369[5] -1 222951[56] -1 -2 SUtility:61
88711[54] -1 229179[48] -1 -2 SUtility:102
222323[56] -1 -2 SUtility:56
85403[28] -1 85563[12] -1 85619[12] -1 -2 SUtility:52
81615[56] -1 88671[8] -1 88683[45] -1 203777[63] -1 206603[5] -1 -2 SUtility:177
84211[45] -1 -2 SUtility:45
87039[72] -1 198469[25] -1 -2 SUtility:97
78687[12] -1 -2 SUtility:12
55831[28] -1 55835[49] -1 55839[35] -1 55847[18] -1 55887[2] -1 197025[32] -1 -2 SUtility:164
55543[12] -1 55555[40] -1 -2 SUtility:52
81639[18] -1 -2 SUtility:18
55267[18] -1 55275[45] -1 55295[36] -1 -2 SUtility:99
81603[14] -1 81631[8] -1 83351[35] -1 83359[12] -1 83859[20] -1 83935[24] -1 83947[18] -1 84207[25] -1 84231[20] -1 84275[56] -1 84739[54] -1 84815[5] -1 203729[72] -1 -2 SUtility:363
89953[42] -1 -2 SUtility:42
82719[24] -1 -2 SUtility:24
81131[7] -1 -2 SUtility:7
56177[42] -1 56181[7] -1 222763[48] -1 -2 SUtility:97
84175[12] -1 84207[35] -1 84215[81] -1 -2 SUtility:128
87295[20] -1 -2 SUtility:20
81583[56] -1 81639[6] -1 88973[24] -1 203729[32] -1 203733[40] -1 -2 SUtility:158
55267[18] -1 55271[4] -1 55287[30] -1 55323[6] -1 56165[36] -1 -2 SUtility:94
55271[4] -1 55319[4] -1 -2 SUtility:8
84731[6] -1 84743[72] -1 84747[10] -1 84755[16] -1 86347[4] -1 -2 SUtility:108
56565[15] -1 -2 SUtility:15
55283[7] -1 55291[72] -1 55295[48] -1 55315[56] -1 55319[16] -1 55323[3] -1 55335[32] -1 55339[42] -1 55351[24] -1 222323[16] -1 222331[30] -1 222335[12] -1 -2 SUtility:358
78779[42] -1 78807[81] -1 82911[72] -1 83871[28] -1 86055[8] -1 89633[21] -1 89693[2] -1 -2 SUtility:254
55319[12] -1 -2 SUtility:12
83251[10] -1 83287[4] -1 83547[25] -1 83583[36] -1 83615[32] -1 89321[32] -1 -2 SUtility:139
55643[48] -1 222439[14] -1 -2 SUtility:62
56549[30] -1 -2 SUtility:30
84731[6] -1 84751[6] -1 84835[40] -1 -2 SUtility:52
85915[21] -1 -2 SUtility:21
55871[2] -1 56761[35] -1 88683[18] -1 -2 SUtility:55
89453[5] -1 228823[1] -1 -2 SUtility:6
55663[6] -1 56549[20] -1 -2 SUtility:26
79795[45] -1 81523[56] -1 85799[54] -1 85899[64] -1 86423[24] -1 -2 SUtility:243
81319[35] -1 87215[54] -1 229127[9] -1 -2 SUtility:98
82875[12] -1 -2 SUtility:12
82971[20] -1 83939[18] -1 -2 SUtility:38
55363[4] -1 -2 SUtility:4
81667[4] -1 81699[2] -1 86107[8] -1 87127[32] -1 87203[36] -1 -2 SUtility:82
55415[45] -1 55423[8] -1 56549[5] -1 56561[14] -1 56565[35] -1 56633[10] -1 223023[12] -1 -2 SUtility:129
55651[9] -1 222439[2] -1 222459[27] -1 -2 SUtility:38
55619[6] -1 55871[6] -1 55875[42] -1 -2 SUtility:54
80275[6] -1 -2 SUtility:6
87835[56] -1 87855[42] -1 -2 SUtility:98
84159[42] -1 84755[24] -1 89649[4] -1 -2 SUtility:70
55267[18] -1 55271[24] -1 56765[35] -1 222323[24] -1 -2 SUtility:101
55959[8] -1 222631[64] -1 -2 SUtility:72
82931[15] -1 83251[10] -1 83255[40] -1 83287[18] -1 83571[18] -1 83575[6] -1 83583[81] -1 83615[32] -1 83795[32] -1 83815[5] -1 83851[2] -1 83855[18] -1 83891[2] -1 83895[27] -1 83907[18] -1 83923[36] -1 83939[63] -1 83943[56] -1 83947[9] -1 -2 SUtility:488
55643[24] -1 55651[72] -1 55663[6] -1 55687[12] -1 222471[36] -1 -2 SUtility:150
222647[25] -1 -2 SUtility:25
55543[15] -1 55555[45] -1 55887[6] -1 55891[10] -1 55895[56] -1 -2 SUtility:132
55271[36] -1 55291[45] -1 222335[12] -1 -2 SUtility:93
55267[24] -1 55271[8] -1 55287[54] -1 55351[30] -1 -2 SUtility:116
56029[3] -1 56037[63] -1 -2 SUtility:66
79519[16] -1 79539[48] -1 79543[36] -1 79551[32] -1 79559[3] -1 79595[6] -1 85111[9] -1 85215[10] -1 85295[72] -1 85303[64] -1 -2 SUtility:296
222459[63] -1 -2 SUtility:63
55895[64] -1 -2 SUtility:64
86895[7] -1 87151[1] -1 -2 SUtility:8
87063[8] -1 -2 SUtility:8
78407[27] -1 83747[36] -1 90157[54] -1 -2 SUtility:117
83347[28] -1 83351[35] -1 83355[32] -1 -2 SUtility:95
87327[12] -1 -2 SUtility:12
222467[24] -1 -2 SUtility:24
83339[3] -1 -2 SUtility:3
55271[4] -1 55323[3] -1 55327[48] -1 55351[6] -1 -2 SUtility:61
56633[40] -1 -2 SUtility:40
222531[2] -1 223019[42] -1 -2 SUtility:44
198381[8] -1 -2 SUtility:8
55283[49] -1 -2 SUtility:49
55407[8] -1 56769[4] -1 -2 SUtility:12
56769[32] -1 -2 SUtility:32
89493[5] -1 89517[56] -1 222387[4] -1 -2 SUtility:65
84159[56] -1 84759[30] -1 84811[1] -1 84867[18] -1 -2 SUtility:105
79259[48] -1 79267[32] -1 79275[48] -1 79283[27] -1 79299[45] -1 79315[30] -1 79835[28] -1 79975[12] -1 81639[54] -1 84731[12] -1 84747[12] -1 84751[27] -1 85615[36] -1 85651[24] -1 86499[6] -1 87279[28] -1 87283[27] -1 88969[9] -1 89949[7] -1 89981[48] -1 89989[24] -1 90133[10] -1 -2 SUtility:594
78423[30] -1 83547[10] -1 86903[24] -1 86907[63] -1 -2 SUtility:127
82755[10] -1 84207[20] -1 84219[6] -1 203729[64] -1 -2 SUtility:100
86651[30] -1 87355[27] -1 87363[21] -1 -2 SUtility:78
55275[15] -1 84607[30] -1 84655[35] -1 84679[24] -1 84855[8] -1 86187[16] -1 86215[32] -1 222323[32] -1 -2 SUtility:192
83815[40] -1 83895[63] -1 84159[63] -1 84187[6] -1 84247[10] -1 84759[12] -1 88043[6] -1 -2 SUtility:200
78247[20] -1 81627[9] -1 84743[16] -1 -2 SUtility:45
83339[8] -1 83451[8] -1 83495[15] -1 -2 SUtility:31
55327[8] -1 -2 SUtility:8
78687[24] -1 85407[2] -1 -2 SUtility:26
55875[42] -1 222611[48] -1 -2 SUtility:90
84203[15] -1 84947[36] -1 84983[36] -1 -2 SUtility:87
85975[4] -1 -2 SUtility:4
55887[2] -1 55999[48] -1 -2 SUtility:50
55391[54] -1 56765[14] -1 56769[24] -1 -2 SUtility:92
84111[63] -1 84183[42] -1 84187[30] -1 -2 SUtility:135
56633[10] -1 -2 SUtility:10
222527[42] -1 222567[54] -1 222711[6] -1 222991[6] -1 -2 SUtility:108
55267[30] -1 55271[28] -1 55283[14] -1 55287[30] -1 55291[63] -1 55295[30] -1 55319[4] -1 55323[9] -1 55335[48] -1 55339[42] -1 55351[36] -1 222319[15] -1 222331[15] -1 -2 SUtility:364
84775[27] -1 -2 SUtility:27
78807[27] -1 81835[30] -1 87127[8] -1 -2 SUtility:65
56189[63] -1 56193[9] -1 -2 SUtility:72
55847[8] -1 55867[32] -1 56029[15] -1 -2 SUtility:55
222439[6] -1 222459[36] -1 -2 SUtility:42
55267[54] -1 -2 SUtility:54
55719[30] -1 -2 SUtility:30
222975[63] -1 -2 SUtility:63
222783[56] -1 222787[45] -1 -2 SUtility:101
55295[6] -1 55339[6] -1 55543[24] -1 55559[3] -1 55563[9] -1 56765[14] -1 -2 SUtility:62
55843[40] -1 56769[20] -1 83255[10] -1 83439[56] -1 -2 SUtility:126
55267[48] -1 55271[36] -1 55287[42] -1 55291[54] -1 55295[54] -1 55315[8] -1 55319[32] -1 55323[9] -1 55327[56] -1 55339[18] -1 55351[48] -1 55527[9] -1 55531[7] -1 55831[24] -1 55835[49] -1 55895[24] -1 56761[45] -1 56769[20] -1 222339[56] -1 222395[45] -1 222615[3] -1 -2 SUtility:687
90157[36] -1 -2 SUtility:36
56769[8] -1 -2 SUtility:8
55527[63] -1 55531[42] -1 -2 SUtility:105
55267[36] -1 55271[28] -1 55287[6] -1 55295[18] -1 55331[21] -1 56369[8] -1 56373[5] -1 222331[45] -1 222335[18] -1 222943[2] -1 -2 SUtility:187
55839[28] -1 55847[2] -1 78719[18] -1 84759[24] -1 84811[3] -1 88969[1] -1 -2 SUtility:76
228719[16] -1 -2 SUtility:16
83547[10] -1 83571[36] -1 -2 SUtility:46
89953[36] -1 -2 SUtility:36
55271[36] -1 55283[63] -1 55351[18] -1 -2 SUtility:117
81615[35] -1 -2 SUtility:35
89741[35] -1 -2 SUtility:35
55943[6] -1 -2 SUtility:6
89701[7] -1 89717[35] -1 -2 SUtility:42
86879[7] -1 89973[42] -1 90101[21] -1 -2 SUtility:70
78391[24] -1 78419[5] -1 89989[27] -1 90001[36] -1 90033[27] -1 90057[16] -1 -2 SUtility:135
55835[63] -1 55843[8] -1 -2 SUtility:71
55351[24] -1 55855[21] -1 222611[8] -1 222643[14] -1 -2 SUtility:67
55871[8] -1 55875[21] -1 -2 SUtility:29
83571[12] -1 83575[27] -1 89541[2] -1 -2 SUtility:41
56633[25] -1 -2 SUtility:25
83983[32] -1 83987[21] -1 -2 SUtility:53
86063[12] -1 -2 SUtility:12
78687[20] -1 78731[10] -1 78739[6] -1 83031[12] -1 83251[25] -1 83255[25] -1 83287[12] -1 83339[5] -1 83415[24] -1 83443[20] -1 83547[10] -1 83571[18] -1 83575[24] -1 83579[12] -1 83583[9] -1 83615[4] -1 83723[1] -1 83747[36] -1 89285[3] -1 89289[12] -1 89297[8] -1 89437[2] -1 -2 SUtility:298
88659[8] -1 -2 SUtility:8
83339[8] -1 83451[16] -1 222659[32] -1 -2 SUtility:56
82719[8] -1 86907[35] -1 86947[3] -1 87011[63] -1 -2 SUtility:109
83235[9] -1 83363[4] -1 -2 SUtility:13
84815[45] -1 -2 SUtility:45
82463[72] -1 82467[21] -1 -2 SUtility:93
55439[32] -1 55443[4] -1 55451[7] -1 -2 SUtility:43
55663[8] -1 55679[28] -1 222439[8] -1 222467[30] -1 222471[54] -1 -2 SUtility:128
203729[32] -1 -2 SUtility:32
83339[9] -1 222659[36] -1 -2 SUtility:45
85207[12] -1 85219[35] -1 -2 SUtility:47
84159[14] -1 84199[27] -1 -2 SUtility:41
55543[3] -1 55627[15] -1 55859[6] -1 55899[27] -1 56061[18] -1 56761[20] -1 -2 SUtility:89
82691[3] -1 82875[42] -1 -2 SUtility:45
203729[64] -1 -2 SUtility:64
78687[28] -1 85403[21] -1 -2 SUtility:49
87647[8] -1 -2 SUtility:8
88969[2] -1 -2 SUtility:2
84603[45] -1 239699[2] -1 -2 SUtility:47
203729[64] -1 -2 SUtility:64
55831[12] -1 55855[27] -1 55871[6] -1 55879[10] -1 222607[63] -1 222611[24] -1 222615[6] -1 222895[72] -1 -2 SUtility:220
83151[1] -1 83351[42] -1 83935[24] -1 83947[15] -1 84771[36] -1 84807[16] -1 84815[10] -1 84843[45] -1 -2 SUtility:189
83815[20] -1 -2 SUtility:20
56037[36] -1 56041[64] -1 222643[49] -1 -2 SUtility:149
222771[24] -1 222799[30] -1 223019[42] -1 -2 SUtility:96
55703[81] -1 80295[30] -1 81295[36] -1 -2 SUtility:147
88969[9] -1 89453[1] -1 -2 SUtility:10
55839[7] -1 55859[9] -1 -2 SUtility:16
55271[16] -1 -2 SUtility:16
55871[14] -1 55875[21] -1 -2 SUtility:35
55287[6] -1 55423[6] -1 55431[18] -1 55847[8] -1 55859[27] -1 222319[15] -1 222343[40] -1 222403[36] -1 222679[3] -1 222943[3] -1 -2 SUtility:162
222347[25] -1 -2 SUtility:25
82719[32] -1 -2 SUtility:32
78923[48] -1 81131[49] -1 81151[9] -1 81155[10] -1 81159[56] -1 83191[56] -1 85731[32] -1 85919[9] -1 86907[28] -1 87235[40] -1 -2 SUtility:337
55871[14] -1 -2 SUtility:14
55535[6] -1 -2 SUtility:6
55351[24] -1 -2 SUtility:24
56633[30] -1 -2 SUtility:30
89437[1] -1 -2 SUtility:1
222323[32] -1 222335[2] -1 222339[64] -1 -2 SUtility:98
56297[7] -1 -2 SUtility:7
55267[18] -1 55271[32] -1 55283[14] -1 55287[48] -1 55319[8] -1 55323[18] -1 55327[8] -1 55335[32] -1 55351[12] -1 55455[7] -1 55463[12] -1 55479[6] -1 55543[12] -1 55547[2] -1 55551[8] -1 55555[40] -1 55559[8] -1 55719[45] -1 55831[20] -1 55835[21] -1 55839[42] -1 55847[10] -1 55859[21] -1 55863[27] -1 55867[24] -1 55871[18] -1 55875[28] -1 55879[5] -1 55883[28] -1 55903[4] -1 56029[12] -1 56057[24] -1 56409[30] -1 222319[25] -1 222339[24] -1 222375[18] -1 222383[36] -1 222471[72] -1 222651[8] -1 222667[63] -1 222679[7] -1 -2 SUtility:897
55271[12] -1 55831[24] -1 55835[63] -1 55847[18] -1 55891[10] -1 56761[15] -1 222319[10] -1 222395[27] -1 -2 SUtility:179
55943[16] -1 55967[24] -1 56217[8] -1 56225[12] -1 -2 SUtility:60
222323[40] -1 -2 SUtility:40
55411[4] -1 55427[40] -1 55431[6] -1 55575[24] -1 55583[6] -1 55587[14] -1 55591[24] -1 78719[2] -1 79207[63] -1 79467[27] -1 222403[54] -1 -2 SUtility:264
81583[16] -1 203729[40] -1 -2 SUtility:56
89701[56] -1 89705[27] -1 89725[4] -1 -2 SUtility:87
82691[3] -1 -2 SUtility:3
228935[81] -1 -2 SUtility:81
87283[6] -1 -2 SUtility:6
86895[6] -1 87011[35] -1 87075[12] -1 -2 SUtility:53
83223[40] -1 83243[28] -1 -2 SUtility:68
55407[72] -1 55411[4] -1 55423[7] -1 55575[16] -1 55871[16] -1 222339[48] -1 222343[45] -1 -2 SUtility:208
198381[8] -1 228751[21] -1 -2 SUtility:29
55267[54] -1 55271[16] -1 55287[30] -1 55291[72] -1 55295[18] -1 55319[24] -1 55351[36] -1 55859[18] -1 83967[14] -1 83995[24] -1 90117[49] -1 197025[32] -1 222323[64] -1 -2 SUtility:451
222631[72] -1 -2 SUtility:72
83891[4] -1 83899[8] -1 -2 SUtility:12
84207[5] -1 84211[25] -1 87295[15] -1 87303[9] -1 87327[36] -1 228983[3] -1 -2 SUtility:93
89701[49] -1 89705[27] -1 -2 SUtility:76
81663[5] -1 81667[8] -1 82603[3] -1 82623[40] -1 85111[9] -1 85267[10] -1 85639[28] -1 228811[5] -1 -2 SUtility:108
55267[36] -1 55283[35] -1 55287[36] -1 55315[40] -1 55319[20] -1 55323[12] -1 55335[8] -1 55339[24] -1 55343[42] -1 55351[54] -1 55367[63] -1 55379[6] -1 55847[4] -1 55859[12] -1 222319[10] -1 222323[8] -1 222331[15] -1 222335[18] -1 222339[56] -1 -2 SUtility:499
222635[6] -1 -2 SUtility:6
55811[54] -1 -2 SUtility:54
88139[64] -1 89469[42] -1 89473[56] -1 200589[56] -1 229175[25] -1 -2 SUtility:243
56761[20] -1 56769[32] -1 -2 SUtility:52
55903[8] -1 84867[2] -1 -2 SUtility:10
84755[48] -1 -2 SUtility:48
55331[15] -1 55887[9] -1 -2 SUtility:24
203729[48] -1 -2 SUtility:48
55323[21] -1 55339[18] -1 222319[20] -1 222335[18] -1 222339[56] -1 -2 SUtility:133
88953[14] -1 88961[40] -1 -2 SUtility:54
83547[45] -1 83571[36] -1 83575[3] -1 83583[36] -1 83719[48] -1 -2 SUtility:168
55335[56] -1 55343[7] -1 55351[18] -1 -2 SUtility:81
78163[8] -1 86207[4] -1 -2 SUtility:12
55403[9] -1 -2 SUtility:9
83655[10] -1 83663[12] -1 -2 SUtility:22
222331[25] -1 -2 SUtility:25
82447[48] -1 83235[24] -1 83239[8] -1 -2 SUtility:80
81579[56] -1 -2 SUtility:56
222383[54] -1 -2 SUtility:54
83351[7] -1 -2 SUtility:7
83983[16] -1 83987[27] -1 -2 SUtility:43
55831[20] -1 55887[3] -1 56369[2] -1 56373[10] -1 -2 SUtility:35
55471[42] -1 -2 SUtility:42
55843[48] -1 55847[16] -1 55867[28] -1 55879[20] -1 222607[27] -1 222615[3] -1 -2 SUtility:142
55839[35] -1 83999[14] -1 86783[14] -1 -2 SUtility:63
55283[42] -1 55471[35] -1 -2 SUtility:77
55875[7] -1 56057[64] -1 86075[9] -1 222627[12] -1 222647[10] -1 222663[16] -1 -2 SUtility:118
88969[5] -1 -2 SUtility:5
55275[5] -1 55283[42] -1 82523[16] -1 83159[45] -1 83319[45] -1 83339[6] -1 83435[6] -1 83443[40] -1 83447[49] -1 83459[32] -1 83495[27] -1 83547[10] -1 83571[42] -1 83615[8] -1 83719[40] -1 83723[1] -1 83967[10] -1 83995[32] -1 84027[28] -1 84079[64] -1 84083[48] -1 84743[32] -1 84755[56] -1 84759[48] -1 84811[6] -1 84839[10] -1 86187[24] -1 86415[21] -1 89453[1] -1 198461[48] -1 222331[25] -1 -2 SUtility:867
228855[40] -1 229095[36] -1 -2 SUtility:76
81615[56] -1 82571[14] -1 82591[24] -1 82611[40] -1 82719[24] -1 85287[12] -1 198469[10] -1 -2 SUtility:180
55887[2] -1 55899[45] -1 -2 SUtility:47
56065[20] -1 56113[16] -1 56117[14] -1 222687[8] -1 222691[18] -1 222695[4] -1 -2 SUtility:80
89973[30] -1 228771[56] -1 -2 SUtility:86
81647[63] -1 84827[18] -1 84839[40] -1 86055[9] -1 -2 SUtility:130
81567[63] -1 81639[36] -1 82771[16] -1 88667[12] -1 88823[32] -1 88827[24] -1 203733[24] -1 -2 SUtility:207
81591[16] -1 82875[42] -1 87295[40] -1 88683[81] -1 88759[6] -1 -2 SUtility:185
84247[25] -1 -2 SUtility:25
81647[81] -1 -2 SUtility:81
82743[5] -1 82747[32] -1 -2 SUtility:37
88427[54] -1 -2 SUtility:54
80287[24] -1 -2 SUtility:24
222791[18] -1 -2 SUtility:18
89361[6] -1 89385[42] -1 -2 SUtility:48
82103[12] -1 198417[1] -1 228847[48] -1 -2 SUtility:61
78163[4] -1 84731[36] -1 84743[24] -1 -2 SUtility:64
88763[63] -1 -2 SUtility:63
55831[12] -1 55835[28] -1 55855[3] -1 55859[9] -1 55863[3] -1 55879[30] -1 56373[5] -1 56761[25] -1 78687[28] -1 78691[6] -1 78739[3] -1 84731[54] -1 84839[45] -1 197025[64] -1 222607[63] -1 222611[40] -1 222615[9] -1 222943[6] -1 222947[10] -1 -2 SUtility:443
84483[63] -1 -2 SUtility:63
55535[6] -1 56553[35] -1 -2 SUtility:41
56169[16] -1 -2 SUtility:16
82011[56] -1 83339[1] -1 83451[10] -1 83495[9] -1 83575[12] -1 86187[40] -1 87275[12] -1 87283[9] -1 -2 SUtility:149
87871[8] -1 -2 SUtility:8
55407[8] -1 55411[12] -1 55415[18] -1 55831[16] -1 55835[56] -1 -2 SUtility:110
55895[48] -1 -2 SUtility:48
84143[4] -1 84239[40] -1 -2 SUtility:44
56557[72] -1 56561[35] -1 56633[5] -1 -2 SUtility:112
55271[16] -1 -2 SUtility:16
84159[42] -1 86783[21] -1 89313[6] -1 89317[64] -1 -2 SUtility:133
56761[30] -1 56765[42] -1 56769[16] -1 -2 SUtility:88
86187[40] -1 -2 SUtility:40
55619[1] -1 -2 SUtility:1
55847[6] -1 55875[42] -1 79735[35] -1 81911[4] -1 86407[8] -1 86411[6] -1 86911[20] -1 88559[18] -1 203729[56] -1 228795[63] -1 -2 SUtility:258
55271[24] -1 55287[54] -1 55295[30] -1 55323[24] -1 55331[18] -1 55343[49] -1 55543[12] -1 55559[6] -1 55719[30] -1 56393[24] -1 222323[56] -1 222439[2] -1 222467[42] -1 -2 SUtility:371
83451[12] -1 83767[63] -1 -2 SUtility:75
55955[12] -1 56761[40] -1 -2 SUtility:52
88691[15] -1 -2 SUtility:15
86979[25] -1 87203[72] -1 -2 SUtility:97
83119[27] -1 -2 SUtility:27
55447[48] -1 55831[28] -1 55943[14] -1 222351[42] -1 222647[35] -1 222679[6] -1 -2 SUtility:173
55931[8] -1 -2 SUtility:8
55555[30] -1 56761[15] -1 82727[63] -1 203729[40] -1 203733[16] -1 -2 SUtility:164
78611[36] -1 81639[30] -1 81959[40] -1 81967[4] -1 81971[16] -1 81975[56] -1 81987[2] -1 81991[3] -1 86415[27] -1 87275[42] -1 87279[4] -1 87283[9] -1 -2 SUtility:269
55535[4] -1 -2 SUtility:4
55811[72] -1 56761[45] -1 56765[35] -1 222535[45] -1 222599[30] -1 -2 SUtility:227
55559[3] -1 -2 SUtility:3
56201[56] -1 222779[27] -1 222791[9] -1 222799[35] -1 -2 SUtility:127
78879[16] -1 -2 SUtility:16
55503[56] -1 55831[8] -1 55863[27] -1 55875[7] -1 55907[2] -1 55919[8] -1 56761[15] -1 56769[28] -1 -2 SUtility:151
55887[2] -1 55891[18] -1 55899[18] -1 -2 SUtility:38
78427[9] -1 78431[16] -1 78439[2] -1 -2 SUtility:27
84247[25] -1 85343[35] -1 85403[28] -1 85535[40] -1 85619[18] -1 -2 SUtility:146
55535[2] -1 -2 SUtility:2
89845[54] -1 -2 SUtility:54
82487[5] -1 -2 SUtility:5
82319[25] -1 88559[48] -1 88567[54] -1 -2 SUtility:127
78687[24] -1 78691[21] -1 89813[72] -1 89877[40] -1 -2 SUtility:157
88767[14] -1 203817[9] -1 -2 SUtility:23
55267[30] -1 -2 SUtility:30
55367[72] -1 55527[27] -1 55567[8] -1 55571[3] -1 -2 SUtility:110
82771[16] -1 89453[1] -1 203729[8] -1 -2 SUtility:25
82923[63] -1 -2 SUtility:63
55831[20] -1 55835[28] -1 83151[1] -1 83591[21] -1 83871[24] -1 83883[81] -1 83919[9] -1 83923[48] -1 83927[2] -1 83947[21] -1 84439[32] -1 84455[4] -1 84463[6] -1 84871[7] -1 85459[30] -1 89649[3] -1 228931[18] -1 -2 SUtility:355
79323[4] -1 89849[10] -1 -2 SUtility:14
55479[36] -1 55487[9] -1 55831[16] -1 55839[21] -1 55847[10] -1 55855[18] -1 55863[21] -1 55867[12] -1 55879[45] -1 55883[49] -1 55887[3] -1 55891[14] -1 55899[36] -1 55923[35] -1 222383[54] -1 222607[54] -1 -2 SUtility:433
78343[24] -1 78395[8] -1 78435[15] -1 228747[4] -1 -2 SUtility:51
55811[63] -1 222491[24] -1 -2 SUtility:87
56765[56] -1 -2 SUtility:56
55543[24] -1 55555[35] -1 79259[18] -1 79283[81] -1 86499[24] -1 86783[7] -1 89293[7] -1 89797[2] -1 222663[12] -1 -2 SUtility:210
82407[7] -1 82511[40] -1 88631[25] -1 89713[56] -1 89741[5] -1 -2 SUtility:133
89493[1] -1 -2 SUtility:1
80407[24] -1 81239[7] -1 81259[54] -1 81267[35] -1 81271[20] -1 81275[14] -1 81311[16] -1 82179[18] -1 87243[9] -1 87255[48] -1 87319[14] -1 87323[2] -1 89741[15] -1 -2 SUtility:276
83547[40] -1 83571[18] -1 83575[27] -1 83583[72] -1 88973[12] -1 -2 SUtility:169
55275[25] -1 55551[24] -1 86191[5] -1 -2 SUtility:54
81587[18] -1 -2 SUtility:18
85027[24] -1 89149[27] -1 -2 SUtility:51
81627[2] -1 -2 SUtility:2
89953[12] -1 -2 SUtility:12
56057[40] -1 56761[30] -1 222659[4] -1 222663[16] -1 222671[9] -1 -2 SUtility:99
84731[18] -1 -2 SUtility:18
81699[5] -1 87319[14] -1 87323[8] -1 -2 SUtility:27
55411[20] -1 55591[16] -1 -2 SUtility:36
55271[36] -1 55283[63] -1 55423[7] -1 55439[4] -1 55447[42] -1 55451[3] -1 55575[16] -1 55651[18] -1 55703[81] -1 55707[20] -1 55991[12] -1 56561[21] -1 56565[35] -1 222387[14] -1 -2 SUtility:372
55271[12] -1 55875[14] -1 55879[25] -1 83947[18] -1 85459[15] -1 222611[8] -1 -2 SUtility:92
55451[7] -1 55759[42] -1 55803[16] -1 56373[30] -1 222355[18] -1 222863[54] -1 222903[10] -1 222947[16] -1 222991[54] -1 223023[24] -1 -2 SUtility:271
55475[7] -1 55491[5] -1 56197[42] -1 222379[32] -1 -2 SUtility:86
55839[56] -1 55855[9] -1 55871[14] -1 55875[35] -1 222615[21] -1 -2 SUtility:135
222459[81] -1 -2 SUtility:81
84139[30] -1 -2 SUtility:30
56201[7] -1 -2 SUtility:7
84727[18] -1 84755[56] -1 84767[12] -1 84835[24] -1 86063[9] -1 89453[2] -1 89705[21] -1 89721[1] -1 89729[8] -1 89733[48] -1 89737[40] -1 -2 SUtility:239
56765[35] -1 56769[20] -1 -2 SUtility:55
55543[12] -1 55627[24] -1 56765[7] -1 56769[32] -1 -2 SUtility:75
55271[32] -1 -2 SUtility:32
55407[16] -1 55427[15] -1 55587[21] -1 -2 SUtility:52
55835[21] -1 55875[28] -1 -2 SUtility:49
78435[15] -1 78899[45] -1 228751[27] -1 -2 SUtility:87
55867[36] -1 222615[3] -1 -2 SUtility:39
56765[35] -1 -2 SUtility:35
55355[45] -1 222439[16] -1 -2 SUtility:61
89693[8] -1 89877[40] -1 -2 SUtility:48
81639[36] -1 89629[20] -1 -2 SUtility:56
78415[20] -1 78423[20] -1 78435[45] -1 78439[6] -1 88443[81] -1 198381[8] -1 228735[72] -1 228743[30] -1 228747[8] -1 228751[18] -1 228759[21] -1 -2 SUtility:329
83891[3] -1 83895[36] -1 -2 SUtility:39
88423[16] -1 88427[54] -1 -2 SUtility:70
78359[42] -1 78675[81] -1 83911[40] -1 84165[14] -1 90117[56] -1 228739[56] -1 -2 SUtility:289
222679[4] -1 -2 SUtility:4
55455[63] -1 222371[56] -1 222375[8] -1 -2 SUtility:127
88707[6] -1 -2 SUtility:6
88945[7] -1 -2 SUtility:7
56173[18] -1 56561[7] -1 223055[8] -1 -2 SUtility:33
84719[6] -1 84911[7] -1 228991[40] -1 -2 SUtility:53
85247[7] -1 86055[4] -1 88415[35] -1 89701[56] -1 89745[8] -1 -2 SUtility:110
78867[12] -1 82663[15] -1 82671[24] -1 82679[56] -1 -2 SUtility:107
55531[63] -1 56769[24] -1 -2 SUtility:87
222607[27] -1 -2 SUtility:27
55267[36] -1 55271[20] -1 55283[42] -1 55291[72] -1 55319[12] -1 222319[40] -1 -2 SUtility:222
55443[6] -1 55455[21] -1 56057[56] -1 56769[20] -1 -2 SUtility:103
88691[5] -1 -2 SUtility:5
82711[24] -1 -2 SUtility:24
83279[9] -1 -2 SUtility:9
89645[18] -1 89649[7] -1 89653[21] -1 -2 SUtility:46
83403[9] -1 -2 SUtility:9
229183[40] -1 -2 SUtility:40
55535[10] -1 222395[45] -1 -2 SUtility:55
55603[15] -1 84735[20] -1 89653[28] -1 -2 SUtility:63
55475[7] -1 55491[45] -1 55811[63] -1 222599[48] -1 -2 SUtility:163
81699[6] -1 81703[32] -1 82019[45] -1 -2 SUtility:83
84843[9] -1 -2 SUtility:9
83235[12] -1 83603[6] -1 83695[36] -1 83711[42] -1 83751[24] -1 89237[14] -1 89305[63] -1 -2 SUtility:197
81915[56] -1 81919[3] -1 -2 SUtility:59
83047[40] -1 83051[49] -1 83055[8] -1 -2 SUtility:97
55271[20] -1 55323[9] -1 55351[18] -1 55875[42] -1 -2 SUtility:89
223019[54] -1 -2 SUtility:54
55367[45] -1 55379[6] -1 55439[4] -1 55679[21] -1 222439[8] -1 -2 SUtility:84
223019[12] -1 -2 SUtility:12
55855[3] -1 55867[8] -1 55875[7] -1 222607[45] -1 -2 SUtility:63
55275[40] -1 55283[35] -1 -2 SUtility:75
83979[1] -1 84079[72] -1 84083[24] -1 -2 SUtility:97
86979[15] -1 -2 SUtility:15
55811[36] -1 222491[42] -1 222539[6] -1 -2 SUtility:84
228735[64] -1 -2 SUtility:64
56293[5] -1 56297[9] -1 222647[10] -1 222659[20] -1 222679[7] -1 222835[15] -1 222871[36] -1 222887[25] -1 222903[20] -1 222931[18] -1 222943[8] -1 222947[14] -1 -2 SUtility:187
55839[14] -1 55867[36] -1 56761[10] -1 56769[32] -1 -2 SUtility:92
56173[15] -1 222767[32] -1 222803[9] -1 -2 SUtility:56
83195[8] -1 83199[28] -1 83203[30] -1 -2 SUtility:66
56761[40] -1 56765[42] -1 -2 SUtility:82
55779[24] -1 -2 SUtility:24
56369[3] -1 222951[7] -1 -2 SUtility:10
88973[36] -1 -2 SUtility:36
81587[18] -1 81607[40] -1 81627[1] -1 81631[48] -1 -2 SUtility:107
83115[8] -1 83183[7] -1 -2 SUtility:15
83235[12] -1 -2 SUtility:12
55891[12] -1 55895[72] -1 -2 SUtility:84
83871[20] -1 83971[54] -1 -2 SUtility:74
55895[72] -1 55899[18] -1 -2 SUtility:90
82719[20] -1 -2 SUtility:20
56761[35] -1 84199[3] -1 84243[49] -1 84247[10] -1 84483[28] -1 222459[18] -1 228719[32] -1 -2 SUtility:175
55839[42] -1 55843[64] -1 55859[18] -1 55871[16] -1 55883[63] -1 222611[40] -1 -2 SUtility:243
83547[45] -1 -2 SUtility:45
78719[4] -1 79795[25] -1 80987[12] -1 81119[24] -1 81179[25] -1 81955[16] -1 81975[16] -1 81991[6] -1 85603[8] -1 85615[8] -1 85799[30] -1 85855[15] -1 85899[40] -1 86143[6] -1 86415[27] -1 228799[45] -1 229031[27] -1 -2 SUtility:334
55595[2] -1 55603[45] -1 55607[8] -1 55611[32] -1 55615[42] -1 55619[9] -1 -2 SUtility:138
78643[30] -1 78859[45] -1 89185[64] -1 -2 SUtility:139
82727[72] -1 87063[56] -1 -2 SUtility:128
89517[72] -1 -2 SUtility:72
55755[25] -1 55803[64] -1 55811[18] -1 222371[16] -1 -2 SUtility:123
55619[5] -1 83391[30] -1 222395[36] -1 -2 SUtility:71
55323[24] -1 -2 SUtility:24
55367[18] -1 56769[16] -1 -2 SUtility:34
55291[72] -1 -2 SUtility:72
55599[36] -1 -2 SUtility:36
78771[6] -1 88933[21] -1 88937[20] -1 88941[35] -1 -2 SUtility:82
55463[24] -1 55471[42] -1 55475[14] -1 55479[42] -1 55487[27] -1 55491[20] -1 55503[56] -1 222383[6] -1 222435[7] -1 222759[5] -1 -2 SUtility:243
86075[12] -1 87031[48] -1 87075[27] -1 87095[35] -1 -2 SUtility:122
83283[6] -1 -2 SUtility:6
56369[6] -1 83063[28] -1 83471[36] -1 83491[24] -1 222951[28] -1 -2 SUtility:122
86187[32] -1 -2 SUtility:32
86063[9] -1 -2 SUtility:9
87015[63] -1 -2 SUtility:63
55407[16] -1 55411[20] -1 -2 SUtility:36
222539[3] -1 222599[6] -1 -2 SUtility:9
89705[18] -1 89717[10] -1 89721[4] -1 89745[28] -1 -2 SUtility:60
78191[24] -1 86063[12] -1 -2 SUtility:36
89525[72] -1 89549[1] -1 -2 SUtility:73
82719[12] -1 84763[54] -1 89237[7] -1 228947[4] -1 239699[2] -1 -2 SUtility:79
55315[8] -1 83159[10] -1 -2 SUtility:18
56761[20] -1 84679[40] -1 228987[7] -1 -2 SUtility:67
55671[8] -1 56217[16] -1 56225[12] -1 56273[42] -1 56277[12] -1 56281[45] -1 222439[10] -1 222859[36] -1 223055[1] -1 -2 SUtility:182
87343[24] -1 -2 SUtility:24
89953[36] -1 -2 SUtility:36
83243[24] -1 -2 SUtility:24
83339[1] -1 83719[16] -1 -2 SUtility:17
83011[56] -1 83055[24] -1 -2 SUtility:80
55679[14] -1 -2 SUtility:14
84955[27] -1 85003[18] -1 -2 SUtility:45
55887[3] -1 55891[2] -1 55899[27] -1 -2 SUtility:32
222863[6] -1 -2 SUtility:6
86907[35] -1 -2 SUtility:35
55267[24] -1 55271[4] -1 55287[24] -1 55291[54] -1 55295[6] -1 55315[32] -1 55319[8] -1 55323[24] -1 55331[15] -1 55335[16] -1 55351[36] -1 56761[15] -1 89717[25] -1 89721[9] -1 222319[45] -1 222331[25] -1 222335[6] -1 222339[32] -1 -2 SUtility:400
55271[12] -1 55855[18] -1 -2 SUtility:30
55407[40] -1 55411[24] -1 55423[6] -1 55427[40] -1 55575[24] -1 55579[36] -1 55587[63] -1 222343[10] -1 222403[18] -1 -2 SUtility:261
55411[8] -1 55839[63] -1 55843[48] -1 55847[16] -1 55867[8] -1 -2 SUtility:143
78771[9] -1 81955[8] -1 81959[40] -1 82771[18] -1 83255[45] -1 83339[7] -1 83451[4] -1 83495[21] -1 86075[3] -1 86111[64] -1 89829[12] -1 -2 SUtility:231
222319[30] -1 -2 SUtility:30
81603[16] -1 83347[14] -1 83351[63] -1 86403[7] -1 86407[4] -1 -2 SUtility:104
78343[48] -1 198381[72] -1 228747[10] -1 228751[3] -1 -2 SUtility:133
83571[48] -1 -2 SUtility:48
79231[20] -1 79263[10] -1 -2 SUtility:30
55871[6] -1 -2 SUtility:6
55307[18] -1 55327[40] -1 222323[72] -1 -2 SUtility:130
81579[49] -1 203729[32] -1 203733[16] -1 -2 SUtility:97
78875[5] -1 89953[24] -1 -2 SUtility:29
82875[18] -1 82879[42] -1 -2 SUtility:60
55275[40] -1 55291[81] -1 56765[21] -1 -2 SUtility:142
82167[35] -1 85855[18] -1 86347[4] -1 86391[21] -1 86403[5] -1 86407[28] -1 86411[6] -1 86767[49] -1 89433[8] -1 89613[14] -1 89693[6] -1 203729[32] -1 -2 SUtility:226
55871[2] -1 -2 SUtility:2
55315[32] -1 56049[49] -1 -2 SUtility:81
81591[16] -1 81603[4] -1 86055[5] -1 203729[56] -1 -2 SUtility:81
222679[1] -1 222695[6] -1 222707[14] -1 -2 SUtility:21
83031[4] -1 83183[2] -1 89437[9] -1 89441[49] -1 -2 SUtility:64
88917[49] -1 -2 SUtility:49
55439[24] -1 -2 SUtility:24
55871[4] -1 -2 SUtility:4
55407[40] -1 55411[24] -1 55415[18] -1 55419[56] -1 55423[8] -1 55427[10] -1 55431[9] -1 55843[8] -1 55847[6] -1 55943[6] -1 55955[28] -1 55959[6] -1 55975[54] -1 222343[5] -1 222635[48] -1 -2 SUtility:326
55287[42] -1 -2 SUtility:42
78719[6] -1 228795[28] -1 229071[40] -1 -2 SUtility:74
55319[16] -1 55351[6] -1 56049[14] -1 83059[4] -1 83063[7] -1 84207[45] -1 89249[30] -1 229183[56] -1 -2 SUtility:178
80059[45] -1 82427[9] -1 82431[72] -1 83783[32] -1 84455[1] -1 86067[7] -1 89453[6] -1 229039[18] -1 -2 SUtility:190
55811[9] -1 222491[6] -1 222599[36] -1 223019[18] -1 -2 SUtility:69
90117[14] -1 -2 SUtility:14
55267[24] -1 55307[27] -1 55319[36] -1 55339[18] -1 55351[6] -1 55627[21] -1 55847[2] -1 55859[21] -1 55875[28] -1 56037[36] -1 56041[48] -1 56761[15] -1 56765[56] -1 56769[8] -1 78359[7] -1 78643[15] -1 78859[30] -1 78867[6] -1 83987[24] -1 83999[4] -1 88969[4] -1 89593[8] -1 203729[64] -1 206603[5] -1 222339[32] -1 222411[36] -1 222615[18] -1 228739[7] -1 -2 SUtility:606
87247[4] -1 87251[49] -1 87255[36] -1 87263[35] -1 87283[6] -1 87291[30] -1 87323[9] -1 89613[16] -1 -2 SUtility:185
55843[24] -1 55859[21] -1 55907[9] -1 55923[14] -1 222383[36] -1 -2 SUtility:104
55271[4] -1 55275[5] -1 55351[48] -1 55535[4] -1 55559[6] -1 -2 SUtility:67
87335[12] -1 87367[40] -1 88831[15] -1 -2 SUtility:67
84603[15] -1 84867[10] -1 89001[36] -1 -2 SUtility:61
78347[56] -1 78731[5] -1 228747[16] -1 228751[15] -1 -2 SUtility:92
55835[35] -1 55875[35] -1 83547[45] -1 -2 SUtility:115
222583[32] -1 -2 SUtility:32
85143[12] -1 85147[3] -1 -2 SUtility:15
55843[24] -1 55847[12] -1 55859[21] -1 55863[27] -1 56769[8] -1 222615[6] -1 222651[2] -1 -2 SUtility:100
81699[3] -1 -2 SUtility:3
88683[9] -1 -2 SUtility:9
83391[48] -1 83395[6] -1 228943[42] -1 228947[20] -1 -2 SUtility:116
55843[32] -1 82719[28] -1 86055[9] -1 229179[18] -1 -2 SUtility:87
55271[32] -1 55287[30] -1 -2 SUtility:62
55543[3] -1 55551[20] -1 -2 SUtility:23
56369[1] -1 222947[6] -1 -2 SUtility:7
78875[35] -1 78879[72] -1 89397[6] -1 239403[24] -1 -2 SUtility:137
55555[25] -1 -2 SUtility:25
79267[12] -1 79339[48] -1 79343[40] -1 -2 SUtility:100
78439[6] -1 -2 SUtility:6
55267[6] -1 55271[20] -1 55287[42] -1 55351[30] -1 55831[4] -1 55835[14] -1 55887[4] -1 55891[18] -1 55895[24] -1 55899[27] -1 56761[15] -1 56769[24] -1 -2 SUtility:228
81919[24] -1 86071[18] -1 86163[5] -1 86167[25] -1 86979[35] -1 87167[5] -1 87203[18] -1 -2 SUtility:130
56217[2] -1 56229[45] -1 56273[6] -1 56713[6] -1 56717[6] -1 56721[12] -1 222571[7] -1 223059[54] -1 -2 SUtility:138
83971[9] -1 198421[8] -1 -2 SUtility:17
229043[7] -1 -2 SUtility:7
84107[18] -1 84111[27] -1 84159[63] -1 -2 SUtility:108
222343[25] -1 -2 SUtility:25
88167[6] -1 229167[5] -1 -2 SUtility:11
88763[42] -1 -2 SUtility:42
55271[12] -1 55351[54] -1 -2 SUtility:66
55931[8] -1 55943[8] -1 55947[15] -1 55955[32] -1 56761[10] -1 222631[64] -1 -2 SUtility:137
55323[18] -1 -2 SUtility:18
83151[8] -1 -2 SUtility:8
55835[56] -1 55891[10] -1 -2 SUtility:66
55779[12] -1 55811[63] -1 -2 SUtility:75
222395[63] -1 -2 SUtility:63
56061[63] -1 222679[7] -1 -2 SUtility:70
55551[24] -1 222631[72] -1 222635[54] -1 -2 SUtility:150
86979[25] -1 87203[18] -1 -2 SUtility:43
78111[63] -1 -2 SUtility:63
55927[3] -1 -2 SUtility:3
82679[24] -1 -2 SUtility:24
55643[36] -1 55651[45] -1 56553[15] -1 222459[9] -1 222467[36] -1 -2 SUtility:141
83723[3] -1 83727[15] -1 -2 SUtility:18
55899[45] -1 222475[40] -1 -2 SUtility:85
55855[15] -1 55863[18] -1 55879[45] -1 85055[12] -1 -2 SUtility:90
55651[45] -1 -2 SUtility:45
55355[15] -1 -2 SUtility:15
83359[16] -1 86283[28] -1 86407[28] -1 86411[6] -1 86427[4] -1 -2 SUtility:82
222663[12] -1 -2 SUtility:12
55355[5] -1 55363[2] -1 55367[18] -1 55371[25] -1 55375[8] -1 55379[54] -1 55383[14] -1 55387[7] -1 55391[18] -1 55439[8] -1 55443[9] -1 55447[54] -1 78411[3] -1 78439[9] -1 222355[27] -1 222359[45] -1 222371[64] -1 222375[18] -1 -2 SUtility:388
55271[20] -1 -2 SUtility:20
84159[21] -1 -2 SUtility:21
56029[27] -1 222679[5] -1 -2 SUtility:32
82719[8] -1 203729[16] -1 203733[56] -1 -2 SUtility:80
86407[4] -1 86411[4] -1 -2 SUtility:8
86187[48] -1 -2 SUtility:48
55887[6] -1 55891[2] -1 55895[32] -1 55899[63] -1 55943[2] -1 55959[14] -1 -2 SUtility:119
55403[54] -1 -2 SUtility:54
88937[20] -1 88941[10] -1 -2 SUtility:30
84159[35] -1 84247[20] -1 -2 SUtility:55
84827[36] -1 -2 SUtility:36
56765[56] -1 -2 SUtility:56
56029[15] -1 56049[49] -1 222647[20] -1 222671[63] -1 222675[3] -1 222679[6] -1 -2 SUtility:156
84719[30] -1 228995[8] -1 -2 SUtility:38
55703[36] -1 -2 SUtility:36
55527[54] -1 55531[56] -1 55539[35] -1 79471[40] -1 222379[24] -1 222435[5] -1 -2 SUtility:214
55271[32] -1 -2 SUtility:32
84747[2] -1 -2 SUtility:2
56041[64] -1 -2 SUtility:64
84191[10] -1 -2 SUtility:10
86939[40] -1 86979[5] -1 86987[4] -1 87035[2] -1 87047[28] -1 87075[6] -1 88583[56] -1 -2 SUtility:141
55283[28] -1 55291[36] -1 55323[21] -1 55327[64] -1 55439[16] -1 55451[5] -1 56189[18] -1 222347[20] -1 222359[25] -1 222787[72] -1 -2 SUtility:305
55503[64] -1 -2 SUtility:64
86895[4] -1 87075[18] -1 -2 SUtility:22
89153[45] -1 89953[36] -1 -2 SUtility:81
79439[25] -1 -2 SUtility:25
86943[14] -1 -2 SUtility:14
83783[20] -1 -2 SUtility:20
79767[36] -1 81807[45] -1 81831[18] -1 81975[8] -1 86187[16] -1 88451[14] -1 -2 SUtility:137
56217[2] -1 56277[36] -1 -2 SUtility:38
55267[18] -1 55271[20] -1 55351[48] -1 -2 SUtility:86
55551[4] -1 55559[7] -1 55603[30] -1 55835[35] -1 55863[9] -1 84731[12] -1 84815[10] -1 -2 SUtility:107
55455[28] -1 55463[18] -1 55955[12] -1 55959[6] -1 55967[48] -1 86911[20] -1 86979[10] -1 222371[48] -1 222375[2] -1 222631[48] -1 -2 SUtility:240
83623[10] -1 -2 SUtility:10
86219[18] -1 -2 SUtility:18
56633[15] -1 -2 SUtility:15
55671[5] -1 197025[16] -1 222459[45] -1 -2 SUtility:66
83871[8] -1 84815[10] -1 -2 SUtility:18
86995[30] -1 -2 SUtility:30
82691[3] -1 82875[18] -1 84703[2] -1 84947[63] -1 85071[14] -1 85827[21] -1 85831[24] -1 85835[36] -1 229179[24] -1 -2 SUtility:205
78771[6] -1 79151[4] -1 81119[54] -1 82259[3] -1 82711[24] -1 82771[8] -1 83967[4] -1 83979[5] -1 83995[24] -1 84003[32] -1 84083[24] -1 85187[8] -1 85315[45] -1 85367[10] -1 85655[48] -1 85987[20] -1 86187[40] -1 87063[56] -1 87075[9] -1 87171[9] -1 88691[40] -1 89001[8] -1 89821[25] -1 90157[24] -1 198425[72] -1 198433[40] -1 203729[72] -1 228891[21] -1 -2 SUtility:735
83127[36] -1 83803[25] -1 83823[4] -1 83835[72] -1 83839[36] -1 83843[42] -1 83891[5] -1 83895[81] -1 83899[28] -1 83907[24] -1 84875[10] -1 -2 SUtility:363
55475[63] -1 55503[24] -1 55555[35] -1 -2 SUtility:122
86911[12] -1 86915[21] -1 86947[7] -1 86951[42] -1 -2 SUtility:82
55355[20] -1 55411[28] -1 55427[20] -1 -2 SUtility:68
222643[14] -1 -2 SUtility:14
81591[12] -1 86055[5] -1 87531[28] -1 -2 SUtility:45
56057[24] -1 83547[25] -1 222675[3] -1 222679[6] -1 -2 SUtility:58
83239[5] -1 83351[35] -1 87055[18] -1 87063[32] -1 228947[36] -1 229147[30] -1 -2 SUtility:156
78627[35] -1 84603[20] -1 84647[5] -1 84679[64] -1 84735[12] -1 84875[45] -1 84955[21] -1 84983[32] -1 86887[18] -1 86895[6] -1 86947[4] -1 86979[5] -1 87095[14] -1 87127[36] -1 87159[49] -1 87163[24] -1 87167[1] -1 87203[36] -1 87215[12] -1 89829[18] -1 89841[40] -1 89849[6] -1 228987[35] -1 -2 SUtility:538
222495[45] -1 -2 SUtility:45
78047[6] -1 83783[8] -1 83879[5] -1 84935[27] -1 84987[12] -1 -2 SUtility:58
82875[24] -1 -2 SUtility:24
55815[30] -1 -2 SUtility:30
55559[5] -1 55839[28] -1 55859[6] -1 -2 SUtility:39
55271[20] -1 -2 SUtility:20
56769[16] -1 -2 SUtility:16
55267[18] -1 55703[72] -1 55815[10] -1 222551[56] -1 -2 SUtility:156
85083[30] -1 86915[9] -1 -2 SUtility:39
55323[18] -1 55959[18] -1 -2 SUtility:36
55271[4] -1 55543[9] -1 55887[4] -1 55891[4] -1 55895[72] -1 -2 SUtility:93
56769[36] -1 -2 SUtility:36
55875[35] -1 -2 SUtility:35
222931[4] -1 -2 SUtility:4
82503[6] -1 88639[8] -1 88643[35] -1 -2 SUtility:49
55315[40] -1 55487[24] -1 -2 SUtility:64
55267[54] -1 55323[9] -1 -2 SUtility:63
55271[4] -1 55275[25] -1 55327[40] -1 55839[49] -1 -2 SUtility:118
85659[21] -1 -2 SUtility:21
88427[81] -1 -2 SUtility:81
87031[64] -1 87075[18] -1 -2 SUtility:82
55267[6] -1 55283[28] -1 55295[18] -1 55323[9] -1 55643[12] -1 55651[27] -1 55687[16] -1 55779[9] -1 55931[20] -1 55935[36] -1 55943[12] -1 55947[12] -1 55955[16] -1 55959[16] -1 55971[12] -1 56057[32] -1 222443[18] -1 222467[48] -1 222475[25] -1 222647[20] -1 222655[12] -1 222659[16] -1 222671[9] -1 222675[18] -1 222835[12] -1 -2 SUtility:459
84159[42] -1 84171[1] -1 84191[15] -1 84195[12] -1 87543[18] -1 89705[12] -1 89737[72] -1 89745[12] -1 -2 SUtility:184
81459[36] -1 86291[24] -1 86459[56] -1 -2 SUtility:116
83547[30] -1 88667[24] -1 88933[21] -1 88941[40] -1 -2 SUtility:115
55443[7] -1 55447[48] -1 55475[21] -1 55839[56] -1 55859[9] -1 222347[25] -1 222359[40] -1 -2 SUtility:206
203729[16] -1 -2 SUtility:16
56057[16] -1 -2 SUtility:16
78055[10] -1 82499[10] -1 82747[16] -1 82755[25] -1 83095[10] -1 83099[27] -1 83119[21] -1 83223[20] -1 83747[28] -1 84595[81] -1 84603[30] -1 84607[12] -1 84611[12] -1 84647[1] -1 84655[56] -1 84679[24] -1 84731[36] -1 84767[12] -1 84835[64] -1 84839[30] -1 84947[54] -1 84955[24] -1 84983[20] -1 88531[36] -1 88535[24] -1 88539[12] -1 88547[45] -1 88555[18] -1 88575[6] -1 89437[4] -1 89441[56] -1 89465[48] -1 228987[63] -1 -2 SUtility:935
83467[14] -1 83639[8] -1 83695[9] -1 83743[1] -1 83767[45] -1 89249[40] -1 228975[18] -1 239393[48] -1 -2 SUtility:183
82415[24] -1 -2 SUtility:24
55355[40] -1 55387[49] -1 55391[63] -1 55899[54] -1 56761[25] -1 56769[28] -1 197025[32] -1 222339[40] -1 222607[54] -1 223019[18] -1 -2 SUtility:403
81843[63] -1 81875[54] -1 -2 SUtility:117
55315[40] -1 -2 SUtility:40
83547[20] -1 -2 SUtility:20
55267[54] -1 55351[42] -1 56007[64] -1 56015[40] -1 -2 SUtility:200
203729[64] -1 203733[48] -1 -2 SUtility:112
206603[2] -1 -2 SUtility:2
56765[28] -1 56769[8] -1 -2 SUtility:36
222439[14] -1 222471[27] -1 -2 SUtility:41
222331[5] -1 -2 SUtility:5
56769[4] -1 -2 SUtility:4
55271[32] -1 -2 SUtility:32
82931[6] -1 -2 SUtility:6
55315[16] -1 55323[12] -1 55339[36] -1 55351[54] -1 222331[15] -1 222339[72] -1 -2 SUtility:205
55275[40] -1 55343[56] -1 55831[36] -1 55835[7] -1 55843[64] -1 55891[14] -1 -2 SUtility:217
55623[7] -1 55779[21] -1 56549[25] -1 222491[48] -1 -2 SUtility:101
78995[21] -1 79019[6] -1 79103[49] -1 79147[8] -1 79419[6] -1 79463[7] -1 79467[27] -1 79495[5] -1 79499[9] -1 79511[12] -1 79975[16] -1 80431[18] -1 82359[45] -1 87439[32] -1 87483[20] -1 87487[56] -1 87687[24] -1 88123[36] -1 88127[40] -1 88283[54] -1 89761[12] -1 -2 SUtility:503
55663[6] -1 56057[16] -1 56181[4] -1 56225[4] -1 56345[48] -1 56561[56] -1 56565[35] -1 222439[18] -1 222671[72] -1 222675[12] -1 222679[7] -1 222907[36] -1 222911[27] -1 222971[6] -1 222975[35] -1 222987[12] -1 223019[42] -1 223023[32] -1 223055[5] -1 -2 SUtility:473
84731[30] -1 -2 SUtility:30
55831[8] -1 -2 SUtility:8
83387[6] -1 86307[5] -1 86347[5] -1 89433[12] -1 -2 SUtility:28
82727[81] -1 82771[12] -1 86047[42] -1 86059[8] -1 -2 SUtility:143
89765[6] -1 89829[8] -1 89849[6] -1 -2 SUtility:20
55267[36] -1 55271[20] -1 55315[48] -1 55327[32] -1 56049[21] -1 56061[81] -1 222675[15] -1 -2 SUtility:253
55287[48] -1 -2 SUtility:48
56173[6] -1 -2 SUtility:6
55451[5] -1 55603[10] -1 55859[24] -1 55863[21] -1 55867[36] -1 55871[2] -1 55875[28] -1 55915[8] -1 55927[3] -1 56057[64] -1 56073[35] -1 56761[5] -1 222427[10] -1 222655[9] -1 -2 SUtility:260
84755[48] -1 84759[12] -1 -2 SUtility:60
55543[24] -1 55555[45] -1 56029[27] -1 222615[6] -1 -2 SUtility:102
55643[12] -1 222439[16] -1 222471[54] -1 -2 SUtility:82
82463[8] -1 82467[28] -1 83183[1] -1 83547[25] -1 83575[15] -1 83579[2] -1 89441[7] -1 -2 SUtility:86
82799[14] -1 87539[36] -1 87559[6] -1 87595[12] -1 87599[6] -1 87603[56] -1 87607[15] -1 87667[16] -1 88783[12] -1 88933[63] -1 88957[12] -1 89033[42] -1 89053[24] -1 203757[24] -1 203765[32] -1 203789[21] -1 206603[1] -1 239471[6] -1 -2 SUtility:398
85351[27] -1 85355[12] -1 -2 SUtility:39
84603[20] -1 84607[6] -1 84835[48] -1 86195[42] -1 -2 SUtility:116
82787[72] -1 82807[42] -1 82811[5] -1 82819[49] -1 84875[20] -1 88763[56] -1 88771[42] -1 88811[27] -1 88815[63] -1 88831[6] -1 -2 SUtility:382
229111[18] -1 -2 SUtility:18
56125[4] -1 56353[36] -1 -2 SUtility:40
86999[8] -1 87039[48] -1 87075[21] -1 -2 SUtility:77
83183[8] -1 89353[3] -1 -2 SUtility:11
86995[36] -1 87067[18] -1 87179[18] -1 87183[30] -1 87187[1] -1 -2 SUtility:103
55351[18] -1 -2 SUtility:18
81635[12] -1 82719[8] -1 86043[6] -1 222439[4] -1 222471[45] -1 -2 SUtility:75
80407[32] -1 82155[49] -1 86367[28] -1 89453[8] -1 89721[9] -1 -2 SUtility:126
78595[12] -1 83171[3] -1 85215[8] -1 85219[30] -1 85227[4] -1 -2 SUtility:57
86187[40] -1 -2 SUtility:40
79151[8] -1 84603[20] -1 84607[36] -1 87207[6] -1 89829[4] -1 -2 SUtility:74
55315[56] -1 55331[24] -1 55855[24] -1 55871[12] -1 55875[14] -1 197025[32] -1 222607[27] -1 222615[12] -1 -2 SUtility:201
55455[42] -1 55515[63] -1 55523[4] -1 55531[35] -1 55551[8] -1 55875[35] -1 56057[24] -1 56761[40] -1 222371[32] -1 222375[8] -1 222387[4] -1 222391[35] -1 222395[36] -1 222667[21] -1 222675[15] -1 222963[27] -1 222967[6] -1 223019[24] -1 -2 SUtility:459
82679[24] -1 -2 SUtility:24
55575[48] -1 55779[6] -1 55827[24] -1 55975[54] -1 222495[9] -1 222967[5] -1 223003[10] -1 -2 SUtility:156
84159[28] -1 84247[15] -1 -2 SUtility:43
88763[14] -1 -2 SUtility:14
84603[30] -1 85039[8] -1 89757[36] -1 89829[8] -1 -2 SUtility:82
56761[15] -1 -2 SUtility:15
84747[6] -1 89453[3] -1 -2 SUtility:9
55887[9] -1 -2 SUtility:9
55331[15] -1 55343[14] -1 222319[5] -1 222335[4] -1 -2 SUtility:38
222947[12] -1 222951[7] -1 223023[36] -1 -2 SUtility:55
55291[36] -1 55351[6] -1 55531[56] -1 55535[10] -1 56761[20] -1 222331[45] -1 -2 SUtility:173
83871[4] -1 84207[35] -1 86075[6] -1 86407[28] -1 86411[6] -1 89453[9] -1 89717[5] -1 89745[12] -1 228983[27] -1 -2 SUtility:132
85619[2] -1 -2 SUtility:2
78691[3] -1 89777[54] -1 -2 SUtility:57
55307[63] -1 55847[14] -1 55879[5] -1 55947[24] -1 56761[5] -1 84759[6] -1 222643[7] -1 222679[2] -1 -2 SUtility:126
81615[63] -1 82719[4] -1 -2 SUtility:67
82415[18] -1 82427[9] -1 82431[45] -1 84719[30] -1 84739[36] -1 84771[24] -1 84815[30] -1 84819[25] -1 84843[27] -1 228995[72] -1 228999[72] -1 -2 SUtility:388
86907[14] -1 -2 SUtility:14
55271[20] -1 55307[54] -1 55323[9] -1 55463[21] -1 56769[4] -1 86783[21] -1 -2 SUtility:129
56057[16] -1 56197[36] -1 222655[15] -1 -2 SUtility:67
83043[2] -1 83055[72] -1 -2 SUtility:74
55267[18] -1 55271[32] -1 55295[18] -1 55543[27] -1 55547[6] -1 55551[36] -1 55555[35] -1 55563[5] -1 55843[16] -1 55847[2] -1 55875[63] -1 56061[45] -1 222643[63] -1 222671[18] -1 222679[7] -1 -2 SUtility:391
203729[32] -1 -2 SUtility:32
79039[40] -1 79051[42] -1 79059[45] -1 82475[42] -1 83871[8] -1 84719[6] -1 84723[25] -1 87295[15] -1 87327[20] -1 228763[30] -1 229095[24] -1 -2 SUtility:297
55835[7] -1 55839[49] -1 222615[3] -1 -2 SUtility:59
56373[15] -1 222943[6] -1 222947[4] -1 222955[27] -1 -2 SUtility:52
55871[6] -1 -2 SUtility:6
55527[63] -1 -2 SUtility:63
81983[20] -1 -2 SUtility:20
55267[42] -1 55271[4] -1 55275[25] -1 55283[35] -1 55295[30] -1 55315[56] -1 55423[2] -1 55435[10] -1 55887[2] -1 55895[32] -1 -2 SUtility:238
81735[20] -1 86143[3] -1 86167[45] -1 -2 SUtility:68
81647[54] -1 89745[36] -1 -2 SUtility:90
55267[54] -1 55271[16] -1 55275[40] -1 55287[12] -1 55315[32] -1 55319[36] -1 55323[15] -1 55351[6] -1 55435[12] -1 55503[56] -1 55543[21] -1 55547[1] -1 55551[28] -1 55555[20] -1 55559[3] -1 55563[7] -1 55891[18] -1 55895[8] -1 55899[9] -1 55903[16] -1 55915[48] -1 55919[72] -1 55923[14] -1 55927[7] -1 55931[16] -1 55943[8] -1 55947[21] -1 55951[20] -1 55955[8] -1 55959[16] -1 55967[56] -1 55971[24] -1 222627[8] -1 222631[32] -1 -2 SUtility:760
87019[48] -1 87035[16] -1 87039[32] -1 87059[6] -1 87115[6] -1 -2 SUtility:108
83655[8] -1 83663[12] -1 -2 SUtility:20
83979[9] -1 83991[27] -1 84023[24] -1 84063[35] -1 198433[30] -1 -2 SUtility:125
82475[30] -1 84207[10] -1 228943[56] -1 228951[42] -1 -2 SUtility:138
80259[45] -1 -2 SUtility:45
84199[9] -1 89621[40] -1 -2 SUtility:49
84207[40] -1 -2 SUtility:40
79807[9] -1 -2 SUtility:9
55283[63] -1 56077[18] -1 -2 SUtility:81
86879[2] -1 -2 SUtility:2
222471[72] -1 -2 SUtility:72
78423[45] -1 78687[12] -1 88973[12] -1 222443[81] -1 -2 SUtility:150
85187[7] -1 -2 SUtility:7
89529[4] -1 89533[81] -1 222571[42] -1 -2 SUtility:127
55755[15] -1 55803[56] -1 -2 SUtility:71
55463[15] -1 55471[21] -1 55491[45] -1 55503[56] -1 55803[56] -1 55955[24] -1 55959[14] -1 56369[1] -1 222655[12] -1 222943[9] -1 -2 SUtility:253
84815[35] -1 84843[72] -1 -2 SUtility:107
56765[42] -1 -2 SUtility:42
79559[15] -1 79863[45] -1 80279[24] -1 82899[36] -1 84787[18] -1 84807[12] -1 85287[4] -1 85351[18] -1 89829[12] -1 -2 SUtility:184
56049[14] -1 56057[24] -1 89953[24] -1 -2 SUtility:62
79443[16] -1 -2 SUtility:16
55843[8] -1 55875[7] -1 -2 SUtility:15
55835[14] -1 55871[14] -1 55875[49] -1 81615[7] -1 82719[8] -1 -2 SUtility:92
84595[45] -1 90033[27] -1 198401[20] -1 -2 SUtility:92
83795[24] -1 88595[10] -1 229175[10] -1 -2 SUtility:44
89453[3] -1 89701[35] -1 -2 SUtility:38
55283[63] -1 55335[64] -1 55543[6] -1 55839[7] -1 55843[8] -1 55859[21] -1 55871[12] -1 55879[20] -1 55927[4] -1 56761[30] -1 78371[63] -1 78583[5] -1 78779[21] -1 78859[5] -1 78867[54] -1 78875[10] -1 83271[24] -1 83351[28] -1 222615[18] -1 228743[25] -1 -2 SUtility:488
55291[63] -1 55559[8] -1 -2 SUtility:71
56165[42] -1 -2 SUtility:42
55831[12] -1 55891[14] -1 -2 SUtility:26
55871[14] -1 55875[7] -1 55887[3] -1 55891[2] -1 55895[56] -1 55899[72] -1 -2 SUtility:154
55327[64] -1 55383[6] -1 55443[5] -1 88683[63] -1 -2 SUtility:138
56385[24] -1 56397[45] -1 56413[16] -1 78151[3] -1 85087[20] -1 85139[20] -1 222927[24] -1 -2 SUtility:152
82875[48] -1 82879[7] -1 -2 SUtility:55
81631[64] -1 -2 SUtility:64
89201[36] -1 89205[36] -1 89217[12] -1 -2 SUtility:84
79235[12] -1 86979[15] -1 87127[4] -1 87203[18] -1 87427[48] -1 228731[24] -1 -2 SUtility:121
55327[64] -1 -2 SUtility:64
78111[7] -1 81459[12] -1 82383[72] -1 88427[36] -1 -2 SUtility:127
83347[28] -1 83395[18] -1 83591[28] -1 -2 SUtility:74
55295[18] -1 55319[28] -1 -2 SUtility:46
78359[49] -1 -2 SUtility:49
87563[2] -1 87571[21] -1 87667[14] -1 87675[8] -1 -2 SUtility:45
82875[12] -1 -2 SUtility:12
78043[6] -1 -2 SUtility:6
55355[20] -1 -2 SUtility:20
83359[8] -1 -2 SUtility:8
55267[12] -1 55271[36] -1 55287[6] -1 55295[54] -1 55315[48] -1 55319[16] -1 55335[56] -1 55343[49] -1 55351[42] -1 55619[8] -1 55855[24] -1 55875[49] -1 56023[28] -1 56041[16] -1 56049[35] -1 222319[35] -1 222331[30] -1 222335[12] -1 222471[81] -1 222611[56] -1 222615[24] -1 222643[56] -1 222675[6] -1 -2 SUtility:779
81639[18] -1 85939[8] -1 86783[21] -1 87375[18] -1 87387[8] -1 -2 SUtility:73
83967[6] -1 83975[5] -1 83991[6] -1 84023[3] -1 -2 SUtility:20
82995[36] -1 84795[5] -1 84867[10] -1 203729[64] -1 -2 SUtility:115
229095[42] -1 229099[10] -1 229107[15] -1 229111[45] -1 -2 SUtility:112
55779[18] -1 56633[35] -1 -2 SUtility:53
55543[24] -1 223023[20] -1 -2 SUtility:44
83971[45] -1 83975[45] -1 83979[1] -1 83983[8] -1 83999[6] -1 84051[7] -1 84083[42] -1 86811[5] -1 89593[2] -1 198429[36] -1 198461[18] -1 -2 SUtility:215
55267[18] -1 55271[32] -1 55291[72] -1 55295[48] -1 55315[24] -1 55319[32] -1 55323[18] -1 55339[30] -1 55351[42] -1 55855[21] -1 55879[35] -1 55883[14] -1 197025[56] -1 222319[35] -1 222331[35] -1 -2 SUtility:512
55531[63] -1 55535[10] -1 56765[14] -1 -2 SUtility:87
55327[32] -1 55339[12] -1 55351[12] -1 55427[5] -1 55439[24] -1 55447[48] -1 222331[10] -1 222351[18] -1 222355[54] -1 222359[45] -1 222375[4] -1 -2 SUtility:264
56037[27] -1 56041[56] -1 -2 SUtility:83
78859[40] -1 78867[54] -1 78875[35] -1 -2 SUtility:129
55267[18] -1 55291[81] -1 55503[72] -1 55543[9] -1 55719[10] -1 55779[21] -1 55815[5] -1 55819[8] -1 55843[16] -1 55855[24] -1 55859[21] -1 55863[24] -1 55871[8] -1 55875[21] -1 55879[25] -1 56023[4] -1 56125[12] -1 56185[24] -1 56189[72] -1 56193[45] -1 56553[10] -1 56761[10] -1 56765[14] -1 197025[72] -1 222439[12] -1 222467[6] -1 222527[18] -1 222531[14] -1 222571[21] -1 222583[32] -1 222607[81] -1 222611[72] -1 222615[9] -1 222663[18] -1 222667[28] -1 222763[64] -1 222771[72] -1 222783[21] -1 -2 SUtility:1094
85851[9] -1 -2 SUtility:9
84183[49] -1 84187[6] -1 84243[63] -1 84267[40] -1 86187[64] -1 -2 SUtility:222
83251[10] -1 83255[20] -1 -2 SUtility:30
78391[27] -1 78419[15] -1 228759[28] -1 -2 SUtility:70
81615[14] -1 83015[7] -1 86003[24] -1 -2 SUtility:45
55323[3] -1 55487[12] -1 55871[12] -1 197025[8] -1 -2 SUtility:35
78119[42] -1 -2 SUtility:42
88763[7] -1 -2 SUtility:7
55811[54] -1 -2 SUtility:54
88775[16] -1 -2 SUtility:16
55899[45] -1 -2 SUtility:45
84603[20] -1 84675[18] -1 -2 SUtility:38
55535[14] -1 55543[24] -1 56029[24] -1 56761[30] -1 -2 SUtility:92
55887[4] -1 55899[81] -1 56023[28] -1 56037[18] -1 56041[8] -1 203729[32] -1 222659[4] -1 -2 SUtility:175
55463[15] -1 55475[14] -1 55479[18] -1 55483[28] -1 222379[28] -1 222383[18] -1 -2 SUtility:121
56165[12] -1 56177[63] -1 56333[6] -1 56349[14] -1 56353[36] -1 -2 SUtility:131
87115[12] -1 -2 SUtility:12
88973[48] -1 -2 SUtility:48
88913[24] -1 -2 SUtility:24
82719[16] -1 -2 SUtility:16
55271[16] -1 81523[8] -1 82155[63] -1 82159[6] -1 84243[56] -1 85135[4] -1 85579[21] -1 85851[1] -1 85907[14] -1 86939[45] -1 -2 SUtility:234
78075[28] -1 78079[32] -1 78083[40] -1 78975[12] -1 78979[36] -1 83211[81] -1 -2 SUtility:229
56553[5] -1 56633[45] -1 223023[36] -1 -2 SUtility:86
56765[63] -1 222535[20] -1 -2 SUtility:83
222427[14] -1 222439[8] -1 222467[18] -1 -2 SUtility:40
55435[8] -1 55915[72] -1 55919[40] -1 55927[1] -1 -2 SUtility:121
84247[35] -1 84759[24] -1 -2 SUtility:59
55339[18] -1 55351[54] -1 55543[21] -1 55835[7] -1 55899[45] -1 82747[28] -1 83099[18] -1 83279[12] -1 84727[54] -1 84731[54] -1 84735[28] -1 84755[8] -1 84767[12] -1 86063[12] -1 89649[4] -1 89653[35] -1 89737[48] -1 -2 SUtility:458
80935[36] -1 228795[42] -1 -2 SUtility:78
55847[4] -1 -2 SUtility:4
84731[18] -1 -2 SUtility:18
84603[30] -1 228987[56] -1 -2 SUtility:86
55439[36] -1 55443[9] -1 55447[42] -1 55451[6] -1 222347[35] -1 222351[12] -1 222355[72] -1 222359[30] -1 -2 SUtility:242
78371[49] -1 83979[4] -1 84165[49] -1 84171[7] -1 84179[12] -1 84191[5] -1 84603[25] -1 86067[8] -1 86207[18] -1 87003[40] -1 88683[54] -1 89593[3] -1 203729[8] -1 -2 SUtility:282
81567[18] -1 -2 SUtility:18
55363[8] -1 55367[45] -1 55371[5] -1 55383[16] -1 55387[63] -1 -2 SUtility:137
222439[6] -1 -2 SUtility:6
55831[36] -1 55859[12] -1 55871[10] -1 55875[14] -1 55883[42] -1 56761[10] -1 197025[56] -1 222615[6] -1 222671[72] -1 222675[3] -1 -2 SUtility:261
55323[12] -1 222655[6] -1 222663[16] -1 -2 SUtility:34
55267[18] -1 55271[4] -1 55287[42] -1 55295[30] -1 55319[24] -1 55323[27] -1 55335[32] -1 55351[12] -1 -2 SUtility:189
56065[35] -1 56073[49] -1 56077[36] -1 56113[48] -1 222419[16] -1 222459[63] -1 222695[8] -1 222699[24] -1 222715[12] -1 223019[36] -1 -2 SUtility:327
81591[32] -1 81603[6] -1 -2 SUtility:38
78427[45] -1 86911[28] -1 -2 SUtility:73
84875[15] -1 228995[64] -1 -2 SUtility:79
56049[42] -1 222659[4] -1 222663[6] -1 222679[4] -1 -2 SUtility:56
84603[20] -1 84947[9] -1 222863[54] -1 -2 SUtility:83
228719[16] -1 -2 SUtility:16
55283[28] -1 55291[36] -1 -2 SUtility:64
84579[8] -1 84619[16] -1 84643[48] -1 -2 SUtility:72
55543[3] -1 78111[28] -1 78163[32] -1 78179[30] -1 78687[8] -1 83547[15] -1 83719[56] -1 83727[6] -1 84731[30] -1 84759[18] -1 84767[24] -1 84947[81] -1 -2 SUtility:331
82467[42] -1 -2 SUtility:42
89213[18] -1 -2 SUtility:18
56765[35] -1 56769[24] -1 89981[72] -1 -2 SUtility:131
55275[20] -1 55319[20] -1 55335[56] -1 55351[54] -1 222323[64] -1 222335[12] -1 -2 SUtility:226
82747[28] -1 -2 SUtility:28
55839[63] -1 55843[64] -1 56057[48] -1 56169[56] -1 56765[63] -1 222611[16] -1 222679[9] -1 -2 SUtility:319
55323[24] -1 -2 SUtility:24
78351[42] -1 78359[63] -1 78371[14] -1 78403[4] -1 78439[1] -1 85311[48] -1 85319[12] -1 228731[12] -1 228739[42] -1 228743[30] -1 -2 SUtility:268
55843[8] -1 55847[14] -1 -2 SUtility:22
55367[72] -1 55391[45] -1 55399[72] -1 55403[36] -1 55443[5] -1 55447[48] -1 55991[20] -1 222347[5] -1 -2 SUtility:303
55283[21] -1 55471[35] -1 -2 SUtility:56
85551[63] -1 -2 SUtility:63
89649[2] -1 89653[56] -1 -2 SUtility:58
55267[12] -1 -2 SUtility:12
55267[30] -1 55271[16] -1 55283[42] -1 55315[72] -1 55319[12] -1 55535[6] -1 55543[12] -1 -2 SUtility:190
83695[45] -1 83927[6] -1 84791[42] -1 -2 SUtility:93
55839[35] -1 55843[24] -1 55859[18] -1 55863[6] -1 55867[4] -1 55883[14] -1 84751[6] -1 222615[9] -1 -2 SUtility:116
55831[28] -1 55835[63] -1 55891[16] -1 84731[30] -1 -2 SUtility:137
55351[6] -1 82719[12] -1 86043[18] -1 -2 SUtility:36
55655[3] -1 55707[24] -1 222475[40] -1 -2 SUtility:67
55267[30] -1 55271[8] -1 55283[21] -1 55291[81] -1 55295[24] -1 55315[64] -1 55351[18] -1 84603[45] -1 -2 SUtility:291
83123[48] -1 -2 SUtility:48
85103[12] -1 88707[6] -1 88711[72] -1 229179[18] -1 -2 SUtility:108
84995[21] -1 85003[12] -1 -2 SUtility:33
86143[2] -1 86187[64] -1 86911[8] -1 88691[15] -1 89141[4] -1 -2 SUtility:93
84659[2] -1 84855[2] -1 84859[12] -1 84995[28] -1 85015[24] -1 222903[45] -1 229015[6] -1 239703[9] -1 -2 SUtility:128
56765[28] -1 -2 SUtility:28
86407[16] -1 -2 SUtility:16
56765[49] -1 56769[8] -1 -2 SUtility:57
55323[18] -1 55327[48] -1 55339[54] -1 55471[14] -1 55487[12] -1 55831[24] -1 55835[56] -1 55843[56] -1 55863[24] -1 55891[4] -1 55895[24] -1 55899[45] -1 55903[18] -1 222383[54] -1 -2 SUtility:451
83939[54] -1 84731[30] -1 84755[24] -1 84759[48] -1 84839[20] -1 87275[6] -1 87279[32] -1 87283[9] -1 -2 SUtility:223
55831[32] -1 55839[28] -1 55847[16] -1 82523[64] -1 82727[45] -1 83183[5] -1 83287[12] -1 83795[8] -1 83851[5] -1 83855[12] -1 89437[8] -1 -2 SUtility:235
55463[6] -1 55475[14] -1 55503[56] -1 55555[20] -1 55831[4] -1 55835[49] -1 55871[6] -1 55875[21] -1 -2 SUtility:176
78359[42] -1 228743[25] -1 -2 SUtility:67
55835[63] -1 55863[27] -1 55935[48] -1 56011[16] -1 56015[25] -1 56761[15] -1 56769[28] -1 78091[56] -1 82427[15] -1 82479[9] -1 83135[35] -1 83395[12] -1 83591[28] -1 83747[28] -1 84165[42] -1 84231[12] -1 84587[10] -1 84591[3] -1 84603[20] -1 84607[12] -1 84611[42] -1 84647[6] -1 84675[16] -1 84935[63] -1 84939[64] -1 85007[56] -1 85011[48] -1 88659[2] -1 89237[21] -1 228939[1] -1 -2 SUtility:823
86643[6] -1 -2 SUtility:6
55283[49] -1 55315[16] -1 -2 SUtility:65
83159[35] -1 -2 SUtility:35
55355[40] -1 55367[36] -1 55379[6] -1 55387[35] -1 55391[9] -1 55527[18] -1 55539[40] -1 55855[15] -1 55883[7] -1 87295[20] -1 222395[18] -1 222607[63] -1 222611[56] -1 -2 SUtility:363
79151[18] -1 -2 SUtility:18
81567[63] -1 81583[56] -1 81967[6] -1 83339[2] -1 83495[27] -1 86947[5] -1 86951[48] -1 88667[16] -1 89541[2] -1 203729[8] -1 -2 SUtility:233
78619[20] -1 78687[24] -1 88691[25] -1 -2 SUtility:69
55271[24] -1 55275[25] -1 55287[30] -1 55291[81] -1 55295[54] -1 55315[16] -1 55319[28] -1 55331[27] -1 55335[16] -1 55339[18] -1 55343[7] -1 55351[6] -1 222323[16] -1 222331[15] -1 222335[6] -1 -2 SUtility:369
222643[35] -1 -2 SUtility:35
55267[30] -1 55271[20] -1 55283[14] -1 55287[6] -1 55291[72] -1 -2 SUtility:142
89593[5] -1 -2 SUtility:5
82463[40] -1 89437[8] -1 89441[56] -1 228935[63] -1 -2 SUtility:167
222471[63] -1 -2 SUtility:63
56281[40] -1 56373[25] -1 222951[28] -1 -2 SUtility:93
55491[45] -1 55503[72] -1 56073[28] -1 56141[36] -1 56153[12] -1 56169[8] -1 56173[18] -1 56225[8] -1 56333[4] -1 56349[35] -1 56373[5] -1 222739[2] -1 222771[40] -1 223019[30] -1 -2 SUtility:343
82795[8] -1 82799[4] -1 82807[49] -1 82811[2] -1 82819[42] -1 88739[72] -1 88763[35] -1 89053[18] -1 89089[32] -1 89093[30] -1 89097[21] -1 203833[1] -1 -2 SUtility:314
86063[27] -1 -2 SUtility:27
55271[24] -1 55283[7] -1 55351[12] -1 55927[5] -1 56769[32] -1 -2 SUtility:80
81615[28] -1 -2 SUtility:28
86059[64] -1 -2 SUtility:64
55291[36] -1 -2 SUtility:36
86207[4] -1 198421[14] -1 198429[36] -1 -2 SUtility:54
55903[2] -1 -2 SUtility:2
55831[12] -1 55835[63] -1 83251[5] -1 83339[3] -1 83495[18] -1 83719[8] -1 -2 SUtility:109
88699[42] -1 -2 SUtility:42
82727[81] -1 82771[2] -1 203729[48] -1 203733[56] -1 -2 SUtility:187
55335[8] -1 55571[5] -1 55947[9] -1 55951[35] -1 56077[72] -1 56113[32] -1 222707[10] -1 -2 SUtility:171
81635[42] -1 86055[9] -1 -2 SUtility:51
82719[8] -1 203729[8] -1 203733[72] -1 222671[36] -1 -2 SUtility:124
83615[4] -1 -2 SUtility:4
81663[1] -1 86067[2] -1 -2 SUtility:3
55287[36] -1 55323[21] -1 -2 SUtility:57
55587[14] -1 222403[9] -1 -2 SUtility:23
78783[15] -1 78807[18] -1 80863[12] -1 85343[28] -1 88663[32] -1 -2 SUtility:105
81615[35] -1 82719[12] -1 -2 SUtility:47
55283[56] -1 -2 SUtility:56
56169[48] -1 -2 SUtility:48
84603[45] -1 87159[14] -1 87187[9] -1 87275[54] -1 87279[16] -1 87283[6] -1 89541[18] -1 89621[30] -1 -2 SUtility:192
83019[28] -1 83183[9] -1 83551[6] -1 -2 SUtility:43
55323[18] -1 56057[72] -1 222319[30] -1 222331[40] -1 222655[6] -1 222659[4] -1 222679[7] -1 -2 SUtility:177
222331[15] -1 222423[45] -1 222583[64] -1 -2 SUtility:124
79967[4] -1 80919[6] -1 89745[32] -1 222679[6] -1 -2 SUtility:48
84679[24] -1 84759[48] -1 86187[32] -1 203729[64] -1 -2 SUtility:168
55527[72] -1 55531[28] -1 55535[2] -1 85143[36] -1 85147[6] -1 -2 SUtility:144
55267[54] -1 55271[36] -1 55287[12] -1 -2 SUtility:102
55831[36] -1 55835[63] -1 222615[24] -1 -2 SUtility:123
55411[8] -1 55427[25] -1 55463[24] -1 55483[56] -1 56761[10] -1 -2 SUtility:123
55283[28] -1 55811[54] -1 56765[42] -1 222331[15] -1 -2 SUtility:139
55843[16] -1 55859[24] -1 222615[24] -1 -2 SUtility:64
88691[5] -1 88695[3] -1 88941[35] -1 89149[72] -1 89153[81] -1 -2 SUtility:196
89525[8] -1 89533[36] -1 -2 SUtility:44
55719[10] -1 83939[27] -1 83947[18] -1 222563[49] -1 222599[54] -1 -2 SUtility:158
55515[45] -1 55523[9] -1 222387[18] -1 -2 SUtility:72
81663[7] -1 82487[7] -1 82607[16] -1 83203[5] -1 85675[7] -1 -2 SUtility:42
56761[35] -1 -2 SUtility:35
86187[32] -1 -2 SUtility:32
89433[16] -1 -2 SUtility:16
222471[36] -1 -2 SUtility:36
81639[18] -1 -2 SUtility:18
55871[8] -1 55875[49] -1 222611[24] -1 222615[18] -1 -2 SUtility:99
56229[15] -1 222835[3] -1 -2 SUtility:18
55455[49] -1 55463[3] -1 55491[30] -1 55515[9] -1 55839[28] -1 55859[15] -1 55887[1] -1 55891[2] -1 55895[8] -1 84107[12] -1 222383[48] -1 -2 SUtility:205
222547[40] -1 -2 SUtility:40
56041[48] -1 -2 SUtility:48
56769[28] -1 84779[27] -1 84783[12] -1 -2 SUtility:67
87447[2] -1 87451[8] -1 -2 SUtility:10
82691[8] -1 -2 SUtility:8
89533[72] -1 89549[5] -1 -2 SUtility:77
223019[12] -1 -2 SUtility:12
83351[49] -1 83935[4] -1 84207[30] -1 -2 SUtility:83
81647[81] -1 -2 SUtility:81
55367[27] -1 55387[42] -1 -2 SUtility:69
55835[35] -1 55899[36] -1 56057[16] -1 86055[5] -1 -2 SUtility:92
81243[8] -1 -2 SUtility:8
79263[10] -1 -2 SUtility:10
55831[4] -1 55871[18] -1 55891[18] -1 55899[81] -1 -2 SUtility:121
81615[42] -1 82719[8] -1 83999[12] -1 84063[40] -1 84067[9] -1 84071[30] -1 86803[32] -1 87007[56] -1 87011[49] -1 87091[12] -1 87227[6] -1 87255[12] -1 87263[25] -1 89149[72] -1 198469[40] -1 -2 SUtility:445
55271[16] -1 55351[36] -1 -2 SUtility:52
55275[25] -1 55295[18] -1 55323[15] -1 55327[32] -1 55335[32] -1 55339[12] -1 55351[30] -1 55607[6] -1 55623[7] -1 55871[8] -1 56197[24] -1 222319[25] -1 222323[8] -1 222611[56] -1 -2 SUtility:298
55859[3] -1 -2 SUtility:3
83103[12] -1 83115[12] -1 83183[7] -1 83615[28] -1 83719[24] -1 83727[21] -1 83731[12] -1 89437[3] -1 228935[27] -1 -2 SUtility:146
55431[24] -1 55435[4] -1 55543[21] -1 55551[12] -1 222343[20] -1 222403[72] -1 -2 SUtility:153
55539[15] -1 -2 SUtility:15
78371[42] -1 89953[42] -1 -2 SUtility:84
83655[18] -1 83663[20] -1 89829[12] -1 -2 SUtility:50
55655[12] -1 -2 SUtility:12
78439[6] -1 -2 SUtility:6
82875[18] -1 88711[9] -1 229179[6] -1 -2 SUtility:33
55327[24] -1 222679[3] -1 -2 SUtility:27
81603[2] -1 89593[4] -1 -2 SUtility:6
222791[36] -1 -2 SUtility:36
55267[42] -1 55283[63] -1 55319[12] -1 -2 SUtility:117
55271[28] -1 55291[27] -1 222671[18] -1 -2 SUtility:73
86047[14] -1 -2 SUtility:14
55295[6] -1 -2 SUtility:6
87279[36] -1 87283[12] -1 88583[7] -1 -2 SUtility:55
82719[12] -1 82875[30] -1 82879[14] -1 83351[35] -1 -2 SUtility:91
55811[18] -1 -2 SUtility:18
83287[4] -1 83571[48] -1 83575[3] -1 83579[14] -1 83719[64] -1 83723[1] -1 83727[9] -1 83731[24] -1 -2 SUtility:167
82843[63] -1 88711[63] -1 88763[35] -1 88799[48] -1 88913[9] -1 88925[28] -1 229179[48] -1 229183[16] -1 -2 SUtility:310
55295[48] -1 55315[40] -1 -2 SUtility:88
55551[20] -1 -2 SUtility:20
55271[32] -1 55891[2] -1 222383[36] -1 -2 SUtility:70
222459[54] -1 222471[18] -1 -2 SUtility:72
55619[5] -1 -2 SUtility:5
82755[30] -1 203729[8] -1 -2 SUtility:38
55455[7] -1 55463[18] -1 55479[12] -1 55483[7] -1 55503[8] -1 55515[54] -1 55523[9] -1 56761[5] -1 87531[35] -1 87539[9] -1 87543[18] -1 87559[5] -1 87575[12] -1 87579[21] -1 87595[36] -1 87603[56] -1 222387[12] -1 239471[14] -1 -2 SUtility:338
84723[25] -1 84815[40] -1 -2 SUtility:65
55275[25] -1 55291[54] -1 55295[48] -1 55319[16] -1 55323[3] -1 55327[48] -1 55351[36] -1 55543[6] -1 55559[6] -1 222319[10] -1 222323[64] -1 -2 SUtility:316
56065[10] -1 56073[21] -1 56077[9] -1 56109[2] -1 222695[7] -1 222799[40] -1 222863[36] -1 222871[16] -1 222903[5] -1 222963[9] -1 222967[4] -1 -2 SUtility:159
55267[18] -1 55271[8] -1 55283[14] -1 -2 SUtility:40
55443[9] -1 55663[9] -1 56061[18] -1 56177[14] -1 -2 SUtility:50
55271[32] -1 55283[7] -1 55315[40] -1 55319[4] -1 55351[42] -1 -2 SUtility:125
55271[24] -1 55283[35] -1 55351[42] -1 -2 SUtility:101
83391[42] -1 83683[36] -1 86055[5] -1 -2 SUtility:83
83151[9] -1 83615[32] -1 -2 SUtility:41
222663[10] -1 -2 SUtility:10
82719[12] -1 85071[4] -1 222903[20] -1 -2 SUtility:36
55475[21] -1 55831[24] -1 55835[35] -1 55839[14] -1 55843[8] -1 56029[27] -1 89433[16] -1 222383[30] -1 -2 SUtility:175
55283[35] -1 -2 SUtility:35
55271[4] -1 -2 SUtility:4
79039[24] -1 79051[42] -1 79439[15] -1 84019[3] -1 84091[49] -1 85135[10] -1 85139[36] -1 198437[64] -1 -2 SUtility:243
56549[10] -1 -2 SUtility:10
55595[8] -1 55615[12] -1 55623[5] -1 56765[35] -1 -2 SUtility:60
55267[36] -1 55471[63] -1 55483[7] -1 55527[63] -1 55559[9] -1 222395[9] -1 -2 SUtility:187
81603[10] -1 86055[8] -1 -2 SUtility:18
84767[6] -1 84875[45] -1 -2 SUtility:51
55883[49] -1 -2 SUtility:49
55839[49] -1 55843[32] -1 55875[42] -1 56023[36] -1 56041[56] -1 222643[14] -1 -2 SUtility:229
80011[12] -1 80183[48] -1 86187[16] -1 86967[20] -1 228775[6] -1 -2 SUtility:102
222439[18] -1 -2 SUtility:18
56761[25] -1 -2 SUtility:25
55335[64] -1 -2 SUtility:64
56389[56] -1 56565[25] -1 222375[16] -1 222835[21] -1 222915[18] -1 222963[24] -1 -2 SUtility:160
89541[6] -1 -2 SUtility:6
55267[48] -1 55271[8] -1 56023[32] -1 56037[18] -1 56041[8] -1 222339[16] -1 222643[35] -1 -2 SUtility:165
84791[35] -1 -2 SUtility:35
203729[8] -1 -2 SUtility:8
55475[14] -1 55483[14] -1 55503[64] -1 55703[45] -1 222443[36] -1 -2 SUtility:173
55847[8] -1 55855[24] -1 55859[3] -1 55867[4] -1 55887[1] -1 55891[4] -1 55899[54] -1 197025[24] -1 222615[27] -1 -2 SUtility:149
55323[12] -1 -2 SUtility:12
84747[18] -1 84811[6] -1 -2 SUtility:24
82923[56] -1 83455[6] -1 83851[5] -1 89437[6] -1 -2 SUtility:73
55643[12] -1 222459[81] -1 222467[12] -1 222563[35] -1 222787[72] -1 -2 SUtility:212
56177[21] -1 -2 SUtility:21
228719[28] -1 -2 SUtility:28
56065[35] -1 56105[7] -1 56113[72] -1 222699[28] -1 -2 SUtility:142
79339[6] -1 79343[10] -1 79351[27] -1 79359[4] -1 79371[2] -1 79379[7] -1 79383[20] -1 79387[27] -1 79395[28] -1 81067[49] -1 81075[6] -1 81083[1] -1 228795[42] -1 -2 SUtility:229
56373[30] -1 -2 SUtility:30
83135[25] -1 89237[14] -1 89249[25] -1 -2 SUtility:64
55271[12] -1 55283[35] -1 -2 SUtility:47
78031[20] -1 83167[12] -1 83171[27] -1 83175[4] -1 83663[4] -1 88627[6] -1 88631[30] -1 89253[18] -1 -2 SUtility:121
84779[15] -1 -2 SUtility:15
83943[14] -1 89441[7] -1 -2 SUtility:21
55271[16] -1 55323[12] -1 55327[8] -1 55339[30] -1 222331[25] -1 -2 SUtility:91
79519[16] -1 79527[18] -1 86195[28] -1 86227[32] -1 87287[20] -1 87291[20] -1 87299[72] -1 89953[48] -1 239707[18] -1 -2 SUtility:272
55927[5] -1 -2 SUtility:5
85143[48] -1 85147[18] -1 88683[72] -1 88759[12] -1 88767[2] -1 203817[9] -1 -2 SUtility:161
89133[10] -1 -2 SUtility:10
55283[21] -1 -2 SUtility:21
55875[35] -1 56015[25] -1 56765[14] -1 82463[56] -1 83095[6] -1 83851[7] -1 84159[42] -1 84187[6] -1 84867[18] -1 89441[14] -1 -2 SUtility:223
83151[6] -1 83155[32] -1 83159[15] -1 83251[5] -1 83255[10] -1 83943[14] -1 89441[28] -1 -2 SUtility:110
83239[5] -1 83711[12] -1 83859[20] -1 83879[9] -1 84603[5] -1 84815[20] -1 86071[18] -1 86947[5] -1 89517[40] -1 89801[32] -1 -2 SUtility:166
83707[5] -1 86979[5] -1 -2 SUtility:10
82771[4] -1 83547[10] -1 83575[24] -1 87275[54] -1 88667[4] -1 88691[25] -1 89829[18] -1 -2 SUtility:139
81587[24] -1 83967[10] -1 84047[28] -1 84051[42] -1 84067[2] -1 84075[30] -1 84079[32] -1 86063[24] -1 86811[2] -1 86827[15] -1 87243[18] -1 87247[8] -1 87255[24] -1 87263[35] -1 87287[36] -1 87291[25] -1 87295[10] -1 87299[8] -1 198433[20] -1 203733[40] -1 -2 SUtility:433
81591[8] -1 81631[72] -1 82719[8] -1 86055[7] -1 -2 SUtility:95
81979[21] -1 81983[30] -1 -2 SUtility:51
82415[6] -1 88639[64] -1 228931[27] -1 -2 SUtility:97
55283[49] -1 84183[35] -1 -2 SUtility:84
55315[24] -1 -2 SUtility:24
55475[35] -1 55479[12] -1 78163[28] -1 78171[36] -1 81795[6] -1 81959[40] -1 81983[15] -1 82499[10] -1 83967[14] -1 84647[6] -1 84655[63] -1 84727[9] -1 84731[18] -1 84735[24] -1 84907[6] -1 84947[27] -1 84955[9] -1 84999[30] -1 85691[35] -1 86195[56] -1 86395[7] -1 86403[1] -1 86979[40] -1 87095[35] -1 87127[12] -1 89165[14] -1 222379[12] -1 -2 SUtility:600
55487[18] -1 55491[20] -1 55855[18] -1 55863[24] -1 55871[8] -1 55875[7] -1 55883[63] -1 197025[32] -1 222439[6] -1 222607[9] -1 222611[8] -1 222615[15] -1 223019[36] -1 223023[32] -1 -2 SUtility:296
203729[64] -1 203733[64] -1 -2 SUtility:128
83351[35] -1 83359[36] -1 -2 SUtility:71
83663[8] -1 89433[16] -1 -2 SUtility:24
55831[28] -1 55835[7] -1 55871[14] -1 -2 SUtility:49
55515[45] -1 -2 SUtility:45
55267[24] -1 55271[4] -1 55291[54] -1 55327[40] -1 55351[24] -1 55455[21] -1 55831[12] -1 55879[30] -1 56761[20] -1 78391[9] -1 78419[30] -1 222371[8] -1 222375[2] -1 228759[49] -1 -2 SUtility:327
228995[48] -1 -2 SUtility:48
55719[45] -1 -2 SUtility:45
80359[32] -1 -2 SUtility:32
197025[16] -1 222615[9] -1 -2 SUtility:25
55271[12] -1 -2 SUtility:12
55831[12] -1 55855[3] -1 55875[14] -1 85407[1] -1 85527[56] -1 85547[6] -1 -2 SUtility:92
55535[6] -1 55543[15] -1 55579[8] -1 55707[12] -1 55863[18] -1 56037[54] -1 56041[56] -1 56073[7] -1 56337[16] -1 56369[4] -1 56761[20] -1 82631[40] -1 89453[9] -1 89705[27] -1 89721[8] -1 89725[8] -1 222395[9] -1 222607[36] -1 222643[14] -1 222659[32] -1 222675[21] -1 222883[32] -1 -2 SUtility:452
81935[4] -1 83939[18] -1 83947[3] -1 86187[40] -1 88583[49] -1 -2 SUtility:114
55515[45] -1 55531[21] -1 55539[15] -1 55543[27] -1 55595[10] -1 55619[6] -1 55919[16] -1 55923[7] -1 55927[7] -1 56761[20] -1 222967[2] -1 -2 SUtility:176
88957[24] -1 -2 SUtility:24
55291[9] -1 55943[6] -1 55955[4] -1 -2 SUtility:19
83911[20] -1 87299[16] -1 -2 SUtility:36
82875[36] -1 -2 SUtility:36
55283[63] -1 78395[6] -1 -2 SUtility:69
84935[36] -1 84939[32] -1 84951[56] -1 84979[1] -1 239393[64] -1 -2 SUtility:189
88775[72] -1 -2 SUtility:72
78439[1] -1 83935[24] -1 222667[35] -1 222679[2] -1 -2 SUtility:62
81587[6] -1 82131[3] -1 82747[4] -1 82755[40] -1 82875[18] -1 83027[21] -1 83031[2] -1 83423[8] -1 86143[8] -1 86195[56] -1 86275[8] -1 86279[27] -1 86307[5] -1 86359[9] -1 86563[9] -1 86571[28] -1 86575[1] -1 86911[20] -1 86947[6] -1 87215[24] -1 -2 SUtility:303
78407[6] -1 78591[40] -1 -2 SUtility:46
78111[14] -1 83251[15] -1 83255[20] -1 83287[2] -1 83339[4] -1 83443[15] -1 83547[10] -1 83571[36] -1 83575[18] -1 83583[45] -1 83615[20] -1 83719[48] -1 83723[4] -1 83727[24] -1 83731[36] -1 84731[18] -1 84751[3] -1 84755[24] -1 84759[24] -1 84811[8] -1 85003[42] -1 89313[2] -1 -2 SUtility:432
88937[16] -1 -2 SUtility:16
89153[36] -1 89157[21] -1 89161[36] -1 -2 SUtility:93
55663[2] -1 56761[5] -1 56769[32] -1 222439[10] -1 222615[27] -1 222659[8] -1 -2 SUtility:84
78439[9] -1 81647[45] -1 83591[7] -1 84639[32] -1 85583[4] -1 198449[12] -1 228719[12] -1 228871[56] -1 228967[21] -1 -2 SUtility:198
81567[18] -1 81579[14] -1 84067[3] -1 84159[35] -1 84183[35] -1 -2 SUtility:105
56217[10] -1 56273[6] -1 56281[10] -1 56633[40] -1 222439[10] -1 222459[36] -1 222835[3] -1 -2 SUtility:115
78127[32] -1 79507[35] -1 -2 SUtility:67
56057[8] -1 56061[81] -1 56201[7] -1 56217[14] -1 56273[30] -1 56761[10] -1 56769[4] -1 222647[35] -1 222651[2] -1 222659[24] -1 222671[36] -1 222675[18] -1 222679[8] -1 222791[72] -1 222799[35] -1 222859[32] -1 -2 SUtility:416
85043[32] -1 89613[18] -1 -2 SUtility:50
83155[48] -1 -2 SUtility:48
88807[25] -1 88823[40] -1 -2 SUtility:65
55271[36] -1 55351[6] -1 -2 SUtility:42
88775[72] -1 88783[32] -1 -2 SUtility:104
81631[32] -1 -2 SUtility:32
83055[8] -1 83623[45] -1 85135[2] -1 85139[4] -1 86623[45] -1 86631[2] -1 -2 SUtility:106
83975[30] -1 83987[21] -1 -2 SUtility:51
55479[6] -1 55487[24] -1 81603[8] -1 83235[15] -1 83499[48] -1 83683[24] -1 89593[3] -1 222379[20] -1 -2 SUtility:148
81631[8] -1 83591[49] -1 83595[3] -1 -2 SUtility:60
55943[16] -1 -2 SUtility:16
55835[49] -1 55895[24] -1 55899[36] -1 56769[36] -1 228947[24] -1 -2 SUtility:169
222599[24] -1 -2 SUtility:24
82771[8] -1 84747[18] -1 84759[12] -1 88535[4] -1 89453[9] -1 -2 SUtility:51
55475[7] -1 -2 SUtility:7
55271[32] -1 55295[12] -1 55319[4] -1 55323[3] -1 55351[42] -1 55559[1] -1 222323[8] -1 222611[16] -1 222615[3] -1 -2 SUtility:121
222611[8] -1 -2 SUtility:8
55415[63] -1 55471[56] -1 55507[45] -1 55527[36] -1 55531[14] -1 55663[9] -1 55703[27] -1 55831[4] -1 55835[56] -1 55847[6] -1 55875[56] -1 55895[72] -1 55943[14] -1 56041[64] -1 56761[30] -1 56765[14] -1 56769[20] -1 222379[4] -1 222395[63] -1 222459[63] -1 222467[36] -1 222471[81] -1 222667[63] -1 -2 SUtility:896
228795[28] -1 -2 SUtility:28
78435[30] -1 -2 SUtility:30
85415[35] -1 89757[54] -1 -2 SUtility:89
55315[16] -1 -2 SUtility:16
79263[16] -1 79507[45] -1 80907[48] -1 81615[63] -1 81699[7] -1 81819[24] -1 81955[20] -1 81959[40] -1 83947[12] -1 84779[9] -1 84995[21] -1 85007[28] -1 -2 SUtility:333
81591[24] -1 81603[4] -1 81907[16] -1 82719[24] -1 84159[14] -1 84207[45] -1 86207[8] -1 87003[10] -1 88969[5] -1 89829[10] -1 198417[6] -1 198461[6] -1 206603[4] -1 229155[20] -1 229159[30] -1 -2 SUtility:226
79235[21] -1 80387[72] -1 83935[8] -1 89953[48] -1 -2 SUtility:149
203729[32] -1 -2 SUtility:32
55407[32] -1 55411[8] -1 55415[27] -1 55435[18] -1 222343[35] -1 -2 SUtility:120
84731[54] -1 -2 SUtility:54
55543[6] -1 55587[7] -1 55891[6] -1 55899[18] -1 55903[14] -1 56037[27] -1 56169[56] -1 78055[15] -1 78247[5] -1 78419[20] -1 83147[28] -1 83183[4] -1 83223[10] -1 83243[28] -1 83283[3] -1 84183[28] -1 86039[6] -1 89453[3] -1 222643[28] -1 -2 SUtility:312
82663[30] -1 82683[5] -1 -2 SUtility:35
88539[8] -1 89453[1] -1 89465[48] -1 89733[48] -1 200589[24] -1 -2 SUtility:129
83639[40] -1 -2 SUtility:40
203729[72] -1 -2 SUtility:72
81187[3] -1 84875[25] -1 85003[48] -1 85851[3] -1 85855[24] -1 88531[18] -1 88571[63] -1 89453[3] -1 89517[72] -1 228807[28] -1 -2 SUtility:287
81583[64] -1 86187[32] -1 203729[24] -1 -2 SUtility:120
55703[18] -1 -2 SUtility:18
84751[12] -1 -2 SUtility:12
56029[3] -1 83815[45] -1 83823[20] -1 83835[72] -1 83839[4] -1 83843[12] -1 83899[4] -1 -2 SUtility:160
79795[25] -1 81179[5] -1 -2 SUtility:30
83547[25] -1 -2 SUtility:25
84047[14] -1 -2 SUtility:14
83491[40] -1 -2 SUtility:40
88707[16] -1 -2 SUtility:16
86839[1] -1 -2 SUtility:1
85899[40] -1 85911[45] -1 86923[8] -1 87295[40] -1 -2 SUtility:133
82911[72] -1 83031[6] -1 83911[30] -1 -2 SUtility:108
81699[6] -1 89465[30] -1 -2 SUtility:36
55599[45] -1 55603[45] -1 56765[7] -1 56769[36] -1 -2 SUtility:133
84727[45] -1 -2 SUtility:45
222863[12] -1 -2 SUtility:12
82415[30] -1 83047[8] -1 83051[28] -1 83591[28] -1 83599[1] -1 83623[45] -1 84995[56] -1 84999[5] -1 87299[32] -1 89265[8] -1 89269[21] -1 89493[1] -1 89517[72] -1 90117[56] -1 -2 SUtility:391
78587[24] -1 78619[28] -1 79019[8] -1 79139[56] -1 79147[24] -1 79651[16] -1 79743[48] -1 79751[4] -1 80011[36] -1 80099[8] -1 80331[72] -1 80399[16] -1 85899[40] -1 86263[5] -1 88807[45] -1 228775[2] -1 228795[7] -1 228891[14] -1 229071[25] -1 229075[27] -1 -2 SUtility:505
89953[30] -1 -2 SUtility:30
55327[32] -1 55847[16] -1 56037[18] -1 56061[72] -1 82899[9] -1 82911[63] -1 83591[28] -1 83595[3] -1 83603[8] -1 83871[4] -1 84207[10] -1 84723[30] -1 84731[48] -1 84771[24] -1 84787[14] -1 84791[14] -1 84795[10] -1 84799[18] -1 84815[5] -1 89453[4] -1 89953[12] -1 222343[25] -1 222403[81] -1 222439[10] -1 222563[21] -1 223007[15] -1 228943[21] -1 -2 SUtility:615
55319[4] -1 55895[24] -1 82899[27] -1 87299[48] -1 -2 SUtility:103
55843[40] -1 55847[12] -1 55859[9] -1 55875[28] -1 55879[45] -1 55883[49] -1 55903[2] -1 222339[24] -1 -2 SUtility:209
83331[42] -1 -2 SUtility:42
83895[36] -1 -2 SUtility:36
55275[20] -1 55315[16] -1 55323[9] -1 55487[18] -1 -2 SUtility:63
85691[10] -1 85695[24] -1 86967[32] -1 86971[8] -1 86979[45] -1 -2 SUtility:119
84779[27] -1 84815[30] -1 -2 SUtility:57
55887[5] -1 55899[81] -1 -2 SUtility:86
55831[16] -1 55871[18] -1 55875[56] -1 222611[48] -1 -2 SUtility:138
89829[12] -1 -2 SUtility:12
222599[30] -1 -2 SUtility:30
203729[32] -1 -2 SUtility:32
82607[8] -1 82623[56] -1 83171[6] -1 85831[20] -1 88159[28] -1 88259[1] -1 88263[35] -1 88267[3] -1 229167[40] -1 -2 SUtility:197
83251[20] -1 83287[2] -1 83723[4] -1 83727[9] -1 -2 SUtility:35
55663[9] -1 55679[49] -1 222451[32] -1 222455[30] -1 222471[72] -1 222479[5] -1 223055[9] -1 223067[28] -1 -2 SUtility:234
83815[40] -1 89453[4] -1 -2 SUtility:44
55547[4] -1 55563[1] -1 -2 SUtility:5
55703[9] -1 -2 SUtility:9
55415[54] -1 222471[72] -1 -2 SUtility:126
78875[20] -1 -2 SUtility:20
55779[6] -1 -2 SUtility:6
55267[6] -1 55271[20] -1 55351[42] -1 55843[32] -1 55863[3] -1 55871[12] -1 55875[63] -1 197025[64] -1 -2 SUtility:242
55283[63] -1 -2 SUtility:63
87199[4] -1 -2 SUtility:4
55871[2] -1 -2 SUtility:2
223023[24] -1 -2 SUtility:24
83067[32] -1 83399[25] -1 83591[56] -1 83599[2] -1 -2 SUtility:115
56049[14] -1 56369[1] -1 86911[24] -1 222679[6] -1 -2 SUtility:45
56549[15] -1 -2 SUtility:15
80847[64] -1 -2 SUtility:64
81919[15] -1 83871[24] -1 -2 SUtility:39
81631[72] -1 81635[30] -1 -2 SUtility:102
80099[8] -1 85759[32] -1 87939[10] -1 -2 SUtility:50
85103[14] -1 -2 SUtility:14
87531[28] -1 87587[30] -1 87655[40] -1 88539[14] -1 88547[36] -1 88551[6] -1 88595[12] -1 -2 SUtility:166
55899[81] -1 -2 SUtility:81
78187[56] -1 81523[16] -1 85131[8] -1 85731[28] -1 85743[72] -1 85775[72] -1 85799[48] -1 85831[28] -1 85863[15] -1 85879[54] -1 85887[35] -1 85927[48] -1 229043[8] -1 -2 SUtility:488
55895[48] -1 55899[27] -1 -2 SUtility:75
55835[56] -1 -2 SUtility:56
82931[24] -1 82991[6] -1 83019[4] -1 83099[18] -1 83551[24] -1 -2 SUtility:76
203729[48] -1 -2 SUtility:48
55287[18] -1 55555[10] -1 -2 SUtility:28
55267[24] -1 55271[12] -1 55287[42] -1 55295[30] -1 55315[64] -1 55323[21] -1 55351[6] -1 -2 SUtility:199
83031[6] -1 83815[30] -1 84603[10] -1 89237[21] -1 89441[35] -1 -2 SUtility:102
55315[24] -1 55327[40] -1 55843[72] -1 55855[15] -1 55863[24] -1 55871[4] -1 55875[7] -1 55879[25] -1 55883[28] -1 55895[56] -1 197025[64] -1 222611[64] -1 222615[12] -1 -2 SUtility:435
87115[2] -1 87179[16] -1 87187[2] -1 229147[30] -1 229151[45] -1 229159[36] -1 -2 SUtility:131
55267[12] -1 55271[32] -1 55283[14] -1 55287[24] -1 55291[54] -1 55295[18] -1 55319[16] -1 55323[27] -1 55331[21] -1 55351[48] -1 56761[15] -1 56769[12] -1 222319[30] -1 222331[20] -1 222335[14] -1 222339[40] -1 222655[12] -1 222659[12] -1 222679[5] -1 -2 SUtility:426
56549[15] -1 56553[10] -1 56557[54] -1 -2 SUtility:79
88961[64] -1 235967[40] -1 -2 SUtility:104
55891[12] -1 55899[36] -1 -2 SUtility:48
55267[48] -1 55847[2] -1 55859[24] -1 222351[54] -1 -2 SUtility:128
83879[8] -1 84203[21] -1 84207[5] -1 -2 SUtility:34
223019[36] -1 -2 SUtility:36
56761[5] -1 -2 SUtility:5
82727[54] -1 82771[2] -1 83995[8] -1 88691[20] -1 88695[3] -1 88699[30] -1 89453[3] -1 198425[27] -1 203729[48] -1 -2 SUtility:195
55271[4] -1 55875[28] -1 -2 SUtility:32
81379[6] -1 -2 SUtility:6
86055[5] -1 -2 SUtility:5
56561[42] -1 -2 SUtility:42
78359[35] -1 78731[20] -1 -2 SUtility:55
55463[27] -1 55503[8] -1 55543[6] -1 -2 SUtility:41
88807[20] -1 -2 SUtility:20
86187[48] -1 -2 SUtility:48
78419[5] -1 81063[24] -1 81067[49] -1 81075[3] -1 84735[16] -1 84999[15] -1 85003[6] -1 89649[7] -1 89653[63] -1 228759[42] -1 -2 SUtility:230
82727[18] -1 82771[2] -1 83339[3] -1 83451[4] -1 83571[24] -1 83575[12] -1 83967[18] -1 87063[24] -1 89505[32] -1 89509[45] -1 89541[6] -1 -2 SUtility:188
55463[6] -1 55471[49] -1 55475[21] -1 55479[12] -1 55483[28] -1 55491[20] -1 55503[32] -1 55855[15] -1 55871[18] -1 55875[42] -1 55891[16] -1 55895[16] -1 56077[36] -1 56369[6] -1 56373[35] -1 56561[21] -1 56761[5] -1 56765[63] -1 56769[8] -1 197025[16] -1 222379[20] -1 222383[42] -1 222607[45] -1 222611[16] -1 222615[6] -1 222711[6] -1 222931[10] -1 222943[1] -1 222947[2] -1 222951[7] -1 222955[72] -1 -2 SUtility:692
78391[12] -1 228759[35] -1 -2 SUtility:47
55271[12] -1 -2 SUtility:12
56761[40] -1 -2 SUtility:40
78247[30] -1 83183[5] -1 87095[14] -1 89441[63] -1 -2 SUtility:112
55283[56] -1 55323[21] -1 55327[24] -1 55531[63] -1 55831[36] -1 56765[28] -1 222655[27] -1 222679[8] -1 -2 SUtility:263
83447[42] -1 83547[30] -1 -2 SUtility:72
55835[7] -1 55891[16] -1 83727[9] -1 89453[6] -1 -2 SUtility:38
83395[21] -1 -2 SUtility:21
84083[48] -1 -2 SUtility:48
55355[25] -1 -2 SUtility:25
56549[10] -1 -2 SUtility:10
81591[4] -1 81631[72] -1 82447[12] -1 83783[36] -1 83935[12] -1 83947[15] -1 84159[56] -1 84207[35] -1 86019[40] -1 228983[18] -1 -2 SUtility:300
55831[8] -1 -2 SUtility:8
81615[49] -1 82719[8] -1 -2 SUtility:57
55271[28] -1 -2 SUtility:28
55267[54] -1 55271[36] -1 55283[21] -1 55287[24] -1 55291[27] -1 55295[42] -1 55315[48] -1 55319[32] -1 55323[9] -1 55331[9] -1 55335[72] -1 55339[24] -1 55351[54] -1 222323[24] -1 222331[25] -1 222335[14] -1 222339[64] -1 222351[30] -1 222355[36] -1 222359[20] -1 -2 SUtility:665
55283[35] -1 55339[12] -1 55343[56] -1 55407[72] -1 55411[20] -1 55415[63] -1 55843[16] -1 222343[10] -1 -2 SUtility:284
78731[40] -1 -2 SUtility:40
55315[24] -1 55563[7] -1 -2 SUtility:31
78359[56] -1 -2 SUtility:56
55267[30] -1 55331[12] -1 55335[64] -1 55339[24] -1 55343[21] -1 56765[28] -1 222331[25] -1 222339[56] -1 -2 SUtility:260
55283[42] -1 -2 SUtility:42
55267[12] -1 55271[28] -1 55295[48] -1 55315[72] -1 55319[32] -1 55339[30] -1 55387[42] -1 55475[14] -1 55479[42] -1 55483[56] -1 55487[21] -1 222319[15] -1 222339[56] -1 222379[12] -1 222383[42] -1 -2 SUtility:522
84067[2] -1 -2 SUtility:2
229155[20] -1 -2 SUtility:20
78207[24] -1 82427[15] -1 84631[36] -1 84635[8] -1 84795[5] -1 84839[45] -1 84995[42] -1 85003[6] -1 85319[36] -1 88603[36] -1 228719[16] -1 228991[10] -1 228995[40] -1 -2 SUtility:319
55267[24] -1 55319[36] -1 55323[21] -1 -2 SUtility:81
55327[64] -1 55863[9] -1 55867[20] -1 56717[18] -1 81647[81] -1 222659[28] -1 -2 SUtility:220
86307[15] -1 -2 SUtility:15
55779[15] -1 -2 SUtility:15
84835[72] -1 89733[16] -1 -2 SUtility:88
82743[25] -1 82747[36] -1 86039[5] -1 203729[56] -1 203733[8] -1 -2 SUtility:130
88667[8] -1 -2 SUtility:8
78395[4] -1 228751[27] -1 -2 SUtility:31
78431[40] -1 78591[72] -1 -2 SUtility:112
82455[2] -1 82463[24] -1 84595[18] -1 84603[35] -1 84647[3] -1 84731[54] -1 84767[48] -1 84835[64] -1 84907[3] -1 84995[7] -1 84999[15] -1 85011[24] -1 -2 SUtility:297
55267[42] -1 -2 SUtility:42
55875[42] -1 -2 SUtility:42
82411[27] -1 88603[54] -1 88639[24] -1 88659[3] -1 -2 SUtility:108
56765[28] -1 222527[12] -1 222531[6] -1 222547[8] -1 -2 SUtility:54
79051[24] -1 83967[16] -1 83971[45] -1 83979[6] -1 83995[48] -1 84047[14] -1 87215[30] -1 198421[6] -1 198433[45] -1 -2 SUtility:234
82879[35] -1 88799[72] -1 89013[9] -1 -2 SUtility:116
86319[45] -1 86391[15] -1 86491[14] -1 86767[49] -1 89493[6] -1 89517[8] -1 229039[24] -1 229095[24] -1 -2 SUtility:185
56133[6] -1 56153[36] -1 56333[16] -1 56337[8] -1 -2 SUtility:66
55859[6] -1 55863[24] -1 55903[16] -1 56057[16] -1 56761[40] -1 222647[45] -1 222667[42] -1 222671[27] -1 222675[21] -1 -2 SUtility:237
79179[3] -1 -2 SUtility:3
222647[45] -1 -2 SUtility:45
81631[24] -1 203729[24] -1 -2 SUtility:48
78771[18] -1 -2 SUtility:18
55271[12] -1 -2 SUtility:12
203729[56] -1 203733[24] -1 -2 SUtility:80
89537[18] -1 89541[2] -1 -2 SUtility:20
78439[8] -1 83963[28] -1 83975[35] -1 198429[6] -1 -2 SUtility:77
55407[40] -1 55415[63] -1 55419[35] -1 55427[30] -1 55431[9] -1 55575[32] -1 55587[56] -1 55591[64] -1 85003[24] -1 85011[54] -1 222343[20] -1 -2 SUtility:427
222835[15] -1 -2 SUtility:15
81587[42] -1 -2 SUtility:42
55287[24] -1 55315[32] -1 55319[16] -1 55323[27] -1 55351[48] -1 222323[56] -1 222339[32] -1 222371[40] -1 222375[10] -1 -2 SUtility:285
55323[27] -1 -2 SUtility:27
55275[25] -1 55351[6] -1 -2 SUtility:31
82875[48] -1 -2 SUtility:48
78423[5] -1 79975[8] -1 81931[6] -1 84027[56] -1 86071[9] -1 86143[7] -1 86187[32] -1 86947[7] -1 86951[24] -1 89841[20] -1 89845[36] -1 90157[24] -1 228795[28] -1 -2 SUtility:262
84731[48] -1 89717[40] -1 -2 SUtility:88
55703[27] -1 55719[25] -1 84935[27] -1 84939[72] -1 84951[14] -1 -2 SUtility:165
88539[10] -1 88547[36] -1 89465[54] -1 -2 SUtility:100
55455[42] -1 -2 SUtility:42
78247[5] -1 83547[45] -1 83571[42] -1 83575[12] -1 83583[54] -1 -2 SUtility:158
87543[27] -1 89717[40] -1 -2 SUtility:67
84063[45] -1 84091[42] -1 87235[40] -1 -2 SUtility:127
55267[18] -1 55271[28] -1 55291[45] -1 55295[30] -1 55319[36] -1 -2 SUtility:157
55891[12] -1 55899[9] -1 84159[7] -1 89645[6] -1 -2 SUtility:34
83655[18] -1 -2 SUtility:18
83719[8] -1 83723[6] -1 83727[15] -1 222835[24] -1 223023[20] -1 -2 SUtility:73
80059[18] -1 -2 SUtility:18
55283[7] -1 55287[36] -1 55291[54] -1 55315[72] -1 55319[12] -1 55351[42] -1 55835[14] -1 55863[18] -1 56761[35] -1 81575[2] -1 83451[2] -1 83719[8] -1 -2 SUtility:302
83967[4] -1 -2 SUtility:4
56037[36] -1 222835[18] -1 -2 SUtility:54
78419[20] -1 228759[49] -1 -2 SUtility:69
84083[48] -1 -2 SUtility:48
83251[30] -1 83547[5] -1 83571[42] -1 83579[18] -1 83583[36] -1 -2 SUtility:131
55831[12] -1 55899[18] -1 -2 SUtility:30
86055[5] -1 88531[18] -1 88535[36] -1 203729[48] -1 -2 SUtility:107
222755[40] -1 -2 SUtility:40
86911[20] -1 229027[56] -1 -2 SUtility:76
55287[48] -1 55387[28] -1 55899[72] -1 -2 SUtility:148
55351[12] -1 55543[12] -1 -2 SUtility:24
82607[14] -1 82611[16] -1 82615[15] -1 84711[40] -1 -2 SUtility:85
55855[24] -1 56409[48] -1 56417[8] -1 222611[48] -1 222615[27] -1 -2 SUtility:155
82159[8] -1 82163[48] -1 86395[4] -1 86403[6] -1 -2 SUtility:66
55655[24] -1 55671[6] -1 222439[6] -1 222459[36] -1 -2 SUtility:72
78359[35] -1 78415[5] -1 78427[27] -1 78431[24] -1 84739[42] -1 228739[49] -1 -2 SUtility:182
83967[10] -1 83979[3] -1 83995[8] -1 84003[24] -1 198425[54] -1 198433[10] -1 -2 SUtility:109
200589[16] -1 -2 SUtility:16
55271[28] -1 55415[45] -1 -2 SUtility:73
84731[24] -1 -2 SUtility:24
84731[54] -1 -2 SUtility:54
55283[7] -1 55291[63] -1 55339[6] -1 55475[42] -1 55479[54] -1 56057[16] -1 81083[6] -1 81087[6] -1 85327[10] -1 222319[30] -1 222331[35] -1 222335[10] -1 222379[4] -1 222647[30] -1 222651[8] -1 222655[18] -1 222663[8] -1 222671[81] -1 222679[8] -1 228795[56] -1 -2 SUtility:498
85143[6] -1 85147[27] -1 86691[36] -1 89765[3] -1 -2 SUtility:72
86063[6] -1 -2 SUtility:6
56137[16] -1 56141[30] -1 56153[8] -1 222835[15] -1 -2 SUtility:69
89001[32] -1 -2 SUtility:32
55463[6] -1 55543[3] -1 55555[5] -1 55559[6] -1 55563[8] -1 56761[45] -1 -2 SUtility:73
55275[10] -1 55355[40] -1 55539[25] -1 55543[24] -1 55619[7] -1 56761[30] -1 56769[24] -1 82911[18] -1 222375[14] -1 222435[8] -1 -2 SUtility:200
78035[8] -1 78039[56] -1 78079[32] -1 78143[45] -1 81771[63] -1 81955[32] -1 81959[56] -1 84571[10] -1 84579[8] -1 86143[2] -1 86167[15] -1 86219[27] -1 86223[28] -1 86231[10] -1 86903[24] -1 86911[20] -1 86943[14] -1 229051[9] -1 -2 SUtility:459
78347[40] -1 78371[49] -1 198381[40] -1 228747[8] -1 -2 SUtility:137
56049[56] -1 56057[72] -1 56633[25] -1 -2 SUtility:153
83175[6] -1 83179[4] -1 -2 SUtility:10
83995[72] -1 84487[6] -1 84495[45] -1 84759[18] -1 84811[3] -1 86999[16] -1 87275[24] -1 87283[21] -1 -2 SUtility:205
86203[56] -1 -2 SUtility:56
82663[15] -1 -2 SUtility:15
81239[1] -1 81631[8] -1 228979[27] -1 -2 SUtility:36
85335[8] -1 89693[10] -1 -2 SUtility:18
88811[21] -1 -2 SUtility:21
55351[36] -1 55859[21] -1 56037[27] -1 84047[35] -1 85387[36] -1 198425[18] -1 222659[12] -1 -2 SUtility:185
55427[25] -1 55431[9] -1 -2 SUtility:34
81979[42] -1 86167[5] -1 86195[28] -1 86199[36] -1 86307[40] -1 86911[32] -1 87163[4] -1 229087[16] -1 -2 SUtility:203
55555[25] -1 55843[56] -1 55855[12] -1 55859[12] -1 55879[45] -1 55883[63] -1 56037[54] -1 56041[72] -1 197025[32] -1 222607[72] -1 222611[16] -1 222615[6] -1 222755[24] -1 222759[10] -1 -2 SUtility:499
55419[21] -1 55435[18] -1 55543[18] -1 55547[2] -1 55551[12] -1 55555[15] -1 55559[1] -1 -2 SUtility:87
55275[45] -1 55291[63] -1 55551[36] -1 55915[72] -1 56761[45] -1 83243[28] -1 222331[15] -1 -2 SUtility:304
88035[1] -1 88531[12] -1 88535[36] -1 88555[36] -1 89133[2] -1 89453[9] -1 89465[48] -1 -2 SUtility:144
81587[36] -1 81607[10] -1 -2 SUtility:46
55831[16] -1 55835[49] -1 -2 SUtility:65
55439[28] -1 55443[6] -1 55451[6] -1 222347[5] -1 222351[24] -1 222359[10] -1 -2 SUtility:79
88953[8] -1 -2 SUtility:8
55679[7] -1 55687[16] -1 222419[28] -1 222423[36] -1 222447[63] -1 222459[54] -1 222835[18] -1 -2 SUtility:222
78415[35] -1 78439[2] -1 78731[25] -1 83395[27] -1 83471[24] -1 83483[28] -1 83747[36] -1 83751[9] -1 83763[6] -1 83783[36] -1 85219[15] -1 86283[56] -1 86319[63] -1 86331[9] -1 86391[12] -1 86427[8] -1 86919[63] -1 86951[42] -1 89237[21] -1 89705[15] -1 89721[5] -1 198449[36] -1 229059[16] -1 229095[48] -1 229099[20] -1 -2 SUtility:657
81787[16] -1 82931[18] -1 83451[18] -1 83719[24] -1 83851[6] -1 86447[36] -1 89365[6] -1 89437[3] -1 89505[28] -1 89509[15] -1 89545[28] -1 -2 SUtility:198
80407[12] -1 81615[49] -1 82127[63] -1 82155[63] -1 82179[14] -1 86255[40] -1 86307[20] -1 86643[42] -1 86651[48] -1 203741[54] -1 -2 SUtility:405
78343[32] -1 78351[21] -1 78395[14] -1 78411[3] -1 78415[5] -1 78431[56] -1 78435[35] -1 78439[2] -1 78443[10] -1 84923[12] -1 88531[42] -1 88575[14] -1 89453[6] -1 89757[54] -1 89829[16] -1 89953[6] -1 228735[72] -1 228743[35] -1 228747[6] -1 228751[3] -1 -2 SUtility:444
55267[30] -1 55271[36] -1 55287[48] -1 55319[24] -1 55323[3] -1 55335[72] -1 55339[6] -1 55343[28] -1 55351[42] -1 55551[36] -1 55923[21] -1 55927[7] -1 85163[18] -1 85167[28] -1 85171[12] -1 88969[4] -1 222331[10] -1 222339[24] -1 -2 SUtility:449
55463[15] -1 55543[27] -1 56549[20] -1 56761[10] -1 -2 SUtility:72
83695[54] -1 -2 SUtility:54
82523[8] -1 84159[7] -1 84183[42] -1 84187[12] -1 84199[3] -1 84247[5] -1 84267[35] -1 84751[18] -1 84759[36] -1 84867[8] -1 84995[49] -1 85003[6] -1 85007[35] -1 85011[24] -1 -2 SUtility:288
56633[5] -1 -2 SUtility:5
55887[9] -1 55899[9] -1 56769[28] -1 -2 SUtility:46
83351[21] -1 83491[32] -1 83595[6] -1 84731[54] -1 84815[45] -1 84843[63] -1 -2 SUtility:221
55439[32] -1 -2 SUtility:32
83935[12] -1 83947[15] -1 -2 SUtility:27
84331[24] -1 84343[56] -1 89853[6] -1 89877[32] -1 -2 SUtility:118
55463[18] -1 -2 SUtility:18
84735[12] -1 228987[28] -1 -2 SUtility:40
82507[72] -1 84679[48] -1 84747[8] -1 84759[48] -1 -2 SUtility:176
84763[81] -1 84771[12] -1 84795[5] -1 84807[8] -1 84815[30] -1 203729[32] -1 239699[3] -1 -2 SUtility:171
55403[54] -1 55527[81] -1 55531[63] -1 55535[2] -1 55539[15] -1 56037[45] -1 56073[21] -1 222395[18] -1 222691[14] -1 223023[16] -1 -2 SUtility:329
78595[4] -1 78599[6] -1 81187[27] -1 82719[12] -1 83631[16] -1 84255[48] -1 84663[36] -1 84779[24] -1 85351[15] -1 85355[36] -1 -2 SUtility:224
84159[7] -1 84183[49] -1 84187[12] -1 89645[36] -1 89649[5] -1 89653[42] -1 -2 SUtility:151
55315[24] -1 55319[28] -1 222319[45] -1 -2 SUtility:97
222679[4] -1 -2 SUtility:4
55455[49] -1 222375[8] -1 -2 SUtility:57
84607[36] -1 84947[45] -1 87203[18] -1 87207[4] -1 89489[45] -1 89505[28] -1 89509[20] -1 89541[14] -1 229139[12] -1 229143[40] -1 -2 SUtility:262
84027[42] -1 86783[63] -1 87283[21] -1 88691[25] -1 88917[28] -1 88921[30] -1 198461[12] -1 203805[14] -1 -2 SUtility:235
85399[14] -1 85415[25] -1 85455[1] -1 85475[24] -1 86499[12] -1 -2 SUtility:76
84671[56] -1 -2 SUtility:56
222655[24] -1 222659[12] -1 222679[5] -1 -2 SUtility:41
56329[36] -1 56345[18] -1 56349[35] -1 222907[12] -1 222911[12] -1 222923[42] -1 -2 SUtility:155
55283[49] -1 -2 SUtility:49
81627[5] -1 82875[30] -1 82879[14] -1 89533[45] -1 -2 SUtility:94
83547[10] -1 -2 SUtility:10
222647[10] -1 222679[4] -1 -2 SUtility:14
89433[32] -1 -2 SUtility:32
78927[64] -1 82923[42] -1 83135[10] -1 83151[2] -1 83159[45] -1 89433[4] -1 -2 SUtility:167
81579[14] -1 86143[7] -1 86187[48] -1 -2 SUtility:69
87255[18] -1 -2 SUtility:18
55439[12] -1 55443[2] -1 -2 SUtility:14
85827[21] -1 85831[8] -1 85835[18] -1 -2 SUtility:47
55479[18] -1 55607[5] -1 56049[14] -1 56765[14] -1 -2 SUtility:51
89489[72] -1 -2 SUtility:72
82747[20] -1 -2 SUtility:20
84703[14] -1 86759[24] -1 -2 SUtility:38
55543[6] -1 55555[10] -1 222643[63] -1 -2 SUtility:79
55327[8] -1 -2 SUtility:8
55687[36] -1 56553[20] -1 -2 SUtility:56
86055[6] -1 -2 SUtility:6
82911[45] -1 -2 SUtility:45
81615[63] -1 82659[18] -1 88663[12] -1 88675[24] -1 -2 SUtility:117
55835[35] -1 55839[49] -1 55887[6] -1 83711[24] -1 -2 SUtility:114
81979[35] -1 81983[25] -1 -2 SUtility:60
56023[20] -1 56029[24] -1 56037[81] -1 56041[8] -1 197025[40] -1 222643[28] -1 -2 SUtility:201
89521[24] -1 -2 SUtility:24
222487[18] -1 -2 SUtility:18
222743[24] -1 -2 SUtility:24
81627[9] -1 82747[36] -1 -2 SUtility:45
55831[36] -1 55835[42] -1 -2 SUtility:78
84731[18] -1 84759[12] -1 -2 SUtility:30
83255[15] -1 83287[18] -1 83319[9] -1 83339[9] -1 83451[18] -1 83547[15] -1 83615[16] -1 -2 SUtility:100
56029[27] -1 -2 SUtility:27
84159[49] -1 84247[15] -1 -2 SUtility:64
88539[2] -1 88547[81] -1 88551[6] -1 88563[63] -1 89453[6] -1 89473[63] -1 222631[64] -1 -2 SUtility:285
86055[6] -1 -2 SUtility:6
86935[6] -1 88961[72] -1 -2 SUtility:78
222531[16] -1 -2 SUtility:16
86063[12] -1 -2 SUtility:12
81639[12] -1 -2 SUtility:12
55875[49] -1 -2 SUtility:49
82747[24] -1 83279[24] -1 83427[14] -1 87215[30] -1 88683[63] -1 88799[48] -1 88803[2] -1 89745[20] -1 203729[72] -1 203733[32] -1 -2 SUtility:329
78643[15] -1 78731[35] -1 78807[54] -1 83711[24] -1 83983[48] -1 83999[4] -1 86207[4] -1 88099[32] -1 88799[16] -1 89501[32] -1 89505[16] -1 89517[32] -1 89537[12] -1 89541[8] -1 89545[8] -1 89565[6] -1 89593[2] -1 89705[9] -1 229155[15] -1 -2 SUtility:372
78207[12] -1 78215[6] -1 82531[81] -1 83179[8] -1 83371[27] -1 83387[24] -1 84139[12] -1 85003[36] -1 89261[8] -1 89433[12] -1 -2 SUtility:226
86043[12] -1 -2 SUtility:12
78055[15] -1 78103[6] -1 83611[5] -1 84735[8] -1 84875[25] -1 88427[81] -1 -2 SUtility:140
222379[12] -1 -2 SUtility:12
84855[4] -1 85007[7] -1 85015[12] -1 229011[16] -1 -2 SUtility:39
55267[54] -1 55271[8] -1 55287[18] -1 55291[27] -1 55295[12] -1 55315[16] -1 55319[12] -1 55323[9] -1 55327[48] -1 55335[40] -1 55351[48] -1 56769[8] -1 84587[12] -1 87255[6] -1 87283[9] -1 203785[32] -1 222335[6] -1 222643[7] -1 222679[5] -1 -2 SUtility:377
55875[42] -1 -2 SUtility:42
55407[24] -1 55435[12] -1 55951[5] -1 222631[40] -1 -2 SUtility:81
55271[32] -1 55283[28] -1 222323[40] -1 -2 SUtility:100
89453[8] -1 -2 SUtility:8
55595[6] -1 55603[35] -1 55615[42] -1 55815[10] -1 79471[10] -1 222459[45] -1 222463[20] -1 222471[72] -1 222487[45] -1 222679[9] -1 -2 SUtility:294
55783[12] -1 55827[4] -1 222495[27] -1 -2 SUtility:43
55443[5] -1 -2 SUtility:5
55267[42] -1 55271[24] -1 55315[40] -1 55319[16] -1 55383[8] -1 56761[5] -1 222319[15] -1 -2 SUtility:150
55539[10] -1 55583[18] -1 55859[12] -1 222675[18] -1 -2 SUtility:58
55651[45] -1 -2 SUtility:45
82511[48] -1 -2 SUtility:48
83351[28] -1 84207[10] -1 -2 SUtility:38
85315[40] -1 -2 SUtility:40
56057[40] -1 83443[40] -1 83719[56] -1 83731[24] -1 203729[8] -1 222655[24] -1 222659[32] -1 222679[6] -1 -2 SUtility:230
78603[36] -1 82563[9] -1 -2 SUtility:45
222471[63] -1 -2 SUtility:63
55527[45] -1 55531[21] -1 55535[8] -1 55539[40] -1 -2 SUtility:114
56553[20] -1 222527[18] -1 222531[14] -1 222863[48] -1 222967[4] -1 -2 SUtility:104
55563[1] -1 55847[8] -1 55867[36] -1 56037[36] -1 82747[24] -1 -2 SUtility:105
87407[8] -1 -2 SUtility:8
83227[32] -1 83231[4] -1 83623[30] -1 83631[12] -1 89433[36] -1 -2 SUtility:114
56057[72] -1 -2 SUtility:72
78687[24] -1 84759[42] -1 85511[10] -1 86547[20] -1 -2 SUtility:96
83907[9] -1 -2 SUtility:9
78327[16] -1 78391[15] -1 78419[40] -1 78611[48] -1 86195[63] -1 89989[15] -1 90057[8] -1 228759[28] -1 -2 SUtility:233
79667[72] -1 -2 SUtility:72
55543[27] -1 55855[18] -1 -2 SUtility:45
81587[30] -1 81627[2] -1 83475[6] -1 83479[40] -1 84187[30] -1 87287[28] -1 -2 SUtility:136
55443[7] -1 55447[12] -1 55451[8] -1 222347[15] -1 222359[40] -1 -2 SUtility:82
222335[2] -1 -2 SUtility:2
55271[4] -1 55283[35] -1 55351[6] -1 55707[12] -1 55779[3] -1 222499[7] -1 -2 SUtility:67
89717[40] -1 89745[20] -1 -2 SUtility:60
55843[72] -1 55847[8] -1 55863[6] -1 222615[15] -1 -2 SUtility:101
82719[12] -1 82875[6] -1 -2 SUtility:18
82875[30] -1 88759[6] -1 88767[18] -1 88953[12] -1 -2 SUtility:66
85915[7] -1 85919[63] -1 86499[6] -1 -2 SUtility:76
55267[12] -1 55271[32] -1 55295[24] -1 55595[8] -1 55603[10] -1 55755[25] -1 56717[18] -1 56769[4] -1 -2 SUtility:133
55515[27] -1 -2 SUtility:27
55271[24] -1 55319[4] -1 -2 SUtility:28
222799[5] -1 -2 SUtility:5
82631[32] -1 83199[49] -1 83211[36] -1 -2 SUtility:117
79167[8] -1 79891[6] -1 80051[3] -1 80195[24] -1 80203[9] -1 81067[35] -1 81075[7] -1 81087[1] -1 81287[5] -1 81307[28] -1 81311[12] -1 81315[16] -1 81647[27] -1 85223[54] -1 85235[24] -1 85267[10] -1 87295[15] -1 87299[16] -1 87327[36] -1 198417[9] -1 228795[42] -1 -2 SUtility:387
83815[30] -1 -2 SUtility:30
55831[32] -1 84159[63] -1 84295[21] -1 -2 SUtility:116
78715[64] -1 78719[10] -1 -2 SUtility:74
82795[24] -1 83783[32] -1 83919[3] -1 87179[10] -1 87299[64] -1 88703[18] -1 88715[1] -1 88719[3] -1 88723[21] -1 88727[4] -1 88731[20] -1 88735[35] -1 88739[54] -1 88751[32] -1 88921[42] -1 88945[3] -1 89029[21] -1 89185[48] -1 228979[9] -1 229147[30] -1 -2 SUtility:474
222491[24] -1 -2 SUtility:24
84719[6] -1 228995[32] -1 -2 SUtility:38
55531[49] -1 55539[40] -1 56765[35] -1 222395[72] -1 -2 SUtility:196
88941[40] -1 88957[12] -1 89033[21] -1 -2 SUtility:73
56765[28] -1 56769[16] -1 -2 SUtility:44
55943[4] -1 55959[2] -1 55967[16] -1 84815[15] -1 -2 SUtility:37
88499[63] -1 -2 SUtility:63
55451[3] -1 222459[63] -1 -2 SUtility:66
82923[14] -1 82939[6] -1 -2 SUtility:20
55319[12] -1 81591[20] -1 84731[48] -1 84763[81] -1 84795[20] -1 84839[15] -1 87539[45] -1 87543[27] -1 87547[21] -1 87579[6] -1 87591[16] -1 87603[14] -1 87615[27] -1 87639[5] -1 87675[10] -1 88539[10] -1 228999[32] -1 239699[6] -1 -2 SUtility:415
82719[16] -1 88671[20] -1 88683[27] -1 -2 SUtility:63
55831[4] -1 -2 SUtility:4
81627[5] -1 82523[72] -1 82875[54] -1 84595[45] -1 86039[6] -1 88985[27] -1 88989[20] -1 89149[27] -1 89161[16] -1 89529[32] -1 89533[81] -1 89549[4] -1 89621[10] -1 206603[6] -1 228935[45] -1 -2 SUtility:450
83727[24] -1 83731[30] -1 -2 SUtility:54
78687[8] -1 78719[8] -1 85403[56] -1 -2 SUtility:72
55411[36] -1 56769[4] -1 -2 SUtility:40
55363[18] -1 55387[14] -1 55415[81] -1 -2 SUtility:113
222755[72] -1 -2 SUtility:72
83871[28] -1 -2 SUtility:28
55463[24] -1 55543[18] -1 55547[7] -1 55551[16] -1 55555[35] -1 55559[9] -1 55563[2] -1 55619[1] -1 56633[40] -1 -2 SUtility:152
80431[27] -1 88507[36] -1 -2 SUtility:63
88973[42] -1 89133[6] -1 -2 SUtility:48
55271[20] -1 55835[63] -1 56057[64] -1 56561[35] -1 197025[24] -1 222379[32] -1 222435[8] -1 222675[24] -1 222679[9] -1 222835[15] -1 222931[4] -1 -2 SUtility:298
55267[12] -1 55323[3] -1 -2 SUtility:15
81647[36] -1 84815[10] -1 85039[8] -1 228991[5] -1 -2 SUtility:59
56049[56] -1 56057[48] -1 -2 SUtility:104
55567[12] -1 -2 SUtility:12
55319[24] -1 81615[49] -1 82483[63] -1 86027[49] -1 88631[25] -1 203745[3] -1 -2 SUtility:213
56761[25] -1 -2 SUtility:25
55831[36] -1 55835[42] -1 55847[12] -1 55871[18] -1 55887[5] -1 56761[25] -1 197025[16] -1 222611[32] -1 222775[63] -1 -2 SUtility:249
55943[6] -1 56761[25] -1 56769[36] -1 -2 SUtility:67
82447[6] -1 84719[12] -1 84723[40] -1 84815[40] -1 84851[14] -1 84875[30] -1 89953[12] -1 -2 SUtility:154
55411[24] -1 55419[35] -1 55435[2] -1 222343[30] -1 222403[72] -1 -2 SUtility:163
55267[12] -1 55271[12] -1 55287[6] -1 55291[54] -1 55323[24] -1 55339[18] -1 55547[1] -1 55555[45] -1 56769[4] -1 87075[12] -1 222343[45] -1 222403[27] -1 -2 SUtility:260
86055[3] -1 89845[54] -1 89849[12] -1 203729[56] -1 -2 SUtility:125
81567[81] -1 81575[1] -1 81583[24] -1 203729[8] -1 -2 SUtility:114
89809[20] -1 89829[18] -1 89845[45] -1 89849[10] -1 -2 SUtility:93
55831[28] -1 55835[56] -1 55891[10] -1 55895[16] -1 -2 SUtility:110
83235[12] -1 83243[28] -1 83279[27] -1 83331[48] -1 83427[18] -1 83747[28] -1 84735[28] -1 89237[21] -1 89249[20] -1 89269[15] -1 228947[24] -1 -2 SUtility:269
222679[6] -1 -2 SUtility:6
84483[21] -1 89533[45] -1 -2 SUtility:66
79671[24] -1 80031[63] -1 80059[27] -1 82167[35] -1 82179[10] -1 83347[35] -1 86391[27] -1 86679[28] -1 86959[54] -1 87103[5] -1 89265[16] -1 89841[30] -1 -2 SUtility:354
55283[28] -1 -2 SUtility:28
78359[21] -1 -2 SUtility:21
222459[72] -1 -2 SUtility:72
78407[18] -1 -2 SUtility:18
85855[24] -1 -2 SUtility:24
56369[9] -1 82899[72] -1 83347[63] -1 83351[42] -1 222955[36] -1 -2 SUtility:222
56037[36] -1 82899[9] -1 83595[12] -1 222643[35] -1 222647[40] -1 222663[8] -1 222667[21] -1 222671[45] -1 223019[24] -1 223023[24] -1 -2 SUtility:254
55283[56] -1 55335[8] -1 -2 SUtility:64
83727[3] -1 -2 SUtility:3
55439[28] -1 55451[3] -1 222351[18] -1 -2 SUtility:49
56177[21] -1 222971[6] -1 222975[14] -1 -2 SUtility:41
55491[45] -1 55779[3] -1 55815[20] -1 -2 SUtility:68
55831[4] -1 55955[12] -1 55959[8] -1 55971[15] -1 56761[25] -1 86971[32] -1 86979[30] -1 222635[36] -1 -2 SUtility:162
55643[48] -1 55663[3] -1 222439[16] -1 222471[45] -1 -2 SUtility:112
55439[16] -1 55835[14] -1 -2 SUtility:30
55831[8] -1 55835[63] -1 -2 SUtility:71
55283[49] -1 -2 SUtility:49
55843[48] -1 55867[4] -1 78719[2] -1 83255[5] -1 83339[2] -1 83767[63] -1 84603[15] -1 84607[12] -1 222391[7] -1 228987[28] -1 -2 SUtility:186
55847[12] -1 55875[49] -1 -2 SUtility:61
55863[21] -1 84207[40] -1 84231[24] -1 222387[6] -1 222607[9] -1 -2 SUtility:100
83695[81] -1 -2 SUtility:81
78891[2] -1 78919[4] -1 78923[18] -1 85103[18] -1 -2 SUtility:42
83151[5] -1 -2 SUtility:5
87063[72] -1 88667[32] -1 88691[40] -1 -2 SUtility:144
203729[40] -1 -2 SUtility:40
84771[8] -1 84827[54] -1 228999[32] -1 -2 SUtility:94
55843[8] -1 55847[4] -1 55863[9] -1 55871[6] -1 222607[45] -1 222615[24] -1 -2 SUtility:96
55651[9] -1 55703[27] -1 55823[40] -1 222443[54] -1 -2 SUtility:130
82795[4] -1 82799[8] -1 82811[4] -1 -2 SUtility:16
83719[40] -1 83795[4] -1 83815[45] -1 87283[3] -1 -2 SUtility:92
82719[20] -1 -2 SUtility:20
89401[9] -1 -2 SUtility:9
81663[2] -1 81667[8] -1 81699[3] -1 81727[4] -1 82427[24] -1 82579[16] -1 82587[14] -1 83059[24] -1 83859[10] -1 83871[12] -1 83935[16] -1 83947[6] -1 88639[16] -1 228811[25] -1 -2 SUtility:180
55831[28] -1 55835[21] -1 -2 SUtility:49
87003[25] -1 87015[28] -1 87075[15] -1 87079[27] -1 -2 SUtility:95
81875[72] -1 81879[24] -1 81883[42] -1 81887[18] -1 81895[30] -1 81899[5] -1 -2 SUtility:191
55463[27] -1 55475[35] -1 55487[3] -1 222379[36] -1 222383[48] -1 -2 SUtility:149
81535[42] -1 85811[8] -1 85887[63] -1 89453[5] -1 195647[2] -1 -2 SUtility:120
78959[16] -1 -2 SUtility:16
81067[7] -1 81071[40] -1 81075[9] -1 81083[8] -1 81087[3] -1 228795[56] -1 -2 SUtility:123
83707[5] -1 -2 SUtility:5
83243[16] -1 86167[20] -1 86195[63] -1 -2 SUtility:99
78687[32] -1 -2 SUtility:32
222323[56] -1 -2 SUtility:56
55267[12] -1 55271[20] -1 55323[18] -1 55343[42] -1 55351[18] -1 55523[4] -1 83355[32] -1 83359[24] -1 84839[5] -1 86055[6] -1 86907[56] -1 87003[25] -1 87015[21] -1 87023[12] -1 87039[24] -1 87103[4] -1 222331[30] -1 222339[16] -1 222387[6] -1 222611[8] -1 -2 SUtility:383
83159[35] -1 -2 SUtility:35
88969[5] -1 -2 SUtility:5
222611[32] -1 222895[81] -1 222899[40] -1 -2 SUtility:153
55831[16] -1 55835[35] -1 -2 SUtility:51
84731[30] -1 84759[42] -1 -2 SUtility:72
83283[7] -1 83427[2] -1 -2 SUtility:9
89653[14] -1 -2 SUtility:14
82975[6] -1 83783[32] -1 83871[36] -1 83879[4] -1 84115[3] -1 84207[10] -1 84719[48] -1 228943[35] -1 -2 SUtility:174
55527[54] -1 55531[28] -1 55539[35] -1 222395[45] -1 -2 SUtility:162
84731[42] -1 84747[10] -1 84751[18] -1 -2 SUtility:70
55271[28] -1 55291[45] -1 55323[18] -1 55327[64] -1 55331[9] -1 55351[42] -1 55367[63] -1 222331[5] -1 -2 SUtility:274
84159[42] -1 -2 SUtility:42
79343[10] -1 79351[63] -1 79371[1] -1 79379[56] -1 79411[45] -1 86895[4] -1 87159[63] -1 87163[16] -1 87167[5] -1 -2 SUtility:263
82927[6] -1 82955[20] -1 83283[4] -1 83351[42] -1 83359[36] -1 83375[14] -1 83403[15] -1 83627[16] -1 83631[14] -1 89345[35] -1 89353[9] -1 89357[72] -1 -2 SUtility:283
56761[40] -1 -2 SUtility:40
55871[6] -1 55875[7] -1 -2 SUtility:13
89829[16] -1 -2 SUtility:16
89761[24] -1 -2 SUtility:24
55571[9] -1 -2 SUtility:9
82771[2] -1 86415[27] -1 86643[48] -1 203729[32] -1 203733[24] -1 -2 SUtility:133
78423[35] -1 78587[9] -1 84607[12] -1 84731[36] -1 84859[3] -1 85111[81] -1 86987[6] -1 86999[8] -1 87039[32] -1 87095[21] -1 -2 SUtility:243
89629[45] -1 -2 SUtility:45
55619[1] -1 55959[4] -1 56389[16] -1 56401[6] -1 56761[25] -1 56769[16] -1 222635[24] -1 -2 SUtility:92
86055[8] -1 -2 SUtility:8
55615[54] -1 56765[21] -1 -2 SUtility:75
82415[42] -1 82467[49] -1 82479[27] -1 82515[30] -1 84731[6] -1 84795[45] -1 -2 SUtility:199
88443[9] -1 -2 SUtility:9
78739[5] -1 86187[64] -1 -2 SUtility:69
55935[30] -1 203729[48] -1 203733[16] -1 -2 SUtility:94
55463[3] -1 55503[56] -1 -2 SUtility:59
84207[20] -1 84719[48] -1 239403[18] -1 -2 SUtility:86
83231[4] -1 83623[20] -1 -2 SUtility:24
55267[12] -1 55271[16] -1 55287[54] -1 55291[45] -1 55295[48] -1 55315[16] -1 55319[32] -1 55323[21] -1 55327[64] -1 55335[32] -1 55351[42] -1 55399[54] -1 55403[81] -1 55455[35] -1 55471[7] -1 55475[7] -1 55479[36] -1 55483[56] -1 55487[3] -1 55491[5] -1 55503[8] -1 55923[35] -1 222323[56] -1 222339[40] -1 222371[64] -1 222375[8] -1 222379[32] -1 222383[6] -1 -2 SUtility:915
55543[15] -1 55559[7] -1 56565[35] -1 -2 SUtility:57
56761[40] -1 -2 SUtility:40
88933[7] -1 88937[20] -1 88957[32] -1 89033[63] -1 -2 SUtility:122
56769[28] -1 -2 SUtility:28
88719[2] -1 88731[20] -1 88739[27] -1 -2 SUtility:49
222655[6] -1 -2 SUtility:6
78591[24] -1 203729[24] -1 203733[8] -1 -2 SUtility:56
55663[2] -1 -2 SUtility:2
55811[81] -1 -2 SUtility:81
55271[24] -1 55291[63] -1 55315[8] -1 55319[24] -1 55387[56] -1 55455[63] -1 222371[40] -1 -2 SUtility:278
82691[3] -1 88711[36] -1 229179[36] -1 -2 SUtility:75
55283[42] -1 55327[40] -1 55451[7] -1 -2 SUtility:89
55527[45] -1 55619[4] -1 222411[48] -1 -2 SUtility:97
229175[15] -1 -2 SUtility:15
56201[14] -1 222791[54] -1 -2 SUtility:68
78875[40] -1 82995[30] -1 83031[10] -1 89953[42] -1 89969[3] -1 229095[18] -1 -2 SUtility:143
55399[36] -1 -2 SUtility:36
55839[28] -1 55843[64] -1 55847[16] -1 55863[21] -1 55867[12] -1 55875[42] -1 55883[21] -1 56761[45] -1 222611[56] -1 222615[3] -1 -2 SUtility:308
55663[1] -1 -2 SUtility:1
82955[40] -1 82963[32] -1 83095[16] -1 83103[12] -1 83115[28] -1 83127[8] -1 83891[3] -1 83895[27] -1 89241[15] -1 -2 SUtility:181
55351[30] -1 -2 SUtility:30
55287[54] -1 55379[48] -1 55439[16] -1 55979[2] -1 222347[5] -1 -2 SUtility:125
83963[28] -1 83975[15] -1 84587[8] -1 84739[12] -1 84819[5] -1 -2 SUtility:68
89025[54] -1 89029[12] -1 -2 SUtility:66
56049[28] -1 56061[45] -1 223051[30] -1 -2 SUtility:103
80383[5] -1 85179[18] -1 85215[6] -1 -2 SUtility:29
55271[36] -1 55463[6] -1 55803[56] -1 56065[40] -1 -2 SUtility:138
81639[24] -1 85687[24] -1 -2 SUtility:48
222323[40] -1 -2 SUtility:40
55283[21] -1 -2 SUtility:21
83283[8] -1 -2 SUtility:8
81663[5] -1 81667[16] -1 81671[18] -1 81699[4] -1 81755[72] -1 82023[63] -1 83227[32] -1 83231[5] -1 228811[45] -1 228823[5] -1 -2 SUtility:265
88675[28] -1 -2 SUtility:28
55703[27] -1 -2 SUtility:27
55451[3] -1 56181[1] -1 56193[54] -1 56229[25] -1 56281[5] -1 56353[9] -1 222351[24] -1 222471[45] -1 222859[12] -1 222931[14] -1 222971[18] -1 222975[42] -1 222983[9] -1 222987[9] -1 222991[12] -1 223007[24] -1 223019[12] -1 223055[5] -1 -2 SUtility:323
83239[5] -1 -2 SUtility:5
55475[42] -1 55487[24] -1 -2 SUtility:66
55267[36] -1 55315[64] -1 55335[40] -1 55343[63] -1 222563[42] -1 -2 SUtility:245
55835[14] -1 55859[12] -1 55875[42] -1 55887[1] -1 56297[6] -1 203741[81] -1 -2 SUtility:156
79743[48] -1 79815[72] -1 79851[21] -1 79863[9] -1 80039[2] -1 80279[18] -1 80359[24] -1 81667[14] -1 -2 SUtility:208
88603[6] -1 197025[64] -1 -2 SUtility:70
55319[24] -1 -2 SUtility:24
55287[48] -1 222955[54] -1 -2 SUtility:102
55503[48] -1 55843[32] -1 56397[25] -1 56761[40] -1 78867[6] -1 79175[12] -1 79243[5] -1 79287[54] -1 79759[18] -1 81251[10] -1 81271[35] -1 85163[4] -1 85219[5] -1 85263[6] -1 85295[32] -1 85315[45] -1 87039[8] -1 88969[8] -1 89453[3] -1 -2 SUtility:396
89653[7] -1 -2 SUtility:7
222551[24] -1 -2 SUtility:24
79139[49] -1 228767[5] -1 228795[42] -1 -2 SUtility:96
83263[9] -1 83623[35] -1 228971[54] -1 -2 SUtility:98
55663[2] -1 56185[48] -1 222439[10] -1 222543[27] -1 222771[72] -1 -2 SUtility:159
55831[36] -1 55863[27] -1 55887[3] -1 -2 SUtility:66
55811[18] -1 222567[54] -1 222571[42] -1 222999[42] -1 -2 SUtility:156
222471[63] -1 -2 SUtility:63
81991[2] -1 83871[36] -1 84719[42] -1 84763[45] -1 84791[7] -1 87015[56] -1 89829[2] -1 -2 SUtility:190
82875[36] -1 86055[9] -1 88711[72] -1 229179[6] -1 -2 SUtility:123
56037[81] -1 56041[24] -1 -2 SUtility:105
222563[49] -1 -2 SUtility:49
87071[21] -1 87459[72] -1 88771[28] -1 -2 SUtility:121
55527[72] -1 -2 SUtility:72
56049[49] -1 222675[9] -1 222679[5] -1 -2 SUtility:63
88691[15] -1 89317[16] -1 89321[48] -1 89325[15] -1 -2 SUtility:94
84171[7] -1 84191[15] -1 84195[12] -1 84203[12] -1 84275[14] -1 228995[24] -1 -2 SUtility:84
79523[20] -1 79531[27] -1 79571[48] -1 79603[27] -1 80259[27] -1 -2 SUtility:149
55595[2] -1 55619[5] -1 55703[54] -1 56077[18] -1 -2 SUtility:79
55831[24] -1 -2 SUtility:24
83351[21] -1 -2 SUtility:21
83051[21] -1 83075[72] -1 83175[5] -1 83179[1] -1 83199[49] -1 83203[15] -1 88623[49] -1 88627[8] -1 88631[35] -1 88635[21] -1 89433[32] -1 -2 SUtility:308
84735[12] -1 -2 SUtility:12
84719[18] -1 84787[16] -1 84815[40] -1 -2 SUtility:74
56549[5] -1 56561[7] -1 56565[15] -1 222835[18] -1 -2 SUtility:45
56037[81] -1 -2 SUtility:81
80263[9] -1 -2 SUtility:9
55879[35] -1 55947[15] -1 -2 SUtility:50
84267[30] -1 -2 SUtility:30
56761[30] -1 -2 SUtility:30
55463[21] -1 55503[64] -1 55915[72] -1 56037[72] -1 -2 SUtility:229
83127[36] -1 83947[9] -1 86039[6] -1 -2 SUtility:51
78351[42] -1 78391[6] -1 78419[5] -1 228743[10] -1 228759[14] -1 -2 SUtility:77
55831[20] -1 55835[7] -1 55899[9] -1 222607[36] -1 -2 SUtility:72
81639[54] -1 82771[10] -1 203729[40] -1 -2 SUtility:104
222835[18] -1 -2 SUtility:18
83275[2] -1 83283[4] -1 -2 SUtility:6
82719[4] -1 -2 SUtility:4
55839[35] -1 55843[8] -1 55847[10] -1 55859[9] -1 55863[15] -1 55871[14] -1 56057[8] -1 222643[42] -1 222647[25] -1 222667[63] -1 222679[4] -1 -2 SUtility:233
79039[72] -1 -2 SUtility:72
55283[28] -1 55327[56] -1 -2 SUtility:84
55803[48] -1 55815[40] -1 222495[45] -1 -2 SUtility:133
86187[16] -1 -2 SUtility:16
84047[42] -1 -2 SUtility:42
55351[6] -1 56769[32] -1 -2 SUtility:38
81843[42] -1 81927[72] -1 81943[5] -1 -2 SUtility:119
82959[6] -1 82995[36] -1 89269[15] -1 89361[6] -1 89377[3] -1 89385[63] -1 -2 SUtility:129
83223[45] -1 83243[24] -1 -2 SUtility:69
82727[36] -1 203745[8] -1 -2 SUtility:44
55567[8] -1 55571[7] -1 -2 SUtility:15
56133[10] -1 222943[9] -1 -2 SUtility:19
55455[7] -1 55475[63] -1 55479[12] -1 55483[35] -1 55487[21] -1 55515[27] -1 55523[2] -1 84647[1] -1 84655[42] -1 84679[56] -1 84743[32] -1 84747[14] -1 84751[3] -1 84759[30] -1 84811[5] -1 84835[24] -1 84839[15] -1 222335[16] -1 222371[16] -1 222375[18] -1 222379[4] -1 222383[48] -1 222387[6] -1 228987[49] -1 -2 SUtility:546
55875[21] -1 -2 SUtility:21
80119[25] -1 -2 SUtility:25
55267[6] -1 55275[35] -1 55283[42] -1 55295[36] -1 55527[27] -1 55531[56] -1 55535[8] -1 56761[25] -1 222323[8] -1 222647[35] -1 222655[27] -1 222663[6] -1 -2 SUtility:311
55267[54] -1 55283[42] -1 -2 SUtility:96
79539[32] -1 -2 SUtility:32
55535[6] -1 222395[9] -1 -2 SUtility:15
55323[24] -1 55959[18] -1 -2 SUtility:42
55267[36] -1 55271[36] -1 55351[24] -1 -2 SUtility:96
84159[14] -1 84731[6] -1 84747[10] -1 84751[15] -1 84811[6] -1 -2 SUtility:51
222547[40] -1 -2 SUtility:40
83203[45] -1 -2 SUtility:45
85799[12] -1 -2 SUtility:12
222527[36] -1 -2 SUtility:36
81567[45] -1 81583[16] -1 -2 SUtility:61
88563[18] -1 90133[15] -1 -2 SUtility:33
55287[24] -1 55475[35] -1 -2 SUtility:59
82727[9] -1 -2 SUtility:9
82631[32] -1 -2 SUtility:32
55515[45] -1 55803[32] -1 55811[45] -1 222391[28] -1 222423[72] -1 222435[4] -1 222571[63] -1 222579[54] -1 -2 SUtility:343
56217[10] -1 56225[12] -1 56273[48] -1 56277[48] -1 84739[30] -1 84815[35] -1 84843[63] -1 87295[30] -1 87299[48] -1 87327[24] -1 89721[5] -1 89745[4] -1 -2 SUtility:357
88663[32] -1 88679[18] -1 -2 SUtility:50
83235[24] -1 203729[48] -1 -2 SUtility:72
55271[32] -1 55455[7] -1 222371[32] -1 -2 SUtility:71
84159[14] -1 84183[56] -1 -2 SUtility:70
56057[32] -1 -2 SUtility:32
83015[63] -1 -2 SUtility:63
203729[64] -1 -2 SUtility:64
222799[45] -1 -2 SUtility:45
82543[16] -1 82547[24] -1 82551[18] -1 82603[4] -1 82615[3] -1 82623[32] -1 85887[49] -1 -2 SUtility:146
222835[18] -1 -2 SUtility:18
78359[42] -1 78427[9] -1 78431[64] -1 228739[14] -1 228751[12] -1 -2 SUtility:141
55531[14] -1 55563[7] -1 55643[24] -1 55919[40] -1 55927[6] -1 56011[32] -1 56065[45] -1 -2 SUtility:168
83451[18] -1 86903[24] -1 86939[15] -1 86943[35] -1 90109[18] -1 90133[25] -1 -2 SUtility:135
81615[49] -1 82719[36] -1 -2 SUtility:85
55479[42] -1 55827[8] -1 55943[2] -1 55955[28] -1 222467[54] -1 222643[56] -1 222659[4] -1 222667[28] -1 222671[45] -1 -2 SUtility:267
82719[12] -1 84643[40] -1 84647[2] -1 84663[28] -1 84667[20] -1 84855[2] -1 -2 SUtility:104
84723[15] -1 84731[6] -1 84787[10] -1 84827[45] -1 84831[56] -1 85043[28] -1 85051[32] -1 85055[6] -1 86055[7] -1 86907[7] -1 87039[64] -1 87067[2] -1 -2 SUtility:278
55411[32] -1 -2 SUtility:32
55283[14] -1 -2 SUtility:14
81567[63] -1 81579[35] -1 81583[48] -1 203729[48] -1 -2 SUtility:194
55283[49] -1 55455[56] -1 55543[12] -1 55603[45] -1 -2 SUtility:162
84047[14] -1 84051[14] -1 84075[30] -1 87063[8] -1 87203[27] -1 -2 SUtility:93
222379[32] -1 -2 SUtility:32
55527[27] -1 222323[16] -1 -2 SUtility:43
84179[18] -1 -2 SUtility:18
80959[6] -1 80987[10] -1 81011[24] -1 81027[5] -1 85467[5] -1 86055[4] -1 89829[18] -1 -2 SUtility:72
78687[32] -1 79831[3] -1 79835[63] -1 82811[8] -1 82815[8] -1 82827[54] -1 -2 SUtility:168
83151[2] -1 -2 SUtility:2
55999[64] -1 -2 SUtility:64
55415[18] -1 55503[24] -1 55511[56] -1 55819[32] -1 56553[45] -1 56561[42] -1 56633[5] -1 222391[42] -1 -2 SUtility:264
55267[42] -1 55291[27] -1 55295[48] -1 55315[32] -1 55319[4] -1 55323[21] -1 55327[32] -1 222331[45] -1 222335[2] -1 -2 SUtility:253
55831[24] -1 55835[28] -1 55839[42] -1 55847[10] -1 82255[8] -1 83783[8] -1 83859[15] -1 83947[3] -1 222607[54] -1 -2 SUtility:192
81635[42] -1 81647[45] -1 84771[32] -1 84815[30] -1 -2 SUtility:149
86207[12] -1 -2 SUtility:12
81639[36] -1 84759[54] -1 86895[6] -1 87075[27] -1 -2 SUtility:123
83067[8] -1 -2 SUtility:8
79343[5] -1 79351[45] -1 79411[15] -1 86075[3] -1 86091[2] -1 86095[40] -1 86111[48] -1 86115[63] -1 86131[30] -1 86143[1] -1 86887[27] -1 86947[2] -1 86951[48] -1 86979[5] -1 87127[32] -1 87159[49] -1 87163[8] -1 87167[6] -1 87179[6] -1 87187[7] -1 87203[9] -1 87207[5] -1 229139[42] -1 229143[24] -1 -2 SUtility:522
84759[48] -1 84811[5] -1 -2 SUtility:53
87095[49] -1 -2 SUtility:49
82463[16] -1 -2 SUtility:16
55619[7] -1 56073[21] -1 56077[36] -1 56113[32] -1 222683[24] -1 222691[6] -1 222707[18] -1 222747[6] -1 -2 SUtility:150
55275[20] -1 -2 SUtility:20
55487[12] -1 -2 SUtility:12
81379[8] -1 83967[14] -1 84731[48] -1 84759[24] -1 87283[18] -1 89805[27] -1 89829[14] -1 -2 SUtility:153
222319[30] -1 -2 SUtility:30
82515[42] -1 -2 SUtility:42
81635[48] -1 -2 SUtility:48
78107[16] -1 78111[56] -1 78675[36] -1 81359[16] -1 81363[12] -1 81375[18] -1 81395[72] -1 81407[35] -1 81415[56] -1 81419[27] -1 81423[18] -1 81427[56] -1 81431[1] -1 81439[4] -1 81447[6] -1 81459[24] -1 81479[14] -1 84803[35] -1 84823[12] -1 85975[20] -1 85979[6] -1 88651[2] -1 88659[4] -1 89621[40] -1 228807[14] -1 229127[54] -1 -2 SUtility:654
79335[45] -1 79399[18] -1 82063[36] -1 82115[28] -1 -2 SUtility:127
86263[6] -1 86267[14] -1 -2 SUtility:20
82719[28] -1 -2 SUtility:28
86483[63] -1 -2 SUtility:63
55271[16] -1 55783[48] -1 -2 SUtility:64
82719[32] -1 83211[81] -1 -2 SUtility:113
78719[2] -1 79767[42] -1 82771[6] -1 84999[20] -1 85003[54] -1 85011[24] -1 -2 SUtility:148
55267[6] -1 55271[28] -1 55283[42] -1 55463[12] -1 55543[12] -1 55619[2] -1 55943[6] -1 56761[15] -1 222631[32] -1 -2 SUtility:155
55315[24] -1 55323[21] -1 -2 SUtility:45
79323[24] -1 79639[40] -1 79891[18] -1 79899[18] -1 80051[7] -1 80079[2] -1 80155[32] -1 80367[6] -1 80375[36] -1 80387[32] -1 86279[3] -1 89149[81] -1 -2 SUtility:299
81615[14] -1 85995[9] -1 86003[12] -1 203741[54] -1 -2 SUtility:89
82463[56] -1 -2 SUtility:56
56761[20] -1 -2 SUtility:20
84247[25] -1 84267[10] -1 -2 SUtility:35
55275[35] -1 55351[18] -1 -2 SUtility:53
55915[72] -1 -2 SUtility:72
83099[63] -1 83475[12] -1 83547[5] -1 -2 SUtility:80
83135[30] -1 84639[12] -1 84647[7] -1 84671[35] -1 228987[21] -1 -2 SUtility:105
85615[32] -1 -2 SUtility:32
55291[45] -1 -2 SUtility:45
55283[14] -1 55471[56] -1 55543[9] -1 55619[2] -1 55835[49] -1 55875[28] -1 55895[48] -1 55927[9] -1 56029[24] -1 56761[45] -1 56769[4] -1 197025[72] -1 222643[56] -1 -2 SUtility:416
55407[32] -1 -2 SUtility:32
55267[24] -1 -2 SUtility:24
89821[15] -1 89849[12] -1 -2 SUtility:27
222435[6] -1 -2 SUtility:6
56217[16] -1 56225[16] -1 -2 SUtility:32
79975[4] -1 -2 SUtility:4
84743[8] -1 84839[20] -1 -2 SUtility:28
80919[10] -1 -2 SUtility:10
81587[48] -1 81615[63] -1 -2 SUtility:111
55887[7] -1 55895[48] -1 86243[6] -1 -2 SUtility:61
84159[56] -1 84183[35] -1 84247[5] -1 84295[21] -1 89653[28] -1 -2 SUtility:145
55771[6] -1 56061[18] -1 56145[72] -1 81307[20] -1 85399[7] -1 222647[5] -1 222671[81] -1 -2 SUtility:209
78591[16] -1 78599[48] -1 78603[16] -1 78631[18] -1 78659[56] -1 82911[54] -1 82991[21] -1 83099[18] -1 83927[18] -1 84587[2] -1 85459[45] -1 90085[5] -1 90149[72] -1 228979[45] -1 -2 SUtility:434
84799[6] -1 84855[4] -1 84859[24] -1 -2 SUtility:34
82875[18] -1 -2 SUtility:18
89089[64] -1 89101[14] -1 -2 SUtility:78
85855[27] -1 -2 SUtility:27
55447[48] -1 55451[9] -1 55867[16] -1 55875[63] -1 56029[21] -1 56277[24] -1 56353[36] -1 56401[12] -1 56417[4] -1 78995[14] -1 79019[5] -1 80935[42] -1 87279[36] -1 89981[64] -1 89997[6] -1 90101[7] -1 90133[30] -1 90157[6] -1 222359[20] -1 229071[45] -1 -2 SUtility:508
55283[28] -1 55351[12] -1 -2 SUtility:40
222391[56] -1 222835[18] -1 222859[20] -1 222903[15] -1 222931[18] -1 223063[40] -1 -2 SUtility:167
55271[32] -1 55463[3] -1 -2 SUtility:35
55483[14] -1 -2 SUtility:14
56761[15] -1 56769[16] -1 -2 SUtility:31
56761[45] -1 -2 SUtility:45
222439[6] -1 222463[45] -1 -2 SUtility:51
78891[18] -1 81615[63] -1 82531[9] -1 82719[8] -1 83175[3] -1 83179[1] -1 89261[5] -1 89433[36] -1 -2 SUtility:143
88953[8] -1 -2 SUtility:8
222491[48] -1 222583[8] -1 222963[18] -1 222967[9] -1 -2 SUtility:83
56765[28] -1 222615[6] -1 222643[14] -1 -2 SUtility:48
203729[32] -1 -2 SUtility:32
83567[56] -1 -2 SUtility:56
82811[6] -1 -2 SUtility:6
84603[35] -1 84951[14] -1 85067[21] -1 89693[10] -1 -2 SUtility:80
78343[32] -1 78347[40] -1 198381[40] -1 228751[12] -1 -2 SUtility:124
89733[32] -1 -2 SUtility:32
84603[45] -1 -2 SUtility:45
83183[3] -1 86279[9] -1 89437[9] -1 89441[42] -1 -2 SUtility:63
88595[6] -1 200589[8] -1 -2 SUtility:14
84719[42] -1 -2 SUtility:42
81975[72] -1 86187[24] -1 -2 SUtility:96
228795[49] -1 -2 SUtility:49
89721[3] -1 -2 SUtility:3
55891[12] -1 56561[56] -1 222471[27] -1 -2 SUtility:95
81615[49] -1 82719[12] -1 83167[12] -1 83175[8] -1 83179[4] -1 83227[32] -1 83631[18] -1 83991[24] -1 84023[21] -1 84131[16] -1 84135[45] -1 84239[35] -1 86019[24] -1 89401[15] -1 203745[7] -1 -2 SUtility:322
55543[18] -1 55559[8] -1 55887[7] -1 55891[4] -1 55895[72] -1 56761[5] -1 56769[20] -1 -2 SUtility:134
83155[8] -1 -2 SUtility:8
55283[7] -1 55879[35] -1 56041[32] -1 56761[25] -1 56769[12] -1 -2 SUtility:111
79207[14] -1 79243[1] -1 79595[3] -1 79731[4] -1 81187[9] -1 81203[4] -1 86367[28] -1 86371[1] -1 86499[18] -1 86651[36] -1 86703[54] -1 86915[15] -1 87319[7] -1 87323[5] -1 89757[54] -1 89845[54] -1 228811[5] -1 -2 SUtility:312
55719[30] -1 56769[28] -1 -2 SUtility:58
83339[2] -1 -2 SUtility:2
56201[21] -1 -2 SUtility:21
89317[48] -1 89321[64] -1 89365[18] -1 -2 SUtility:130
222611[32] -1 222943[9] -1 222955[27] -1 -2 SUtility:68
84267[15] -1 84755[24] -1 84811[3] -1 -2 SUtility:42
87295[10] -1 -2 SUtility:10
55283[7] -1 -2 SUtility:7
90157[24] -1 -2 SUtility:24
55491[35] -1 55911[24] -1 55915[56] -1 222491[6] -1 -2 SUtility:121
88043[4] -1 88051[36] -1 88055[81] -1 88063[42] -1 88067[18] -1 88075[12] -1 -2 SUtility:193
55283[14] -1 55327[56] -1 -2 SUtility:70
56049[49] -1 -2 SUtility:49
83243[36] -1 -2 SUtility:36
80815[20] -1 81467[81] -1 81471[12] -1 84803[63] -1 84823[4] -1 86687[30] -1 88659[3] -1 -2 SUtility:213
55831[36] -1 55835[42] -1 55875[14] -1 55887[7] -1 55891[16] -1 55895[32] -1 55899[9] -1 84867[10] -1 87295[35] -1 -2 SUtility:201
81579[63] -1 83547[20] -1 203733[72] -1 -2 SUtility:155
87243[18] -1 87247[3] -1 -2 SUtility:21
81635[54] -1 -2 SUtility:54
84815[40] -1 84831[42] -1 -2 SUtility:82
86947[7] -1 87159[14] -1 87167[8] -1 198433[20] -1 -2 SUtility:49
87063[48] -1 87111[6] -1 87187[6] -1 -2 SUtility:60
55427[40] -1 55655[21] -1 55679[63] -1 56341[72] -1 222439[6] -1 222455[45] -1 222471[27] -1 -2 SUtility:274
83995[8] -1 85387[45] -1 86827[3] -1 -2 SUtility:56
83975[35] -1 88945[9] -1 89593[6] -1 -2 SUtility:50
83783[16] -1 86099[5] -1 86119[63] -1 86179[56] -1 -2 SUtility:140
79283[27] -1 79315[40] -1 89949[28] -1 -2 SUtility:95
56761[40] -1 56769[32] -1 222643[42] -1 -2 SUtility:114
55319[24] -1 55943[10] -1 82719[4] -1 203741[63] -1 203745[3] -1 -2 SUtility:104
82659[81] -1 82679[56] -1 82719[36] -1 -2 SUtility:173
222599[24] -1 -2 SUtility:24
84815[20] -1 -2 SUtility:20
55651[45] -1 -2 SUtility:45
83639[64] -1 83647[7] -1 84603[20] -1 228975[18] -1 228987[14] -1 -2 SUtility:123
222439[16] -1 -2 SUtility:16
55319[24] -1 222371[24] -1 -2 SUtility:48
55287[30] -1 55343[7] -1 55971[18] -1 -2 SUtility:55
83223[5] -1 -2 SUtility:5
222343[15] -1 222403[18] -1 -2 SUtility:33
56565[10] -1 -2 SUtility:10
81603[6] -1 -2 SUtility:6
56761[5] -1 56769[8] -1 -2 SUtility:13
55627[21] -1 56765[56] -1 56769[32] -1 222379[36] -1 222387[4] -1 222423[36] -1 222435[3] -1 -2 SUtility:188
83339[3] -1 83727[6] -1 86999[4] -1 -2 SUtility:13
55283[14] -1 55455[49] -1 56037[18] -1 56065[20] -1 56073[42] -1 222375[2] -1 -2 SUtility:145
55831[24] -1 55871[10] -1 -2 SUtility:34
56037[45] -1 56041[40] -1 222643[7] -1 -2 SUtility:92
56201[7] -1 -2 SUtility:7
83871[32] -1 -2 SUtility:32
82463[40] -1 82467[28] -1 85003[30] -1 85007[63] -1 228935[45] -1 -2 SUtility:206
55779[24] -1 55819[20] -1 55931[8] -1 55943[14] -1 55951[30] -1 55955[28] -1 55971[18] -1 222631[48] -1 -2 SUtility:190
56329[36] -1 56369[8] -1 222951[63] -1 -2 SUtility:107
55871[2] -1 -2 SUtility:2
56003[54] -1 56011[36] -1 56769[28] -1 -2 SUtility:118
55351[36] -1 -2 SUtility:36
56057[16] -1 -2 SUtility:16
88583[49] -1 -2 SUtility:49
55543[24] -1 55891[4] -1 55927[4] -1 55943[4] -1 -2 SUtility:36
56369[6] -1 -2 SUtility:6
82719[28] -1 -2 SUtility:28
81627[7] -1 -2 SUtility:7
55527[54] -1 55531[7] -1 56765[49] -1 222411[6] -1 -2 SUtility:116
55875[28] -1 222671[54] -1 222679[6] -1 -2 SUtility:88
55407[32] -1 55411[32] -1 56769[20] -1 88427[54] -1 -2 SUtility:138
55595[18] -1 56173[15] -1 222779[3] -1 222799[20] -1 -2 SUtility:56
56765[49] -1 56769[4] -1 -2 SUtility:53
82807[28] -1 82819[49] -1 222563[35] -1 -2 SUtility:112
55783[30] -1 -2 SUtility:30
83547[25] -1 84731[12] -1 84747[8] -1 86071[18] -1 86999[16] -1 203729[56] -1 -2 SUtility:135
88937[24] -1 88941[40] -1 88957[4] -1 89033[42] -1 -2 SUtility:110
55323[27] -1 55327[32] -1 55891[18] -1 55895[8] -1 55899[63] -1 222351[54] -1 -2 SUtility:202
79299[45] -1 84159[21] -1 84183[21] -1 84603[20] -1 84607[36] -1 86903[8] -1 86907[35] -1 89949[7] -1 -2 SUtility:193
83283[7] -1 83611[30] -1 84183[49] -1 -2 SUtility:86
83271[16] -1 83351[28] -1 -2 SUtility:44
55839[28] -1 55859[24] -1 55875[63] -1 -2 SUtility:115
55599[18] -1 56765[21] -1 -2 SUtility:39
79775[7] -1 88543[8] -1 89745[12] -1 -2 SUtility:27
81615[56] -1 228939[1] -1 -2 SUtility:57
79271[63] -1 80291[81] -1 80407[24] -1 83975[35] -1 85215[16] -1 85219[35] -1 85635[30] -1 86003[36] -1 86031[63] -1 198429[42] -1 -2 SUtility:425
88683[63] -1 -2 SUtility:63
55367[45] -1 55439[8] -1 55443[5] -1 56373[10] -1 222351[54] -1 222483[24] -1 -2 SUtility:146
83415[21] -1 83547[15] -1 83995[40] -1 86775[21] -1 -2 SUtility:97
83967[18] -1 228759[14] -1 -2 SUtility:32
86155[24] -1 86447[42] -1 86583[72] -1 -2 SUtility:138
222371[72] -1 222375[4] -1 -2 SUtility:76
56765[49] -1 -2 SUtility:49
83375[7] -1 83403[24] -1 83411[42] -1 83611[35] -1 -2 SUtility:108
89745[8] -1 -2 SUtility:8
55323[12] -1 55355[20] -1 55367[81] -1 55379[30] -1 55387[42] -1 55391[27] -1 222323[16] -1 -2 SUtility:228
83351[7] -1 -2 SUtility:7
55651[63] -1 55679[49] -1 55687[28] -1 -2 SUtility:140
80135[8] -1 86803[24] -1 86811[4] -1 -2 SUtility:36
55663[1] -1 -2 SUtility:1
55527[27] -1 55535[14] -1 55543[6] -1 55551[4] -1 55555[20] -1 55559[4] -1 55563[9] -1 222395[63] -1 -2 SUtility:147
84719[18] -1 89517[72] -1 198405[6] -1 228707[63] -1 228839[27] -1 228983[24] -1 229027[63] -1 -2 SUtility:273
56765[63] -1 222967[2] -1 -2 SUtility:65
78043[24] -1 84603[5] -1 84607[12] -1 84771[28] -1 84867[18] -1 84883[72] -1 84995[7] -1 84999[45] -1 85003[18] -1 228987[42] -1 -2 SUtility:271
56553[15] -1 56557[45] -1 -2 SUtility:60
83723[7] -1 83727[27] -1 87031[16] -1 -2 SUtility:50
86947[6] -1 -2 SUtility:6
222435[2] -1 -2 SUtility:2
56197[24] -1 -2 SUtility:24
55843[24] -1 56029[21] -1 89717[30] -1 89745[12] -1 222675[24] -1 -2 SUtility:111
198453[5] -1 -2 SUtility:5
89621[35] -1 -2 SUtility:35
55543[21] -1 55559[5] -1 56761[30] -1 -2 SUtility:56
84591[18] -1 84875[45] -1 89953[12] -1 -2 SUtility:75
55891[14] -1 55895[64] -1 78439[5] -1 78779[7] -1 90117[42] -1 -2 SUtility:132
83251[15] -1 83547[20] -1 -2 SUtility:35
85003[24] -1 -2 SUtility:24
89645[54] -1 -2 SUtility:54
78675[9] -1 -2 SUtility:9
81095[2] -1 -2 SUtility:2
55439[8] -1 55455[49] -1 222375[12] -1 -2 SUtility:69
86039[3] -1 86063[15] -1 -2 SUtility:18
78051[7] -1 79167[8] -1 79339[12] -1 79495[2] -1 79511[30] -1 79975[28] -1 81179[10] -1 81219[45] -1 84639[24] -1 84663[8] -1 84731[42] -1 84747[2] -1 84783[8] -1 85315[15] -1 89717[25] -1 203729[32] -1 -2 SUtility:298
79531[27] -1 86963[25] -1 -2 SUtility:52
85131[10] -1 85879[42] -1 85883[8] -1 85887[56] -1 88311[24] -1 88315[4] -1 -2 SUtility:144
82567[56] -1 -2 SUtility:56
83719[8] -1 83723[4] -1 83727[18] -1 83731[30] -1 85003[6] -1 -2 SUtility:66
83235[6] -1 -2 SUtility:6
222335[16] -1 -2 SUtility:16
55267[24] -1 -2 SUtility:24
81615[14] -1 -2 SUtility:14
55831[20] -1 55835[49] -1 -2 SUtility:69
78911[25] -1 -2 SUtility:25
55515[72] -1 55523[7] -1 55871[2] -1 55903[12] -1 222387[2] -1 222391[28] -1 222607[36] -1 -2 SUtility:159
87119[42] -1 203745[4] -1 -2 SUtility:46
84071[12] -1 -2 SUtility:12
55515[54] -1 55539[25] -1 55543[21] -1 55603[40] -1 55807[4] -1 55811[18] -1 222491[30] -1 222531[8] -1 222543[6] -1 222599[12] -1 222903[40] -1 -2 SUtility:258
78359[28] -1 84723[25] -1 228759[21] -1 -2 SUtility:74
56401[30] -1 85087[45] -1 -2 SUtility:75
55327[40] -1 55567[2] -1 222395[72] -1 222599[36] -1 -2 SUtility:150
83159[5] -1 -2 SUtility:5
88941[40] -1 89153[72] -1 -2 SUtility:112
55271[36] -1 55291[45] -1 55351[42] -1 222395[36] -1 -2 SUtility:159
82447[6] -1 -2 SUtility:6
81639[6] -1 82771[10] -1 -2 SUtility:16
56769[12] -1 222343[35] -1 222403[36] -1 -2 SUtility:83
55763[48] -1 55779[21] -1 -2 SUtility:69
86483[14] -1 -2 SUtility:14
89133[16] -1 -2 SUtility:16
86055[2] -1 -2 SUtility:2
78343[72] -1 -2 SUtility:72
78715[48] -1 85403[63] -1 85619[16] -1 -2 SUtility:127
55355[15] -1 -2 SUtility:15
80195[20] -1 80199[7] -1 80203[36] -1 88799[24] -1 -2 SUtility:87
78127[56] -1 82511[8] -1 -2 SUtility:64
79003[3] -1 -2 SUtility:3
55907[9] -1 55931[12] -1 55935[42] -1 55947[21] -1 55959[4] -1 55967[64] -1 55971[21] -1 55975[72] -1 55999[32] -1 56003[30] -1 56015[35] -1 222631[40] -1 -2 SUtility:382
79495[3] -1 82475[42] -1 84115[9] -1 84207[5] -1 84211[5] -1 84719[36] -1 84731[36] -1 84819[20] -1 228983[6] -1 229155[15] -1 -2 SUtility:177
84775[6] -1 84779[9] -1 -2 SUtility:15
55267[42] -1 55271[12] -1 55295[30] -1 55323[9] -1 55351[18] -1 55431[6] -1 55879[25] -1 55951[30] -1 56041[8] -1 78163[4] -1 84183[35] -1 84947[81] -1 85007[7] -1 88571[54] -1 89705[21] -1 222319[45] -1 222343[25] -1 222643[7] -1 222655[24] -1 222659[20] -1 222667[63] -1 222915[45] -1 -2 SUtility:611
56037[45] -1 56041[48] -1 222643[42] -1 -2 SUtility:135
84159[42] -1 84199[12] -1 -2 SUtility:54
55267[36] -1 55271[8] -1 55287[42] -1 55291[81] -1 55295[36] -1 55319[8] -1 55335[40] -1 55339[6] -1 55351[54] -1 83975[15] -1 86107[32] -1 222331[30] -1 -2 SUtility:388
89797[3] -1 89809[36] -1 89813[9] -1 89837[8] -1 -2 SUtility:56
55843[24] -1 -2 SUtility:24
55271[8] -1 55283[63] -1 55443[9] -1 55463[12] -1 55503[72] -1 222439[12] -1 222459[81] -1 222467[6] -1 -2 SUtility:263
86195[35] -1 86199[42] -1 -2 SUtility:77
84159[21] -1 84199[9] -1 84267[35] -1 84603[45] -1 84607[36] -1 -2 SUtility:146
55439[24] -1 55451[7] -1 -2 SUtility:31
85699[56] -1 -2 SUtility:56
78239[15] -1 -2 SUtility:15
55271[16] -1 55295[6] -1 -2 SUtility:22
55399[81] -1 56769[28] -1 -2 SUtility:109
78051[42] -1 84855[6] -1 -2 SUtility:48
55295[42] -1 -2 SUtility:42
88683[54] -1 -2 SUtility:54
87275[6] -1 89809[20] -1 -2 SUtility:26
83851[6] -1 83855[15] -1 84731[48] -1 84759[6] -1 89453[3] -1 -2 SUtility:78
55283[28] -1 -2 SUtility:28
55651[54] -1 55703[63] -1 55707[4] -1 -2 SUtility:121
203729[56] -1 -2 SUtility:56
55415[54] -1 55419[49] -1 55427[40] -1 55431[3] -1 222375[10] -1 -2 SUtility:156
89185[16] -1 -2 SUtility:16
55283[56] -1 -2 SUtility:56
55463[6] -1 55479[24] -1 55543[21] -1 -2 SUtility:51
81647[81] -1 86043[30] -1 89517[8] -1 -2 SUtility:119
56761[30] -1 -2 SUtility:30
78163[4] -1 82447[12] -1 83235[9] -1 83603[6] -1 84107[6] -1 84147[63] -1 84159[14] -1 84203[27] -1 84723[40] -1 84731[36] -1 84739[54] -1 84791[14] -1 84799[15] -1 84835[16] -1 228719[20] -1 228983[15] -1 -2 SUtility:351
82663[5] -1 82671[48] -1 -2 SUtility:53
78731[35] -1 88969[2] -1 88973[54] -1 -2 SUtility:91
82879[42] -1 89013[27] -1 229187[16] -1 -2 SUtility:85
56065[15] -1 56373[25] -1 -2 SUtility:40
81795[42] -1 84755[48] -1 86143[3] -1 -2 SUtility:93
55475[21] -1 -2 SUtility:21
90157[30] -1 -2 SUtility:30
83151[2] -1 83747[16] -1 -2 SUtility:18
83151[3] -1 83159[45] -1 83591[7] -1 83603[4] -1 -2 SUtility:59
55475[28] -1 55487[12] -1 55503[24] -1 55839[35] -1 55843[48] -1 55847[18] -1 55859[6] -1 55867[8] -1 55871[8] -1 55883[42] -1 222383[36] -1 222607[54] -1 -2 SUtility:319
222439[18] -1 -2 SUtility:18
55527[63] -1 55531[14] -1 55535[14] -1 55543[27] -1 55551[28] -1 55555[25] -1 55859[27] -1 55871[8] -1 55875[63] -1 55887[8] -1 56761[5] -1 222395[54] -1 -2 SUtility:336
56761[35] -1 56765[42] -1 -2 SUtility:77
83963[14] -1 83983[64] -1 84047[49] -1 -2 SUtility:127
83395[6] -1 -2 SUtility:6
78587[9] -1 88531[30] -1 88583[28] -1 -2 SUtility:67
84591[18] -1 -2 SUtility:18
81583[40] -1 82711[30] -1 82771[14] -1 203729[24] -1 203733[56] -1 -2 SUtility:164
55927[1] -1 81615[49] -1 82719[36] -1 82755[40] -1 85995[18] -1 86003[54] -1 86011[28] -1 86019[48] -1 -2 SUtility:274
86143[4] -1 86167[20] -1 87203[45] -1 -2 SUtility:69
83147[24] -1 -2 SUtility:24
55379[24] -1 55391[18] -1 -2 SUtility:42
81179[35] -1 81627[4] -1 82647[6] -1 82711[12] -1 85627[32] -1 88707[18] -1 88711[27] -1 89013[9] -1 89877[32] -1 198421[12] -1 198425[45] -1 198433[15] -1 203785[8] -1 203789[35] -1 228787[18] -1 229179[36] -1 235967[10] -1 -2 SUtility:354
222679[3] -1 -2 SUtility:3
197025[32] -1 -2 SUtility:32
88711[72] -1 229179[48] -1 -2 SUtility:120
89681[28] -1 -2 SUtility:28
55543[3] -1 55551[36] -1 55559[8] -1 55891[14] -1 -2 SUtility:61
86939[20] -1 -2 SUtility:20
228979[9] -1 -2 SUtility:9
82991[24] -1 83783[16] -1 83827[12] -1 83859[30] -1 83879[8] -1 83927[8] -1 83935[24] -1 -2 SUtility:122
88945[2] -1 -2 SUtility:2
82875[48] -1 88711[27] -1 229179[48] -1 229183[24] -1 -2 SUtility:147
55267[24] -1 55271[36] -1 55283[28] -1 55287[24] -1 55291[36] -1 55295[48] -1 55319[28] -1 55323[24] -1 55327[32] -1 55335[56] -1 55343[14] -1 55351[12] -1 55463[6] -1 55475[42] -1 55483[21] -1 55487[3] -1 55503[32] -1 222319[30] -1 222331[15] -1 222335[4] -1 222339[48] -1 222379[12] -1 222383[18] -1 -2 SUtility:593
55343[63] -1 -2 SUtility:63
56277[18] -1 56373[40] -1 222671[45] -1 -2 SUtility:103
79523[32] -1 -2 SUtility:32
55587[63] -1 -2 SUtility:63
56633[45] -1 222835[24] -1 223019[54] -1 -2 SUtility:123
55891[8] -1 55895[16] -1 79775[28] -1 -2 SUtility:52
55755[45] -1 55783[24] -1 56549[35] -1 56765[35] -1 222423[9] -1 222659[36] -1 -2 SUtility:184
55803[48] -1 222379[24] -1 222491[6] -1 222527[12] -1 222571[7] -1 222599[30] -1 -2 SUtility:127
88823[16] -1 -2 SUtility:16
80227[7] -1 -2 SUtility:7
86055[6] -1 -2 SUtility:6
78719[16] -1 79323[8] -1 -2 SUtility:24
222679[9] -1 -2 SUtility:9
83339[6] -1 83451[14] -1 83495[3] -1 89313[14] -1 89317[32] -1 89365[3] -1 -2 SUtility:72
82727[54] -1 82771[6] -1 86059[72] -1 88667[32] -1 88775[40] -1 88783[36] -1 203729[24] -1 203733[64] -1 -2 SUtility:328
222863[54] -1 222931[4] -1 222947[8] -1 -2 SUtility:66
78239[21] -1 78859[30] -1 78875[5] -1 89829[6] -1 -2 SUtility:62
56549[15] -1 56553[5] -1 -2 SUtility:20
81615[49] -1 83211[18] -1 203741[63] -1 -2 SUtility:130
82747[8] -1 -2 SUtility:8
55323[9] -1 55679[21] -1 55719[35] -1 222331[20] -1 222455[10] -1 222471[54] -1 -2 SUtility:149
55267[54] -1 55283[56] -1 56217[8] -1 56633[20] -1 -2 SUtility:138
56769[8] -1 -2 SUtility:8
56761[45] -1 56769[24] -1 89701[63] -1 89705[21] -1 -2 SUtility:153
56037[81] -1 81251[14] -1 81295[6] -1 81331[14] -1 222615[27] -1 222643[21] -1 222667[42] -1 222679[9] -1 -2 SUtility:214
222439[14] -1 -2 SUtility:14
203729[64] -1 -2 SUtility:64
78359[14] -1 228735[8] -1 228739[49] -1 228743[15] -1 -2 SUtility:86
89705[21] -1 -2 SUtility:21
55839[21] -1 -2 SUtility:21
82447[30] -1 -2 SUtility:30
89433[28] -1 -2 SUtility:28
83663[36] -1 84875[20] -1 -2 SUtility:56
84867[2] -1 -2 SUtility:2
89877[16] -1 -2 SUtility:16
79983[30] -1 -2 SUtility:30
55271[16] -1 55287[24] -1 55475[28] -1 -2 SUtility:68
83547[45] -1 83719[48] -1 83723[8] -1 83727[6] -1 84731[48] -1 84747[2] -1 84759[12] -1 86499[30] -1 86691[36] -1 -2 SUtility:235
55355[15] -1 55363[14] -1 55387[7] -1 55443[8] -1 -2 SUtility:44
89537[16] -1 -2 SUtility:16
55811[63] -1 222583[24] -1 222599[6] -1 -2 SUtility:93
83135[25] -1 86919[81] -1 -2 SUtility:106
81603[10] -1 88663[8] -1 88679[30] -1 88779[49] -1 -2 SUtility:97
82463[8] -1 82467[49] -1 84855[2] -1 84867[12] -1 87075[18] -1 228935[63] -1 -2 SUtility:152
78687[28] -1 83815[15] -1 83891[7] -1 83895[72] -1 88969[5] -1 -2 SUtility:127
55267[24] -1 55287[54] -1 55291[18] -1 55527[45] -1 55539[5] -1 -2 SUtility:146
82719[4] -1 88759[27] -1 203729[24] -1 -2 SUtility:55
79495[9] -1 79499[4] -1 90157[36] -1 -2 SUtility:49
81571[32] -1 88783[36] -1 88823[16] -1 -2 SUtility:84
84603[30] -1 84607[42] -1 84867[4] -1 84871[9] -1 87087[12] -1 89705[24] -1 89717[10] -1 -2 SUtility:131
55267[24] -1 55271[32] -1 55315[64] -1 55323[15] -1 55351[36] -1 55887[4] -1 55891[12] -1 55895[64] -1 55899[54] -1 78351[7] -1 78359[63] -1 78427[27] -1 79671[12] -1 86055[5] -1 86475[49] -1 198381[16] -1 228739[35] -1 -2 SUtility:519
55283[28] -1 -2 SUtility:28
55831[36] -1 55843[48] -1 55847[18] -1 55875[42] -1 86215[32] -1 86231[20] -1 -2 SUtility:196
55375[12] -1 -2 SUtility:12
55267[18] -1 55271[20] -1 55351[54] -1 222331[45] -1 -2 SUtility:137
55643[36] -1 -2 SUtility:36
55283[21] -1 55295[18] -1 55339[54] -1 55351[18] -1 -2 SUtility:111
55427[45] -1 55455[14] -1 55483[21] -1 55835[7] -1 55847[8] -1 55859[21] -1 55875[28] -1 55899[45] -1 222339[24] -1 222387[6] -1 -2 SUtility:219
56169[56] -1 222755[8] -1 222759[30] -1 -2 SUtility:94
81567[63] -1 81579[63] -1 81583[48] -1 -2 SUtility:174
86911[28] -1 86947[5] -1 -2 SUtility:33
55267[30] -1 55307[27] -1 55315[24] -1 55427[40] -1 55547[4] -1 55551[20] -1 55555[10] -1 55559[4] -1 55575[72] -1 55583[12] -1 55623[8] -1 55887[1] -1 222403[72] -1 222611[56] -1 -2 SUtility:380
55327[32] -1 -2 SUtility:32
81615[7] -1 82719[20] -1 -2 SUtility:27
82159[5] -1 82163[72] -1 86455[36] -1 86459[8] -1 203785[8] -1 203789[21] -1 -2 SUtility:150
83547[25] -1 -2 SUtility:25
203729[24] -1 203733[16] -1 -2 SUtility:40
228943[49] -1 -2 SUtility:49
81535[12] -1 195647[14] -1 -2 SUtility:26
89437[8] -1 89441[63] -1 -2 SUtility:71
55295[18] -1 55339[54] -1 -2 SUtility:72
83975[35] -1 83979[8] -1 87531[49] -1 -2 SUtility:92
222859[4] -1 222863[12] -1 222903[35] -1 -2 SUtility:51
56173[21] -1 56185[54] -1 222775[7] -1 -2 SUtility:82
55831[32] -1 56057[56] -1 222631[48] -1 222679[3] -1 -2 SUtility:139
78731[20] -1 78875[45] -1 78879[56] -1 86951[30] -1 -2 SUtility:151
55283[14] -1 -2 SUtility:14
55871[8] -1 55875[49] -1 55879[15] -1 -2 SUtility:72
222775[35] -1 -2 SUtility:35
55651[27] -1 222439[2] -1 -2 SUtility:29
55267[42] -1 55291[45] -1 55323[9] -1 55419[56] -1 55423[9] -1 222343[30] -1 -2 SUtility:191
55295[6] -1 55307[54] -1 55323[15] -1 55327[8] -1 55351[6] -1 56769[32] -1 -2 SUtility:121
55811[63] -1 -2 SUtility:63
82719[4] -1 86003[24] -1 -2 SUtility:28
228823[8] -1 228827[4] -1 -2 SUtility:12
55443[5] -1 55447[54] -1 55543[12] -1 87403[25] -1 87407[64] -1 87535[18] -1 87543[21] -1 87555[28] -1 87567[5] -1 88063[12] -1 88071[28] -1 239471[12] -1 -2 SUtility:284
55831[24] -1 55835[42] -1 55839[14] -1 55843[40] -1 55847[14] -1 55875[21] -1 56037[54] -1 56041[40] -1 -2 SUtility:249
83627[36] -1 -2 SUtility:36
55463[27] -1 55475[35] -1 86499[42] -1 89721[1] -1 222383[6] -1 -2 SUtility:111
55487[6] -1 55491[15] -1 55651[9] -1 56561[7] -1 222379[20] -1 -2 SUtility:57
222663[16] -1 -2 SUtility:16
55267[36] -1 55323[18] -1 -2 SUtility:54
81615[49] -1 -2 SUtility:49
56037[54] -1 56041[72] -1 81587[30] -1 203729[64] -1 -2 SUtility:220
84207[25] -1 -2 SUtility:25
82875[30] -1 83963[7] -1 83971[45] -1 83979[4] -1 83983[32] -1 83999[2] -1 -2 SUtility:120
83939[81] -1 83943[28] -1 -2 SUtility:109
86055[9] -1 203729[32] -1 203733[72] -1 -2 SUtility:113
86263[7] -1 86775[21] -1 -2 SUtility:28
55351[18] -1 55515[18] -1 55831[24] -1 55835[28] -1 55883[42] -1 56057[40] -1 89745[32] -1 -2 SUtility:202
83183[8] -1 83851[4] -1 83891[6] -1 83923[30] -1 89441[49] -1 -2 SUtility:97
55275[40] -1 55283[63] -1 55351[6] -1 -2 SUtility:109
55475[63] -1 55479[36] -1 55487[18] -1 55491[15] -1 222379[16] -1 222383[12] -1 -2 SUtility:160
222951[63] -1 -2 SUtility:63
83147[32] -1 83159[25] -1 83183[1] -1 83275[8] -1 83403[3] -1 83411[14] -1 83551[42] -1 83567[32] -1 83611[35] -1 89329[5] -1 89345[49] -1 89349[4] -1 89353[9] -1 89357[36] -1 -2 SUtility:295
88531[12] -1 88535[8] -1 88579[24] -1 89453[9] -1 -2 SUtility:53
83851[1] -1 -2 SUtility:1
55411[28] -1 222343[5] -1 222403[45] -1 -2 SUtility:78
78343[72] -1 78395[12] -1 81699[5] -1 81703[4] -1 81707[32] -1 85995[45] -1 86887[9] -1 86895[7] -1 86911[28] -1 86947[4] -1 86979[25] -1 87127[16] -1 89433[12] -1 89757[9] -1 89829[8] -1 89849[6] -1 228747[10] -1 228751[18] -1 -2 SUtility:322
55463[3] -1 55543[3] -1 55551[36] -1 55555[20] -1 55559[1] -1 55919[56] -1 55927[6] -1 79347[21] -1 79351[63] -1 79411[20] -1 83547[20] -1 83571[18] -1 83575[9] -1 83579[10] -1 83583[72] -1 222663[8] -1 -2 SUtility:366
83223[25] -1 -2 SUtility:25
55267[24] -1 55271[36] -1 55315[72] -1 55323[9] -1 55543[9] -1 55551[8] -1 55559[9] -1 55595[6] -1 55619[3] -1 55651[54] -1 55719[45] -1 55887[1] -1 55891[2] -1 55895[64] -1 55899[81] -1 56029[15] -1 56113[32] -1 56201[49] -1 56229[5] -1 56337[20] -1 56405[20] -1 88941[30] -1 88957[28] -1 89033[28] -1 222407[10] -1 222447[49] -1 222947[16] -1 222975[28] -1 -2 SUtility:753
55443[5] -1 55447[6] -1 55451[1] -1 222347[25] -1 222351[48] -1 222359[25] -1 -2 SUtility:110
79079[54] -1 85755[12] -1 85763[48] -1 85863[9] -1 -2 SUtility:123
55455[49] -1 -2 SUtility:49
82719[36] -1 89517[72] -1 -2 SUtility:108
78371[14] -1 89973[42] -1 90049[18] -1 228739[49] -1 228747[12] -1 -2 SUtility:135
55623[7] -1 55755[30] -1 55807[8] -1 56077[63] -1 222695[8] -1 -2 SUtility:116
85911[63] -1 -2 SUtility:63
55463[24] -1 55551[32] -1 55839[63] -1 55887[8] -1 55903[4] -1 86055[5] -1 222615[6] -1 222643[35] -1 228999[24] -1 -2 SUtility:201
55719[25] -1 -2 SUtility:25
55439[28] -1 55443[3] -1 55451[5] -1 -2 SUtility:36
82719[16] -1 203733[24] -1 -2 SUtility:40
55267[30] -1 55271[32] -1 55323[18] -1 55351[54] -1 55411[8] -1 55643[54] -1 56761[10] -1 56769[24] -1 222331[20] -1 222335[18] -1 222439[10] -1 -2 SUtility:278
83183[7] -1 83719[48] -1 87275[6] -1 87283[9] -1 -2 SUtility:70
78731[45] -1 -2 SUtility:45
56761[40] -1 -2 SUtility:40
222347[10] -1 222835[9] -1 223023[28] -1 -2 SUtility:47
56169[72] -1 -2 SUtility:72
84719[36] -1 228951[12] -1 239403[6] -1 -2 SUtility:54
89745[4] -1 -2 SUtility:4
55483[14] -1 55491[15] -1 55503[48] -1 55559[4] -1 -2 SUtility:81
55875[28] -1 -2 SUtility:28
55463[15] -1 55491[35] -1 55527[27] -1 55531[21] -1 55543[6] -1 55559[7] -1 -2 SUtility:111
55651[72] -1 -2 SUtility:72
55267[42] -1 55315[56] -1 55475[56] -1 55487[21] -1 55543[9] -1 55551[24] -1 55555[45] -1 56761[30] -1 222339[56] -1 222767[24] -1 -2 SUtility:363
83375[35] -1 83403[3] -1 88683[54] -1 89645[54] -1 -2 SUtility:146
55275[5] -1 55331[6] -1 82727[63] -1 222439[6] -1 -2 SUtility:80
83859[45] -1 83879[7] -1 86207[8] -1 -2 SUtility:60
86987[8] -1 86999[36] -1 -2 SUtility:44
55871[12] -1 -2 SUtility:12
89537[10] -1 89541[4] -1 206603[9] -1 -2 SUtility:23
78351[28] -1 198381[64] -1 228747[8] -1 228751[9] -1 -2 SUtility:109
78891[16] -1 206603[5] -1 -2 SUtility:21
78687[8] -1 85407[1] -1 85615[20] -1 -2 SUtility:29
55411[16] -1 -2 SUtility:16
81779[9] -1 81787[14] -1 81967[18] -1 81971[12] -1 81975[40] -1 81983[20] -1 86091[6] -1 86187[56] -1 89337[30] -1 -2 SUtility:205
83935[32] -1 86407[20] -1 86411[10] -1 89453[6] -1 -2 SUtility:68
55875[42] -1 -2 SUtility:42
84639[4] -1 84647[3] -1 84655[7] -1 -2 SUtility:14
82543[16] -1 85915[63] -1 -2 SUtility:79
78171[28] -1 78175[9] -1 84743[16] -1 -2 SUtility:53
55355[5] -1 55359[49] -1 55363[10] -1 55371[40] -1 55387[28] -1 56049[21] -1 222679[6] -1 -2 SUtility:159
81063[36] -1 89809[16] -1 89829[16] -1 -2 SUtility:68
55831[24] -1 -2 SUtility:24
84479[42] -1 84727[63] -1 84755[48] -1 84767[6] -1 -2 SUtility:159
56761[25] -1 56769[32] -1 -2 SUtility:57
55651[45] -1 -2 SUtility:45
88423[16] -1 88427[72] -1 -2 SUtility:88
55831[32] -1 -2 SUtility:32
55643[24] -1 55663[4] -1 222439[18] -1 222471[18] -1 -2 SUtility:64
55419[49] -1 222343[10] -1 -2 SUtility:59
89701[42] -1 -2 SUtility:42
82471[24] -1 82479[72] -1 84663[8] -1 -2 SUtility:104
84931[28] -1 84939[16] -1 84975[64] -1 84979[6] -1 -2 SUtility:114
89501[12] -1 89505[28] -1 -2 SUtility:40
83283[7] -1 83807[63] -1 86231[15] -1 203729[16] -1 -2 SUtility:101
55283[7] -1 55323[15] -1 223023[28] -1 -2 SUtility:50
228795[63] -1 -2 SUtility:63
56765[56] -1 -2 SUtility:56
55875[63] -1 -2 SUtility:63
55839[35] -1 55843[16] -1 55931[24] -1 55959[12] -1 56173[12] -1 56177[21] -1 56181[4] -1 56193[36] -1 222631[56] -1 -2 SUtility:216
79527[9] -1 -2 SUtility:9
55531[35] -1 -2 SUtility:35
56201[42] -1 -2 SUtility:42
55831[24] -1 55839[7] -1 55887[1] -1 55891[4] -1 55899[54] -1 55903[14] -1 83403[24] -1 222643[35] -1 222679[9] -1 -2 SUtility:172
55327[72] -1 88167[8] -1 -2 SUtility:80
56769[28] -1 -2 SUtility:28
55515[18] -1 55643[36] -1 222387[4] -1 222439[14] -1 222471[63] -1 -2 SUtility:135
84603[40] -1 -2 SUtility:40
83987[21] -1 198429[6] -1 -2 SUtility:27
79451[8] -1 -2 SUtility:8
81499[32] -1 -2 SUtility:32
88651[7] -1 -2 SUtility:7
55343[28] -1 55351[48] -1 -2 SUtility:76
79439[15] -1 79731[14] -1 80019[24] -1 80035[8] -1 80123[4] -1 80199[8] -1 80203[81] -1 81199[3] -1 81699[1] -1 81923[3] -1 82019[18] -1 82023[7] -1 82167[63] -1 83987[27] -1 84079[8] -1 85263[1] -1 85327[20] -1 86279[3] -1 86711[15] -1 86839[4] -1 86911[36] -1 87127[16] -1 198417[8] -1 -2 SUtility:387
88969[2] -1 -2 SUtility:2
81615[42] -1 235967[30] -1 -2 SUtility:72
83287[16] -1 -2 SUtility:16
55847[12] -1 55859[15] -1 -2 SUtility:27
84159[21] -1 84183[56] -1 84187[24] -1 84199[18] -1 84247[15] -1 -2 SUtility:134
80815[16] -1 81603[18] -1 81695[15] -1 81707[28] -1 81723[15] -1 81991[2] -1 84803[56] -1 86391[15] -1 86407[8] -1 86411[6] -1 203733[8] -1 -2 SUtility:187
55339[36] -1 222527[48] -1 222535[45] -1 222599[42] -1 222931[2] -1 222943[9] -1 222947[16] -1 223063[10] -1 -2 SUtility:208
222439[18] -1 -2 SUtility:18
55267[54] -1 55275[40] -1 55283[63] -1 55287[18] -1 55295[18] -1 55323[21] -1 55327[72] -1 55335[24] -1 55339[42] -1 55351[42] -1 55891[10] -1 56765[49] -1 222323[40] -1 222607[54] -1 -2 SUtility:547
87243[54] -1 87255[6] -1 87863[36] -1 222943[7] -1 -2 SUtility:103
55291[45] -1 84243[28] -1 -2 SUtility:73
82807[35] -1 85899[32] -1 85903[9] -1 85907[42] -1 85911[18] -1 86491[63] -1 86591[16] -1 86595[81] -1 88735[45] -1 88815[35] -1 88969[3] -1 89453[9] -1 89517[16] -1 208743[42] -1 -2 SUtility:446
81131[28] -1 81139[35] -1 -2 SUtility:63
81607[5] -1 86063[9] -1 -2 SUtility:14
90157[24] -1 -2 SUtility:24
83711[42] -1 84075[12] -1 87003[30] -1 -2 SUtility:84
83171[21] -1 -2 SUtility:21
83347[28] -1 83351[49] -1 83963[21] -1 83987[6] -1 84079[24] -1 85379[4] -1 85383[42] -1 85851[5] -1 89249[15] -1 -2 SUtility:194
56037[27] -1 -2 SUtility:27
84679[64] -1 84999[25] -1 85003[30] -1 -2 SUtility:119
55527[54] -1 55535[6] -1 -2 SUtility:60
83099[9] -1 83223[15] -1 83923[54] -1 83943[7] -1 -2 SUtility:85
55331[12] -1 -2 SUtility:12
55271[12] -1 -2 SUtility:12
55543[12] -1 55563[6] -1 -2 SUtility:18
55283[35] -1 55539[40] -1 222407[15] -1 -2 SUtility:90
203733[8] -1 -2 SUtility:8
83795[4] -1 83815[15] -1 83851[3] -1 83855[24] -1 83891[3] -1 83895[81] -1 83939[63] -1 83943[63] -1 89437[8] -1 89441[56] -1 -2 SUtility:320
81335[21] -1 -2 SUtility:21
55275[30] -1 222583[40] -1 -2 SUtility:70
81647[27] -1 82719[4] -1 -2 SUtility:31
84191[45] -1 84719[42] -1 84723[20] -1 84771[8] -1 84791[56] -1 84795[45] -1 84799[21] -1 84815[10] -1 84819[10] -1 86407[28] -1 86411[2] -1 -2 SUtility:287
89493[2] -1 -2 SUtility:2
81627[4] -1 88763[63] -1 -2 SUtility:67
84047[14] -1 84075[42] -1 84079[32] -1 -2 SUtility:88
84591[3] -1 -2 SUtility:3
87295[20] -1 -2 SUtility:20
86595[54] -1 -2 SUtility:54
55927[2] -1 -2 SUtility:2
88961[8] -1 -2 SUtility:8
87279[16] -1 -2 SUtility:16
81627[5] -1 -2 SUtility:5
55283[35] -1 55463[21] -1 55559[6] -1 55871[8] -1 56037[18] -1 222611[40] -1 222711[12] -1 -2 SUtility:140
81835[30] -1 82411[3] -1 82479[27] -1 -2 SUtility:60
85039[8] -1 85051[32] -1 85055[4] -1 85651[56] -1 -2 SUtility:100
55335[32] -1 55339[6] -1 -2 SUtility:38
56561[28] -1 56633[10] -1 -2 SUtility:38
222563[7] -1 222599[6] -1 -2 SUtility:13
55535[4] -1 56761[35] -1 -2 SUtility:39
198461[24] -1 -2 SUtility:24
78207[27] -1 83051[49] -1 83627[8] -1 84639[16] -1 84659[12] -1 84663[8] -1 84667[28] -1 85827[56] -1 89713[72] -1 -2 SUtility:276
79263[6] -1 -2 SUtility:6
82875[54] -1 82879[42] -1 88945[2] -1 88953[6] -1 89013[27] -1 229187[18] -1 -2 SUtility:149
83183[7] -1 84159[21] -1 84759[30] -1 84811[2] -1 -2 SUtility:60
55807[4] -1 55811[45] -1 222423[27] -1 -2 SUtility:76
88791[48] -1 88807[35] -1 88823[56] -1 -2 SUtility:139
55891[6] -1 55899[18] -1 -2 SUtility:24
222659[4] -1 -2 SUtility:4
55267[6] -1 55287[18] -1 55291[27] -1 55295[42] -1 55319[16] -1 55323[21] -1 55331[21] -1 55595[2] -1 222331[5] -1 -2 SUtility:158
83923[48] -1 -2 SUtility:48
88159[20] -1 88163[21] -1 88167[5] -1 88259[5] -1 88263[42] -1 88267[2] -1 88427[9] -1 229167[10] -1 -2 SUtility:114
81583[64] -1 203729[8] -1 235917[16] -1 -2 SUtility:88
228795[28] -1 -2 SUtility:28
89705[21] -1 89733[56] -1 198461[36] -1 -2 SUtility:113
89493[2] -1 89701[28] -1 89717[20] -1 89745[20] -1 -2 SUtility:70
86879[7] -1 -2 SUtility:7
56553[45] -1 -2 SUtility:45
86415[24] -1 229111[45] -1 -2 SUtility:69
55527[72] -1 55539[45] -1 55567[18] -1 55571[6] -1 55831[36] -1 -2 SUtility:177
79239[28] -1 79251[10] -1 235967[30] -1 -2 SUtility:68
55379[48] -1 55387[42] -1 55391[45] -1 -2 SUtility:135
89829[18] -1 -2 SUtility:18
56769[32] -1 -2 SUtility:32
78823[24] -1 -2 SUtility:24
55267[6] -1 55271[28] -1 55275[20] -1 55287[36] -1 55335[40] -1 55351[24] -1 55831[8] -1 55847[16] -1 55855[18] -1 55895[40] -1 55899[54] -1 197025[16] -1 222331[10] -1 222615[12] -1 -2 SUtility:328
83011[21] -1 83015[35] -1 83075[24] -1 -2 SUtility:80
87015[63] -1 229159[36] -1 -2 SUtility:99
55275[35] -1 56769[24] -1 -2 SUtility:59
55527[54] -1 222395[54] -1 -2 SUtility:108
55267[36] -1 55271[8] -1 55283[35] -1 55351[18] -1 -2 SUtility:97
55835[35] -1 55843[32] -1 55859[21] -1 55875[21] -1 222607[63] -1 222615[21] -1 -2 SUtility:193
55479[30] -1 55503[32] -1 56037[63] -1 -2 SUtility:125
55283[14] -1 55351[12] -1 -2 SUtility:26
81583[32] -1 82711[24] -1 84603[20] -1 84607[6] -1 84947[27] -1 85987[16] -1 86903[36] -1 86939[35] -1 86951[30] -1 88427[18] -1 88451[6] -1 203729[32] -1 203733[24] -1 228987[35] -1 -2 SUtility:341
84791[28] -1 228995[16] -1 -2 SUtility:44
222967[1] -1 -2 SUtility:1
84735[16] -1 84767[6] -1 84855[7] -1 84867[10] -1 84871[9] -1 84895[4] -1 84899[42] -1 84907[5] -1 84955[24] -1 -2 SUtility:123
55835[21] -1 55891[16] -1 -2 SUtility:37
56765[28] -1 -2 SUtility:28
55267[36] -1 55291[9] -1 55319[24] -1 55323[12] -1 55351[12] -1 55367[45] -1 55387[14] -1 78103[3] -1 78107[12] -1 78163[16] -1 78171[8] -1 84731[42] -1 84735[16] -1 84755[72] -1 -2 SUtility:321
85855[6] -1 -2 SUtility:6
55283[21] -1 55875[63] -1 -2 SUtility:84
222467[24] -1 -2 SUtility:24
86071[63] -1 86143[4] -1 86187[48] -1 87279[20] -1 87283[27] -1 88531[36] -1 88539[8] -1 -2 SUtility:206
81591[24] -1 81603[10] -1 82719[12] -1 86055[8] -1 203729[40] -1 203733[32] -1 -2 SUtility:126
55315[16] -1 -2 SUtility:16
55283[14] -1 55319[12] -1 55323[24] -1 55547[2] -1 89761[21] -1 89829[2] -1 -2 SUtility:75
56633[10] -1 -2 SUtility:10
84267[5] -1 89649[2] -1 89653[56] -1 -2 SUtility:63
87279[20] -1 -2 SUtility:20
84819[5] -1 222611[64] -1 -2 SUtility:69
86047[7] -1 203729[8] -1 -2 SUtility:15
55455[63] -1 55463[3] -1 55487[12] -1 55491[25] -1 55531[35] -1 55535[10] -1 55551[20] -1 55663[8] -1 55871[4] -1 56029[3] -1 56125[36] -1 56153[36] -1 56761[30] -1 81587[6] -1 81627[9] -1 203729[40] -1 222383[6] -1 222395[81] -1 222607[9] -1 222615[15] -1 222695[1] -1 -2 SUtility:452
86187[16] -1 -2 SUtility:16
83547[45] -1 -2 SUtility:45
55867[20] -1 -2 SUtility:20
55507[81] -1 56761[15] -1 -2 SUtility:96
203729[56] -1 203733[24] -1 -2 SUtility:80
55895[56] -1 56761[5] -1 -2 SUtility:61
222391[63] -1 -2 SUtility:63
55591[56] -1 -2 SUtility:56
56761[20] -1 -2 SUtility:20
55975[45] -1 -2 SUtility:45
55323[15] -1 55343[21] -1 55483[28] -1 84731[6] -1 84751[27] -1 84755[48] -1 -2 SUtility:145
55663[7] -1 -2 SUtility:7
81627[5] -1 89829[14] -1 -2 SUtility:19
55651[18] -1 86459[56] -1 86783[7] -1 -2 SUtility:81
222551[48] -1 222571[63] -1 -2 SUtility:111
55991[12] -1 -2 SUtility:12
55271[12] -1 55887[4] -1 55891[2] -1 -2 SUtility:18
84075[48] -1 86055[5] -1 89517[8] -1 89593[8] -1 222439[2] -1 -2 SUtility:71
83719[72] -1 83731[30] -1 -2 SUtility:102
55295[12] -1 55387[49] -1 55543[6] -1 222339[8] -1 -2 SUtility:75
78435[5] -1 81615[7] -1 82607[6] -1 82623[40] -1 82671[6] -1 82691[5] -1 82719[24] -1 82875[12] -1 83623[45] -1 84015[6] -1 84055[16] -1 84059[8] -1 84091[42] -1 84575[8] -1 87315[32] -1 87319[49] -1 87323[8] -1 88763[49] -1 88961[56] -1 89005[8] -1 89453[5] -1 229179[36] -1 -2 SUtility:473
55283[56] -1 -2 SUtility:56
78395[18] -1 78435[40] -1 89953[30] -1 -2 SUtility:88
222863[42] -1 -2 SUtility:42
85835[12] -1 -2 SUtility:12
79451[10] -1 79891[15] -1 79899[48] -1 79903[9] -1 79911[20] -1 79983[30] -1 79987[24] -1 80003[8] -1 -2 SUtility:164
55275[25] -1 55319[24] -1 55331[15] -1 55343[35] -1 55491[30] -1 55527[18] -1 55555[20] -1 55619[1] -1 55627[12] -1 56765[42] -1 56769[20] -1 222323[32] -1 222379[12] -1 222423[18] -1 222435[7] -1 222463[20] -1 222571[63] -1 222987[6] -1 222991[36] -1 222999[35] -1 -2 SUtility:471
55543[9] -1 -2 SUtility:9
89489[27] -1 203729[48] -1 203733[48] -1 -2 SUtility:123
88823[56] -1 -2 SUtility:56
56765[35] -1 56769[24] -1 -2 SUtility:59
55543[15] -1 55555[15] -1 55991[20] -1 -2 SUtility:50
87475[8] -1 88071[4] -1 88159[32] -1 88167[8] -1 88427[27] -1 229171[18] -1 -2 SUtility:97
55267[18] -1 55271[12] -1 55531[35] -1 55543[9] -1 55551[8] -1 56109[8] -1 56113[40] -1 -2 SUtility:130
88531[18] -1 88571[9] -1 89453[4] -1 89469[54] -1 -2 SUtility:85
55267[24] -1 -2 SUtility:24
78899[72] -1 -2 SUtility:72
55463[12] -1 55471[63] -1 55475[21] -1 55503[72] -1 55595[4] -1 55663[8] -1 198461[12] -1 222439[18] -1 -2 SUtility:210
81615[63] -1 89853[21] -1 -2 SUtility:84
83331[12] -1 -2 SUtility:12
87203[45] -1 87215[54] -1 -2 SUtility:99
86783[56] -1 -2 SUtility:56
84779[24] -1 -2 SUtility:24
84875[15] -1 -2 SUtility:15
56065[20] -1 56077[54] -1 56113[40] -1 222715[54] -1 -2 SUtility:168
82523[32] -1 83895[18] -1 228935[63] -1 -2 SUtility:113
55471[49] -1 56173[9] -1 56633[15] -1 -2 SUtility:73
222459[36] -1 -2 SUtility:36
55323[21] -1 55351[24] -1 55527[45] -1 55531[28] -1 55535[10] -1 55539[15] -1 222395[54] -1 222923[48] -1 -2 SUtility:245
56037[54] -1 56041[16] -1 -2 SUtility:70
55267[12] -1 55291[54] -1 55319[36] -1 55323[3] -1 55327[32] -1 55335[24] -1 -2 SUtility:161
82543[20] -1 84239[20] -1 -2 SUtility:40
81615[56] -1 82719[12] -1 -2 SUtility:68
55463[3] -1 55503[56] -1 -2 SUtility:59
55415[9] -1 55431[21] -1 55543[24] -1 55855[15] -1 55871[10] -1 55883[35] -1 55903[4] -1 -2 SUtility:118
83415[6] -1 85399[42] -1 85459[35] -1 -2 SUtility:83
86643[54] -1 86651[24] -1 -2 SUtility:78
83243[16] -1 -2 SUtility:16
83275[10] -1 83403[12] -1 83555[6] -1 83559[18] -1 83611[10] -1 -2 SUtility:56
81615[28] -1 82719[36] -1 -2 SUtility:64
55891[6] -1 -2 SUtility:6
86439[16] -1 88159[8] -1 88167[9] -1 229167[25] -1 -2 SUtility:58
82799[16] -1 82811[1] -1 82815[16] -1 82819[21] -1 82823[20] -1 82827[36] -1 82859[5] -1 82863[28] -1 -2 SUtility:143
78359[7] -1 -2 SUtility:7
55363[8] -1 55367[72] -1 55379[36] -1 55387[7] -1 55391[72] -1 -2 SUtility:195
55663[2] -1 222439[14] -1 222911[12] -1 -2 SUtility:28
55543[15] -1 -2 SUtility:15
89433[20] -1 -2 SUtility:20
87179[14] -1 87187[6] -1 -2 SUtility:20
84159[42] -1 84187[48] -1 84759[54] -1 -2 SUtility:144
83251[10] -1 83255[35] -1 83339[6] -1 83439[64] -1 83451[2] -1 83547[20] -1 83571[48] -1 83579[10] -1 83583[72] -1 83615[4] -1 83719[48] -1 84747[8] -1 84759[18] -1 86987[9] -1 87075[6] -1 -2 SUtility:360
78959[6] -1 82719[32] -1 83673[81] -1 84387[15] -1 85099[6] -1 85931[5] -1 -2 SUtility:145
86195[49] -1 -2 SUtility:49
79003[18] -1 81383[16] -1 81387[10] -1 82315[24] -1 82319[40] -1 82347[54] -1 85851[6] -1 86887[6] -1 86979[40] -1 87203[27] -1 88159[8] -1 228795[63] -1 -2 SUtility:312
222339[8] -1 -2 SUtility:8
78867[36] -1 78875[40] -1 78879[16] -1 -2 SUtility:92
88691[15] -1 -2 SUtility:15
78919[14] -1 78927[40] -1 78931[12] -1 81239[7] -1 83011[63] -1 83015[21] -1 -2 SUtility:157
78687[28] -1 83287[8] -1 83339[5] -1 83415[12] -1 83435[6] -1 83443[45] -1 83459[48] -1 83547[15] -1 83575[24] -1 83615[16] -1 83719[40] -1 83727[6] -1 83731[18] -1 84731[36] -1 84743[64] -1 84751[15] -1 84755[24] -1 84759[48] -1 84811[7] -1 198425[18] -1 -2 SUtility:483
84731[18] -1 84835[24] -1 84839[20] -1 -2 SUtility:62
83135[45] -1 83783[20] -1 -2 SUtility:65
55959[10] -1 55975[63] -1 222631[48] -1 -2 SUtility:121
84063[30] -1 198429[30] -1 -2 SUtility:60
55287[12] -1 55351[54] -1 56037[54] -1 87071[14] -1 222331[25] -1 222339[64] -1 222643[28] -1 -2 SUtility:251
55835[21] -1 55891[10] -1 55895[16] -1 86947[2] -1 86951[54] -1 -2 SUtility:103
222387[8] -1 -2 SUtility:8
82719[20] -1 -2 SUtility:20
55271[24] -1 55327[40] -1 55847[10] -1 55879[25] -1 78687[16] -1 222607[18] -1 222611[24] -1 -2 SUtility:157
86187[40] -1 -2 SUtility:40
55267[54] -1 55283[56] -1 55471[63] -1 222671[45] -1 -2 SUtility:218
55463[27] -1 -2 SUtility:27
81639[30] -1 85119[48] -1 -2 SUtility:78
55267[42] -1 55351[12] -1 55859[3] -1 55875[42] -1 222611[24] -1 -2 SUtility:123
83947[6] -1 -2 SUtility:6
86643[30] -1 86691[45] -1 -2 SUtility:75
87299[16] -1 -2 SUtility:16
84815[10] -1 87015[63] -1 -2 SUtility:73
55271[4] -1 55287[6] -1 55323[12] -1 55367[45] -1 -2 SUtility:67
55351[54] -1 -2 SUtility:54
86055[4] -1 -2 SUtility:4
82539[81] -1 83663[36] -1 84239[15] -1 86907[63] -1 89253[18] -1 -2 SUtility:213
55283[14] -1 55327[24] -1 55383[10] -1 55439[12] -1 55443[7] -1 55451[9] -1 55831[32] -1 55835[14] -1 55859[27] -1 55863[27] -1 55903[16] -1 222323[32] -1 222643[49] -1 -2 SUtility:273
87031[8] -1 -2 SUtility:8
82051[18] -1 86283[28] -1 86319[9] -1 86367[12] -1 86427[2] -1 86475[7] -1 86607[36] -1 86643[18] -1 86783[28] -1 198461[6] -1 228847[16] -1 229095[6] -1 229099[20] -1 229111[72] -1 -2 SUtility:278
81603[12] -1 81631[48] -1 81635[6] -1 203729[24] -1 -2 SUtility:90
222679[8] -1 -2 SUtility:8
82443[14] -1 84603[45] -1 84875[40] -1 86143[2] -1 -2 SUtility:101
84671[7] -1 -2 SUtility:7
84603[25] -1 -2 SUtility:25
83827[20] -1 83831[56] -1 83919[27] -1 89705[6] -1 89717[5] -1 89721[2] -1 89737[56] -1 89745[28] -1 -2 SUtility:200
84495[45] -1 89653[56] -1 -2 SUtility:101
55283[7] -1 55455[56] -1 55831[24] -1 55835[21] -1 55839[63] -1 55875[42] -1 83283[8] -1 84727[72] -1 84767[24] -1 89645[12] -1 89653[49] -1 222375[10] -1 -2 SUtility:388
86043[54] -1 -2 SUtility:54
89313[12] -1 -2 SUtility:12
84755[32] -1 -2 SUtility:32
55471[56] -1 55475[42] -1 55487[18] -1 55535[2] -1 55547[1] -1 55555[20] -1 55559[2] -1 55599[9] -1 55755[40] -1 55803[40] -1 56765[28] -1 222383[30] -1 222435[2] -1 222539[12] -1 -2 SUtility:302
55831[32] -1 -2 SUtility:32
78391[15] -1 78627[20] -1 82443[18] -1 83283[1] -1 83403[15] -1 83551[42] -1 87335[30] -1 87367[72] -1 88679[54] -1 89141[2] -1 89533[18] -1 89549[9] -1 203729[64] -1 203733[64] -1 228759[49] -1 -2 SUtility:473
82683[1] -1 82691[7] -1 -2 SUtility:8
55871[6] -1 55883[49] -1 55903[4] -1 -2 SUtility:59
55527[54] -1 -2 SUtility:54
86391[3] -1 86407[24] -1 86411[10] -1 -2 SUtility:37
55283[28] -1 55323[24] -1 55351[42] -1 55407[56] -1 55871[14] -1 55899[54] -1 197025[8] -1 222319[35] -1 222607[36] -1 222611[40] -1 222615[18] -1 222639[36] -1 -2 SUtility:391
228943[42] -1 -2 SUtility:42
222679[8] -1 -2 SUtility:8
84731[6] -1 -2 SUtility:6
83979[6] -1 -2 SUtility:6
78687[16] -1 83339[6] -1 83451[12] -1 86911[36] -1 89845[81] -1 -2 SUtility:151
82727[36] -1 83727[12] -1 -2 SUtility:48
55315[16] -1 55563[2] -1 -2 SUtility:18
84403[30] -1 -2 SUtility:30
55399[54] -1 55403[27] -1 55451[4] -1 -2 SUtility:85
83615[8] -1 83727[9] -1 87063[32] -1 89321[56] -1 -2 SUtility:105
83227[16] -1 -2 SUtility:16
83211[54] -1 -2 SUtility:54
222599[42] -1 -2 SUtility:42
81587[54] -1 -2 SUtility:54
55267[42] -1 -2 SUtility:42
81631[16] -1 81635[24] -1 81647[9] -1 81699[4] -1 82467[42] -1 85163[6] -1 85167[8] -1 85223[27] -1 85311[24] -1 85351[24] -1 86911[8] -1 -2 SUtility:192
82427[6] -1 82447[48] -1 89465[54] -1 -2 SUtility:108
83011[35] -1 89433[28] -1 -2 SUtility:63
84947[54] -1 84955[27] -1 84983[20] -1 -2 SUtility:101
79523[24] -1 -2 SUtility:24
89185[48] -1 -2 SUtility:48
222471[27] -1 222551[72] -1 -2 SUtility:99
84631[48] -1 84639[16] -1 84647[3] -1 84655[14] -1 84671[21] -1 84675[14] -1 84679[24] -1 -2 SUtility:140
222639[27] -1 -2 SUtility:27
56765[28] -1 -2 SUtility:28
82531[63] -1 82543[28] -1 88623[28] -1 -2 SUtility:119
81699[3] -1 86143[8] -1 89745[20] -1 -2 SUtility:31
55871[16] -1 222615[3] -1 -2 SUtility:19
55543[27] -1 -2 SUtility:27
82359[40] -1 86367[8] -1 87439[56] -1 88507[4] -1 -2 SUtility:108
89525[24] -1 -2 SUtility:24
89185[32] -1 -2 SUtility:32
55463[12] -1 55479[54] -1 55483[63] -1 55487[21] -1 55491[35] -1 55503[16] -1 82503[12] -1 82579[8] -1 -2 SUtility:221
56049[63] -1 56061[36] -1 83159[15] -1 83347[7] -1 83351[21] -1 83355[8] -1 83359[36] -1 83363[6] -1 222679[1] -1 -2 SUtility:193
79643[30] -1 81535[42] -1 86651[24] -1 89701[14] -1 89713[40] -1 195647[4] -1 229043[9] -1 -2 SUtility:163
86055[2] -1 -2 SUtility:2
55415[18] -1 55423[5] -1 55591[48] -1 55919[56] -1 55927[2] -1 222343[15] -1 222879[14] -1 -2 SUtility:158
55275[10] -1 55295[48] -1 55315[64] -1 55319[16] -1 55335[56] -1 55339[30] -1 55351[30] -1 222319[15] -1 222323[24] -1 222671[45] -1 222675[15] -1 -2 SUtility:353
222871[36] -1 -2 SUtility:36
82447[30] -1 -2 SUtility:30
222339[40] -1 -2 SUtility:40
55267[30] -1 55271[36] -1 55283[7] -1 55295[12] -1 -2 SUtility:85
55919[8] -1 -2 SUtility:8
55271[4] -1 55283[21] -1 222319[40] -1 -2 SUtility:65
203789[21] -1 -2 SUtility:21
55831[32] -1 222607[63] -1 -2 SUtility:95
81699[1] -1 85327[30] -1 86367[20] -1 87299[48] -1 228823[8] -1 -2 SUtility:107
55755[20] -1 55759[56] -1 55803[8] -1 55807[10] -1 55811[81] -1 55815[25] -1 222599[18] -1 -2 SUtility:218
55871[10] -1 56023[36] -1 56049[42] -1 -2 SUtility:88
81567[9] -1 81579[35] -1 81583[16] -1 -2 SUtility:60
79975[24] -1 88973[54] -1 89705[6] -1 89733[32] -1 -2 SUtility:116
56761[30] -1 56765[49] -1 89701[42] -1 89705[15] -1 89741[30] -1 -2 SUtility:166
79439[10] -1 85135[4] -1 198393[25] -1 198437[24] -1 -2 SUtility:63
55619[6] -1 55623[9] -1 55755[30] -1 55807[14] -1 55895[72] -1 56165[6] -1 222563[42] -1 222647[25] -1 222655[6] -1 222663[14] -1 222679[8] -1 -2 SUtility:232
89701[7] -1 -2 SUtility:7
56769[24] -1 -2 SUtility:24
88427[9] -1 -2 SUtility:9
56173[18] -1 -2 SUtility:18
84591[15] -1 84639[12] -1 84671[35] -1 85043[36] -1 85047[16] -1 -2 SUtility:114
55267[36] -1 55271[28] -1 55275[45] -1 55287[30] -1 55291[54] -1 55319[36] -1 55323[24] -1 55351[6] -1 55503[24] -1 222335[14] -1 -2 SUtility:297
89529[28] -1 -2 SUtility:28
55703[81] -1 55827[4] -1 -2 SUtility:85
55267[36] -1 -2 SUtility:36
222343[40] -1 222403[27] -1 -2 SUtility:67
55267[54] -1 -2 SUtility:54
222371[16] -1 222375[14] -1 -2 SUtility:30
55931[4] -1 55967[64] -1 86923[14] -1 86951[24] -1 -2 SUtility:106
56125[12] -1 56129[32] -1 56137[6] -1 56141[6] -1 56145[54] -1 56149[27] -1 56153[36] -1 56389[24] -1 56393[36] -1 56397[15] -1 56401[36] -1 56413[56] -1 56417[9] -1 222743[3] -1 -2 SUtility:352
55943[2] -1 55967[8] -1 -2 SUtility:10
88763[63] -1 -2 SUtility:63
81087[2] -1 -2 SUtility:2
55875[42] -1 55879[10] -1 55943[8] -1 56003[6] -1 56007[72] -1 56015[5] -1 222447[7] -1 222631[24] -1 222675[9] -1 -2 SUtility:183
89453[6] -1 -2 SUtility:6
87063[8] -1 -2 SUtility:8
78687[28] -1 83967[18] -1 84159[7] -1 198425[81] -1 -2 SUtility:134
203729[32] -1 -2 SUtility:32
83673[54] -1 -2 SUtility:54
55875[14] -1 55891[6] -1 -2 SUtility:20
78163[36] -1 83031[6] -1 84815[5] -1 84919[9] -1 -2 SUtility:56
84771[16] -1 84815[5] -1 -2 SUtility:21
55843[48] -1 55855[12] -1 55867[32] -1 55879[45] -1 56761[15] -1 56769[36] -1 222647[10] -1 222663[16] -1 -2 SUtility:214
81615[56] -1 203741[27] -1 -2 SUtility:83
84607[30] -1 84731[54] -1 84759[18] -1 -2 SUtility:102
82727[45] -1 -2 SUtility:45
86195[21] -1 -2 SUtility:21
79263[2] -1 228771[32] -1 235967[35] -1 -2 SUtility:69
55271[16] -1 55543[9] -1 56015[40] -1 56077[36] -1 56217[12] -1 56329[42] -1 56369[6] -1 56373[25] -1 222931[18] -1 222943[8] -1 222947[18] -1 222951[63] -1 222955[45] -1 -2 SUtility:338
55843[72] -1 55847[18] -1 55859[27] -1 55863[9] -1 55867[24] -1 55871[4] -1 55887[4] -1 55891[2] -1 55895[56] -1 55899[81] -1 222615[27] -1 -2 SUtility:324
82611[8] -1 84703[16] -1 84711[40] -1 85027[16] -1 -2 SUtility:80
82727[27] -1 83435[21] -1 -2 SUtility:48
55271[4] -1 55275[45] -1 55319[32] -1 55323[12] -1 55351[48] -1 55779[6] -1 56333[4] -1 222323[24] -1 222331[40] -1 -2 SUtility:215
55407[16] -1 55423[3] -1 -2 SUtility:19
86947[8] -1 -2 SUtility:8
55271[36] -1 -2 SUtility:36
82607[8] -1 -2 SUtility:8
55831[32] -1 55835[56] -1 55887[7] -1 55899[45] -1 -2 SUtility:140
222375[18] -1 222759[15] -1 -2 SUtility:33
56761[10] -1 -2 SUtility:10
55463[18] -1 222991[54] -1 -2 SUtility:72
56761[5] -1 -2 SUtility:5
56761[30] -1 56765[49] -1 -2 SUtility:79
84755[32] -1 84767[54] -1 -2 SUtility:86
55427[15] -1 -2 SUtility:15
55291[72] -1 55555[10] -1 55559[2] -1 55887[2] -1 55891[6] -1 55895[64] -1 55899[9] -1 56177[14] -1 222471[18] -1 222771[8] -1 222951[56] -1 223023[32] -1 -2 SUtility:293
78739[9] -1 -2 SUtility:9
83031[16] -1 -2 SUtility:16
56761[45] -1 -2 SUtility:45
55431[3] -1 55587[21] -1 55591[56] -1 -2 SUtility:80
55475[42] -1 56077[18] -1 -2 SUtility:60
56633[10] -1 223023[4] -1 -2 SUtility:14
56185[54] -1 -2 SUtility:54
55719[25] -1 55807[2] -1 -2 SUtility:27
82771[10] -1 -2 SUtility:10
82051[36] -1 -2 SUtility:36
78587[3] -1 78591[64] -1 83251[35] -1 83255[5] -1 83339[8] -1 83435[9] -1 83439[8] -1 83443[45] -1 83451[18] -1 83571[12] -1 83575[18] -1 83851[7] -1 89441[42] -1 -2 SUtility:274
55587[49] -1 55887[7] -1 55891[12] -1 55899[45] -1 222403[9] -1 222679[5] -1 -2 SUtility:127
83727[9] -1 -2 SUtility:9
55839[56] -1 -2 SUtility:56
56037[81] -1 -2 SUtility:81
82463[8] -1 82467[28] -1 82523[8] -1 89237[56] -1 228935[63] -1 -2 SUtility:163
55287[12] -1 -2 SUtility:12
203729[56] -1 -2 SUtility:56
55719[15] -1 -2 SUtility:15
55275[35] -1 55603[10] -1 56633[35] -1 -2 SUtility:80
84159[35] -1 87075[3] -1 88583[28] -1 89453[4] -1 -2 SUtility:70
82487[9] -1 82511[8] -1 84371[54] -1 84387[45] -1 87235[64] -1 89433[4] -1 198413[81] -1 -2 SUtility:265
82167[42] -1 86839[9] -1 89493[1] -1 89517[40] -1 -2 SUtility:92
55283[28] -1 -2 SUtility:28
55335[40] -1 55339[30] -1 55351[24] -1 222339[40] -1 -2 SUtility:134
55283[14] -1 88695[5] -1 88969[1] -1 89149[63] -1 89153[36] -1 89165[2] -1 89197[9] -1 89205[20] -1 203789[63] -1 -2 SUtility:213
83167[12] -1 83175[7] -1 -2 SUtility:19
82123[24] -1 83415[15] -1 86291[72] -1 86431[8] -1 86499[42] -1 88667[16] -1 88775[16] -1 88783[20] -1 88807[5] -1 203729[64] -1 -2 SUtility:282
83971[36] -1 83995[8] -1 -2 SUtility:44
81967[18] -1 84731[6] -1 84751[24] -1 84811[2] -1 84835[64] -1 84839[15] -1 85311[42] -1 85399[14] -1 86907[56] -1 86959[27] -1 86963[30] -1 89153[54] -1 89717[45] -1 89721[9] -1 89733[48] -1 89761[3] -1 -2 SUtility:457
83287[18] -1 83339[1] -1 83547[5] -1 83571[6] -1 83727[18] -1 89621[15] -1 -2 SUtility:63
83395[15] -1 -2 SUtility:15
55847[2] -1 56037[81] -1 56041[72] -1 88547[63] -1 222643[7] -1 -2 SUtility:225
88775[32] -1 88783[36] -1 -2 SUtility:68
55411[16] -1 55435[14] -1 222891[40] -1 222895[45] -1 -2 SUtility:115
55387[14] -1 55399[63] -1 55403[45] -1 55407[72] -1 55423[3] -1 55535[6] -1 55555[10] -1 55707[4] -1 55859[27] -1 55863[3] -1 55871[16] -1 55879[20] -1 55883[14] -1 55895[56] -1 55899[72] -1 55931[8] -1 55967[48] -1 56041[72] -1 56761[40] -1 56765[28] -1 222343[25] -1 222347[30] -1 222395[54] -1 222443[63] -1 222607[18] -1 222679[8] -1 -2 SUtility:819
55439[20] -1 55451[6] -1 55651[72] -1 55655[24] -1 55679[63] -1 55687[36] -1 55703[63] -1 222359[25] -1 222375[16] -1 222451[72] -1 222455[25] -1 222459[81] -1 222467[48] -1 222471[72] -1 222475[40] -1 222479[25] -1 222483[32] -1 222991[24] -1 -2 SUtility:744
55271[8] -1 55319[24] -1 55323[21] -1 55335[8] -1 55339[18] -1 55351[12] -1 222319[15] -1 222331[20] -1 222335[18] -1 222339[40] -1 -2 SUtility:184
56553[45] -1 -2 SUtility:45
86059[40] -1 -2 SUtility:40
56029[3] -1 -2 SUtility:3
56041[56] -1 83351[49] -1 83983[32] -1 89593[8] -1 222643[35] -1 -2 SUtility:180
84731[18] -1 84751[3] -1 84947[9] -1 -2 SUtility:30
84421[81] -1 84427[6] -1 -2 SUtility:87
56401[36] -1 222963[27] -1 -2 SUtility:63
82447[54] -1 82719[24] -1 -2 SUtility:78
55831[24] -1 55835[14] -1 -2 SUtility:38
55275[45] -1 55291[45] -1 55339[54] -1 -2 SUtility:144
78995[21] -1 -2 SUtility:21
81491[6] -1 87427[40] -1 -2 SUtility:46
55515[54] -1 -2 SUtility:54
55323[6] -1 55387[28] -1 55439[16] -1 55447[36] -1 55451[5] -1 222351[36] -1 -2 SUtility:127
55839[7] -1 55843[24] -1 55847[10] -1 55863[9] -1 55879[40] -1 55883[49] -1 -2 SUtility:139
55267[18] -1 55351[30] -1 222331[5] -1 -2 SUtility:53
78687[12] -1 78691[9] -1 83723[3] -1 83727[12] -1 83731[18] -1 89133[18] -1 -2 SUtility:72
81603[2] -1 82719[8] -1 85851[4] -1 86903[24] -1 86911[28] -1 86919[18] -1 88583[63] -1 88659[9] -1 88683[9] -1 89161[12] -1 203729[72] -1 203733[24] -1 -2 SUtility:273
222615[6] -1 222643[14] -1 -2 SUtility:20
84159[28] -1 222631[16] -1 228983[18] -1 -2 SUtility:62
55275[25] -1 55319[16] -1 55339[54] -1 -2 SUtility:95
56125[16] -1 -2 SUtility:16
55267[12] -1 55847[14] -1 -2 SUtility:26
56765[7] -1 56769[32] -1 -2 SUtility:39
55323[12] -1 -2 SUtility:12
55271[28] -1 55283[63] -1 -2 SUtility:91
82811[3] -1 82815[14] -1 82819[7] -1 82823[40] -1 88691[15] -1 88699[36] -1 88933[7] -1 88957[12] -1 89033[7] -1 -2 SUtility:141
84775[3] -1 84779[24] -1 -2 SUtility:27
88953[10] -1 88961[8] -1 229179[18] -1 -2 SUtility:36
55271[20] -1 55283[7] -1 -2 SUtility:27
83935[36] -1 -2 SUtility:36
87903[30] -1 -2 SUtility:30
78063[7] -1 -2 SUtility:7
55915[24] -1 55927[6] -1 84731[6] -1 84747[14] -1 84751[21] -1 84835[72] -1 228987[28] -1 -2 SUtility:171
82607[12] -1 82611[72] -1 82619[15] -1 -2 SUtility:99
56007[24] -1 -2 SUtility:24
55919[56] -1 222643[21] -1 -2 SUtility:77
89649[5] -1 -2 SUtility:5
55271[36] -1 55283[49] -1 -2 SUtility:85
78247[15] -1 78771[6] -1 84111[9] -1 86367[36] -1 86415[15] -1 86919[9] -1 228935[9] -1 -2 SUtility:99
55283[7] -1 -2 SUtility:7
78731[25] -1 -2 SUtility:25
55643[36] -1 55663[9] -1 222439[16] -1 222455[5] -1 222459[63] -1 222471[54] -1 222659[8] -1 -2 SUtility:191
82463[32] -1 89321[24] -1 89337[20] -1 89365[9] -1 -2 SUtility:85
78739[2] -1 -2 SUtility:2
56217[2] -1 56225[6] -1 56273[54] -1 56277[54] -1 -2 SUtility:116
55603[5] -1 55811[18] -1 56549[40] -1 222407[40] -1 222423[36] -1 222427[12] -1 222515[5] -1 222535[10] -1 222551[48] -1 222743[6] -1 222863[48] -1 -2 SUtility:268
56633[40] -1 -2 SUtility:40
86643[30] -1 86647[35] -1 -2 SUtility:65
55923[14] -1 55927[6] -1 56023[4] -1 56037[18] -1 56041[8] -1 56169[72] -1 56337[20] -1 56345[30] -1 56353[27] -1 56369[8] -1 56409[6] -1 222439[8] -1 222487[81] -1 222643[7] -1 222751[12] -1 222759[30] -1 222779[9] -1 222791[81] -1 222907[12] -1 222911[3] -1 -2 SUtility:456
84619[40] -1 85027[36] -1 206603[2] -1 -2 SUtility:78
55271[12] -1 55287[12] -1 55291[9] -1 55295[54] -1 55315[56] -1 55319[20] -1 55323[15] -1 55327[64] -1 55335[24] -1 55339[48] -1 55343[49] -1 56189[18] -1 56217[14] -1 56225[4] -1 56273[48] -1 56277[18] -1 56281[45] -1 56369[4] -1 56373[25] -1 56761[45] -1 222319[5] -1 222783[49] -1 222795[81] -1 222943[6] -1 223055[9] -1 -2 SUtility:734
78687[20] -1 78771[3] -1 79039[64] -1 82771[18] -1 83979[7] -1 84003[32] -1 85387[9] -1 86827[9] -1 86895[4] -1 87075[21] -1 87283[27] -1 229031[81] -1 -2 SUtility:295
84047[7] -1 84051[56] -1 84075[6] -1 84079[56] -1 89537[18] -1 89541[16] -1 89545[20] -1 198433[15] -1 -2 SUtility:194
83351[56] -1 86003[54] -1 -2 SUtility:110
55319[16] -1 55323[15] -1 55435[14] -1 55515[18] -1 55891[14] -1 83783[36] -1 83871[4] -1 83947[6] -1 222335[12] -1 222387[4] -1 222695[5] -1 -2 SUtility:144
85871[36] -1 -2 SUtility:36
55671[3] -1 -2 SUtility:3
55291[45] -1 -2 SUtility:45
55471[49] -1 55483[63] -1 83395[18] -1 83471[24] -1 83511[56] -1 83515[36] -1 -2 SUtility:246
222419[12] -1 222423[45] -1 -2 SUtility:57
79439[45] -1 81259[18] -1 82407[9] -1 83707[30] -1 85139[16] -1 -2 SUtility:118
55891[4] -1 56049[7] -1 56769[32] -1 -2 SUtility:43
84619[40] -1 203741[27] -1 -2 SUtility:67
78395[4] -1 82719[20] -1 228751[18] -1 -2 SUtility:42
84759[24] -1 -2 SUtility:24
55463[9] -1 55783[30] -1 56769[28] -1 222599[6] -1 -2 SUtility:73
55871[4] -1 55875[21] -1 -2 SUtility:25
89953[6] -1 -2 SUtility:6
83395[21] -1 -2 SUtility:21
84603[20] -1 84731[6] -1 -2 SUtility:26
82447[36] -1 82755[30] -1 84771[4] -1 85851[1] -1 86979[10] -1 87163[8] -1 87167[5] -1 87203[72] -1 87295[35] -1 87299[72] -1 87311[5] -1 87327[16] -1 88763[14] -1 89157[14] -1 89161[20] -1 89593[8] -1 228715[5] -1 -2 SUtility:355
82807[49] -1 82811[7] -1 82819[14] -1 86795[32] -1 86827[21] -1 88747[16] -1 88799[24] -1 88831[21] -1 88945[1] -1 89017[30] -1 89025[36] -1 89593[8] -1 -2 SUtility:259
56761[45] -1 -2 SUtility:45
55463[12] -1 55471[14] -1 55475[56] -1 55479[54] -1 55487[3] -1 222379[32] -1 222383[12] -1 -2 SUtility:183
86071[9] -1 86143[7] -1 86911[12] -1 -2 SUtility:28
87043[49] -1 -2 SUtility:49
82719[12] -1 84663[28] -1 85075[18] -1 222755[64] -1 222759[40] -1 -2 SUtility:162
83851[3] -1 83855[18] -1 -2 SUtility:21
55327[48] -1 55703[36] -1 222483[16] -1 -2 SUtility:100
85351[9] -1 -2 SUtility:9
55887[1] -1 55891[4] -1 55895[16] -1 55899[72] -1 -2 SUtility:93
56633[35] -1 222491[42] -1 -2 SUtility:77
55535[6] -1 -2 SUtility:6
55271[4] -1 -2 SUtility:4
83115[20] -1 83183[9] -1 83251[5] -1 83255[40] -1 83287[10] -1 83415[12] -1 83571[30] -1 83579[6] -1 83583[9] -1 84759[42] -1 -2 SUtility:183
206603[7] -1 -2 SUtility:7
55455[7] -1 222371[8] -1 222375[8] -1 222471[36] -1 -2 SUtility:59
83351[42] -1 83695[9] -1 -2 SUtility:51
56037[27] -1 -2 SUtility:27
55275[25] -1 55455[63] -1 -2 SUtility:88
81499[32] -1 82799[2] -1 82811[1] -1 82815[10] -1 82823[35] -1 82827[18] -1 82863[7] -1 87275[36] -1 88823[56] -1 88827[12] -1 89061[6] -1 89141[5] -1 89705[24] -1 89717[30] -1 89721[8] -1 89733[64] -1 -2 SUtility:346
81699[2] -1 86067[9] -1 -2 SUtility:11
86107[8] -1 86143[4] -1 86175[18] -1 -2 SUtility:30
86039[1] -1 203729[40] -1 -2 SUtility:41
83235[27] -1 83239[6] -1 83639[16] -1 83647[14] -1 83687[42] -1 -2 SUtility:105
82671[48] -1 -2 SUtility:48
81603[12] -1 81647[63] -1 86055[5] -1 -2 SUtility:80
79823[15] -1 -2 SUtility:15
55831[16] -1 55835[21] -1 55839[35] -1 55875[63] -1 55891[12] -1 78759[1] -1 82647[4] -1 85103[8] -1 -2 SUtility:160
55283[63] -1 55323[15] -1 55327[64] -1 56761[30] -1 222323[24] -1 -2 SUtility:196
88667[8] -1 -2 SUtility:8
87295[20] -1 87299[48] -1 -2 SUtility:68
83815[30] -1 83923[24] -1 -2 SUtility:54
79619[8] -1 82571[14] -1 82591[4] -1 82619[18] -1 84263[56] -1 85191[15] -1 85195[9] -1 85199[40] -1 86703[30] -1 90101[63] -1 -2 SUtility:257
55331[12] -1 55403[72] -1 -2 SUtility:84
55283[14] -1 55895[32] -1 56029[18] -1 56057[24] -1 56073[28] -1 -2 SUtility:116
55327[32] -1 223019[18] -1 -2 SUtility:50
83727[24] -1 83939[54] -1 -2 SUtility:78
81615[63] -1 82719[28] -1 -2 SUtility:91
56553[5] -1 56565[20] -1 -2 SUtility:25
55831[24] -1 55843[48] -1 55847[6] -1 55863[12] -1 55875[63] -1 56189[72] -1 56193[9] -1 222607[18] -1 222655[6] -1 222659[28] -1 222671[27] -1 222675[6] -1 222679[8] -1 222763[40] -1 222775[63] -1 222783[56] -1 222787[72] -1 -2 SUtility:558
55267[30] -1 55619[4] -1 55887[9] -1 55891[2] -1 55899[27] -1 56769[16] -1 222679[9] -1 -2 SUtility:97
82719[4] -1 86207[16] -1 86911[4] -1 86919[27] -1 86947[7] -1 229127[72] -1 -2 SUtility:130
55351[12] -1 -2 SUtility:12
78731[25] -1 -2 SUtility:25
55267[6] -1 55551[12] -1 222319[10] -1 222339[64] -1 -2 SUtility:92
79179[24] -1 89797[4] -1 -2 SUtility:28
55543[18] -1 79231[10] -1 79235[12] -1 79263[14] -1 82647[1] -1 -2 SUtility:55
55503[56] -1 88443[36] -1 -2 SUtility:92
55655[3] -1 222483[48] -1 -2 SUtility:51
83211[72] -1 85831[16] -1 89453[1] -1 -2 SUtility:89
56633[40] -1 -2 SUtility:40
83975[25] -1 -2 SUtility:25
83283[3] -1 89437[1] -1 -2 SUtility:4
55271[12] -1 -2 SUtility:12
55803[24] -1 55807[4] -1 56061[36] -1 56065[20] -1 56765[14] -1 56769[28] -1 222459[63] -1 222671[36] -1 222679[4] -1 -2 SUtility:229
81615[42] -1 82719[28] -1 88671[4] -1 88683[45] -1 89877[24] -1 -2 SUtility:143
84159[7] -1 84247[5] -1 88427[36] -1 -2 SUtility:48
83255[45] -1 83435[9] -1 83547[25] -1 83615[16] -1 -2 SUtility:95
55275[15] -1 55335[56] -1 55343[35] -1 -2 SUtility:106
82447[54] -1 82459[15] -1 82483[18] -1 86387[45] -1 -2 SUtility:132
88667[28] -1 88823[8] -1 88827[42] -1 89501[8] -1 89505[36] -1 89509[5] -1 -2 SUtility:127
55387[63] -1 55671[7] -1 55679[28] -1 55703[9] -1 55707[16] -1 222443[36] -1 222475[35] -1 -2 SUtility:194
81603[6] -1 82719[28] -1 84787[4] -1 84791[49] -1 84807[2] -1 84815[5] -1 203729[48] -1 -2 SUtility:142
84207[15] -1 -2 SUtility:15
55703[81] -1 -2 SUtility:81
55835[28] -1 55843[40] -1 55875[7] -1 55895[48] -1 55899[72] -1 -2 SUtility:195
55831[4] -1 55835[35] -1 55843[72] -1 55847[10] -1 55855[27] -1 55859[18] -1 55863[24] -1 55867[24] -1 55871[8] -1 55883[56] -1 88683[45] -1 88759[3] -1 88767[10] -1 -2 SUtility:336
55843[32] -1 55859[12] -1 55867[28] -1 55879[20] -1 228931[15] -1 -2 SUtility:107
55411[32] -1 55415[72] -1 -2 SUtility:104
222383[12] -1 -2 SUtility:12
78411[15] -1 79671[15] -1 81647[72] -1 82875[48] -1 84675[4] -1 84875[30] -1 85287[24] -1 89517[64] -1 89801[48] -1 89809[8] -1 89837[4] -1 228795[28] -1 228939[2] -1 -2 SUtility:362
78587[24] -1 78739[2] -1 79243[5] -1 79303[48] -1 79347[15] -1 79451[14] -1 79463[9] -1 79495[6] -1 79499[4] -1 79507[15] -1 79559[6] -1 79631[54] -1 79639[48] -1 79651[8] -1 79667[81] -1 79679[24] -1 79711[8] -1 79715[2] -1 79723[12] -1 79743[42] -1 79751[7] -1 79775[35] -1 79787[72] -1 79795[10] -1 79851[18] -1 79891[21] -1 79899[6] -1 79911[8] -1 79927[64] -1 79987[28] -1 80003[56] -1 80039[4] -1 80051[7] -1 80071[4] -1 80079[5] -1 80099[4] -1 80127[10] -1 80135[8] -1 80151[7] -1 80343[1] -1 80415[36] -1 80871[35] -1 80919[4] -1 81179[10] -1 81211[54] -1 81231[45] -1 81307[24] -1 86979[20] -1 87299[56] -1 198401[25] -1 -2 SUtility:1111
88711[54] -1 -2 SUtility:54
55271[8] -1 55463[27] -1 -2 SUtility:35
55287[36] -1 55323[12] -1 55555[20] -1 55943[6] -1 -2 SUtility:74
88711[27] -1 229179[54] -1 -2 SUtility:81
79519[56] -1 89829[14] -1 89845[63] -1 228795[56] -1 -2 SUtility:189
84735[24] -1 -2 SUtility:24
55839[42] -1 82415[48] -1 84883[27] -1 85583[3] -1 -2 SUtility:120
87539[54] -1 87571[21] -1 87655[5] -1 87671[8] -1 87675[18] -1 -2 SUtility:106
83603[4] -1 -2 SUtility:4
89701[56] -1 -2 SUtility:56
86999[12] -1 87063[24] -1 87075[21] -1 -2 SUtility:57
87363[15] -1 -2 SUtility:15
55831[28] -1 56769[8] -1 197025[48] -1 -2 SUtility:84
88759[12] -1 88767[6] -1 -2 SUtility:18
56397[10] -1 -2 SUtility:10
55295[30] -1 55883[35] -1 -2 SUtility:65
56769[4] -1 -2 SUtility:4
83807[63] -1 -2 SUtility:63
228795[14] -1 -2 SUtility:14
55847[18] -1 55859[27] -1 55871[16] -1 55875[21] -1 222607[36] -1 -2 SUtility:118
78391[6] -1 85047[12] -1 89761[18] -1 -2 SUtility:36
78731[30] -1 -2 SUtility:30
55379[48] -1 55387[42] -1 55391[27] -1 222319[40] -1 222323[8] -1 222331[25] -1 222335[8] -1 222339[16] -1 -2 SUtility:214
83455[21] -1 83459[64] -1 83575[6] -1 83579[2] -1 83615[20] -1 -2 SUtility:113
55267[48] -1 55351[18] -1 55847[10] -1 55859[3] -1 55871[8] -1 -2 SUtility:87
55323[18] -1 -2 SUtility:18
56181[5] -1 56185[6] -1 56193[27] -1 56201[21] -1 222771[32] -1 222787[36] -1 222795[72] -1 -2 SUtility:199
86187[16] -1 -2 SUtility:16
83967[8] -1 83979[7] -1 89757[63] -1 89829[12] -1 198461[36] -1 239707[14] -1 -2 SUtility:140
55455[14] -1 55927[7] -1 83547[5] -1 83571[54] -1 83575[21] -1 83579[6] -1 83583[63] -1 222371[56] -1 222375[8] -1 -2 SUtility:234
78191[42] -1 78791[24] -1 78795[56] -1 89953[12] -1 89969[12] -1 -2 SUtility:146
55855[3] -1 55871[10] -1 55875[49] -1 222607[27] -1 222611[64] -1 222615[3] -1 -2 SUtility:156
85951[12] -1 88311[20] -1 88327[35] -1 -2 SUtility:67
55487[12] -1 87343[54] -1 87355[12] -1 -2 SUtility:78
83223[10] -1 83243[16] -1 83331[6] -1 83403[15] -1 83611[5] -1 -2 SUtility:52
55363[4] -1 55367[54] -1 55447[24] -1 -2 SUtility:82
56217[6] -1 56225[2] -1 56273[18] -1 223059[36] -1 -2 SUtility:62
55703[27] -1 81959[8] -1 81975[64] -1 85467[7] -1 86187[56] -1 222459[54] -1 -2 SUtility:216
55275[5] -1 55867[24] -1 55875[21] -1 55895[32] -1 55899[9] -1 55931[32] -1 55947[27] -1 55951[25] -1 55955[32] -1 55959[10] -1 55971[15] -1 222631[56] -1 222651[2] -1 222663[14] -1 -2 SUtility:304
55275[45] -1 -2 SUtility:45
55779[12] -1 55803[16] -1 55891[8] -1 55899[63] -1 222491[48] -1 222515[35] -1 222599[6] -1 -2 SUtility:188
81615[7] -1 82663[35] -1 82671[12] -1 82683[1] -1 82691[3] -1 82875[12] -1 85995[81] -1 88671[28] -1 88683[27] -1 88707[8] -1 88711[63] -1 88767[18] -1 88799[32] -1 88803[8] -1 88913[6] -1 88925[56] -1 88953[6] -1 88961[24] -1 89013[54] -1 89049[40] -1 89101[6] -1 89125[6] -1 89141[8] -1 89225[42] -1 203805[18] -1 203825[15] -1 208743[49] -1 209041[63] -1 229179[54] -1 229187[8] -1 -2 SUtility:790
55527[9] -1 55531[63] -1 55535[18] -1 55539[45] -1 55567[10] -1 55571[5] -1 55887[3] -1 56765[7] -1 56769[20] -1 222395[72] -1 -2 SUtility:252
78043[18] -1 -2 SUtility:18
83611[5] -1 84679[24] -1 87295[10] -1 87299[8] -1 -2 SUtility:47
55703[27] -1 55719[20] -1 55779[18] -1 55823[15] -1 222459[27] -1 222491[12] -1 -2 SUtility:119
82875[24] -1 88711[27] -1 88953[4] -1 89101[14] -1 89125[6] -1 229187[18] -1 -2 SUtility:93
56765[42] -1 56769[4] -1 -2 SUtility:46
78891[16] -1 78903[32] -1 -2 SUtility:48
55847[18] -1 56769[32] -1 222319[45] -1 -2 SUtility:95
55839[28] -1 55843[64] -1 55871[2] -1 55943[8] -1 55947[24] -1 55955[24] -1 55971[18] -1 81779[27] -1 81787[16] -1 89325[21] -1 89337[45] -1 89365[6] -1 197025[64] -1 222631[56] -1 222655[15] -1 -2 SUtility:418
84727[54] -1 -2 SUtility:54
55295[12] -1 -2 SUtility:12
55267[12] -1 55271[28] -1 55283[42] -1 55287[18] -1 55291[54] -1 55315[48] -1 55319[28] -1 55323[6] -1 55331[15] -1 55335[48] -1 55351[42] -1 55355[45] -1 55367[63] -1 55387[28] -1 55391[54] -1 56769[12] -1 222319[15] -1 222323[56] -1 222331[15] -1 222335[6] -1 222339[72] -1 -2 SUtility:707
55267[42] -1 55295[42] -1 55351[42] -1 55927[9] -1 85851[6] -1 203729[40] -1 -2 SUtility:181
81615[21] -1 82663[25] -1 82671[12] -1 82683[2] -1 82691[1] -1 88711[45] -1 229179[36] -1 -2 SUtility:142
55863[9] -1 55879[15] -1 -2 SUtility:24
55271[8] -1 -2 SUtility:8
79495[7] -1 79499[7] -1 79767[12] -1 -2 SUtility:26
81567[27] -1 81639[12] -1 82771[8] -1 82859[45] -1 82863[56] -1 88667[12] -1 88691[10] -1 88695[4] -1 89149[36] -1 89161[36] -1 203729[40] -1 203733[72] -1 -2 SUtility:358
55275[15] -1 55291[36] -1 55295[12] -1 55307[36] -1 55315[8] -1 55339[54] -1 55351[24] -1 55839[7] -1 55871[2] -1 55875[35] -1 56057[48] -1 222675[12] -1 222871[16] -1 222903[30] -1 -2 SUtility:335
82463[40] -1 -2 SUtility:40
83663[4] -1 85003[6] -1 85707[20] -1 85887[14] -1 -2 SUtility:44
55527[54] -1 55531[7] -1 55535[2] -1 55539[45] -1 56113[56] -1 56349[28] -1 56353[63] -1 222395[72] -1 -2 SUtility:327
55271[24] -1 55463[12] -1 55479[6] -1 55483[63] -1 55487[18] -1 55515[54] -1 55523[3] -1 55559[7] -1 222339[8] -1 222375[10] -1 222383[48] -1 222387[4] -1 222391[21] -1 222695[3] -1 -2 SUtility:281
222411[36] -1 222491[6] -1 -2 SUtility:42
86055[8] -1 -2 SUtility:8
78875[30] -1 -2 SUtility:30
82899[81] -1 83151[5] -1 83595[6] -1 -2 SUtility:92
56765[56] -1 56769[4] -1 -2 SUtility:60
81583[32] -1 -2 SUtility:32
82463[72] -1 84679[56] -1 84759[48] -1 84947[81] -1 85003[18] -1 -2 SUtility:275
83239[4] -1 83351[28] -1 83363[1] -1 83491[32] -1 -2 SUtility:65
55379[6] -1 -2 SUtility:6
84595[63] -1 89629[30] -1 -2 SUtility:93
83727[3] -1 84731[30] -1 84759[54] -1 -2 SUtility:87
81343[14] -1 -2 SUtility:14
86775[6] -1 -2 SUtility:6
81911[18] -1 83255[20] -1 84603[30] -1 86143[2] -1 -2 SUtility:70
79339[12] -1 79343[45] -1 -2 SUtility:57
84183[21] -1 84187[24] -1 84199[3] -1 89541[4] -1 -2 SUtility:52
55267[12] -1 55271[16] -1 55287[12] -1 55295[36] -1 55351[42] -1 55427[20] -1 55435[14] -1 55483[63] -1 55491[45] -1 55719[35] -1 55835[21] -1 55843[40] -1 55847[14] -1 56023[4] -1 56041[64] -1 56761[40] -1 222607[18] -1 -2 SUtility:496
78959[12] -1 -2 SUtility:12
79203[7] -1 79239[4] -1 79243[3] -1 79251[12] -1 79271[21] -1 79323[16] -1 79335[15] -1 79451[10] -1 81087[5] -1 83227[8] -1 83623[40] -1 85195[72] -1 85635[30] -1 -2 SUtility:243
55275[30] -1 55543[9] -1 55555[15] -1 -2 SUtility:54
55351[12] -1 -2 SUtility:12
55271[28] -1 55307[18] -1 55319[16] -1 55359[63] -1 55367[27] -1 55379[18] -1 55399[54] -1 55403[9] -1 55507[81] -1 56015[40] -1 56217[10] -1 78247[30] -1 89621[25] -1 89649[4] -1 89653[28] -1 89701[49] -1 89745[28] -1 -2 SUtility:528
82727[36] -1 -2 SUtility:36
55315[72] -1 -2 SUtility:72
56057[64] -1 56281[30] -1 88159[4] -1 222835[24] -1 -2 SUtility:122
56769[16] -1 -2 SUtility:16
222599[18] -1 -2 SUtility:18
83547[40] -1 -2 SUtility:40
83663[24] -1 -2 SUtility:24
82663[10] -1 82719[4] -1 86499[12] -1 86619[7] -1 86623[27] -1 86635[30] -1 87315[32] -1 87319[14] -1 87323[7] -1 -2 SUtility:143
55703[72] -1 -2 SUtility:72
86187[48] -1 -2 SUtility:48
222687[56] -1 222711[24] -1 -2 SUtility:80
81251[14] -1 84875[25] -1 85047[6] -1 86979[25] -1 89621[40] -1 -2 SUtility:110
239699[8] -1 -2 SUtility:8
55463[3] -1 55471[56] -1 55503[32] -1 56761[10] -1 -2 SUtility:101
78659[56] -1 78875[15] -1 -2 SUtility:71
82663[15] -1 -2 SUtility:15
55275[25] -1 -2 SUtility:25
55871[12] -1 -2 SUtility:12
83603[12] -1 83663[12] -1 86191[1] -1 86411[14] -1 88945[5] -1 89021[28] -1 89521[40] -1 228979[9] -1 -2 SUtility:121
56177[56] -1 56329[6] -1 56349[21] -1 56353[18] -1 -2 SUtility:101
88807[30] -1 88823[16] -1 -2 SUtility:46
55287[42] -1 55319[32] -1 55323[6] -1 55335[48] -1 55339[12] -1 55367[18] -1 55379[6] -1 55387[56] -1 55571[3] -1 222319[30] -1 222331[25] -1 222631[64] -1 -2 SUtility:342
55491[35] -1 55527[63] -1 55539[40] -1 -2 SUtility:138
55283[28] -1 55431[15] -1 -2 SUtility:43
86987[9] -1 -2 SUtility:9
83631[2] -1 -2 SUtility:2
55267[18] -1 55319[24] -1 55351[24] -1 55367[72] -1 55387[63] -1 55887[3] -1 55891[2] -1 55895[16] -1 55899[45] -1 55943[10] -1 55959[8] -1 55995[36] -1 56769[24] -1 222319[20] -1 222339[48] -1 222347[35] -1 222351[18] -1 222611[48] -1 -2 SUtility:514
55527[54] -1 55531[7] -1 55535[6] -1 55539[25] -1 86207[14] -1 222395[81] -1 -2 SUtility:187
222395[45] -1 -2 SUtility:45
55543[6] -1 55559[7] -1 56769[36] -1 89541[14] -1 -2 SUtility:63
222923[12] -1 -2 SUtility:12
82123[24] -1 83571[36] -1 90157[18] -1 -2 SUtility:78
85111[18] -1 85235[32] -1 85267[30] -1 85303[24] -1 -2 SUtility:104
55655[3] -1 -2 SUtility:3
55931[12] -1 55947[12] -1 55955[4] -1 55959[18] -1 55967[48] -1 85663[32] -1 85667[32] -1 222631[72] -1 -2 SUtility:230
79263[16] -1 89797[4] -1 -2 SUtility:20
56165[12] -1 222751[2] -1 222759[25] -1 -2 SUtility:39
84183[49] -1 -2 SUtility:49
222835[24] -1 -2 SUtility:24
55355[40] -1 55367[63] -1 -2 SUtility:103
55615[48] -1 55755[40] -1 55803[32] -1 55815[15] -1 222535[35] -1 222539[18] -1 222551[16] -1 222563[35] -1 222571[28] -1 222583[8] -1 -2 SUtility:275
55407[64] -1 55847[6] -1 55887[4] -1 55891[2] -1 55895[8] -1 55899[36] -1 56765[21] -1 -2 SUtility:141
86187[32] -1 -2 SUtility:32
81591[12] -1 81603[2] -1 81647[36] -1 82719[32] -1 203729[32] -1 -2 SUtility:114
87071[14] -1 -2 SUtility:14
82875[30] -1 82879[21] -1 88707[6] -1 88711[63] -1 88787[63] -1 203729[48] -1 229179[42] -1 -2 SUtility:273
79275[42] -1 79795[20] -1 83547[25] -1 -2 SUtility:87
56037[45] -1 -2 SUtility:45
78731[35] -1 -2 SUtility:35
55283[63] -1 -2 SUtility:63
55891[14] -1 55895[48] -1 -2 SUtility:62
81575[8] -1 81583[64] -1 82059[28] -1 82103[9] -1 82107[3] -1 82719[4] -1 86187[56] -1 88683[45] -1 89761[12] -1 198417[2] -1 203729[56] -1 -2 SUtility:287
222439[6] -1 222459[36] -1 -2 SUtility:42
83347[42] -1 -2 SUtility:42
55415[72] -1 55419[21] -1 55423[9] -1 55431[15] -1 55451[3] -1 55619[8] -1 55843[32] -1 55875[21] -1 55903[8] -1 56057[64] -1 222347[40] -1 -2 SUtility:293
83151[4] -1 83391[6] -1 83603[16] -1 83683[36] -1 -2 SUtility:62
81699[5] -1 -2 SUtility:5
82719[12] -1 -2 SUtility:12
89497[15] -1 89533[45] -1 -2 SUtility:60
55439[32] -1 55447[30] -1 81631[16] -1 86911[4] -1 88763[42] -1 88779[7] -1 88815[7] -1 222319[35] -1 222331[40] -1 -2 SUtility:213
87003[45] -1 89537[12] -1 203729[72] -1 -2 SUtility:129
222323[24] -1 -2 SUtility:24
55267[18] -1 55271[8] -1 55283[42] -1 56761[15] -1 56769[20] -1 -2 SUtility:103
82895[15] -1 83031[12] -1 83935[36] -1 84607[12] -1 84611[30] -1 84911[28] -1 84919[18] -1 -2 SUtility:151
228991[25] -1 -2 SUtility:25
84231[36] -1 -2 SUtility:36
55307[81] -1 -2 SUtility:81
55831[32] -1 55887[5] -1 222615[24] -1 -2 SUtility:61
78439[9] -1 -2 SUtility:9
222779[9] -1 222835[24] -1 -2 SUtility:33
78359[35] -1 78371[14] -1 78643[35] -1 78675[27] -1 78823[16] -1 78867[24] -1 78875[10] -1 89593[1] -1 228739[35] -1 -2 SUtility:197
55463[12] -1 55475[56] -1 55479[48] -1 55487[15] -1 55527[9] -1 55531[63] -1 55535[6] -1 55539[35] -1 55543[3] -1 55547[9] -1 55551[32] -1 55555[30] -1 55559[6] -1 55563[9] -1 55719[35] -1 55819[16] -1 55827[8] -1 55859[6] -1 55879[5] -1 56049[63] -1 56057[32] -1 82719[4] -1 83935[28] -1 83947[21] -1 83971[45] -1 83975[35] -1 83983[72] -1 84723[40] -1 84731[6] -1 84739[12] -1 84771[32] -1 84839[20] -1 84843[72] -1 85483[48] -1 88603[12] -1 88703[36] -1 88751[56] -1 88763[63] -1 89097[24] -1 89473[63] -1 198417[5] -1 198429[48] -1 222379[32] -1 222383[54] -1 222395[36] -1 222459[18] -1 222643[63] -1 222647[10] -1 222651[1] -1 222663[16] -1 222667[21] -1 222671[27] -1 228795[14] -1 229095[12] -1 229099[10] -1 -2 SUtility:1554
86187[24] -1 -2 SUtility:24
56765[7] -1 -2 SUtility:7
56065[5] -1 56073[63] -1 56133[6] -1 -2 SUtility:74
56057[72] -1 56061[45] -1 222679[6] -1 -2 SUtility:123
56761[45] -1 56769[4] -1 -2 SUtility:49
86811[4] -1 86887[21] -1 86895[9] -1 86951[48] -1 198461[6] -1 -2 SUtility:88
84639[28] -1 84651[16] -1 -2 SUtility:44
89453[3] -1 -2 SUtility:3
85707[5] -1 85723[4] -1 -2 SUtility:9
55651[45] -1 -2 SUtility:45
83947[9] -1 84263[64] -1 84783[16] -1 -2 SUtility:89
55271[12] -1 55351[48] -1 55899[72] -1 -2 SUtility:132
56553[40] -1 56633[15] -1 -2 SUtility:55
81567[72] -1 82727[54] -1 -2 SUtility:126
84159[21] -1 84165[42] -1 84171[5] -1 84291[48] -1 -2 SUtility:116
55267[36] -1 55271[24] -1 55283[63] -1 55315[40] -1 55351[6] -1 55543[3] -1 55559[2] -1 55871[16] -1 55875[56] -1 55943[2] -1 55955[16] -1 56041[72] -1 56761[15] -1 56765[63] -1 78687[4] -1 80267[4] -1 81431[9] -1 81459[6] -1 83547[40] -1 83583[54] -1 83719[8] -1 83891[3] -1 83967[14] -1 89441[42] -1 198425[45] -1 222615[6] -1 222643[42] -1 228795[28] -1 -2 SUtility:719
55455[7] -1 -2 SUtility:7
82719[20] -1 206603[1] -1 -2 SUtility:21
82747[8] -1 203729[40] -1 -2 SUtility:48
81627[1] -1 -2 SUtility:1
83547[25] -1 83571[6] -1 83583[18] -1 -2 SUtility:49
222375[14] -1 222551[8] -1 -2 SUtility:22
55271[12] -1 56015[20] -1 82523[32] -1 82947[36] -1 83851[3] -1 84111[81] -1 84187[54] -1 85459[25] -1 85615[36] -1 89437[2] -1 89441[56] -1 -2 SUtility:357
56765[42] -1 -2 SUtility:42
83939[27] -1 89433[32] -1 -2 SUtility:59
86187[64] -1 -2 SUtility:64
56553[40] -1 56561[21] -1 -2 SUtility:61
86187[72] -1 -2 SUtility:72
82219[4] -1 83011[7] -1 83051[56] -1 83171[15] -1 83211[63] -1 -2 SUtility:145
79931[64] -1 87343[18] -1 87359[3] -1 -2 SUtility:85
82807[21] -1 82811[4] -1 82819[21] -1 -2 SUtility:46
222583[32] -1 -2 SUtility:32
83235[3] -1 83711[48] -1 87003[15] -1 87063[72] -1 87179[10] -1 87183[15] -1 87191[24] -1 -2 SUtility:187
55315[24] -1 55323[15] -1 55327[56] -1 55351[30] -1 55427[30] -1 -2 SUtility:155
55875[49] -1 -2 SUtility:49
82719[12] -1 -2 SUtility:12
56037[18] -1 56041[72] -1 84455[7] -1 222643[21] -1 -2 SUtility:118
55267[42] -1 55283[14] -1 55307[18] -1 55315[8] -1 55323[24] -1 55339[42] -1 79167[2] -1 84811[8] -1 222331[30] -1 -2 SUtility:188
203765[24] -1 206603[6] -1 -2 SUtility:30
55283[21] -1 55351[36] -1 55455[42] -1 56133[4] -1 222883[20] -1 -2 SUtility:123
55283[14] -1 55871[18] -1 222611[32] -1 -2 SUtility:64
84231[16] -1 -2 SUtility:16
89809[12] -1 89837[10] -1 89873[10] -1 -2 SUtility:32
55875[63] -1 222615[15] -1 -2 SUtility:78
87063[48] -1 -2 SUtility:48
55327[40] -1 55451[3] -1 55831[28] -1 55903[10] -1 56769[24] -1 78207[12] -1 82459[15] -1 82483[81] -1 82719[28] -1 83175[1] -1 83179[2] -1 88623[63] -1 88627[2] -1 88631[25] -1 88635[21] -1 89253[14] -1 -2 SUtility:369
82727[54] -1 -2 SUtility:54
83595[3] -1 -2 SUtility:3
78247[30] -1 78611[12] -1 -2 SUtility:42
89649[2] -1 89653[63] -1 -2 SUtility:65
78687[16] -1 79411[15] -1 79835[14] -1 85187[3] -1 86947[5] -1 86979[20] -1 87207[9] -1 -2 SUtility:82
55979[4] -1 55999[8] -1 56003[12] -1 56015[30] -1 56037[27] -1 84911[14] -1 84923[54] -1 86067[2] -1 222643[14] -1 -2 SUtility:165
83287[18] -1 83719[24] -1 84159[63] -1 84183[42] -1 84731[48] -1 84747[4] -1 84759[18] -1 -2 SUtility:217
88763[14] -1 88815[63] -1 -2 SUtility:77
83375[56] -1 83403[18] -1 83411[42] -1 84003[64] -1 84047[14] -1 84159[28] -1 86063[9] -1 86347[5] -1 86563[6] -1 86595[72] -1 86783[35] -1 87247[3] -1 87255[24] -1 89549[8] -1 229127[81] -1 -2 SUtility:465
55543[27] -1 -2 SUtility:27
89953[36] -1 -2 SUtility:36
55407[8] -1 55411[36] -1 55435[6] -1 55719[35] -1 55831[16] -1 55835[49] -1 55931[24] -1 -2 SUtility:174
228795[35] -1 -2 SUtility:35
89953[6] -1 -2 SUtility:6
84587[8] -1 84603[10] -1 84611[30] -1 84647[1] -1 84655[21] -1 84731[6] -1 84763[81] -1 84771[12] -1 84787[14] -1 84791[49] -1 84795[20] -1 84803[21] -1 84839[45] -1 84891[16] -1 84919[12] -1 84923[42] -1 84995[35] -1 84999[5] -1 228995[48] -1 228999[64] -1 229007[24] -1 -2 SUtility:564
55283[28] -1 -2 SUtility:28
55815[5] -1 -2 SUtility:5
55871[12] -1 222615[9] -1 -2 SUtility:21
55871[2] -1 -2 SUtility:2
55355[15] -1 55835[56] -1 -2 SUtility:71
56761[10] -1 78427[45] -1 78431[72] -1 83491[8] -1 83595[12] -1 86947[1] -1 -2 SUtility:148
55267[54] -1 55351[6] -1 55543[27] -1 55551[20] -1 55559[6] -1 -2 SUtility:113
78739[4] -1 83143[28] -1 83159[5] -1 83251[10] -1 83719[16] -1 83751[18] -1 84159[21] -1 84243[7] -1 -2 SUtility:109
81587[12] -1 82419[72] -1 82443[2] -1 82455[8] -1 82463[56] -1 82523[72] -1 84727[63] -1 88683[36] -1 203729[8] -1 206603[2] -1 228935[72] -1 -2 SUtility:403
89733[56] -1 -2 SUtility:56
79047[16] -1 84075[48] -1 239707[2] -1 -2 SUtility:66
55351[6] -1 -2 SUtility:6
222331[10] -1 222379[32] -1 -2 SUtility:42
88799[24] -1 -2 SUtility:24
222663[18] -1 222671[72] -1 222675[24] -1 222679[3] -1 -2 SUtility:117
82447[42] -1 83883[9] -1 85851[5] -1 85911[27] -1 -2 SUtility:83
85407[5] -1 85455[6] -1 85531[16] -1 -2 SUtility:27
55307[81] -1 55427[45] -1 55831[4] -1 222335[2] -1 222351[6] -1 222355[81] -1 -2 SUtility:219
223019[12] -1 -2 SUtility:12
84759[36] -1 -2 SUtility:36
55423[2] -1 55427[10] -1 55451[6] -1 55455[49] -1 55491[45] -1 55523[9] -1 78047[2] -1 78051[49] -1 78163[16] -1 84719[36] -1 84763[27] -1 84771[36] -1 84787[18] -1 84799[9] -1 84807[8] -1 84815[20] -1 222387[4] -1 222391[21] -1 228715[30] -1 228991[15] -1 -2 SUtility:412
84219[16] -1 -2 SUtility:16
55871[4] -1 55875[42] -1 55903[4] -1 -2 SUtility:50
55831[32] -1 55871[16] -1 -2 SUtility:48
55407[16] -1 55415[72] -1 55419[49] -1 55427[10] -1 55431[21] -1 55471[14] -1 55487[27] -1 55551[20] -1 55579[24] -1 55583[4] -1 55587[21] -1 55591[16] -1 55847[18] -1 55931[16] -1 55967[48] -1 55999[24] -1 56011[4] -1 86595[54] -1 87227[6] -1 222403[54] -1 222639[27] -1 222643[42] -1 -2 SUtility:587
56761[30] -1 -2 SUtility:30
55271[24] -1 55847[16] -1 55875[56] -1 55919[32] -1 -2 SUtility:128
55319[36] -1 55547[8] -1 55559[1] -1 222339[40] -1 -2 SUtility:85
87335[24] -1 87339[24] -1 87367[16] -1 87535[14] -1 87587[15] -1 88043[9] -1 88067[9] -1 -2 SUtility:111
83011[63] -1 83015[7] -1 -2 SUtility:70
82875[6] -1 84815[20] -1 -2 SUtility:26
55283[49] -1 -2 SUtility:49
86075[9] -1 86087[8] -1 86095[5] -1 86111[32] -1 86115[18] -1 86139[54] -1 -2 SUtility:126
78687[20] -1 85619[2] -1 -2 SUtility:22
78791[8] -1 78795[72] -1 82543[12] -1 82631[48] -1 83055[48] -1 83199[14] -1 -2 SUtility:202
55603[10] -1 -2 SUtility:10
55271[16] -1 55351[48] -1 55543[21] -1 55991[36] -1 56769[28] -1 83287[12] -1 83339[6] -1 89201[32] -1 -2 SUtility:199
222631[32] -1 -2 SUtility:32
82875[42] -1 88711[54] -1 89829[6] -1 -2 SUtility:102
55843[24] -1 55847[16] -1 56037[54] -1 222667[14] -1 -2 SUtility:108
87575[10] -1 87579[24] -1 87603[63] -1 -2 SUtility:97
83339[4] -1 83495[15] -1 84759[42] -1 -2 SUtility:61
56769[20] -1 79207[14] -1 79467[9] -1 79471[20] -1 79787[72] -1 79815[40] -1 80123[5] -1 80327[18] -1 80331[54] -1 81319[14] -1 83547[10] -1 83583[72] -1 83979[9] -1 83995[16] -1 84759[24] -1 86107[8] -1 86143[7] -1 86371[2] -1 86887[18] -1 86911[16] -1 86967[28] -1 87155[54] -1 87167[5] -1 89489[27] -1 89501[8] -1 89541[6] -1 89797[4] -1 89841[40] -1 89877[56] -1 -2 SUtility:676
55307[63] -1 55323[18] -1 55327[64] -1 55463[21] -1 55471[42] -1 55479[24] -1 55491[30] -1 55643[36] -1 55679[21] -1 82807[42] -1 82811[2] -1 82819[28] -1 87535[14] -1 87583[9] -1 87643[10] -1 87659[6] -1 89185[40] -1 244251[81] -1 244255[25] -1 -2 SUtility:576
89653[56] -1 -2 SUtility:56
55543[15] -1 84659[2] -1 -2 SUtility:17
56049[56] -1 56057[64] -1 56061[18] -1 56065[5] -1 84923[48] -1 244407[35] -1 -2 SUtility:226
55271[4] -1 55535[4] -1 -2 SUtility:8
82547[36] -1 84331[3] -1 84335[30] -1 84391[48] -1 -2 SUtility:117
81591[32] -1 -2 SUtility:32
55847[10] -1 244355[20] -1 -2 SUtility:30
55271[8] -1 55567[6] -1 244107[63] -1 244183[40] -1 244187[12] -1 -2 SUtility:129
55559[4] -1 55843[40] -1 222311[25] -1 244107[81] -1 244111[27] -1 244351[25] -1 -2 SUtility:202
81587[6] -1 81607[10] -1 203729[56] -1 -2 SUtility:72
55343[28] -1 55607[9] -1 55627[3] -1 55807[4] -1 55811[63] -1 55931[32] -1 55971[3] -1 56073[35] -1 222315[40] -1 -2 SUtility:217
87287[20] -1 -2 SUtility:20
55271[36] -1 55295[36] -1 55323[6] -1 55351[54] -1 56037[18] -1 56057[56] -1 56061[81] -1 56761[15] -1 222643[63] -1 -2 SUtility:365
83615[32] -1 -2 SUtility:32
87283[9] -1 -2 SUtility:9
55275[30] -1 56765[49] -1 -2 SUtility:79
55291[9] -1 55295[6] -1 55527[63] -1 55899[27] -1 83995[24] -1 89953[12] -1 -2 SUtility:141
55923[14] -1 55927[4] -1 56023[24] -1 -2 SUtility:42
84611[48] -1 -2 SUtility:48
83347[28] -1 83351[21] -1 228951[12] -1 -2 SUtility:61
81631[40] -1 81635[36] -1 82875[12] -1 86195[42] -1 229187[6] -1 -2 SUtility:136
222835[18] -1 -2 SUtility:18
55843[64] -1 55847[6] -1 -2 SUtility:70
79627[54] -1 79631[42] -1 80919[4] -1 86967[20] -1 -2 SUtility:120
55891[8] -1 56057[24] -1 56761[5] -1 81639[18] -1 82507[18] -1 82771[6] -1 83547[25] -1 83571[48] -1 84603[10] -1 84607[6] -1 84747[4] -1 84835[8] -1 84867[12] -1 86187[56] -1 87283[12] -1 87407[24] -1 89237[14] -1 89241[15] -1 89441[56] -1 89453[8] -1 89537[14] -1 -2 SUtility:391
84723[5] -1 84731[18] -1 84775[9] -1 84783[4] -1 84855[3] -1 84867[10] -1 84875[30] -1 -2 SUtility:79
81907[56] -1 81975[40] -1 86123[14] -1 86187[24] -1 89437[5] -1 89441[49] -1 -2 SUtility:188
78687[36] -1 -2 SUtility:36
81615[63] -1 88671[8] -1 -2 SUtility:71
84735[4] -1 84999[25] -1 85011[30] -1 -2 SUtility:59
55283[63] -1 55327[32] -1 244107[81] -1 -2 SUtility:176
55351[30] -1 -2 SUtility:30
55267[30] -1 55271[8] -1 55319[4] -1 55335[48] -1 55351[18] -1 244115[10] -1 -2 SUtility:118
55543[6] -1 55555[30] -1 55559[9] -1 83655[8] -1 83663[32] -1 87319[21] -1 89433[36] -1 -2 SUtility:142
197025[56] -1 -2 SUtility:56
55899[18] -1 -2 SUtility:18
56389[64] -1 56393[48] -1 56397[40] -1 -2 SUtility:152
82875[12] -1 88703[42] -1 88715[9] -1 88913[24] -1 88925[42] -1 88945[8] -1 89097[21] -1 89125[30] -1 89189[8] -1 -2 SUtility:196
85003[6] -1 -2 SUtility:6
89645[48] -1 -2 SUtility:48
55283[21] -1 -2 SUtility:21
56765[63] -1 -2 SUtility:63
83115[12] -1 84159[7] -1 84243[49] -1 -2 SUtility:68
244107[63] -1 244119[16] -1 -2 SUtility:79
81983[10] -1 84067[8] -1 -2 SUtility:18
78899[36] -1 78903[16] -1 -2 SUtility:52
86055[4] -1 -2 SUtility:4
89745[20] -1 -2 SUtility:20
222311[20] -1 -2 SUtility:20
244147[5] -1 -2 SUtility:5
55439[36] -1 -2 SUtility:36
55839[42] -1 55843[72] -1 55859[12] -1 55863[24] -1 55867[24] -1 55879[35] -1 55883[7] -1 -2 SUtility:216
55931[12] -1 56769[12] -1 79347[15] -1 83251[35] -1 83719[48] -1 87283[9] -1 244395[63] -1 -2 SUtility:194
83971[63] -1 83995[32] -1 -2 SUtility:95
55271[4] -1 -2 SUtility:4
55835[56] -1 55887[7] -1 55895[40] -1 244367[45] -1 -2 SUtility:148
55919[24] -1 55995[18] -1 56003[6] -1 -2 SUtility:48
81579[21] -1 81583[48] -1 87283[27] -1 -2 SUtility:96
79047[32] -1 81603[18] -1 87203[36] -1 87215[24] -1 89837[10] -1 -2 SUtility:120
82771[10] -1 206603[9] -1 -2 SUtility:19
55339[6] -1 55407[48] -1 55411[28] -1 55435[6] -1 -2 SUtility:88
55923[14] -1 55927[5] -1 82463[64] -1 82467[7] -1 82927[8] -1 83727[9] -1 83895[9] -1 -2 SUtility:116
81699[3] -1 89849[18] -1 -2 SUtility:21
84603[45] -1 84875[30] -1 -2 SUtility:75
78875[35] -1 78879[32] -1 -2 SUtility:67
56057[56] -1 78119[36] -1 84603[25] -1 84607[24] -1 84663[16] -1 84691[28] -1 84703[8] -1 84775[15] -1 84779[3] -1 84783[32] -1 84947[54] -1 85079[3] -1 85083[45] -1 229019[6] -1 -2 SUtility:351
86087[8] -1 86143[1] -1 -2 SUtility:9
55407[32] -1 55419[56] -1 244127[18] -1 244131[35] -1 -2 SUtility:141
55379[42] -1 55491[30] -1 55527[18] -1 55531[49] -1 55539[25] -1 55603[20] -1 55815[45] -1 244179[8] -1 -2 SUtility:237
79139[7] -1 79143[28] -1 80023[54] -1 80027[28] -1 80035[2] -1 84455[1] -1 84527[28] -1 -2 SUtility:148
89845[72] -1 89849[2] -1 89865[45] -1 89877[48] -1 -2 SUtility:167
78371[56] -1 78859[20] -1 78867[42] -1 78875[10] -1 78879[56] -1 83339[2] -1 83727[21] -1 -2 SUtility:207
55295[54] -1 -2 SUtility:54
84165[14] -1 84275[56] -1 84771[8] -1 85903[18] -1 85911[18] -1 86411[10] -1 -2 SUtility:124
83251[5] -1 83255[30] -1 83339[1] -1 83451[8] -1 83495[24] -1 -2 SUtility:68
83255[45] -1 83439[8] -1 -2 SUtility:53
89681[28] -1 89685[18] -1 -2 SUtility:46
55543[15] -1 55551[12] -1 -2 SUtility:27
89521[64] -1 -2 SUtility:64
56065[45] -1 56109[2] -1 56113[72] -1 244407[15] -1 244411[28] -1 -2 SUtility:162
56023[4] -1 56061[72] -1 83375[14] -1 83411[21] -1 -2 SUtility:111
89745[16] -1 -2 SUtility:16
84255[8] -1 -2 SUtility:8
55287[30] -1 55331[15] -1 55339[30] -1 55547[8] -1 55895[40] -1 55991[32] -1 56049[14] -1 56057[64] -1 56153[4] -1 56197[48] -1 56761[15] -1 78875[10] -1 81647[36] -1 81679[56] -1 81683[24] -1 81727[8] -1 81955[24] -1 81959[48] -1 82427[6] -1 82875[6] -1 82911[27] -1 83883[72] -1 84287[45] -1 85011[18] -1 85371[18] -1 86107[8] -1 86347[8] -1 86387[25] -1 86411[2] -1 86907[49] -1 88531[54] -1 88539[4] -1 88583[42] -1 88591[45] -1 88683[45] -1 89381[54] -1 89405[12] -1 89453[1] -1 89473[42] -1 89701[56] -1 222387[2] -1 244403[6] -1 244451[21] -1 244455[18] -1 -2 SUtility:1192
56057[48] -1 -2 SUtility:48
83051[63] -1 89433[20] -1 -2 SUtility:83
55267[36] -1 55271[36] -1 55275[45] -1 55295[18] -1 55315[40] -1 55319[8] -1 55335[32] -1 55351[48] -1 55455[49] -1 56761[25] -1 81583[24] -1 84731[18] -1 86339[8] -1 86499[6] -1 86835[14] -1 222311[35] -1 222367[24] -1 -2 SUtility:466
83991[24] -1 84027[14] -1 -2 SUtility:38
55559[5] -1 83399[40] -1 -2 SUtility:45
198413[18] -1 -2 SUtility:18
55271[20] -1 244115[16] -1 -2 SUtility:36
86011[35] -1 -2 SUtility:35
55403[9] -1 55463[9] -1 55475[63] -1 55479[36] -1 55503[48] -1 55831[36] -1 55835[49] -1 55839[42] -1 55991[24] -1 56037[18] -1 56049[35] -1 56761[10] -1 56769[20] -1 244159[36] -1 244351[45] -1 -2 SUtility:480
55587[21] -1 -2 SUtility:21
82455[7] -1 82463[64] -1 86403[5] -1 86643[6] -1 87935[72] -1 87947[8] -1 87951[40] -1 87959[32] -1 88159[32] -1 88163[63] -1 88167[1] -1 88383[36] -1 88535[16] -1 88595[12] -1 228935[36] -1 229087[40] -1 -2 SUtility:470
89689[1] -1 244107[72] -1 -2 SUtility:73
55643[30] -1 -2 SUtility:30
84603[40] -1 84759[30] -1 86187[16] -1 89537[2] -1 89541[12] -1 -2 SUtility:100
55367[45] -1 56057[48] -1 -2 SUtility:93
81603[16] -1 -2 SUtility:16
55271[32] -1 56057[24] -1 56061[54] -1 -2 SUtility:110
55831[32] -1 55835[35] -1 -2 SUtility:67
55847[4] -1 197025[24] -1 244355[5] -1 -2 SUtility:33
78395[8] -1 78435[5] -1 82511[64] -1 82567[48] -1 82571[63] -1 83511[40] -1 83515[24] -1 84469[16] -1 86499[36] -1 203741[72] -1 -2 SUtility:376
55439[12] -1 55943[4] -1 55971[27] -1 244123[40] -1 244143[6] -1 244147[10] -1 244239[18] -1 244251[81] -1 -2 SUtility:198
56761[10] -1 -2 SUtility:10
55283[56] -1 -2 SUtility:56
84663[24] -1 84855[7] -1 -2 SUtility:31
89441[63] -1 -2 SUtility:63
83183[5] -1 83339[2] -1 83451[6] -1 83495[3] -1 83979[1] -1 83995[24] -1 198425[18] -1 -2 SUtility:59
55407[48] -1 55411[8] -1 82983[10] -1 88539[10] -1 244127[9] -1 244135[40] -1 -2 SUtility:125
244251[27] -1 -2 SUtility:27
84159[14] -1 84243[42] -1 84247[20] -1 -2 SUtility:76
244191[18] -1 -2 SUtility:18
56761[15] -1 197025[40] -1 -2 SUtility:55
55435[14] -1 56297[3] -1 56761[20] -1 56765[56] -1 86407[36] -1 86411[4] -1 87295[25] -1 89757[18] -1 89761[15] -1 89845[9] -1 89849[10] -1 -2 SUtility:210
89541[10] -1 -2 SUtility:10
55859[18] -1 -2 SUtility:18
244115[2] -1 -2 SUtility:2
86187[24] -1 -2 SUtility:24
82543[16] -1 -2 SUtility:16
55475[42] -1 55483[28] -1 55491[25] -1 55503[48] -1 56369[5] -1 -2 SUtility:148
55835[21] -1 -2 SUtility:21
83971[18] -1 83995[8] -1 84679[32] -1 85003[42] -1 -2 SUtility:100
56105[5] -1 56117[16] -1 -2 SUtility:21
81615[28] -1 203741[36] -1 203745[8] -1 -2 SUtility:72
83719[72] -1 83723[3] -1 83727[9] -1 83731[12] -1 -2 SUtility:96
56197[18] -1 244459[72] -1 -2 SUtility:90
84731[24] -1 84759[6] -1 84811[8] -1 -2 SUtility:38
55543[24] -1 55835[63] -1 89453[1] -1 89953[12] -1 -2 SUtility:100
56373[35] -1 -2 SUtility:35
56761[5] -1 -2 SUtility:5
89285[4] -1 -2 SUtility:4
55267[24] -1 -2 SUtility:24
78995[63] -1 78999[24] -1 81627[9] -1 84159[63] -1 84203[12] -1 86307[35] -1 89621[45] -1 229087[32] -1 -2 SUtility:283
78859[10] -1 78867[18] -1 78875[20] -1 78879[24] -1 -2 SUtility:72
83039[21] -1 83211[54] -1 -2 SUtility:75
55407[56] -1 55423[2] -1 55427[10] -1 55431[15] -1 55471[14] -1 55543[12] -1 55555[45] -1 55843[72] -1 55947[18] -1 55951[10] -1 56041[32] -1 56073[42] -1 56373[40] -1 83251[30] -1 222779[6] -1 244259[18] -1 244351[20] -1 244379[8] -1 244383[3] -1 244395[14] -1 244451[56] -1 -2 SUtility:523
55843[48] -1 -2 SUtility:48
56761[20] -1 56769[36] -1 -2 SUtility:56
55455[35] -1 55463[15] -1 55475[21] -1 244159[63] -1 -2 SUtility:134
83547[10] -1 89441[35] -1 -2 SUtility:45
203729[72] -1 -2 SUtility:72
90117[56] -1 -2 SUtility:56
55619[2] -1 55707[8] -1 56057[16] -1 244227[16] -1 -2 SUtility:42
78407[27] -1 -2 SUtility:27
81579[14] -1 86987[8] -1 86999[4] -1 87039[40] -1 87095[7] -1 87111[4] -1 -2 SUtility:77
82927[8] -1 83151[6] -1 83723[8] -1 83727[27] -1 83851[4] -1 83895[27] -1 84199[6] -1 84267[45] -1 84731[6] -1 84747[18] -1 84751[15] -1 84839[35] -1 85003[12] -1 -2 SUtility:217
55935[48] -1 55995[18] -1 55999[8] -1 -2 SUtility:74
83223[30] -1 -2 SUtility:30
244343[18] -1 -2 SUtility:18
86911[8] -1 89829[16] -1 -2 SUtility:24
244107[18] -1 -2 SUtility:18
89013[18] -1 -2 SUtility:18
83279[15] -1 83283[4] -1 84655[42] -1 84679[32] -1 84999[15] -1 -2 SUtility:108
83151[9] -1 83279[9] -1 -2 SUtility:18
55291[54] -1 55491[15] -1 -2 SUtility:69
56041[56] -1 56049[56] -1 -2 SUtility:112
81243[32] -1 82571[42] -1 82615[12] -1 82623[56] -1 87235[48] -1 -2 SUtility:190
222835[24] -1 -2 SUtility:24
82407[5] -1 82487[1] -1 82511[48] -1 -2 SUtility:54
55891[18] -1 55899[81] -1 244367[63] -1 -2 SUtility:162
81583[40] -1 82727[9] -1 82771[2] -1 203729[56] -1 -2 SUtility:107
84723[10] -1 89453[2] -1 -2 SUtility:12
81699[8] -1 81819[16] -1 81843[21] -1 82875[6] -1 86067[6] -1 86751[2] -1 86759[32] -1 86951[24] -1 88671[4] -1 88683[81] -1 88961[16] -1 -2 SUtility:216
83795[24] -1 83815[25] -1 85615[24] -1 88667[32] -1 -2 SUtility:105
56225[16] -1 -2 SUtility:16
55267[42] -1 55319[12] -1 55351[54] -1 55543[9] -1 -2 SUtility:117
78423[5] -1 83851[4] -1 -2 SUtility:9
228735[48] -1 -2 SUtility:48
82719[28] -1 -2 SUtility:28
82899[54] -1 82907[10] -1 83347[42] -1 83351[49] -1 -2 SUtility:155
81615[7] -1 84663[12] -1 89521[16] -1 203741[27] -1 -2 SUtility:62
244299[6] -1 -2 SUtility:6
83935[16] -1 83947[12] -1 -2 SUtility:28
86263[4] -1 86267[42] -1 86887[12] -1 89453[9] -1 89465[18] -1 -2 SUtility:85
89141[3] -1 -2 SUtility:3
55267[12] -1 55275[35] -1 55327[40] -1 55415[72] -1 55419[63] -1 56761[25] -1 244115[6] -1 -2 SUtility:253
55271[36] -1 244107[54] -1 244115[8] -1 244119[16] -1 -2 SUtility:114
55267[42] -1 55295[48] -1 55315[8] -1 55319[20] -1 55323[21] -1 82719[20] -1 83663[20] -1 88707[10] -1 222311[20] -1 244115[14] -1 -2 SUtility:223
55267[18] -1 55271[28] -1 84679[56] -1 84723[40] -1 84763[36] -1 84771[4] -1 84791[21] -1 84795[20] -1 84799[6] -1 84807[6] -1 228707[27] -1 228991[30] -1 228995[8] -1 228999[72] -1 239699[6] -1 -2 SUtility:378
82375[8] -1 84127[40] -1 84335[30] -1 84391[42] -1 -2 SUtility:120
55271[16] -1 55351[48] -1 -2 SUtility:64
55343[28] -1 244115[18] -1 -2 SUtility:46
81615[28] -1 82663[25] -1 82719[16] -1 86019[32] -1 88969[8] -1 89149[54] -1 203741[18] -1 -2 SUtility:181
55283[63] -1 244107[45] -1 244119[16] -1 -2 SUtility:124
55543[18] -1 55555[45] -1 -2 SUtility:63
82415[54] -1 88683[63] -1 88759[3] -1 88767[10] -1 203729[40] -1 -2 SUtility:170
87019[72] -1 87031[40] -1 87035[10] -1 87039[8] -1 87047[20] -1 87051[16] -1 87075[24] -1 87095[14] -1 87115[18] -1 -2 SUtility:222
55295[36] -1 55335[48] -1 55535[16] -1 55539[40] -1 55559[1] -1 55615[54] -1 55831[32] -1 55835[56] -1 55859[12] -1 244223[12] -1 -2 SUtility:307
55839[7] -1 56041[56] -1 78583[20] -1 78599[48] -1 78731[5] -1 83235[12] -1 83239[8] -1 83271[28] -1 83351[28] -1 83491[8] -1 83695[54] -1 83711[18] -1 228947[32] -1 -2 SUtility:324
88563[9] -1 -2 SUtility:9
55451[2] -1 -2 SUtility:2
56057[32] -1 -2 SUtility:32
56765[21] -1 -2 SUtility:21
79975[36] -1 82727[72] -1 203729[64] -1 203733[32] -1 -2 SUtility:204
56761[25] -1 88091[10] -1 88459[72] -1 229095[6] -1 -2 SUtility:113
55543[18] -1 -2 SUtility:18
56401[6] -1 -2 SUtility:6
82719[28] -1 -2 SUtility:28
55779[24] -1 -2 SUtility:24
55835[49] -1 78687[4] -1 83183[2] -1 85403[28] -1 85619[14] -1 89437[5] -1 -2 SUtility:102
83815[35] -1 83939[54] -1 -2 SUtility:89
55831[28] -1 55863[12] -1 55887[7] -1 55899[54] -1 56117[8] -1 56229[20] -1 222683[6] -1 244407[15] -1 -2 SUtility:150
82407[3] -1 85723[7] -1 85855[24] -1 -2 SUtility:34
88679[36] -1 -2 SUtility:36
78207[21] -1 -2 SUtility:21
55275[30] -1 -2 SUtility:30
88945[8] -1 -2 SUtility:8
82747[4] -1 83907[15] -1 84159[63] -1 -2 SUtility:82
83351[35] -1 -2 SUtility:35
222575[5] -1 244279[28] -1 -2 SUtility:33
81603[16] -1 203729[40] -1 -2 SUtility:56
55351[24] -1 -2 SUtility:24
55591[16] -1 56769[36] -1 244195[56] -1 -2 SUtility:108
82875[54] -1 -2 SUtility:54
55847[10] -1 56057[72] -1 197025[16] -1 244351[30] -1 244355[25] -1 -2 SUtility:153
82491[49] -1 89749[24] -1 -2 SUtility:73
55651[54] -1 -2 SUtility:54
55367[18] -1 -2 SUtility:18
81283[6] -1 -2 SUtility:6
55283[63] -1 55287[12] -1 55319[4] -1 -2 SUtility:79
86003[42] -1 -2 SUtility:42
89761[21] -1 89877[64] -1 -2 SUtility:85
84047[21] -1 -2 SUtility:21
203789[14] -1 -2 SUtility:14
86907[7] -1 87095[7] -1 -2 SUtility:14
85855[6] -1 86415[3] -1 -2 SUtility:9
55503[72] -1 56193[63] -1 56197[54] -1 222779[6] -1 244159[18] -1 244263[64] -1 244447[45] -1 244451[28] -1 -2 SUtility:350
55267[30] -1 55271[20] -1 55283[49] -1 55291[18] -1 55295[42] -1 55319[16] -1 55323[15] -1 55351[12] -1 55831[4] -1 55839[63] -1 222311[45] -1 244107[27] -1 244115[18] -1 244119[6] -1 -2 SUtility:365
55875[7] -1 82523[32] -1 84867[10] -1 86903[28] -1 86907[7] -1 86943[42] -1 89717[10] -1 89733[8] -1 200589[64] -1 244355[30] -1 244363[40] -1 -2 SUtility:278
55307[36] -1 -2 SUtility:36
84159[7] -1 -2 SUtility:7
83783[16] -1 87127[28] -1 87203[27] -1 -2 SUtility:71
222683[18] -1 -2 SUtility:18
55267[42] -1 55327[48] -1 222311[40] -1 -2 SUtility:130
55543[21] -1 89741[20] -1 -2 SUtility:41
89485[25] -1 89549[9] -1 229067[27] -1 -2 SUtility:61
86195[28] -1 87031[24] -1 87115[2] -1 203729[8] -1 -2 SUtility:62
55315[16] -1 -2 SUtility:16
55463[3] -1 55475[56] -1 55531[14] -1 55535[12] -1 55539[35] -1 55755[25] -1 55803[56] -1 56029[12] -1 56037[72] -1 56165[24] -1 56329[18] -1 56333[8] -1 56341[63] -1 56353[9] -1 56765[28] -1 244179[24] -1 244283[12] -1 244287[18] -1 244295[35] -1 -2 SUtility:524
84719[48] -1 228995[24] -1 239699[3] -1 -2 SUtility:75
82447[42] -1 89517[8] -1 -2 SUtility:50
55271[24] -1 -2 SUtility:24
78687[24] -1 82123[54] -1 83995[40] -1 86339[14] -1 198425[63] -1 229075[27] -1 -2 SUtility:222
84639[4] -1 84647[1] -1 -2 SUtility:5
55339[42] -1 55479[36] -1 222315[72] -1 -2 SUtility:150
89717[15] -1 -2 SUtility:15
55471[35] -1 56761[35] -1 56769[8] -1 -2 SUtility:78
82459[25] -1 82487[2] -1 -2 SUtility:27
55271[36] -1 55339[18] -1 244179[48] -1 -2 SUtility:102
86947[3] -1 87139[28] -1 87243[36] -1 -2 SUtility:67
82407[6] -1 82663[35] -1 82719[4] -1 86903[8] -1 88623[42] -1 -2 SUtility:95
82483[18] -1 82487[8] -1 82607[16] -1 82623[16] -1 83707[5] -1 85027[36] -1 85055[2] -1 -2 SUtility:101
56177[42] -1 56553[10] -1 244291[18] -1 244387[8] -1 244515[12] -1 -2 SUtility:90
79187[8] -1 -2 SUtility:8
84531[16] -1 -2 SUtility:16
89485[45] -1 89497[15] -1 89517[32] -1 89529[4] -1 89533[72] -1 89549[4] -1 -2 SUtility:172
78687[12] -1 85403[21] -1 85407[1] -1 -2 SUtility:34
82567[24] -1 -2 SUtility:24
83339[5] -1 83451[10] -1 -2 SUtility:15
86911[12] -1 87163[36] -1 87167[5] -1 -2 SUtility:53
55619[9] -1 55703[9] -1 -2 SUtility:18
84595[54] -1 -2 SUtility:54
81615[7] -1 82719[16] -1 -2 SUtility:23
82443[16] -1 84159[56] -1 84603[35] -1 84611[42] -1 84727[18] -1 84755[40] -1 84767[36] -1 -2 SUtility:243
55287[30] -1 55355[20] -1 55367[54] -1 55375[32] -1 55379[6] -1 55387[28] -1 55391[72] -1 55463[21] -1 55475[63] -1 55479[12] -1 55483[42] -1 55491[10] -1 55503[64] -1 55527[27] -1 55531[56] -1 55559[7] -1 222311[25] -1 244119[14] -1 244123[30] -1 244159[54] -1 244179[16] -1 244183[5] -1 -2 SUtility:688
55491[10] -1 56201[42] -1 56373[25] -1 56769[8] -1 -2 SUtility:85
55759[56] -1 55815[25] -1 55843[8] -1 55879[35] -1 222439[14] -1 244247[27] -1 244263[32] -1 244287[63] -1 244295[56] -1 244299[27] -1 244323[15] -1 -2 SUtility:358
82771[10] -1 86187[32] -1 -2 SUtility:42
88969[2] -1 -2 SUtility:2
55335[40] -1 55339[12] -1 55435[12] -1 55839[56] -1 56057[32] -1 -2 SUtility:152
87003[25] -1 87015[21] -1 229147[5] -1 229151[81] -1 -2 SUtility:132
78687[8] -1 84111[27] -1 84159[63] -1 84183[42] -1 84199[24] -1 84243[35] -1 84247[20] -1 84267[10] -1 85435[9] -1 85483[32] -1 86499[54] -1 89621[25] -1 89765[9] -1 89793[36] -1 89797[2] -1 89801[40] -1 89809[28] -1 89813[63] -1 89833[5] -1 89841[25] -1 89861[32] -1 -2 SUtility:589
55839[14] -1 -2 SUtility:14
84679[8] -1 -2 SUtility:8
84587[8] -1 -2 SUtility:8
55527[36] -1 55531[14] -1 55535[2] -1 55883[35] -1 56169[32] -1 56201[14] -1 56369[1] -1 88945[8] -1 244179[56] -1 -2 SUtility:198
82719[24] -1 -2 SUtility:24
55351[54] -1 -2 SUtility:54
83351[35] -1 83647[49] -1 203729[32] -1 228951[36] -1 228975[18] -1 239393[32] -1 -2 SUtility:202
55807[16] -1 55819[24] -1 55827[8] -1 55839[28] -1 55883[42] -1 55951[10] -1 56193[45] -1 56201[28] -1 56769[16] -1 78407[18] -1 81639[42] -1 222783[14] -1 244107[45] -1 244111[3] -1 244291[27] -1 244327[10] -1 244331[35] -1 244335[10] -1 244351[30] -1 244395[35] -1 -2 SUtility:486
84123[36] -1 84147[63] -1 -2 SUtility:99
55323[21] -1 222311[15] -1 229011[2] -1 -2 SUtility:38
55339[42] -1 55351[42] -1 244111[21] -1 -2 SUtility:105
55463[21] -1 203729[56] -1 -2 SUtility:77
81615[28] -1 -2 SUtility:28
81975[16] -1 82771[16] -1 83495[6] -1 84159[7] -1 84187[36] -1 84247[40] -1 86643[54] -1 88783[28] -1 88921[6] -1 89181[35] -1 -2 SUtility:244
55527[9] -1 56769[4] -1 -2 SUtility:13
55831[20] -1 -2 SUtility:20
55891[8] -1 56057[56] -1 56369[3] -1 244327[25] -1 -2 SUtility:92
56769[36] -1 -2 SUtility:36
88969[3] -1 -2 SUtility:3
87015[14] -1 87039[16] -1 87103[1] -1 -2 SUtility:31
55755[35] -1 -2 SUtility:35
86063[12] -1 -2 SUtility:12
78207[6] -1 87007[56] -1 87011[56] -1 87019[32] -1 87039[64] -1 87051[32] -1 87071[49] -1 87091[14] -1 87119[42] -1 198465[21] -1 198469[25] -1 -2 SUtility:397
55443[4] -1 55451[3] -1 55651[9] -1 55831[16] -1 55843[32] -1 55847[12] -1 55863[12] -1 55871[12] -1 244123[45] -1 244231[8] -1 244239[18] -1 244251[18] -1 244355[45] -1 -2 SUtility:234
55839[28] -1 55863[15] -1 -2 SUtility:43
55295[18] -1 -2 SUtility:18
81615[49] -1 82719[20] -1 -2 SUtility:69
56565[25] -1 244507[15] -1 -2 SUtility:40
55475[14] -1 55479[6] -1 55483[49] -1 55487[27] -1 244159[63] -1 -2 SUtility:159
55267[6] -1 55271[24] -1 55287[54] -1 55291[54] -1 55319[32] -1 55323[12] -1 55719[20] -1 55847[6] -1 55927[8] -1 55931[12] -1 55943[18] -1 55955[16] -1 56029[18] -1 56049[63] -1 197025[48] -1 -2 SUtility:391
229183[56] -1 -2 SUtility:56
56561[35] -1 -2 SUtility:35
86187[64] -1 -2 SUtility:64
55531[35] -1 56153[20] -1 56633[30] -1 222835[27] -1 -2 SUtility:112
82483[81] -1 89401[12] -1 -2 SUtility:93
79231[10] -1 79243[9] -1 79271[21] -1 80423[8] -1 82719[4] -1 86011[28] -1 86027[28] -1 86043[30] -1 86387[10] -1 87303[18] -1 228771[24] -1 -2 SUtility:190
56761[5] -1 56765[35] -1 -2 SUtility:40
78419[45] -1 228739[14] -1 -2 SUtility:59
55351[30] -1 -2 SUtility:30
55943[6] -1 -2 SUtility:6
56761[45] -1 244403[1] -1 -2 SUtility:46
55307[18] -1 -2 SUtility:18
55271[20] -1 55855[27] -1 55859[6] -1 55887[5] -1 197025[64] -1 244115[10] -1 244411[42] -1 244511[24] -1 -2 SUtility:198
55531[21] -1 55551[16] -1 55843[16] -1 55863[3] -1 228759[42] -1 244107[54] -1 244111[15] -1 244351[40] -1 244367[18] -1 -2 SUtility:225
55287[18] -1 55351[18] -1 55859[12] -1 55943[18] -1 56037[36] -1 56057[16] -1 244379[18] -1 -2 SUtility:136
55271[24] -1 55323[18] -1 55351[18] -1 55443[5] -1 82483[54] -1 82487[1] -1 82511[24] -1 82531[63] -1 82543[32] -1 244115[16] -1 -2 SUtility:255
78391[24] -1 80919[6] -1 85627[32] -1 228759[49] -1 -2 SUtility:111
55339[18] -1 55387[42] -1 55391[63] -1 55887[1] -1 55899[27] -1 244123[40] -1 -2 SUtility:191
55931[20] -1 55951[10] -1 55971[12] -1 244395[63] -1 -2 SUtility:105
55287[24] -1 55295[24] -1 55323[12] -1 55327[72] -1 55351[42] -1 55883[42] -1 55891[4] -1 244115[4] -1 -2 SUtility:224
83147[28] -1 -2 SUtility:28
55443[3] -1 55451[9] -1 244147[15] -1 -2 SUtility:27
55455[14] -1 -2 SUtility:14
85071[4] -1 -2 SUtility:4
82727[54] -1 -2 SUtility:54
89701[14] -1 89705[6] -1 89713[40] -1 89721[3] -1 89725[16] -1 -2 SUtility:79
55351[42] -1 55463[9] -1 55503[72] -1 56761[20] -1 56765[63] -1 244115[12] -1 -2 SUtility:218
[truncated: 5,434,597 more chars]
