# Supplementary material for: Mining actionable combined high utility incremental and associated sequential patterns
Source: PLoS One. 2023 Mar 29;18(3):e0283365. doi: 10.1371/journal.pone.0283365 (PMC10058157; doi:10.1371/journal.pone.0283365)
Supplement: S1 Datasets — (ZIP) [file pone.0283365.s001.zip › Supporting Information/Data sets/FIFA.txt]

 3[15] -1 28[12] -1 58[50] -1 61[54] -1 64[3] -1 28[10] -1 71[3] -1 78[18] -1 80[54] -1 106[27] -1 -2  SUtility:246
 4[40] -1 7[6] -1 23[16] -1 255[35] -1 3[6] -1 63[16] -1 182[4] -1 325[6] -1 51[10] -1 349[80] -1 28[16] -1 72[10] -1 370[15] -1 80[18] -1 109[12] -1 -2  SUtility:290
 8[28] -1 10[18] -1 13[20] -1 14[4] -1 21[4] -1 24[45] -1 36[2] -1 37[16] -1 44[12] -1 50[27] -1 57[12] -1 59[5] -1 82[6] -1 96[27] -1 -2  SUtility:226
 11[2] -1 25[4] -1 40[14] -1 54[16] -1 55[16] -1 56[12] -1 77[18] -1 94[12] -1 95[9] -1 128[60] -1 43[16] -1 142[16] -1 202[40] -1 279[6] -1 295[18] -1 264[6] -1 328[18] -1 137[6] -1 165[3] -1 180[4] -1 236[12] -1 277[8] -1 292[4] -1 116[18] -1 296[24] -1 322[10] -1 376[25] -1 -2  SUtility:397
 12[10] -1 39[32] -1 63[72] -1 72[10] -1 3[9] -1 92[7] -1 109[6] -1 112[27] -1 28[8] -1 182[32] -1 214[14] -1 80[54] -1 51[35] -1 736[15] -1 29[42] -1 120[15] -1 73[8] -1 119[20] -1 140[8] -1 27[8] -1 99[20] -1 133[20] -1 148[90] -1 936[6] -1 16[18] -1 188[36] -1 448[42] -1 534[4] -1 1059[5] -1 -2  SUtility:673
 15[18] -1 33[16] -1 155[28] -1 135[1] -1 2[32] -1 8[20] -1 44[54] -1 147[12] -1 50[27] -1 18[15] -1 57[16] -1 30[6] -1 31[40] -1 131[8] -1 96[24] -1 13[14] -1 67[72] -1 90[3] -1 30[14] -1 82[18] -1 10[16] -1 37[10] -1 97[12] -1 68[10] -1 70[8] -1 21[18] -1 24[20] -1 181[20] -1 98[8] -1 36[16] -1 117[21] -1 14[20] -1 59[7] -1 98[14] -1 118[7] -1 -2  SUtility:645
 2[40] -1 18[25] -1 30[16] -1 31[20] -1 67[32] -1 68[10] -1 70[56] -1 96[21] -1 97[2] -1 98[12] -1 117[12] -1 118[6] -1 181[10] -1 129[24] -1 202[25] -1 279[2] -1 142[16] -1 101[8] -1 216[63] -1 275[6] -1 323[6] -1 111[1] -1 164[16] -1 264[8] -1 328[14] -1 136[2] -1 295[6] -1 376[5] -1 129[27] -1 218[6] -1 163[30] -1 25[3] -1 77[12] -1 173[27] -1 181[40] -1 2[32] -1 101[7] -1 216[28] -1 323[24] -1 275[6] -1 43[36] -1 111[2] -1 116[24] -1 165[6] -1 180[8] -1 277[1] -1 236[30] -1 137[6] -1 292[7] -1 322[14] -1 296[30] -1 43[24] -1 203[30] -1 205[40] -1 77[3] -1 124[5] -1 509[16] -1 29[60] -1 77[15] -1 25[9] -1 173[21] -1 11[8] -1 1155[9] -1 281[1] -1 407[12] -1 40[10] -1 94[32] -1 54[24] -1 128[24] -1 95[3] -1 304[50] -1 218[12] -1 203[3] -1 239[16] -1 245[3] -1 -2  SUtility:1300
 17[30] -1 47[5] -1 48[48] -1 46[9] -1 1[4] -1 45[49] -1 15[6] -1 32[18] -1 33[8] -1 155[24] -1 2[20] -1 147[6] -1 96[27] -1 135[6] -1 18[30] -1 30[12] -1 67[80] -1 31[25] -1 70[56] -1 97[4] -1 181[40] -1 117[6] -1 118[6] -1 90[2] -1 44[18] -1 50[18] -1 14[4] -1 10[18] -1 57[20] -1 21[18] -1 82[8] -1 24[45] -1 37[12] -1 36[12] -1 98[4] -1 59[9] -1 131[10] -1 8[32] -1 68[40] -1 13[16] -1 126[18] -1 586[8] -1 556[6] -1 415[20] -1 431[36] -1 692[18] -1 401[14] -1 442[7] -1 391[3] -1 310[18] -1 311[28] -1 252[30] -1 432[4] -1 453[30] -1 715[20] -1 -2  SUtility:1065
 19[9] -1 213[24] -1 215[16] -1 217[60] -1 270[18] -1 287[20] -1 288[8] -1 358[2] -1 445[14] -1 456[16] -1 515[6] -1 537[27] -1 -2  SUtility:220
 20[15] -1 22[50] -1 34[6] -1 81[5] -1 332[3] -1 3[3] -1 446[10] -1 457[16] -1 58[5] -1 61[48] -1 72[3] -1 28[2] -1 187[4] -1 461[7] -1 420[8] -1 80[60] -1 759[6] -1 -2  SUtility:251
 26[8] -1 26[16] -1 124[50] -1 124[50] -1 156[40] -1 104[20] -1 138[2] -1 139[16] -1 249[15] -1 289[7] -1 196[80] -1 183[4] -1 622[28] -1 345[10] -1 657[16] -1 653[8] -1 654[6] -1 685[30] -1 710[12] -1 714[16] -1 760[7] -1 775[12] -1 777[14] -1 735[16] -1 778[30] -1 456[24] -1 420[8] -1 447[18] -1 812[16] -1 814[35] -1 369[56] -1 824[3] -1 579[9] -1 832[7] -1 843[7] -1 850[3] -1 853[9] -1 -2  SUtility:708
 17[12] -1 45[56] -1 46[3] -1 48[60] -1 49[30] -1 1[28] -1 47[4] -1 32[20] -1 46[24] -1 33[48] -1 32[14] -1 15[16] -1 47[10] -1 15[12] -1 33[32] -1 155[36] -1 147[24] -1 2[28] -1 131[4] -1 13[12] -1 18[15] -1 30[18] -1 31[15] -1 67[40] -1 131[6] -1 13[16] -1 135[10] -1 117[12] -1 30[16] -1 68[60] -1 70[64] -1 90[8] -1 98[6] -1 97[6] -1 8[4] -1 44[6] -1 57[10] -1 181[30] -1 98[8] -1 118[7] -1 96[24] -1 21[18] -1 14[4] -1 59[10] -1 36[2] -1 10[6] -1 82[16] -1 37[20] -1 50[27] -1 24[20] -1 197[45] -1 138[8] -1 221[3] -1 100[24] -1 297[8] -1 102[5] -1 104[2] -1 86[24] -1 274[3] -1 282[4] -1 314[2] -1 313[7] -1 150[3] -1 293[18] -1 505[16] -1 454[12] -1 26[4] -1 241[80] -1 115[5] -1 242[1] -1 507[8] -1 5[2] -1 9[3] -1 132[12] -1 -2  SUtility:1276
 27[36] -1 29[6] -1 42[24] -1 51[45] -1 72[4] -1 73[12] -1 99[45] -1 119[14] -1 120[5] -1 121[28] -1 140[32] -1 166[14] -1 167[8] -1 168[18] -1 253[8] -1 254[10] -1 153[8] -1 193[2] -1 161[16] -1 225[12] -1 185[30] -1 192[9] -1 151[27] -1 222[16] -1 -2  SUtility:429
 35[9] -1 38[45] -1 75[14] -1 76[12] -1 280[16] -1 357[30] -1 371[30] -1 372[18] -1 393[20] -1 394[4] -1 143[40] -1 235[20] -1 260[2] -1 172[8] -1 247[28] -1 776[35] -1 474[21] -1 782[6] -1 783[40] -1 784[21] -1 791[42] -1 889[40] -1 896[9] -1 897[5] -1 898[6] -1 866[30] -1 124[25] -1 873[16] -1 217[18] -1 215[18] -1 1034[35] -1 987[10] -1 270[20] -1 341[2] -1 1076[56] -1 287[12] -1 325[24] -1 550[9] -1 1080[21] -1 594[40] -1 69[8] -1 663[50] -1 85[9] -1 746[20] -1 1027[21] -1 989[6] -1 514[3] -1 990[5] -1 989[30] -1 1027[15] -1 996[30] -1 1049[30] -1 1013[54] -1 1004[12] -1 969[4] -1 1029[8] -1 444[3] -1 1035[14] -1 1015[27] -1 1041[1] -1 1039[10] -1 1000[42] -1 1053[8] -1 1050[8] -1 1062[12] -1 497[8] -1 1026[18] -1 1009[15] -1 977[24] -1 491[36] -1 520[36] -1 1007[24] -1 620[12] -1 753[9] -1 1036[35] -1 745[10] -1 607[4] -1 -2  SUtility:1518
 41[12] -1 52[14] -1 74[8] -1 91[9] -1 107[4] -1 114[20] -1 133[50] -1 148[18] -1 212[40] -1 256[20] -1 300[12] -1 582[15] -1 610[12] -1 30[14] -1 626[9] -1 647[20] -1 -2  SUtility:277
 43[36] -1 116[18] -1 137[6] -1 165[6] -1 180[20] -1 277[9] -1 292[9] -1 322[4] -1 296[21] -1 236[6] -1 -2  SUtility:135
 44[42] -1 50[24] -1 57[14] -1 10[12] -1 14[20] -1 21[10] -1 24[5] -1 82[8] -1 59[10] -1 37[6] -1 36[12] -1 30[16] -1 31[30] -1 68[40] -1 67[40] -1 70[32] -1 97[12] -1 181[40] -1 98[2] -1 117[27] -1 118[4] -1 756[4] -1 77[30] -1 163[42] -1 173[15] -1 25[4] -1 304[30] -1 11[5] -1 55[10] -1 40[4] -1 54[36] -1 128[36] -1 94[24] -1 95[7] -1 126[2] -1 126[12] -1 252[27] -1 401[4] -1 431[54] -1 391[27] -1 311[63] -1 310[18] -1 415[4] -1 432[10] -1 442[2] -1 453[15] -1 -2  SUtility:891
 62[30] -1 87[16] -1 88[12] -1 93[8] -1 105[20] -1 110[8] -1 463[56] -1 516[40] -1 517[27] -1 518[12] -1 528[24] -1 529[5] -1 536[8] -1 542[14] -1 546[12] -1 548[40] -1 555[6] -1 558[54] -1 559[9] -1 567[28] -1 573[16] -1 580[64] -1 587[9] -1 589[14] -1 596[7] -1 602[16] -1 609[6] -1 615[6] -1 630[18] -1 634[12] -1 635[10] -1 636[10] -1 -2  SUtility:617
 17[12] -1 46[6] -1 47[2] -1 1[32] -1 48[12] -1 45[28] -1 15[2] -1 32[10] -1 33[32] -1 155[32] -1 147[54] -1 2[28] -1 135[1] -1 131[1] -1 18[15] -1 90[6] -1 13[4] -1 96[9] -1 8[20] -1 44[30] -1 50[6] -1 57[8] -1 14[16] -1 10[18] -1 21[18] -1 24[10] -1 37[20] -1 82[4] -1 36[16] -1 59[2] -1 -2  SUtility:454
 68[50] -1 67[16] -1 30[20] -1 31[30] -1 70[56] -1 117[6] -1 118[9] -1 181[25] -1 97[2] -1 98[20] -1 -2  SUtility:234
 17[12] -1 17[30] -1 17[21] -1 17[18] -1 17[18] -1 17[21] -1 17[30] -1 17[30] -1 17[12] -1 17[6] -1 17[9] -1 17[30] -1 17[30] -1 17[6] -1 17[15] -1 17[6] -1 17[3] -1 17[12] -1 17[27] -1 17[3] -1 17[21] -1 17[6] -1 17[21] -1 17[6] -1 17[6] -1 17[24] -1 17[21] -1 17[30] -1 17[9] -1 17[30] -1 17[27] -1 17[9] -1 17[3] -1 17[9] -1 17[3] -1 17[9] -1 17[18] -1 17[30] -1 17[24] -1 470[8] -1 17[9] -1 17[3] -1 17[27] -1 17[9] -1 17[30] -1 17[3] -1 17[30] -1 17[27] -1 17[27] -1 17[18] -1 17[18] -1 17[24] -1 17[3] -1 17[27] -1 17[6] -1 17[24] -1 17[3] -1 17[6] -1 17[9] -1 17[9] -1 17[6] -1 17[21] -1 17[30] -1 17[21] -1 17[3] -1 17[27] -1 17[15] -1 17[30] -1 17[12] -1 17[24] -1 17[24] -1 17[15] -1 17[21] -1 17[15] -1 17[30] -1 17[21] -1 17[27] -1 17[30] -1 17[21] -1 17[12] -1 17[30] -1 17[18] -1 17[12] -1 17[21] -1 17[15] -1 17[6] -1 -2  SUtility:1472
 86[36] -1 100[27] -1 102[6] -1 98[10] -1 261[6] -1 104[10] -1 221[2] -1 274[21] -1 297[1] -1 -2  SUtility:119
 90[6] -1 30[6] -1 30[14] -1 82[14] -1 67[72] -1 68[90] -1 24[5] -1 37[12] -1 36[18] -1 437[25] -1 231[2] -1 231[5] -1 -2  SUtility:269
 17[21] -1 8[12] -1 135[5] -1 45[14] -1 44[36] -1 131[2] -1 155[36] -1 14[24] -1 13[14] -1 90[2] -1 2[24] -1 24[40] -1 10[2] -1 68[50] -1 26[12] -1 21[4] -1 97[6] -1 37[8] -1 36[4] -1 -2  SUtility:316
 104[18] -1 138[6] -1 139[16] -1 183[28] -1 249[9] -1 289[7] -1 196[80] -1 156[32] -1 622[8] -1 345[5] -1 653[40] -1 654[10] -1 685[27] -1 714[24] -1 657[4] -1 710[8] -1 760[2] -1 775[20] -1 735[16] -1 777[20] -1 456[12] -1 814[20] -1 778[24] -1 812[8] -1 824[2] -1 579[27] -1 369[16] -1 420[20] -1 853[1] -1 447[27] -1 843[10] -1 850[24] -1 832[4] -1 1115[7] -1 437[10] -1 498[6] -1 411[5] -1 577[15] -1 472[36] -1 674[4] -1 679[16] -1 101[3] -1 323[9] -1 216[63] -1 129[12] -1 164[10] -1 275[6] -1 180[8] -1 111[8] -1 136[6] -1 165[5] -1 -2  SUtility:804
 17[27] -1 46[21] -1 1[12] -1 47[2] -1 45[21] -1 15[8] -1 32[2] -1 48[48] -1 33[16] -1 227[12] -1 381[18] -1 155[32] -1 147[24] -1 135[6] -1 131[9] -1 90[3] -1 13[10] -1 2[12] -1 8[4] -1 57[14] -1 18[15] -1 10[12] -1 50[30] -1 96[15] -1 14[8] -1 44[48] -1 24[45] -1 21[12] -1 59[8] -1 37[6] -1 36[12] -1 82[20] -1 30[6] -1 31[25] -1 68[40] -1 67[32] -1 97[6] -1 70[56] -1 98[18] -1 181[25] -1 117[18] -1 118[3] -1 26[24] -1 81[40] -1 858[45] -1 3[21] -1 63[40] -1 51[45] -1 109[4] -1 182[8] -1 868[12] -1 869[6] -1 28[2] -1 80[42] -1 72[6] -1 998[15] -1 29[60] -1 27[4] -1 217[42] -1 287[14] -1 133[35] -1 148[63] -1 270[4] -1 81[5] -1 -2  SUtility:1298
 123[35] -1 3[3] -1 63[48] -1 51[35] -1 182[36] -1 462[6] -1 481[4] -1 28[8] -1 544[36] -1 -2  SUtility:211
 126[18] -1 252[6] -1 391[30] -1 310[30] -1 401[10] -1 311[35] -1 415[12] -1 431[18] -1 432[8] -1 442[10] -1 453[24] -1 -2  SUtility:201
 129[21] -1 13[2] -1 131[4] -1 142[18] -1 202[30] -1 279[4] -1 295[48] -1 328[4] -1 264[8] -1 101[9] -1 216[35] -1 323[15] -1 111[1] -1 275[6] -1 164[8] -1 136[8] -1 376[45] -1 -2  SUtility:266
 130[4] -1 12[2] -1 175[20] -1 176[16] -1 171[20] -1 145[5] -1 204[27] -1 177[16] -1 170[6] -1 178[12] -1 7[4] -1 199[21] -1 234[20] -1 200[8] -1 208[18] -1 211[10] -1 232[6] -1 4[5] -1 233[30] -1 228[2] -1 23[14] -1 262[4] -1 248[6] -1 266[12] -1 271[12] -1 125[42] -1 3[6] -1 51[15] -1 63[72] -1 72[9] -1 182[28] -1 141[5] -1 109[18] -1 28[8] -1 385[8] -1 80[36] -1 -2  SUtility:547
 57[4] -1 118[4] -1 68[30] -1 70[8] -1 104[4] -1 197[25] -1 100[24] -1 138[5] -1 221[10] -1 86[54] -1 274[12] -1 102[3] -1 297[5] -1 282[1] -1 454[8] -1 293[15] -1 507[8] -1 313[2] -1 314[18] -1 150[27] -1 9[6] -1 132[16] -1 505[8] -1 241[32] -1 115[30] -1 242[10] -1 5[9] -1 662[8] -1 522[20] -1 30[20] -1 129[12] -1 295[36] -1 216[21] -1 328[20] -1 67[24] -1 323[30] -1 142[12] -1 264[16] -1 275[6] -1 30[18] -1 18[50] -1 2[40] -1 376[15] -1 279[16] -1 101[1] -1 136[8] -1 202[45] -1 111[4] -1 164[4] -1 -2  SUtility:804
 142[4] -1 25[2] -1 275[27] -1 136[6] -1 304[80] -1 128[54] -1 376[45] -1 323[12] -1 279[8] -1 216[35] -1 163[12] -1 11[7] -1 407[16] -1 95[1] -1 173[18] -1 54[32] -1 165[2] -1 322[8] -1 43[24] -1 137[10] -1 180[8] -1 116[42] -1 236[18] -1 277[3] -1 292[3] -1 296[27] -1 -2  SUtility:504
 135[5] -1 48[60] -1 10[8] -1 1[4] -1 45[63] -1 197[50] -1 100[21] -1 297[6] -1 313[7] -1 293[9] -1 150[15] -1 9[9] -1 132[20] -1 454[8] -1 314[8] -1 505[6] -1 507[8] -1 241[24] -1 115[20] -1 242[1] -1 5[6] -1 -2  SUtility:358
 143[10] -1 172[5] -1 235[10] -1 247[20] -1 260[4] -1 394[1] -1 357[42] -1 371[21] -1 372[12] -1 393[6] -1 780[3] -1 792[4] -1 799[36] -1 723[14] -1 838[12] -1 -2  SUtility:200
 49[21] -1 46[27] -1 48[6] -1 1[36] -1 45[28] -1 32[12] -1 33[72] -1 15[6] -1 47[1] -1 2[28] -1 131[7] -1 30[2] -1 98[4] -1 155[16] -1 21[4] -1 147[36] -1 135[4] -1 90[6] -1 18[10] -1 13[6] -1 31[5] -1 44[54] -1 50[15] -1 10[8] -1 37[16] -1 8[32] -1 67[40] -1 117[30] -1 96[21] -1 14[20] -1 24[35] -1 118[3] -1 59[6] -1 68[90] -1 181[45] -1 82[4] -1 70[24] -1 36[14] -1 57[14] -1 97[10] -1 142[18] -1 129[27] -1 202[40] -1 279[14] -1 376[30] -1 295[48] -1 264[8] -1 101[4] -1 275[24] -1 328[10] -1 111[2] -1 136[8] -1 323[15] -1 216[21] -1 164[16] -1 337[16] -1 -2  SUtility:1119
 67[40] -1 30[20] -1 70[32] -1 188[28] -1 190[15] -1 162[18] -1 263[30] -1 308[10] -1 341[7] -1 342[5] -1 345[50] -1 448[48] -1 122[21] -1 468[10] -1 480[18] -1 384[48] -1 534[1] -1 29[54] -1 103[12] -1 51[15] -1 557[21] -1 360[6] -1 383[18] -1 591[64] -1 592[12] -1 621[8] -1 72[6] -1 333[10] -1 107[32] -1 731[8] -1 84[2] -1 27[36] -1 80[6] -1 287[8] -1 217[36] -1 215[12] -1 921[6] -1 939[2] -1 270[10] -1 947[3] -1 1001[1] -1 26[32] -1 81[25] -1 608[5] -1 3[21] -1 63[16] -1 182[32] -1 1077[27] -1 109[6] -1 1081[8] -1 28[8] -1 -2  SUtility:969
 144[18] -1 152[24] -1 157[2] -1 191[30] -1 258[40] -1 268[5] -1 269[4] -1 273[27] -1 508[18] -1 179[8] -1 523[35] -1 524[54] -1 194[2] -1 154[15] -1 219[9] -1 224[6] -1 627[30] -1 500[28] -1 485[12] -1 640[27] -1 478[63] -1 503[30] -1 495[12] -1 649[12] -1 651[18] -1 655[21] -1 656[4] -1 660[8] -1 501[3] -1 484[2] -1 667[20] -1 669[18] -1 670[20] -1 671[10] -1 477[4] -1 681[9] -1 682[20] -1 683[14] -1 360[27] -1 860[35] -1 885[9] -1 595[3] -1 680[30] -1 913[6] -1 578[27] -1 588[4] -1 413[24] -1 465[18] -1 162[2] -1 927[36] -1 308[10] -1 908[20] -1 931[6] -1 341[5] -1 383[8] -1 572[15] -1 568[30] -1 687[42] -1 384[18] -1 103[20] -1 965[4] -1 941[10] -1 122[30] -1 816[21] -1 709[3] -1 974[80] -1 933[6] -1 -2  SUtility:1231
 130[5] -1 145[7] -1 170[5] -1 171[16] -1 177[10] -1 178[14] -1 7[12] -1 12[1] -1 199[18] -1 200[12] -1 208[24] -1 211[6] -1 204[9] -1 228[6] -1 232[18] -1 233[18] -1 234[28] -1 4[50] -1 248[6] -1 262[3] -1 266[18] -1 271[48] -1 23[8] -1 125[42] -1 3[30] -1 182[4] -1 109[12] -1 141[7] -1 63[40] -1 80[54] -1 28[4] -1 385[8] -1 -2  SUtility:543
 26[12] -1 306[8] -1 326[12] -1 309[14] -1 350[25] -1 356[10] -1 176[2] -1 145[1] -1 12[10] -1 177[20] -1 200[18] -1 81[25] -1 234[8] -1 233[21] -1 262[6] -1 266[48] -1 243[3] -1 490[20] -1 493[20] -1 494[10] -1 506[18] -1 510[60] -1 511[20] -1 512[7] -1 338[28] -1 526[10] -1 527[16] -1 362[3] -1 175[14] -1 541[35] -1 130[7] -1 171[40] -1 204[12] -1 170[3] -1 199[6] -1 178[10] -1 208[60] -1 7[2] -1 211[12] -1 228[20] -1 232[6] -1 23[18] -1 4[40] -1 271[18] -1 248[9] -1 565[15] -1 134[9] -1 134[1] -1 419[20] -1 126[2] -1 689[12] -1 695[1] -1 699[15] -1 701[20] -1 379[40] -1 704[36] -1 479[6] -1 126[2] -1 252[27] -1 252[3] -1 298[14] -1 3[21] -1 109[16] -1 63[16] -1 182[40] -1 28[6] -1 420[36] -1 461[4] -1 187[6] -1 80[42] -1 -2  SUtility:1177
 147[36] -1 2[40] -1 155[16] -1 135[4] -1 131[7] -1 50[24] -1 90[2] -1 8[24] -1 13[10] -1 44[18] -1 18[35] -1 30[8] -1 31[45] -1 30[4] -1 96[15] -1 14[8] -1 10[6] -1 67[56] -1 70[8] -1 181[10] -1 24[45] -1 97[8] -1 117[6] -1 82[6] -1 59[9] -1 98[6] -1 98[12] -1 118[9] -1 21[8] -1 36[10] -1 68[40] -1 37[10] -1 57[4] -1 -2  SUtility:549
 15[8] -1 48[30] -1 155[28] -1 131[7] -1 90[6] -1 49[12] -1 50[27] -1 82[10] -1 2[4] -1 37[4] -1 24[50] -1 36[12] -1 181[10] -1 117[6] -1 67[80] -1 68[60] -1 98[2] -1 97[12] -1 118[6] -1 70[80] -1 98[20] -1 282[5] -1 -2  SUtility:479
 150[27] -1 242[8] -1 314[4] -1 5[9] -1 291[18] -1 454[12] -1 115[15] -1 241[24] -1 293[30] -1 556[16] -1 210[12] -1 9[4] -1 586[14] -1 442[5] -1 285[54] -1 278[2] -1 475[5] -1 692[48] -1 311[7] -1 252[21] -1 310[30] -1 453[12] -1 401[10] -1 715[10] -1 415[16] -1 431[12] -1 432[4] -1 -2  SUtility:429
 151[15] -1 153[14] -1 193[4] -1 167[4] -1 72[3] -1 27[28] -1 254[12] -1 161[8] -1 395[25] -1 424[2] -1 427[14] -1 428[21] -1 435[8] -1 455[10] -1 363[16] -1 473[16] -1 474[15] -1 364[14] -1 496[4] -1 525[16] -1 551[4] -1 159[12] -1 585[12] -1 539[3] -1 225[16] -1 161[8] -1 259[24] -1 124[15] -1 148[63] -1 167[2] -1 185[30] -1 192[27] -1 133[30] -1 -2  SUtility:495
 153[4] -1 99[35] -1 151[27] -1 161[12] -1 185[5] -1 120[10] -1 168[2] -1 72[5] -1 193[6] -1 222[8] -1 225[18] -1 140[32] -1 119[16] -1 73[10] -1 253[1] -1 166[12] -1 167[18] -1 254[14] -1 192[30] -1 98[18] -1 29[42] -1 99[40] -1 122[6] -1 384[18] -1 424[12] -1 474[18] -1 395[20] -1 395[20] -1 27[36] -1 72[8] -1 120[50] -1 73[18] -1 103[18] -1 119[16] -1 140[8] -1 308[20] -1 341[7] -1 360[12] -1 162[10] -1 383[16] -1 428[9] -1 455[4] -1 473[20] -1 427[4] -1 525[4] -1 435[9] -1 143[35] -1 260[9] -1 172[10] -1 235[16] -1 247[8] -1 539[9] -1 585[36] -1 357[18] -1 371[18] -1 393[16] -1 394[6] -1 372[24] -1 51[30] -1 124[5] -1 121[42] -1 -2  SUtility:1010
 77[12] -1 163[6] -1 173[6] -1 25[6] -1 218[8] -1 25[3] -1 77[18] -1 163[36] -1 173[18] -1 163[36] -1 77[18] -1 281[3] -1 54[36] -1 11[3] -1 56[4] -1 304[40] -1 40[8] -1 95[4] -1 128[24] -1 407[8] -1 94[20] -1 55[10] -1 129[24] -1 295[48] -1 279[8] -1 376[40] -1 142[14] -1 202[25] -1 275[12] -1 101[1] -1 264[4] -1 111[10] -1 164[14] -1 216[42] -1 328[12] -1 136[4] -1 323[15] -1 337[4] -1 -2  SUtility:604
 159[36] -1 363[20] -1 364[14] -1 159[16] -1 364[6] -1 363[8] -1 27[4] -1 98[20] -1 72[4] -1 29[36] -1 119[12] -1 539[4] -1 120[30] -1 551[28] -1 73[6] -1 427[6] -1 98[8] -1 585[30] -1 140[12] -1 98[8] -1 99[30] -1 496[8] -1 723[16] -1 799[30] -1 780[2] -1 792[6] -1 838[16] -1 38[35] -1 29[36] -1 35[21] -1 585[30] -1 35[9] -1 98[6] -1 72[1] -1 38[5] -1 27[16] -1 73[2] -1 539[3] -1 140[28] -1 76[16] -1 98[12] -1 428[30] -1 98[18] -1 99[35] -1 120[20] -1 280[12] -1 119[8] -1 75[7] -1 357[12] -1 394[3] -1 393[8] -1 372[18] -1 371[27] -1 -2  SUtility:834
 160[10] -1 27[32] -1 29[54] -1 99[35] -1 119[8] -1 133[25] -1 120[45] -1 148[72] -1 140[8] -1 73[4] -1 -2  SUtility:293
 50[3] -1 44[60] -1 31[40] -1 147[18] -1 8[20] -1 67[32] -1 18[50] -1 36[16] -1 57[20] -1 59[4] -1 131[3] -1 13[14] -1 10[16] -1 14[32] -1 24[50] -1 37[8] -1 21[16] -1 82[8] -1 156[32] -1 183[12] -1 139[6] -1 138[4] -1 104[14] -1 289[1] -1 196[64] -1 249[12] -1 641[3] -1 100[30] -1 221[3] -1 274[21] -1 86[18] -1 102[6] -1 297[8] -1 -2  SUtility:644
 162[2] -1 334[6] -1 360[3] -1 365[8] -1 103[6] -1 122[3] -1 383[12] -1 384[36] -1 308[6] -1 341[5] -1 553[24] -1 564[10] -1 672[6] -1 673[18] -1 675[18] -1 744[50] -1 727[18] -1 754[2] -1 836[16] -1 943[48] -1 943[30] -1 -2  SUtility:327
 17[15] -1 46[27] -1 47[7] -1 32[16] -1 412[24] -1 90[9] -1 33[32] -1 48[42] -1 1[12] -1 400[6] -1 430[120] -1 45[35] -1 15[18] -1 283[18] -1 532[2] -1 70[56] -1 470[3] -1 471[60] -1 98[2] -1 113[16] -1 131[8] -1 13[12] -1 324[21] -1 181[5] -1 399[56] -1 315[9] -1 519[12] -1 20[30] -1 344[8] -1 464[48] -1 611[4] -1 22[40] -1 18[25] -1 618[9] -1 30[2] -1 319[12] -1 366[4] -1 97[18] -1 117[24] -1 118[5] -1 700[1] -1 273[6] -1 269[16] -1 268[15] -1 144[9] -1 191[36] -1 157[8] -1 152[6] -1 258[50] -1 852[18] -1 859[32] -1 523[10] -1 928[5] -1 -2  SUtility:1084
 17[3] -1 1[20] -1 46[15] -1 48[24] -1 49[6] -1 45[7] -1 15[8] -1 32[18] -1 47[5] -1 33[16] -1 155[4] -1 147[30] -1 131[8] -1 2[24] -1 135[3] -1 30[4] -1 13[18] -1 30[2] -1 68[50] -1 31[15] -1 181[30] -1 44[54] -1 117[27] -1 8[20] -1 10[20] -1 82[6] -1 37[6] -1 96[3] -1 90[10] -1 97[10] -1 67[72] -1 57[18] -1 18[35] -1 50[12] -1 21[2] -1 70[16] -1 14[4] -1 24[5] -1 98[20] -1 98[8] -1 129[24] -1 59[1] -1 36[10] -1 279[4] -1 202[20] -1 142[20] -1 323[30] -1 111[1] -1 136[18] -1 216[7] -1 328[16] -1 164[12] -1 264[2] -1 376[50] -1 101[8] -1 295[42] -1 275[12] -1 295[6] -1 101[7] -1 275[21] -1 101[8] -1 376[35] -1 376[50] -1 -2  SUtility:1062
 96[12] -1 26[16] -1 81[50] -1 490[50] -1 493[4] -1 565[24] -1 506[10] -1 309[18] -1 350[15] -1 338[12] -1 356[4] -1 526[10] -1 175[20] -1 145[10] -1 12[1] -1 170[4] -1 306[3] -1 199[3] -1 7[14] -1 243[6] -1 200[14] -1 234[36] -1 233[18] -1 4[50] -1 248[2] -1 494[3] -1 326[27] -1 511[16] -1 510[24] -1 527[12] -1 512[9] -1 176[18] -1 362[3] -1 541[45] -1 171[24] -1 130[10] -1 204[30] -1 177[4] -1 178[20] -1 211[8] -1 208[42] -1 232[8] -1 228[2] -1 262[1] -1 23[8] -1 271[6] -1 266[30] -1 684[16] -1 72[4] -1 3[12] -1 63[80] -1 109[14] -1 51[25] -1 466[7] -1 28[2] -1 182[8] -1 80[12] -1 -2  SUtility:936
 43[4] -1 116[12] -1 137[1] -1 165[5] -1 180[8] -1 236[21] -1 277[8] -1 292[10] -1 296[6] -1 322[10] -1 -2  SUtility:85
 24[5] -1 36[6] -1 37[10] -1 59[8] -1 30[16] -1 31[50] -1 67[16] -1 68[40] -1 70[80] -1 97[14] -1 98[2] -1 181[35] -1 117[15] -1 118[10] -1 124[40] -1 124[45] -1 29[6] -1 51[45] -1 27[16] -1 72[1] -1 120[20] -1 73[10] -1 99[50] -1 119[4] -1 140[32] -1 121[35] -1 166[8] -1 222[32] -1 167[20] -1 253[5] -1 168[18] -1 254[2] -1 153[6] -1 151[21] -1 193[8] -1 161[12] -1 225[4] -1 185[30] -1 192[21] -1 713[6] -1 713[10] -1 722[25] -1 721[18] -1 289[2] -1 732[10] -1 746[25] -1 1098[6] -1 947[18] -1 1107[48] -1 1114[36] -1 1119[10] -1 365[3] -1 1124[14] -1 939[5] -1 1129[6] -1 1130[1] -1 1134[10] -1 1138[36] -1 1142[20] -1 1149[10] -1 1150[6] -1 1162[20] -1 1180[3] -1 -2  SUtility:1146
 135[7] -1 147[60] -1 18[35] -1 50[18] -1 14[20] -1 155[4] -1 131[9] -1 30[4] -1 44[60] -1 68[50] -1 36[10] -1 31[35] -1 67[48] -1 90[4] -1 8[4] -1 82[2] -1 96[15] -1 37[8] -1 98[4] -1 21[12] -1 24[5] -1 10[8] -1 57[12] -1 118[4] -1 117[9] -1 -2  SUtility:447
 124[30] -1 124[10] -1 29[24] -1 225[14] -1 120[5] -1 185[50] -1 166[4] -1 168[8] -1 121[70] -1 254[4] -1 153[10] -1 119[6] -1 140[8] -1 222[4] -1 151[6] -1 253[10] -1 73[18] -1 193[2] -1 167[6] -1 161[20] -1 192[27] -1 42[8] -1 193[16] -1 161[4] -1 -2  SUtility:364
 21[2] -1 124[20] -1 29[18] -1 167[10] -1 51[50] -1 73[12] -1 120[15] -1 140[24] -1 151[24] -1 119[10] -1 222[20] -1 121[35] -1 168[18] -1 225[14] -1 193[16] -1 192[15] -1 287[2] -1 185[15] -1 161[16] -1 193[6] -1 161[6] -1 42[80] -1 174[24] -1 217[18] -1 692[60] -1 391[3] -1 148[18] -1 715[4] -1 53[28] -1 431[42] -1 98[12] -1 133[35] -1 -2  SUtility:672
 81[15] -1 309[10] -1 338[4] -1 362[9] -1 145[10] -1 204[3] -1 199[21] -1 26[28] -1 490[25] -1 326[3] -1 510[30] -1 527[18] -1 176[8] -1 171[36] -1 243[15] -1 170[4] -1 200[10] -1 493[32] -1 3[3] -1 506[20] -1 512[3] -1 109[6] -1 306[1] -1 356[4] -1 175[6] -1 494[1] -1 130[8] -1 565[27] -1 177[6] -1 7[10] -1 80[6] -1 298[14] -1 511[24] -1 350[45] -1 51[35] -1 526[10] -1 541[5] -1 72[6] -1 420[40] -1 12[1] -1 28[12] -1 187[6] -1 178[10] -1 63[24] -1 182[4] -1 461[4] -1 -2  SUtility:622
 197[35] -1 100[27] -1 86[60] -1 274[18] -1 282[5] -1 102[5] -1 297[6] -1 221[4] -1 249[6] -1 282[6] -1 -2  SUtility:172
 198[15] -1 267[9] -1 272[30] -1 248[8] -1 262[3] -1 271[30] -1 266[18] -1 125[6] -1 125[60] -1 385[10] -1 141[9] -1 123[21] -1 481[8] -1 462[10] -1 544[24] -1 447[18] -1 737[15] -1 958[6] -1 999[70] -1 -2  SUtility:370
 150[12] -1 241[72] -1 5[2] -1 179[20] -1 224[8] -1 454[8] -1 194[20] -1 219[3] -1 314[4] -1 146[27] -1 184[45] -1 154[15] -1 505[10] -1 9[10] -1 115[30] -1 293[15] -1 507[8] -1 132[4] -1 242[1] -1 -2  SUtility:314
 203[12] -1 205[28] -1 237[21] -1 77[9] -1 163[36] -1 239[14] -1 173[6] -1 11[8] -1 245[10] -1 246[20] -1 43[12] -1 202[45] -1 328[4] -1 180[12] -1 279[6] -1 137[10] -1 116[30] -1 142[16] -1 295[24] -1 165[5] -1 236[15] -1 264[16] -1 292[8] -1 322[2] -1 296[30] -1 376[25] -1 277[8] -1 218[4] -1 40[18] -1 163[36] -1 77[21] -1 281[4] -1 25[4] -1 11[3] -1 407[4] -1 54[32] -1 173[6] -1 95[4] -1 128[60] -1 304[80] -1 94[28] -1 -2  SUtility:736
 206[6] -1 230[20] -1 238[9] -1 240[6] -1 347[45] -1 440[20] -1 447[15] -1 449[18] -1 693[9] -1 63[16] -1 694[8] -1 406[7] -1 28[12] -1 345[40] -1 441[21] -1 149[14] -1 189[12] -1 26[8] -1 306[2] -1 309[6] -1 490[40] -1 350[40] -1 81[50] -1 494[3] -1 511[12] -1 510[42] -1 243[18] -1 565[3] -1 356[1] -1 527[6] -1 145[9] -1 175[14] -1 512[3] -1 326[21] -1 130[9] -1 204[24] -1 208[60] -1 234[24] -1 271[6] -1 493[28] -1 199[3] -1 23[2] -1 541[35] -1 338[24] -1 262[2] -1 12[4] -1 178[10] -1 177[20] -1 228[6] -1 362[3] -1 4[35] -1 248[8] -1 266[12] -1 176[10] -1 233[21] -1 7[12] -1 170[9] -1 526[5] -1 200[12] -1 232[18] -1 211[14] -1 171[24] -1 506[12] -1 141[4] -1 385[7] -1 109[8] -1 125[48] -1 3[30] -1 182[20] -1 80[12] -1 946[20] -1 133[5] -1 148[45] -1 125[18] -1 -2  SUtility:1225
 210[42] -1 278[6] -1 285[42] -1 291[18] -1 303[4] -1 475[3] -1 677[2] -1 307[5] -1 318[8] -1 584[10] -1 436[2] -1 499[50] -1 752[42] -1 768[25] -1 387[8] -1 521[12] -1 533[12] -1 810[8] -1 817[12] -1 538[5] -1 826[36] -1 637[25] -1 886[9] -1 887[12] -1 904[24] -1 915[4] -1 926[21] -1 934[12] -1 950[60] -1 984[12] -1 -2  SUtility:531
 17[3] -1 46[3] -1 48[6] -1 49[6] -1 1[24] -1 32[20] -1 15[12] -1 47[8] -1 45[35] -1 33[56] -1 -2  SUtility:173
 155[32] -1 135[8] -1 315[2] -1 2[16] -1 147[24] -1 471[24] -1 142[8] -1 279[2] -1 430[48] -1 264[12] -1 275[3] -1 412[54] -1 111[6] -1 366[20] -1 202[45] -1 113[16] -1 470[3] -1 101[6] -1 376[50] -1 295[6] -1 129[24] -1 324[12] -1 328[2] -1 464[30] -1 618[6] -1 323[24] -1 319[10] -1 400[16] -1 164[10] -1 700[2] -1 20[45] -1 337[20] -1 337[14] -1 519[20] -1 344[10] -1 283[16] -1 611[1] -1 22[20] -1 399[63] -1 144[18] -1 532[2] -1 152[30] -1 -2  SUtility:780
 226[36] -1 422[4] -1 368[2] -1 388[70] -1 373[20] -1 329[9] -1 320[27] -1 321[24] -1 336[7] -1 354[5] -1 423[6] -1 340[24] -1 386[8] -1 425[4] -1 571[2] -1 352[20] -1 405[12] -1 361[30] -1 417[4] -1 380[3] -1 404[60] -1 382[30] -1 374[40] -1 720[30] -1 426[36] -1 355[6] -1 729[20] -1 638[24] -1 648[28] -1 -2  SUtility:591
 231[4] -1 250[2] -1 251[21] -1 290[12] -1 522[90] -1 104[2] -1 86[48] -1 138[10] -1 100[27] -1 662[2] -1 313[3] -1 102[3] -1 297[1] -1 708[15] -1 751[15] -1 766[4] -1 641[3] -1 221[2] -1 274[27] -1 146[3] -1 184[35] -1 179[2] -1 154[5] -1 219[2] -1 194[20] -1 224[2] -1 -2  SUtility:360
 155[24] -1 147[60] -1 135[1] -1 2[12] -1 131[8] -1 18[45] -1 90[8] -1 13[14] -1 8[40] -1 44[6] -1 50[30] -1 57[8] -1 96[21] -1 10[8] -1 14[8] -1 24[25] -1 21[20] -1 82[14] -1 59[5] -1 37[18] -1 36[10] -1 -2  SUtility:385
 243[21] -1 81[10] -1 198[6] -1 51[20] -1 267[3] -1 3[6] -1 63[72] -1 80[6] -1 182[12] -1 28[20] -1 688[36] -1 29[12] -1 726[7] -1 215[2] -1 120[40] -1 133[30] -1 160[6] -1 160[16] -1 160[2] -1 2[36] -1 99[15] -1 27[40] -1 73[14] -1 119[8] -1 148[18] -1 140[36] -1 922[12] -1 16[15] -1 922[54] -1 160[12] -1 229[40] -1 936[16] -1 304[60] -1 401[6] -1 728[18] -1 135[7] -1 401[20] -1 252[24] -1 431[18] -1 126[10] -1 432[8] -1 453[24] -1 391[27] -1 311[56] -1 421[16] -1 442[9] -1 173[21] -1 17[12] -1 239[20] -1 310[24] -1 2[40] -1 415[20] -1 33[48] -1 163[12] -1 623[8] -1 -2  SUtility:1151
 244[6] -1 307[4] -1 318[28] -1 377[30] -1 387[16] -1 436[12] -1 482[32] -1 483[10] -1 499[90] -1 521[3] -1 530[2] -1 533[20] -1 538[25] -1 569[45] -1 570[32] -1 574[21] -1 593[36] -1 612[30] -1 646[28] -1 652[35] -1 289[3] -1 668[1] -1 713[1] -1 721[12] -1 722[45] -1 86[12] -1 732[2] -1 102[10] -1 746[40] -1 138[7] -1 297[1] -1 197[35] -1 104[2] -1 100[12] -1 221[2] -1 274[21] -1 505[6] -1 507[4] -1 132[8] -1 293[15] -1 314[6] -1 313[6] -1 454[10] -1 150[24] -1 115[5] -1 5[7] -1 9[10] -1 241[72] -1 242[9] -1 -2  SUtility:893
 22[35] -1 34[7] -1 711[27] -1 717[12] -1 494[2] -1 81[30] -1 30[10] -1 326[24] -1 511[4] -1 506[8] -1 510[24] -1 565[27] -1 512[7] -1 350[5] -1 356[1] -1 781[28] -1 757[8] -1 145[10] -1 526[4] -1 171[40] -1 170[4] -1 178[6] -1 338[8] -1 772[10] -1 200[2] -1 208[60] -1 822[48] -1 806[16] -1 232[8] -1 233[21] -1 211[4] -1 266[18] -1 23[4] -1 1021[18] -1 248[8] -1 1043[6] -1 130[10] -1 1047[21] -1 176[14] -1 541[25] -1 362[3] -1 228[12] -1 763[40] -1 7[4] -1 177[18] -1 -2  SUtility:701
 155[40] -1 147[36] -1 135[5] -1 131[7] -1 13[18] -1 50[21] -1 90[9] -1 44[6] -1 21[16] -1 14[20] -1 36[4] -1 82[18] -1 59[7] -1 10[20] -1 37[16] -1 24[30] -1 57[14] -1 8[16] -1 2[20] -1 -2  SUtility:323
 257[12] -1 218[6] -1 77[21] -1 163[48] -1 25[7] -1 173[15] -1 56[24] -1 281[10] -1 54[4] -1 304[40] -1 40[12] -1 95[4] -1 128[18] -1 407[2] -1 94[40] -1 11[8] -1 -2  SUtility:271
 120[20] -1 121[21] -1 167[14] -1 42[8] -1 161[2] -1 119[20] -1 254[20] -1 166[4] -1 193[10] -1 192[18] -1 225[16] -1 185[30] -1 639[16] -1 140[20] -1 148[27] -1 133[20] -1 -2  SUtility:266
 261[18] -1 63[72] -1 3[3] -1 51[15] -1 302[7] -1 80[36] -1 72[6] -1 330[20] -1 28[6] -1 109[6] -1 -2  SUtility:189
 265[6] -1 317[9] -1 378[3] -1 540[2] -1 215[10] -1 604[32] -1 606[28] -1 19[12] -1 632[24] -1 633[7] -1 213[48] -1 642[8] -1 643[70] -1 659[12] -1 665[8] -1 666[9] -1 678[1] -1 698[60] -1 703[18] -1 716[2] -1 -2  SUtility:369
 51[35] -1 30[20] -1 509[14] -1 98[14] -1 27[24] -1 72[8] -1 99[50] -1 728[10] -1 140[40] -1 29[60] -1 229[50] -1 120[20] -1 73[2] -1 119[20] -1 -2  SUtility:367
 155[4] -1 147[60] -1 135[9] -1 90[3] -1 131[4] -1 8[32] -1 44[30] -1 14[12] -1 21[16] -1 59[9] -1 18[15] -1 70[16] -1 13[4] -1 10[6] -1 82[4] -1 126[6] -1 36[4] -1 67[32] -1 2[24] -1 181[45] -1 129[6] -1 50[15] -1 264[6] -1 136[14] -1 101[6] -1 24[5] -1 202[10] -1 323[30] -1 37[20] -1 31[15] -1 275[21] -1 295[42] -1 68[20] -1 216[70] -1 117[6] -1 111[3] -1 -2  SUtility:624
 17[9] -1 17[27] -1 17[15] -1 17[27] -1 17[21] -1 17[18] -1 17[30] -1 17[3] -1 17[24] -1 17[9] -1 17[21] -1 -2  SUtility:204
 90[10] -1 17[18] -1 10[4] -1 147[60] -1 135[9] -1 155[40] -1 131[1] -1 8[12] -1 2[36] -1 44[42] -1 13[2] -1 26[20] -1 18[30] -1 30[6] -1 36[10] -1 81[25] -1 26[20] -1 50[24] -1 82[4] -1 21[20] -1 31[15] -1 57[12] -1 59[3] -1 37[16] -1 14[4] -1 24[35] -1 243[18] -1 -2  SUtility:496
 276[18] -1 320[18] -1 321[42] -1 329[3] -1 336[9] -1 346[3] -1 340[12] -1 351[45] -1 352[40] -1 354[9] -1 355[2] -1 359[20] -1 361[9] -1 368[16] -1 373[6] -1 374[35] -1 380[3] -1 382[40] -1 388[28] -1 403[24] -1 405[24] -1 416[24] -1 417[20] -1 423[3] -1 404[36] -1 425[2] -1 426[36] -1 -2  SUtility:527
 181[40] -1 36[18] -1 97[10] -1 67[64] -1 8[36] -1 90[1] -1 96[27] -1 82[2] -1 59[8] -1 50[30] -1 57[2] -1 118[2] -1 10[4] -1 24[40] -1 70[48] -1 68[90] -1 14[40] -1 37[8] -1 98[10] -1 98[20] -1 21[18] -1 44[12] -1 18[35] -1 131[3] -1 13[2] -1 31[5] -1 30[20] -1 -2  SUtility:595
 18[50] -1 120[20] -1 119[20] -1 166[12] -1 72[3] -1 155[16] -1 147[42] -1 131[5] -1 135[3] -1 90[4] -1 8[4] -1 37[8] -1 29[24] -1 13[20] -1 44[30] -1 14[24] -1 67[16] -1 24[50] -1 36[16] -1 70[32] -1 57[12] -1 50[18] -1 124[15] -1 10[14] -1 30[8] -1 51[30] -1 2[32] -1 73[4] -1 140[8] -1 222[24] -1 167[8] -1 254[10] -1 68[100] -1 82[14] -1 31[50] -1 59[9] -1 193[12] -1 99[50] -1 192[15] -1 121[70] -1 168[18] -1 151[9] -1 225[4] -1 148[9] -1 956[6] -1 133[35] -1 -2  SUtility:983
 154[30] -1 224[10] -1 219[2] -1 314[16] -1 5[8] -1 179[4] -1 146[12] -1 313[4] -1 505[10] -1 184[40] -1 194[10] -1 150[15] -1 9[6] -1 454[2] -1 507[4] -1 115[50] -1 242[2] -1 293[30] -1 132[12] -1 -2  SUtility:267
 90[7] -1 18[50] -1 96[30] -1 31[5] -1 30[20] -1 57[8] -1 8[8] -1 14[24] -1 36[2] -1 21[12] -1 82[14] -1 37[6] -1 67[24] -1 97[14] -1 181[35] -1 10[8] -1 98[10] -1 68[100] -1 117[30] -1 50[24] -1 24[20] -1 59[4] -1 118[5] -1 70[56] -1 -2  SUtility:516
 293[27] -1 313[2] -1 411[8] -1 150[15] -1 289[5] -1 132[16] -1 115[45] -1 242[3] -1 507[8] -1 454[16] -1 314[14] -1 505[16] -1 5[7] -1 241[72] -1 9[4] -1 72[5] -1 253[8] -1 437[20] -1 151[21] -1 472[16] -1 674[18] -1 577[15] -1 185[35] -1 498[12] -1 679[20] -1 121[7] -1 192[6] -1 487[4] -1 99[45] -1 73[2] -1 222[20] -1 167[10] -1 254[18] -1 161[6] -1 153[20] -1 124[50] -1 119[10] -1 166[18] -1 124[20] -1 27[12] -1 120[15] -1 193[18] -1 140[24] -1 29[36] -1 168[2] -1 225[16] -1 51[15] -1 305[32] -1 443[7] -1 513[12] -1 390[9] -1 348[16] -1 476[7] -1 402[12] -1 433[42] -1 414[20] -1 397[12] -1 67[24] -1 453[21] -1 142[2] -1 295[54] -1 264[10] -1 236[30] -1 70[72] -1 181[25] -1 322[14] -1 292[9] -1 252[18] -1 311[56] -1 442[10] -1 126[14] -1 2[8] -1 401[4] -1 391[9] -1 310[60] -1 97[12] -1 118[7] -1 43[24] -1 117[3] -1 165[10] -1 328[12] -1 180[16] -1 415[14] -1 296[3] -1 432[2] -1 376[40] -1 431[6] -1 277[10] -1 116[6] -1 279[16] -1 202[45] -1 137[4] -1 -2  SUtility:1641
 294[25] -1 340[12] -1 367[28] -1 386[18] -1 382[45] -1 404[48] -1 351[25] -1 388[56] -1 434[24] -1 355[18] -1 405[36] -1 368[2] -1 354[4] -1 374[50] -1 352[40] -1 645[7] -1 648[49] -1 380[24] -1 417[4] -1 664[20] -1 361[27] -1 373[12] -1 425[4] -1 712[42] -1 -2  SUtility:620
 17[6] -1 46[18] -1 1[36] -1 48[12] -1 47[5] -1 32[12] -1 45[63] -1 49[24] -1 15[20] -1 470[1] -1 471[60] -1 131[10] -1 13[12] -1 113[12] -1 412[42] -1 90[4] -1 399[21] -1 18[35] -1 315[3] -1 324[21] -1 532[16] -1 30[12] -1 283[12] -1 319[20] -1 117[27] -1 519[10] -1 98[14] -1 70[64] -1 400[14] -1 34[1] -1 22[45] -1 344[2] -1 611[7] -1 618[5] -1 464[6] -1 20[10] -1 430[60] -1 81[35] -1 757[12] -1 711[21] -1 763[30] -1 506[2] -1 717[27] -1 494[7] -1 326[21] -1 772[10] -1 565[12] -1 781[4] -1 526[3] -1 145[4] -1 350[10] -1 541[35] -1 338[12] -1 362[5] -1 130[8] -1 204[24] -1 806[18] -1 511[40] -1 176[4] -1 512[9] -1 208[54] -1 23[14] -1 262[2] -1 271[12] -1 822[40] -1 332[5] -1 457[6] -1 446[35] -1 420[8] -1 61[42] -1 3[12] -1 72[8] -1 58[45] -1 28[6] -1 80[30] -1 187[4] -1 461[5] -1 332[3] -1 -2  SUtility:1426
 298[20] -1 3[27] -1 63[48] -1 51[30] -1 420[16] -1 28[4] -1 109[16] -1 80[60] -1 461[3] -1 182[40] -1 187[7] -1 -2  SUtility:271
 305[36] -1 397[15] -1 414[20] -1 561[16] -1 513[8] -1 348[20] -1 390[6] -1 402[30] -1 433[14] -1 443[5] -1 487[20] -1 476[7] -1 -2  SUtility:197
 17[27] -1 46[27] -1 48[42] -1 49[27] -1 1[8] -1 45[56] -1 15[20] -1 32[4] -1 47[2] -1 33[24] -1 -2  SUtility:237
 26[40] -1 306[2] -1 63[72] -1 81[15] -1 243[18] -1 420[16] -1 494[5] -1 493[20] -1 490[5] -1 506[10] -1 309[2] -1 51[15] -1 565[30] -1 175[2] -1 338[32] -1 298[20] -1 461[2] -1 3[15] -1 109[4] -1 187[3] -1 182[32] -1 80[24] -1 28[18] -1 -2  SUtility:402
 316[10] -1 441[28] -1 460[24] -1 28[2] -1 491[12] -1 497[24] -1 520[42] -1 607[5] -1 620[12] -1 730[16] -1 745[5] -1 753[9] -1 447[6] -1 831[30] -1 842[24] -1 223[30] -1 440[14] -1 449[72] -1 347[35] -1 427[18] -1 473[14] -1 172[8] -1 424[18] -1 395[35] -1 455[6] -1 585[36] -1 435[6] -1 539[8] -1 525[8] -1 357[42] -1 428[24] -1 371[3] -1 372[21] -1 474[30] -1 394[2] -1 393[18] -1 260[7] -1 247[20] -1 395[30] -1 143[10] -1 235[8] -1 1232[5] -1 1248[2] -1 1281[9] -1 1295[90] -1 1299[14] -1 897[7] -1 889[35] -1 898[24] -1 896[3] -1 866[27] -1 -2  SUtility:988
 202[10] -1 328[14] -1 216[14] -1 264[14] -1 275[6] -1 136[12] -1 27[12] -1 111[2] -1 51[5] -1 376[35] -1 42[40] -1 43[32] -1 116[42] -1 180[36] -1 236[21] -1 29[54] -1 277[10] -1 72[10] -1 165[4] -1 292[9] -1 99[35] -1 296[21] -1 166[12] -1 120[50] -1 140[28] -1 167[16] -1 153[6] -1 192[30] -1 121[42] -1 229[30] -1 728[8] -1 104[2] -1 119[18] -1 222[4] -1 168[8] -1 253[3] -1 254[8] -1 151[24] -1 193[18] -1 161[14] -1 225[2] -1 185[35] -1 73[20] -1 505[14] -1 9[5] -1 507[28] -1 115[45] -1 242[3] -1 249[9] -1 641[5] -1 156[56] -1 138[7] -1 183[12] -1 289[9] -1 221[5] -1 139[10] -1 274[6] -1 196[64] -1 297[3] -1 454[16] -1 86[12] -1 100[15] -1 102[3] -1 313[1] -1 314[18] -1 293[21] -1 150[3] -1 241[56] -1 132[2] -1 5[8] -1 -2  SUtility:1252
 324[24] -1 90[9] -1 315[4] -1 399[63] -1 400[2] -1 430[84] -1 464[12] -1 519[10] -1 20[15] -1 344[10] -1 22[15] -1 611[3] -1 618[8] -1 412[12] -1 700[10] -1 273[9] -1 269[4] -1 268[10] -1 152[27] -1 191[60] -1 157[4] -1 258[10] -1 144[15] -1 -2  SUtility:420
 46[21] -1 2[12] -1 17[15] -1 155[24] -1 48[36] -1 49[24] -1 1[24] -1 30[4] -1 50[15] -1 96[21] -1 147[18] -1 135[7] -1 36[12] -1 13[10] -1 131[8] -1 90[8] -1 26[28] -1 44[42] -1 8[36] -1 18[25] -1 31[10] -1 57[16] -1 490[50] -1 24[20] -1 37[14] -1 526[4] -1 350[50] -1 97[18] -1 68[50] -1 145[10] -1 178[12] -1 130[1] -1 21[10] -1 14[36] -1 10[6] -1 59[5] -1 82[8] -1 511[24] -1 262[1] -1 81[20] -1 338[24] -1 494[4] -1 204[21] -1 4[20] -1 266[30] -1 175[14] -1 243[27] -1 309[10] -1 228[2] -1 234[12] -1 7[18] -1 208[60] -1 211[10] -1 248[8] -1 23[16] -1 506[10] -1 271[6] -1 565[6] -1 176[4] -1 306[5] -1 356[1] -1 171[16] -1 326[21] -1 177[20] -1 200[14] -1 232[20] -1 541[15] -1 170[3] -1 493[32] -1 510[12] -1 527[6] -1 199[15] -1 28[2] -1 12[9] -1 233[18] -1 362[1] -1 39[28] -1 214[12] -1 182[28] -1 63[8] -1 51[50] -1 3[30] -1 92[4] -1 109[16] -1 80[24] -1 72[9] -1 112[21] -1 -2  SUtility:1497
 2[12] -1 36[4] -1 30[16] -1 30[12] -1 24[5] -1 67[56] -1 68[50] -1 59[3] -1 70[48] -1 98[10] -1 14[40] -1 117[12] -1 155[4] -1 135[1] -1 147[12] -1 131[4] -1 13[8] -1 97[8] -1 50[27] -1 90[3] -1 44[60] -1 8[8] -1 18[50] -1 31[5] -1 21[12] -1 82[20] -1 10[4] -1 37[18] -1 57[4] -1 96[21] -1 118[8] -1 181[30] -1 29[42] -1 51[10] -1 72[2] -1 168[6] -1 153[16] -1 167[4] -1 124[5] -1 222[4] -1 27[12] -1 124[5] -1 193[10] -1 27[24] -1 51[40] -1 42[24] -1 254[10] -1 119[10] -1 120[20] -1 140[12] -1 166[8] -1 99[20] -1 253[8] -1 73[6] -1 193[10] -1 151[18] -1 161[6] -1 121[49] -1 225[14] -1 185[10] -1 192[21] -1 -2  SUtility:1001
 30[16] -1 135[1] -1 492[50] -1 13[10] -1 124[15] -1 29[48] -1 90[8] -1 27[28] -1 51[20] -1 72[5] -1 99[5] -1 8[40] -1 44[18] -1 50[27] -1 21[12] -1 10[4] -1 37[12] -1 59[7] -1 120[5] -1 119[14] -1 140[28] -1 166[8] -1 121[49] -1 168[18] -1 -2  SUtility:448
 337[6] -1 156[16] -1 104[20] -1 337[8] -1 138[10] -1 183[24] -1 249[12] -1 196[32] -1 139[14] -1 289[5] -1 622[4] -1 345[45] -1 654[10] -1 653[40] -1 657[36] -1 760[8] -1 685[12] -1 710[8] -1 714[40] -1 870[6] -1 899[12] -1 893[21] -1 905[6] -1 890[50] -1 147[18] -1 216[35] -1 2[4] -1 135[1] -1 118[3] -1 -2  SUtility:506
 343[4] -1 226[16] -1 459[12] -1 543[40] -1 467[4] -1 429[5] -1 329[3] -1 380[15] -1 388[7] -1 405[4] -1 422[16] -1 336[8] -1 386[2] -1 720[3] -1 321[54] -1 340[24] -1 571[8] -1 352[16] -1 320[90] -1 354[10] -1 404[48] -1 382[15] -1 425[8] -1 426[24] -1 355[10] -1 361[15] -1 423[21] -1 417[12] -1 373[12] -1 368[18] -1 648[42] -1 729[14] -1 638[24] -1 374[35] -1 -2  SUtility:639
 8[16] -1 44[12] -1 50[18] -1 57[20] -1 10[20] -1 14[16] -1 21[4] -1 82[16] -1 59[7] -1 24[50] -1 37[14] -1 36[10] -1 -2  SUtility:203
 347[50] -1 29[24] -1 27[20] -1 215[14] -1 270[10] -1 217[6] -1 287[12] -1 440[2] -1 449[81] -1 103[8] -1 360[9] -1 98[10] -1 594[8] -1 69[8] -1 162[4] -1 514[2] -1 122[30] -1 383[6] -1 663[30] -1 308[12] -1 384[36] -1 341[4] -1 85[9] -1 746[30] -1 149[10] -1 345[25] -1 441[28] -1 406[7] -1 189[12] -1 -2  SUtility:507
 348[40] -1 390[2] -1 402[54] -1 305[32] -1 414[20] -1 433[42] -1 443[6] -1 476[56] -1 487[32] -1 513[10] -1 397[15] -1 719[30] -1 395[5] -1 103[12] -1 162[16] -1 122[18] -1 435[9] -1 360[6] -1 428[18] -1 455[2] -1 424[18] -1 473[12] -1 474[27] -1 525[16] -1 383[2] -1 308[18] -1 427[12] -1 384[54] -1 341[8] -1 776[45] -1 782[6] -1 791[24] -1 784[6] -1 783[20] -1 585[18] -1 539[4] -1 363[4] -1 155[4] -1 147[18] -1 135[1] -1 2[20] -1 90[9] -1 131[10] -1 18[10] -1 8[24] -1 50[24] -1 57[16] -1 10[10] -1 24[5] -1 14[36] -1 59[4] -1 37[20] -1 21[20] -1 36[10] -1 82[8] -1 135[7] -1 30[12] -1 44[6] -1 67[16] -1 70[16] -1 31[25] -1 68[70] -1 97[2] -1 181[20] -1 117[18] -1 -2  SUtility:1160
 231[6] -1 522[80] -1 313[1] -1 662[16] -1 391[18] -1 304[80] -1 290[12] -1 251[24] -1 180[28] -1 250[2] -1 239[14] -1 137[3] -1 296[3] -1 421[14] -1 322[4] -1 173[30] -1 163[60] -1 43[28] -1 623[20] -1 116[18] -1 236[24] -1 277[1] -1 165[3] -1 292[1] -1 -2  SUtility:490
 43[8] -1 165[3] -1 137[4] -1 116[18] -1 236[24] -1 277[8] -1 180[20] -1 292[4] -1 296[15] -1 322[12] -1 257[24] -1 -2  SUtility:140
 147[54] -1 44[30] -1 131[2] -1 30[12] -1 36[12] -1 155[16] -1 50[9] -1 117[21] -1 90[6] -1 2[16] -1 135[7] -1 13[8] -1 98[12] -1 31[25] -1 67[24] -1 118[8] -1 26[16] -1 97[20] -1 181[45] -1 18[30] -1 96[24] -1 24[10] -1 243[21] -1 493[28] -1 37[12] -1 4[45] -1 145[7] -1 82[6] -1 21[4] -1 171[20] -1 10[16] -1 68[100] -1 228[14] -1 59[6] -1 57[12] -1 14[12] -1 170[10] -1 98[10] -1 70[40] -1 306[8] -1 512[10] -1 248[9] -1 51[10] -1 232[4] -1 330[4] -1 494[9] -1 302[4] -1 81[25] -1 23[16] -1 326[21] -1 506[10] -1 362[2] -1 490[10] -1 7[20] -1 175[6] -1 177[14] -1 356[4] -1 526[8] -1 510[36] -1 338[28] -1 208[24] -1 178[12] -1 199[12] -1 541[35] -1 176[20] -1 266[24] -1 233[30] -1 204[6] -1 262[8] -1 200[6] -1 234[24] -1 309[4] -1 527[20] -1 130[6] -1 511[40] -1 350[45] -1 12[9] -1 565[15] -1 271[54] -1 211[10] -1 63[24] -1 261[18] -1 3[27] -1 80[54] -1 72[8] -1 109[2] -1 182[12] -1 28[12] -1 -2  SUtility:1589
 236[24] -1 322[10] -1 216[35] -1 264[8] -1 164[14] -1 136[8] -1 202[20] -1 43[32] -1 295[48] -1 625[32] -1 292[7] -1 279[2] -1 376[25] -1 323[18] -1 116[6] -1 11[10] -1 129[30] -1 328[16] -1 142[14] -1 111[1] -1 165[7] -1 101[3] -1 322[4] -1 277[5] -1 98[6] -1 137[8] -1 322[8] -1 376[40] -1 296[18] -1 163[42] -1 136[20] -1 173[24] -1 237[12] -1 245[1] -1 205[24] -1 246[14] -1 2[20] -1 203[15] -1 77[27] -1 239[14] -1 67[24] -1 31[15] -1 97[4] -1 181[35] -1 337[20] -1 337[20] -1 -2  SUtility:790
 389[35] -1 486[4] -1 126[12] -1 442[3] -1 415[16] -1 692[18] -1 586[6] -1 556[12] -1 431[30] -1 715[8] -1 401[18] -1 391[15] -1 310[30] -1 311[35] -1 432[4] -1 252[15] -1 453[9] -1 421[4] -1 163[60] -1 239[20] -1 173[15] -1 304[10] -1 623[2] -1 437[45] -1 498[21] -1 472[32] -1 289[5] -1 674[2] -1 411[7] -1 577[27] -1 679[14] -1 -2  SUtility:534
 392[18] -1 413[42] -1 465[3] -1 477[9] -1 478[7] -1 484[10] -1 485[4] -1 495[27] -1 500[12] -1 501[7] -1 503[27] -1 360[15] -1 122[15] -1 383[4] -1 308[18] -1 103[6] -1 547[12] -1 568[3] -1 572[12] -1 578[15] -1 581[36] -1 583[5] -1 588[40] -1 595[4] -1 598[5] -1 600[6] -1 631[36] -1 384[42] -1 341[6] -1 162[18] -1 680[35] -1 687[12] -1 709[1] -1 795[21] -1 807[20] -1 816[24] -1 818[40] -1 819[1] -1 825[18] -1 846[10] -1 864[45] -1 874[24] -1 881[45] -1 888[8] -1 906[12] -1 -2  SUtility:780
 3[30] -1 61[54] -1 58[50] -1 408[40] -1 446[25] -1 457[20] -1 80[12] -1 562[24] -1 28[4] -1 233[15] -1 797[36] -1 797[27] -1 248[3] -1 331[7] -1 717[9] -1 1043[20] -1 717[6] -1 1043[4] -1 797[72] -1 717[30] -1 331[2] -1 605[40] -1 29[54] -1 168[6] -1 605[16] -1 797[45] -1 1198[9] -1 797[72] -1 253[1] -1 167[12] -1 418[30] -1 254[16] -1 900[5] -1 1040[42] -1 151[9] -1 1071[20] -1 166[12] -1 1046[10] -1 1006[6] -1 -2  SUtility:895
 146[18] -1 297[3] -1 221[8] -1 313[6] -1 184[5] -1 194[10] -1 224[4] -1 154[25] -1 179[4] -1 219[6] -1 641[5] -1 3[6] -1 187[3] -1 182[24] -1 298[6] -1 63[32] -1 461[2] -1 51[5] -1 420[4] -1 109[20] -1 28[4] -1 72[6] -1 80[18] -1 -2  SUtility:224
 155[20] -1 2[32] -1 135[9] -1 147[42] -1 90[5] -1 67[40] -1 70[56] -1 129[21] -1 142[12] -1 295[12] -1 202[30] -1 101[1] -1 328[2] -1 279[8] -1 264[8] -1 43[20] -1 264[18] -1 116[18] -1 165[7] -1 180[28] -1 137[2] -1 328[18] -1 277[6] -1 292[6] -1 296[24] -1 376[35] -1 322[10] -1 236[6] -1 136[18] -1 323[27] -1 164[16] -1 275[24] -1 111[1] -1 337[14] -1 2[40] -1 221[4] -1 297[5] -1 -2  SUtility:645
 13[2] -1 30[6] -1 155[12] -1 147[36] -1 37[10] -1 90[8] -1 57[8] -1 98[6] -1 131[3] -1 2[16] -1 135[5] -1 31[30] -1 10[16] -1 59[7] -1 67[8] -1 21[10] -1 98[14] -1 18[10] -1 181[5] -1 30[6] -1 117[3] -1 24[10] -1 8[16] -1 44[54] -1 96[15] -1 14[28] -1 36[18] -1 70[32] -1 118[5] -1 82[20] -1 50[30] -1 68[70] -1 97[6] -1 147[54] -1 8[32] -1 30[8] -1 82[2] -1 442[9] -1 202[45] -1 180[24] -1 135[8] -1 328[20] -1 44[42] -1 137[1] -1 96[3] -1 68[100] -1 155[20] -1 90[1] -1 37[14] -1 31[15] -1 13[18] -1 2[36] -1 30[16] -1 310[42] -1 131[10] -1 50[3] -1 18[35] -1 10[8] -1 57[10] -1 14[12] -1 36[6] -1 236[15] -1 21[8] -1 59[6] -1 24[10] -1 252[3] -1 126[10] -1 692[48] -1 43[24] -1 415[12] -1 142[6] -1 586[10] -1 556[4] -1 432[2] -1 453[24] -1 401[4] -1 264[4] -1 116[24] -1 295[48] -1 296[18] -1 165[4] -1 277[6] -1 279[18] -1 322[2] -1 376[35] -1 292[4] -1 -2  SUtility:1468
 381[15] -1 155[36] -1 135[10] -1 147[60] -1 131[10] -1 90[9] -1 13[4] -1 227[4] -1 8[36] -1 50[12] -1 44[12] -1 33[64] -1 8[20] -1 57[12] -1 10[4] -1 24[50] -1 37[20] -1 2[36] -1 33[16] -1 33[16] -1 50[12] -1 57[16] -1 8[36] -1 96[21] -1 50[18] -1 21[4] -1 82[18] -1 59[2] -1 44[42] -1 14[16] -1 82[16] -1 36[14] -1 24[35] -1 155[40] -1 26[24] -1 59[8] -1 37[2] -1 36[14] -1 44[6] -1 67[16] -1 14[40] -1 147[30] -1 131[8] -1 135[6] -1 18[10] -1 8[36] -1 90[2] -1 13[18] -1 10[2] -1 31[10] -1 21[10] -1 135[3] -1 68[20] -1 98[10] -1 30[12] -1 70[24] -1 117[3] -1 97[10] -1 181[35] -1 118[2] -1 120[50] -1 509[20] -1 29[18] -1 27[40] -1 72[9] -1 99[40] -1 73[16] -1 140[28] -1 119[2] -1 133[25] -1 148[36] -1 190[24] -1 -2  SUtility:1405
 26[28] -1 81[15] -1 306[9] -1 243[30] -1 490[40] -1 326[9] -1 338[32] -1 494[3] -1 511[36] -1 234[16] -1 510[30] -1 526[1] -1 527[16] -1 199[21] -1 350[20] -1 176[8] -1 171[28] -1 565[3] -1 204[30] -1 309[14] -1 211[14] -1 177[2] -1 362[10] -1 7[6] -1 208[30] -1 506[12] -1 130[8] -1 175[16] -1 145[8] -1 262[4] -1 233[9] -1 170[7] -1 493[28] -1 356[6] -1 4[35] -1 12[4] -1 512[4] -1 200[20] -1 178[12] -1 228[16] -1 541[15] -1 271[48] -1 266[42] -1 248[1] -1 232[8] -1 23[14] -1 -2  SUtility:768
 429[20] -1 459[18] -1 467[32] -1 343[8] -1 226[4] -1 543[16] -1 422[4] -1 329[4] -1 320[27] -1 336[2] -1 423[21] -1 321[54] -1 354[7] -1 340[30] -1 368[8] -1 386[12] -1 388[56] -1 405[12] -1 380[27] -1 417[32] -1 404[6] -1 361[27] -1 373[18] -1 382[45] -1 374[35] -1 720[24] -1 355[4] -1 426[30] -1 352[8] -1 729[6] -1 571[2] -1 648[63] -1 638[16] -1 425[5] -1 -2  SUtility:683
 17[3] -1 46[6] -1 33[72] -1 48[48] -1 1[28] -1 45[49] -1 47[5] -1 15[2] -1 32[8] -1 2[4] -1 13[16] -1 8[16] -1 96[12] -1 57[14] -1 31[50] -1 70[16] -1 97[4] -1 98[12] -1 117[30] -1 181[25] -1 155[32] -1 147[42] -1 135[1] -1 90[3] -1 131[10] -1 18[15] -1 44[24] -1 50[12] -1 10[6] -1 14[40] -1 21[16] -1 82[18] -1 24[20] -1 59[5] -1 37[20] -1 36[4] -1 68[60] -1 30[16] -1 67[48] -1 118[6] -1 17[9] -1 202[15] -1 279[4] -1 264[18] -1 328[16] -1 275[18] -1 323[9] -1 116[6] -1 165[1] -1 137[1] -1 180[4] -1 277[7] -1 292[1] -1 129[24] -1 129[15] -1 129[27] -1 322[12] -1 142[18] -1 295[36] -1 101[4] -1 216[35] -1 111[9] -1 136[8] -1 43[28] -1 236[30] -1 296[30] -1 376[15] -1 625[28] -1 46[21] -1 17[30] -1 48[18] -1 749[9] -1 43[24] -1 749[3] -1 164[4] -1 17[6] -1 46[12] -1 48[48] -1 33[40] -1 1[8] -1 47[2] -1 45[49] -1 2[20] -1 129[27] -1 216[63] -1 275[6] -1 136[18] -1 625[12] -1 625[20] -1 749[24] -1 -2  SUtility:1710
 454[18] -1 293[12] -1 100[24] -1 314[10] -1 150[6] -1 9[5] -1 505[20] -1 507[4] -1 5[7] -1 115[30] -1 132[14] -1 242[2] -1 241[48] -1 -2  SUtility:200
 163[48] -1 245[4] -1 203[27] -1 77[24] -1 237[30] -1 205[24] -1 246[10] -1 239[14] -1 173[24] -1 11[8] -1 -2  SUtility:213
 29[12] -1 121[56] -1 73[8] -1 253[6] -1 120[25] -1 161[2] -1 124[30] -1 27[20] -1 99[10] -1 192[3] -1 222[36] -1 168[16] -1 119[18] -1 167[10] -1 153[8] -1 254[6] -1 166[18] -1 140[24] -1 151[9] -1 225[4] -1 193[4] -1 185[15] -1 42[24] -1 -2  SUtility:364
 142[8] -1 328[2] -1 275[24] -1 137[9] -1 236[12] -1 292[1] -1 279[6] -1 264[12] -1 111[2] -1 164[16] -1 129[18] -1 275[27] -1 111[8] -1 43[24] -1 323[15] -1 202[50] -1 129[27] -1 295[12] -1 101[9] -1 216[42] -1 136[10] -1 376[20] -1 216[63] -1 116[18] -1 180[32] -1 277[3] -1 296[3] -1 322[6] -1 165[4] -1 323[18] -1 43[4] -1 101[7] -1 257[27] -1 -2  SUtility:539
 155[20] -1 135[3] -1 147[24] -1 131[8] -1 90[9] -1 13[10] -1 2[40] -1 8[36] -1 50[15] -1 44[24] -1 10[2] -1 57[2] -1 21[12] -1 24[35] -1 59[10] -1 82[18] -1 14[32] -1 18[40] -1 37[12] -1 36[16] -1 31[10] -1 67[32] -1 70[64] -1 68[10] -1 181[15] -1 117[15] -1 118[10] -1 -2  SUtility:524
 17[9] -1 1[20] -1 45[28] -1 32[8] -1 412[60] -1 33[56] -1 46[27] -1 48[18] -1 47[8] -1 15[10] -1 18[30] -1 470[5] -1 471[36] -1 113[12] -1 324[3] -1 90[5] -1 131[9] -1 13[10] -1 315[2] -1 400[4] -1 399[28] -1 430[120] -1 464[48] -1 519[20] -1 30[6] -1 283[6] -1 532[2] -1 20[50] -1 344[7] -1 22[45] -1 319[4] -1 618[5] -1 611[10] -1 366[20] -1 97[16] -1 70[8] -1 98[16] -1 181[50] -1 117[24] -1 118[7] -1 839[7] -1 29[60] -1 418[30] -1 848[30] -1 305[24] -1 433[7] -1 414[40] -1 397[24] -1 476[42] -1 900[3] -1 72[1] -1 902[56] -1 907[12] -1 912[32] -1 390[4] -1 402[42] -1 443[8] -1 513[14] -1 487[24] -1 268[20] -1 249[27] -1 269[8] -1 152[27] -1 154[20] -1 1018[27] -1 273[27] -1 1024[45] -1 1028[6] -1 289[5] -1 196[72] -1 508[30] -1 524[90] -1 523[45] -1 157[10] -1 258[45] -1 179[6] -1 194[2] -1 224[7] -1 219[2] -1 144[27] -1 191[18] -1 928[7] -1 -2  SUtility:1885
 156[80] -1 104[10] -1 138[5] -1 139[4] -1 289[5] -1 183[40] -1 249[3] -1 196[48] -1 622[12] -1 345[50] -1 654[14] -1 653[12] -1 657[20] -1 760[2] -1 685[12] -1 710[18] -1 714[24] -1 930[24] -1 802[40] -1 823[50] -1 86[36] -1 829[28] -1 820[66] -1 -2  SUtility:603
 17[3] -1 46[24] -1 33[64] -1 1[8] -1 45[28] -1 15[14] -1 32[14] -1 48[36] -1 470[2] -1 113[40] -1 283[10] -1 532[8] -1 471[24] -1 319[4] -1 366[32] -1 118[2] -1 13[16] -1 98[10] -1 117[18] -1 131[4] -1 412[12] -1 315[6] -1 399[56] -1 324[9] -1 430[108] -1 90[1] -1 464[54] -1 400[12] -1 22[25] -1 20[25] -1 611[7] -1 618[3] -1 344[6] -1 519[10] -1 -2  SUtility:695
 489[4] -1 29[60] -1 51[35] -1 223[24] -1 148[27] -1 80[6] -1 597[10] -1 27[32] -1 99[5] -1 98[2] -1 120[15] -1 73[6] -1 119[18] -1 140[4] -1 133[25] -1 30[6] -1 63[16] -1 109[20] -1 182[32] -1 3[15] -1 72[3] -1 28[8] -1 220[10] -1 209[16] -1 -2  SUtility:399
 135[5] -1 31[20] -1 90[6] -1 155[40] -1 2[12] -1 147[18] -1 18[25] -1 67[16] -1 30[4] -1 131[9] -1 13[16] -1 44[54] -1 8[4] -1 50[15] -1 96[15] -1 57[6] -1 14[36] -1 21[18] -1 10[4] -1 24[45] -1 82[4] -1 59[7] -1 37[4] -1 36[12] -1 70[80] -1 290[6] -1 98[16] -1 97[2] -1 117[30] -1 118[1] -1 181[25] -1 231[10] -1 250[20] -1 251[9] -1 522[70] -1 104[10] -1 138[2] -1 86[48] -1 221[7] -1 313[3] -1 100[3] -1 86[18] -1 662[4] -1 102[1] -1 297[6] -1 641[6] -1 274[21] -1 522[70] -1 -2  SUtility:863
 504[12] -1 29[60] -1 27[28] -1 120[35] -1 133[15] -1 99[40] -1 140[4] -1 119[16] -1 73[16] -1 148[18] -1 -2  SUtility:244
 17[12] -1 33[80] -1 1[40] -1 46[18] -1 48[36] -1 47[3] -1 45[35] -1 15[10] -1 32[16] -1 2[12] -1 96[3] -1 21[6] -1 155[28] -1 59[5] -1 147[12] -1 135[5] -1 90[3] -1 131[1] -1 18[50] -1 13[2] -1 31[45] -1 97[4] -1 181[45] -1 8[24] -1 50[30] -1 44[30] -1 57[2] -1 14[24] -1 10[20] -1 24[40] -1 82[12] -1 36[12] -1 37[20] -1 142[10] -1 101[6] -1 67[64] -1 30[18] -1 68[70] -1 70[56] -1 111[5] -1 98[4] -1 117[9] -1 118[7] -1 129[30] -1 279[14] -1 328[2] -1 202[25] -1 295[54] -1 264[12] -1 323[27] -1 216[14] -1 275[12] -1 164[8] -1 136[4] -1 376[5] -1 137[8] -1 236[9] -1 296[18] -1 43[40] -1 116[42] -1 165[4] -1 180[40] -1 277[1] -1 292[1] -1 322[18] -1 -2  SUtility:1322
 279[6] -1 101[1] -1 164[6] -1 129[27] -1 142[4] -1 202[10] -1 328[2] -1 264[8] -1 2[12] -1 323[3] -1 275[15] -1 136[10] -1 376[40] -1 111[8] -1 2[8] -1 17[12] -1 -2  SUtility:172
 26[40] -1 81[30] -1 565[18] -1 243[6] -1 306[4] -1 512[5] -1 338[24] -1 490[50] -1 362[1] -1 356[1] -1 175[14] -1 204[27] -1 177[18] -1 130[4] -1 199[3] -1 145[10] -1 200[18] -1 211[4] -1 232[10] -1 233[24] -1 4[25] -1 248[2] -1 309[6] -1 266[48] -1 176[20] -1 350[20] -1 493[28] -1 171[4] -1 170[4] -1 7[8] -1 234[36] -1 23[10] -1 271[42] -1 326[21] -1 511[24] -1 527[14] -1 541[30] -1 178[14] -1 228[14] -1 12[5] -1 494[10] -1 510[24] -1 506[14] -1 262[9] -1 526[3] -1 208[18] -1 198[15] -1 3[3] -1 63[56] -1 51[40] -1 182[4] -1 80[60] -1 28[6] -1 109[20] -1 72[3] -1 272[40] -1 267[27] -1 -2  SUtility:1038
 349[56] -1 676[16] -1 702[16] -1 175[12] -1 834[30] -1 211[14] -1 855[6] -1 370[21] -1 916[16] -1 255[42] -1 385[4] -1 325[6] -1 26[20] -1 243[21] -1 326[15] -1 565[30] -1 338[40] -1 490[35] -1 356[3] -1 145[2] -1 81[15] -1 512[3] -1 125[30] -1 141[2] -1 1235[6] -1 29[6] -1 220[8] -1 302[4] -1 259[20] -1 148[9] -1 27[32] -1 73[12] -1 223[21] -1 209[8] -1 489[8] -1 140[20] -1 119[4] -1 133[25] -1 120[45] -1 99[10] -1 261[12] -1 330[2] -1 1084[18] -1 -2  SUtility:725
 48[30] -1 45[21] -1 17[15] -1 1[32] -1 47[2] -1 46[9] -1 470[9] -1 113[32] -1 32[6] -1 15[6] -1 283[12] -1 430[36] -1 532[6] -1 412[42] -1 33[16] -1 70[24] -1 471[24] -1 97[2] -1 324[6] -1 90[10] -1 181[20] -1 315[7] -1 399[7] -1 344[1] -1 18[45] -1 400[10] -1 464[30] -1 30[12] -1 131[5] -1 319[6] -1 366[8] -1 767[4] -1 787[27] -1 98[10] -1 798[18] -1 519[14] -1 117[6] -1 20[40] -1 22[25] -1 618[7] -1 611[4] -1 118[7] -1 13[2] -1 821[7] -1 789[16] -1 796[10] -1 828[7] -1 805[3] -1 830[9] -1 835[9] -1 837[12] -1 840[30] -1 845[48] -1 118[2] -1 -2  SUtility:808
 422[6] -1 422[2] -1 571[12] -1 571[18] -1 638[40] -1 758[2] -1 774[30] -1 779[12] -1 416[28] -1 793[18] -1 -2  SUtility:168
 545[5] -1 124[5] -1 27[16] -1 727[14] -1 225[10] -1 72[2] -1 119[2] -1 222[28] -1 168[2] -1 29[24] -1 153[8] -1 140[36] -1 166[16] -1 253[3] -1 151[24] -1 120[40] -1 161[2] -1 348[8] -1 254[16] -1 185[15] -1 193[20] -1 99[40] -1 305[28] -1 73[4] -1 443[10] -1 390[2] -1 397[9] -1 121[42] -1 513[16] -1 402[42] -1 476[56] -1 167[12] -1 487[20] -1 192[30] -1 414[10] -1 433[14] -1 -2  SUtility:631
 224[8] -1 522[80] -1 662[2] -1 184[20] -1 154[40] -1 146[12] -1 641[6] -1 219[10] -1 179[4] -1 194[6] -1 -2  SUtility:188
 46[9] -1 48[30] -1 33[24] -1 15[8] -1 135[3] -1 2[36] -1 131[1] -1 18[50] -1 13[4] -1 50[6] -1 10[10] -1 24[15] -1 82[20] -1 -2  SUtility:216
 43[40] -1 279[2] -1 328[4] -1 165[10] -1 296[27] -1 376[50] -1 337[16] -1 295[42] -1 264[10] -1 236[15] -1 202[35] -1 116[12] -1 322[4] -1 180[40] -1 292[3] -1 -2  SUtility:310
 566[12] -1 318[36] -1 387[40] -1 584[8] -1 533[20] -1 436[18] -1 521[15] -1 538[50] -1 599[36] -1 601[45] -1 603[12] -1 307[2] -1 499[20] -1 614[12] -1 616[20] -1 617[6] -1 619[14] -1 637[15] -1 -2  SUtility:381
 209[6] -1 489[16] -1 220[10] -1 223[24] -1 909[72] -1 917[4] -1 466[6] -1 973[2] -1 684[4] -1 909[80] -1 -2  SUtility:224
 123[14] -1 3[27] -1 30[18] -1 63[24] -1 72[3] -1 109[16] -1 51[45] -1 462[8] -1 481[6] -1 182[20] -1 28[2] -1 544[12] -1 80[54] -1 -2  SUtility:249
 488[24] -1 628[7] -1 629[6] -1 794[20] -1 803[24] -1 808[12] -1 794[20] -1 858[5] -1 868[40] -1 869[10] -1 903[1] -1 408[16] -1 562[20] -1 438[14] -1 762[50] -1 158[70] -1 788[12] -1 997[3] -1 1189[12] -1 696[36] -1 1203[2] -1 590[28] -1 882[8] -1 891[36] -1 -2  SUtility:476
 17[24] -1 46[6] -1 48[12] -1 45[28] -1 47[6] -1 1[24] -1 155[12] -1 135[6] -1 2[16] -1 147[42] -1 90[5] -1 18[50] -1 131[4] -1 13[10] -1 8[28] -1 44[42] -1 57[6] -1 96[3] -1 10[12] -1 14[4] -1 21[12] -1 50[12] -1 24[45] -1 82[4] -1 59[10] -1 37[14] -1 36[18] -1 30[10] -1 67[8] -1 68[30] -1 70[64] -1 97[18] -1 98[4] -1 31[35] -1 181[40] -1 118[1] -1 129[21] -1 142[16] -1 279[14] -1 295[54] -1 328[12] -1 101[1] -1 202[35] -1 216[21] -1 264[14] -1 275[18] -1 323[21] -1 164[6] -1 136[12] -1 111[1] -1 376[40] -1 43[20] -1 165[3] -1 116[60] -1 236[21] -1 277[3] -1 180[8] -1 322[20] -1 292[2] -1 137[2] -1 296[15] -1 257[21] -1 -2  SUtility:1126
 27[20] -1 287[10] -1 761[4] -1 215[2] -1 270[12] -1 562[36] -1 746[50] -1 85[9] -1 761[5] -1 847[15] -1 103[16] -1 98[20] -1 29[12] -1 877[40] -1 884[60] -1 98[8] -1 360[6] -1 69[24] -1 919[2] -1 162[6] -1 270[8] -1 27[28] -1 -2  SUtility:393
 18[40] -1 31[50] -1 68[60] -1 67[8] -1 197[45] -1 104[14] -1 86[54] -1 138[3] -1 118[4] -1 100[21] -1 221[5] -1 155[16] -1 135[4] -1 197[15] -1 147[18] -1 131[2] -1 90[7] -1 36[12] -1 104[2] -1 86[42] -1 98[2] -1 138[2] -1 282[1] -1 100[21] -1 102[3] -1 274[12] -1 138[10] -1 297[2] -1 221[2] -1 -2  SUtility:477
 17[15] -1 46[24] -1 48[42] -1 49[24] -1 1[40] -1 45[70] -1 33[24] -1 15[14] -1 47[5] -1 32[10] -1 155[32] -1 13[12] -1 -2  SUtility:312
 17[24] -1 48[24] -1 46[30] -1 1[36] -1 15[8] -1 47[6] -1 45[14] -1 33[32] -1 155[12] -1 147[54] -1 135[8] -1 2[16] -1 131[2] -1 13[2] -1 96[12] -1 90[2] -1 8[24] -1 50[15] -1 57[2] -1 14[16] -1 10[10] -1 44[54] -1 18[40] -1 30[6] -1 31[40] -1 67[24] -1 68[60] -1 70[48] -1 97[6] -1 24[45] -1 82[2] -1 59[7] -1 36[4] -1 117[30] -1 21[2] -1 181[30] -1 37[4] -1 118[8] -1 129[18] -1 142[6] -1 202[10] -1 279[10] -1 295[48] -1 328[12] -1 264[14] -1 101[7] -1 216[42] -1 275[9] -1 323[30] -1 111[10] -1 136[14] -1 43[28] -1 137[5] -1 116[30] -1 165[9] -1 43[28] -1 137[5] -1 165[7] -1 116[36] -1 277[3] -1 180[20] -1 236[15] -1 292[6] -1 296[6] -1 322[18] -1 376[25] -1 129[3] -1 216[21] -1 323[18] -1 164[12] -1 111[6] -1 136[12] -1 -2  SUtility:1302
 566[8] -1 387[4] -1 436[8] -1 637[40] -1 538[25] -1 533[24] -1 318[12] -1 584[7] -1 307[8] -1 619[7] -1 499[70] -1 521[12] -1 599[40] -1 601[5] -1 603[4] -1 739[25] -1 617[6] -1 740[20] -1 742[10] -1 743[21] -1 755[15] -1 616[20] -1 614[27] -1 -2  SUtility:418
 146[27] -1 184[20] -1 662[18] -1 179[6] -1 194[20] -1 224[9] -1 219[5] -1 313[6] -1 522[70] -1 -2  SUtility:181
 658[7] -1 696[20] -1 724[3] -1 741[12] -1 790[21] -1 29[54] -1 162[16] -1 594[28] -1 1045[6] -1 1065[21] -1 103[8] -1 1066[72] -1 341[2] -1 122[27] -1 590[20] -1 287[8] -1 462[12] -1 98[4] -1 98[20] -1 217[60] -1 85[4] -1 746[20] -1 308[8] -1 384[30] -1 360[9] -1 69[24] -1 800[18] -1 383[16] -1 514[5] -1 238[10] -1 230[2] -1 240[9] -1 1229[15] -1 831[21] -1 842[30] -1 730[12] -1 1327[40] -1 1234[30] -1 663[35] -1 287[10] -1 215[6] -1 270[16] -1 -2  SUtility:791
 17[24] -1 46[12] -1 48[42] -1 49[12] -1 1[12] -1 45[28] -1 32[8] -1 15[14] -1 155[24] -1 147[54] -1 2[12] -1 47[1] -1 18[40] -1 13[20] -1 30[16] -1 30[2] -1 68[60] -1 181[30] -1 96[27] -1 33[40] -1 131[5] -1 117[30] -1 135[10] -1 31[25] -1 67[40] -1 97[16] -1 8[8] -1 44[60] -1 70[16] -1 50[27] -1 98[20] -1 118[10] -1 756[18] -1 14[16] -1 77[30] -1 24[15] -1 90[8] -1 25[9] -1 163[6] -1 173[27] -1 304[30] -1 11[9] -1 40[2] -1 128[60] -1 95[3] -1 55[4] -1 54[32] -1 36[8] -1 57[14] -1 10[8] -1 82[2] -1 21[8] -1 37[2] -1 59[2] -1 43[36] -1 142[6] -1 279[2] -1 165[7] -1 295[36] -1 202[25] -1 137[7] -1 264[12] -1 296[15] -1 277[6] -1 116[12] -1 180[8] -1 292[2] -1 376[5] -1 236[6] -1 322[2] -1 328[12] -1 203[6] -1 239[20] -1 205[32] -1 245[9] -1 246[16] -1 237[27] -1 -2  SUtility:1367
 96[12] -1 59[3] -1 49[12] -1 13[2] -1 1[4] -1 68[20] -1 36[16] -1 50[9] -1 48[24] -1 117[27] -1 30[8] -1 32[18] -1 70[24] -1 181[45] -1 57[4] -1 37[16] -1 82[12] -1 98[16] -1 10[16] -1 18[45] -1 47[4] -1 44[48] -1 45[70] -1 97[14] -1 46[9] -1 135[4] -1 90[1] -1 118[5] -1 21[18] -1 8[28] -1 147[24] -1 131[1] -1 31[15] -1 33[72] -1 24[45] -1 15[2] -1 14[40] -1 -2  SUtility:733
 243[15] -1 176[6] -1 23[2] -1 177[2] -1 338[20] -1 3[18] -1 493[16] -1 171[4] -1 124[35] -1 511[8] -1 178[18] -1 271[54] -1 232[18] -1 309[6] -1 326[27] -1 350[5] -1 510[54] -1 494[2] -1 12[1] -1 7[12] -1 208[30] -1 512[3] -1 356[4] -1 490[40] -1 4[35] -1 362[7] -1 204[6] -1 233[9] -1 26[20] -1 527[16] -1 565[21] -1 170[1] -1 234[32] -1 175[18] -1 506[10] -1 266[30] -1 211[14] -1 145[8] -1 81[25] -1 526[4] -1 306[5] -1 228[14] -1 130[8] -1 541[5] -1 262[7] -1 200[4] -1 248[1] -1 199[30] -1 109[2] -1 28[18] -1 261[6] -1 182[32] -1 63[56] -1 302[4] -1 330[14] -1 80[18] -1 -2  SUtility:880
 690[8] -1 706[48] -1 707[24] -1 688[60] -1 737[15] -1 26[4] -1 306[6] -1 565[9] -1 81[25] -1 510[54] -1 350[20] -1 527[12] -1 176[2] -1 526[6] -1 243[30] -1 326[12] -1 493[16] -1 541[40] -1 12[2] -1 178[16] -1 171[24] -1 170[7] -1 228[10] -1 208[54] -1 7[8] -1 23[18] -1 271[24] -1 506[2] -1 309[20] -1 338[4] -1 362[3] -1 494[2] -1 145[1] -1 262[8] -1 199[24] -1 211[18] -1 204[27] -1 233[30] -1 511[20] -1 234[24] -1 356[7] -1 248[9] -1 175[16] -1 177[16] -1 490[35] -1 200[2] -1 512[5] -1 4[15] -1 130[3] -1 266[42] -1 232[18] -1 737[20] -1 -2  SUtility:925
 129[30] -1 202[20] -1 328[20] -1 279[16] -1 323[21] -1 264[10] -1 164[12] -1 142[8] -1 216[70] -1 101[10] -1 111[9] -1 295[54] -1 376[35] -1 136[4] -1 275[6] -1 43[16] -1 137[9] -1 165[3] -1 116[6] -1 180[8] -1 236[6] -1 292[10] -1 277[10] -1 296[12] -1 322[8] -1 -2  SUtility:413
 17[3] -1 33[48] -1 46[24] -1 48[48] -1 45[49] -1 47[9] -1 1[12] -1 15[20] -1 32[6] -1 -2  SUtility:219
 718[35] -1 19[24] -1 215[2] -1 270[20] -1 217[60] -1 213[60] -1 287[8] -1 288[7] -1 445[14] -1 358[8] -1 456[28] -1 515[21] -1 537[3] -1 -2  SUtility:290
 48[48] -1 15[2] -1 33[16] -1 17[27] -1 46[3] -1 47[8] -1 1[28] -1 45[42] -1 32[18] -1 13[14] -1 68[50] -1 155[24] -1 147[48] -1 2[40] -1 131[8] -1 18[35] -1 31[45] -1 70[32] -1 30[14] -1 135[1] -1 98[8] -1 117[3] -1 67[24] -1 97[12] -1 118[9] -1 181[30] -1 96[18] -1 90[7] -1 10[20] -1 21[14] -1 82[20] -1 37[18] -1 36[20] -1 44[60] -1 8[28] -1 50[21] -1 57[14] -1 14[16] -1 59[7] -1 24[40] -1 124[5] -1 29[6] -1 120[40] -1 140[16] -1 166[10] -1 167[12] -1 253[9] -1 151[18] -1 193[8] -1 185[30] -1 192[15] -1 27[12] -1 119[16] -1 121[56] -1 168[10] -1 153[18] -1 51[5] -1 225[4] -1 72[6] -1 73[14] -1 99[50] -1 222[32] -1 254[4] -1 161[2] -1 42[56] -1 -2  SUtility:1346
 17[15] -1 33[64] -1 155[40] -1 147[48] -1 135[7] -1 2[20] -1 131[3] -1 90[4] -1 8[32] -1 50[12] -1 57[8] -1 96[12] -1 44[12] -1 10[10] -1 14[24] -1 21[12] -1 24[20] -1 82[12] -1 59[8] -1 13[4] -1 36[20] -1 18[15] -1 30[8] -1 67[64] -1 37[14] -1 31[5] -1 68[80] -1 70[64] -1 124[45] -1 29[54] -1 27[32] -1 51[20] -1 42[64] -1 72[1] -1 99[25] -1 120[15] -1 119[10] -1 140[32] -1 73[2] -1 166[6] -1 222[40] -1 167[18] -1 168[20] -1 121[28] -1 253[10] -1 254[10] -1 153[16] -1 151[21] -1 193[6] -1 225[10] -1 185[10] -1 192[27] -1 161[4] -1 -2  SUtility:1163
 2[4] -1 18[35] -1 82[14] -1 68[30] -1 117[30] -1 67[40] -1 36[4] -1 24[50] -1 135[2] -1 155[40] -1 57[12] -1 13[14] -1 147[48] -1 131[1] -1 21[10] -1 30[10] -1 44[6] -1 96[24] -1 181[35] -1 97[10] -1 90[1] -1 31[5] -1 10[2] -1 50[3] -1 118[10] -1 98[12] -1 70[16] -1 37[16] -1 59[8] -1 14[32] -1 8[32] -1 124[15] -1 193[4] -1 193[18] -1 161[18] -1 185[45] -1 225[14] -1 -2  SUtility:670
 738[24] -1 3[30] -1 457[16] -1 446[5] -1 58[25] -1 61[24] -1 72[4] -1 330[2] -1 302[7] -1 28[16] -1 80[48] -1 867[9] -1 466[10] -1 -2  SUtility:220
 625[20] -1 26[12] -1 26[16] -1 26[36] -1 81[15] -1 494[3] -1 306[9] -1 493[20] -1 326[9] -1 490[10] -1 565[9] -1 506[2] -1 511[16] -1 309[18] -1 243[6] -1 510[24] -1 512[8] -1 338[20] -1 350[20] -1 356[1] -1 176[4] -1 527[12] -1 526[2] -1 541[45] -1 362[9] -1 145[9] -1 298[12] -1 3[3] -1 51[40] -1 109[2] -1 182[28] -1 420[36] -1 72[8] -1 63[24] -1 28[12] -1 461[10] -1 80[6] -1 187[8] -1 -2  SUtility:544
 124[35] -1 29[6] -1 72[8] -1 27[4] -1 51[10] -1 99[20] -1 73[18] -1 119[12] -1 120[5] -1 140[32] -1 30[12] -1 166[18] -1 222[28] -1 167[18] -1 253[2] -1 168[8] -1 254[16] -1 153[16] -1 151[18] -1 193[10] -1 121[42] -1 161[4] -1 185[5] -1 192[24] -1 225[12] -1 -2  SUtility:383
 758[9] -1 774[42] -1 779[28] -1 416[20] -1 374[20] -1 321[24] -1 793[20] -1 126[2] -1 442[7] -1 556[8] -1 692[24] -1 586[20] -1 431[60] -1 415[6] -1 43[4] -1 715[8] -1 142[4] -1 279[4] -1 202[45] -1 295[18] -1 328[8] -1 264[18] -1 137[5] -1 116[18] -1 180[12] -1 165[3] -1 292[3] -1 322[18] -1 376[5] -1 296[27] -1 277[7] -1 236[9] -1 257[18] -1 203[30] -1 205[20] -1 77[15] -1 239[12] -1 173[12] -1 237[21] -1 163[60] -1 11[2] -1 245[4] -1 -2  SUtility:700
 72[8] -1 18[35] -1 90[1] -1 70[72] -1 131[8] -1 29[42] -1 30[12] -1 117[24] -1 181[35] -1 118[2] -1 -2  SUtility:239
 135[8] -1 31[35] -1 50[18] -1 68[90] -1 24[10] -1 2[20] -1 36[12] -1 44[36] -1 155[28] -1 147[48] -1 131[4] -1 90[2] -1 14[20] -1 13[16] -1 18[40] -1 67[16] -1 8[40] -1 30[20] -1 181[45] -1 118[2] -1 10[20] -1 57[12] -1 70[72] -1 82[16] -1 21[8] -1 37[4] -1 98[10] -1 97[12] -1 59[6] -1 117[24] -1 -2  SUtility:694
 17[12] -1 48[42] -1 46[15] -1 49[21] -1 1[20] -1 45[7] -1 32[2] -1 47[10] -1 15[20] -1 33[8] -1 155[4] -1 147[30] -1 135[2] -1 90[5] -1 13[4] -1 8[12] -1 44[24] -1 10[14] -1 21[18] -1 57[8] -1 131[2] -1 50[24] -1 24[35] -1 36[4] -1 59[1] -1 14[20] -1 82[16] -1 2[4] -1 37[8] -1 31[10] -1 30[8] -1 18[10] -1 -2  SUtility:420
 307[3] -1 318[40] -1 436[20] -1 804[20] -1 637[5] -1 811[30] -1 499[100] -1 827[12] -1 387[36] -1 521[15] -1 584[3] -1 854[18] -1 856[9] -1 862[54] -1 863[10] -1 538[45] -1 533[32] -1 871[28] -1 875[36] -1 876[48] -1 878[30] -1 879[6] -1 737[20] -1 63[72] -1 3[30] -1 51[15] -1 999[56] -1 958[12] -1 72[5] -1 28[20] -1 80[48] -1 -2  SUtility:878
 155[24] -1 135[2] -1 17[9] -1 90[1] -1 17[6] -1 8[36] -1 2[28] -1 44[36] -1 10[20] -1 17[15] -1 57[20] -1 147[60] -1 37[12] -1 59[5] -1 21[4] -1 50[12] -1 36[8] -1 14[24] -1 18[20] -1 30[20] -1 31[30] -1 68[100] -1 24[45] -1 70[32] -1 97[14] -1 181[50] -1 98[8] -1 82[18] -1 117[15] -1 67[48] -1 131[9] -1 13[16] -1 96[24] -1 17[27] -1 124[15] -1 27[28] -1 99[20] -1 51[35] -1 120[35] -1 73[2] -1 29[6] -1 119[6] -1 121[14] -1 166[18] -1 167[4] -1 140[12] -1 222[28] -1 253[9] -1 17[27] -1 168[8] -1 153[2] -1 254[2] -1 72[9] -1 161[12] -1 118[1] -1 225[10] -1 42[32] -1 185[30] -1 192[12] -1 151[30] -1 193[18] -1 -2  SUtility:1223
 63[8] -1 28[12] -1 436[12] -1 461[6] -1 187[6] -1 3[12] -1 109[18] -1 182[12] -1 533[24] -1 298[6] -1 904[4] -1 984[30] -1 51[30] -1 72[5] -1 420[36] -1 387[12] -1 307[6] -1 826[28] -1 887[20] -1 80[6] -1 886[1] -1 318[32] -1 538[40] -1 499[100] -1 584[6] -1 677[9] -1 810[10] -1 926[7] -1 752[54] -1 637[45] -1 768[45] -1 934[48] -1 521[6] -1 817[12] -1 915[3] -1 950[90] -1 1194[18] -1 1165[27] -1 1168[12] -1 312[10] -1 1202[20] -1 1205[6] -1 1081[8] -1 1058[12] -1 1077[9] -1 608[25] -1 1001[5] -1 -2  SUtility:953
 17[27] -1 48[54] -1 1[8] -1 46[6] -1 49[12] -1 45[63] -1 32[2] -1 15[6] -1 47[8] -1 33[56] -1 -2  SUtility:242
 17[3] -1 1[12] -1 46[27] -1 47[9] -1 2[28] -1 15[10] -1 32[14] -1 48[60] -1 50[18] -1 14[36] -1 45[42] -1 24[45] -1 18[35] -1 155[12] -1 732[2] -1 135[9] -1 147[42] -1 131[10] -1 90[3] -1 8[32] -1 44[24] -1 10[12] -1 57[12] -1 21[6] -1 59[1] -1 82[8] -1 37[18] -1 30[16] -1 31[45] -1 68[80] -1 13[20] -1 70[16] -1 98[18] -1 97[2] -1 117[18] -1 181[25] -1 96[30] -1 36[10] -1 67[8] -1 118[1] -1 67[16] -1 713[4] -1 289[8] -1 746[10] -1 722[10] -1 2[40] -1 18[25] -1 97[16] -1 721[3] -1 68[100] -1 70[32] -1 117[15] -1 30[16] -1 31[40] -1 118[5] -1 98[12] -1 181[10] -1 -2  SUtility:1181
 17[9] -1 1[16] -1 46[30] -1 47[8] -1 45[21] -1 15[4] -1 155[28] -1 147[48] -1 48[48] -1 33[80] -1 32[16] -1 2[16] -1 18[30] -1 135[8] -1 131[5] -1 30[14] -1 31[50] -1 67[32] -1 68[30] -1 70[56] -1 181[30] -1 13[14] -1 98[4] -1 97[8] -1 118[9] -1 90[3] -1 117[6] -1 8[36] -1 44[48] -1 50[18] -1 10[2] -1 57[8] -1 14[28] -1 24[35] -1 21[6] -1 82[14] -1 59[2] -1 37[14] -1 36[14] -1 509[16] -1 99[25] -1 73[8] -1 148[81] -1 27[36] -1 29[54] -1 72[1] -1 120[5] -1 119[18] -1 140[32] -1 133[25] -1 -2  SUtility:1149
 100[12] -1 197[25] -1 138[8] -1 297[2] -1 221[1] -1 104[2] -1 86[54] -1 102[9] -1 274[21] -1 282[1] -1 -2  SUtility:135
 47[5] -1 46[24] -1 15[18] -1 17[30] -1 147[54] -1 135[9] -1 32[4] -1 1[16] -1 48[60] -1 45[63] -1 155[12] -1 2[36] -1 18[25] -1 37[20] -1 67[48] -1 181[45] -1 44[48] -1 90[10] -1 10[20] -1 21[14] -1 36[4] -1 31[25] -1 68[90] -1 97[8] -1 14[20] -1 50[12] -1 118[4] -1 131[2] -1 8[12] -1 98[2] -1 82[10] -1 13[8] -1 57[8] -1 59[2] -1 30[8] -1 24[35] -1 70[56] -1 117[24] -1 -2  SUtility:891
 33[80] -1 17[27] -1 46[27] -1 48[18] -1 1[40] -1 45[7] -1 47[10] -1 15[2] -1 32[2] -1 470[6] -1 18[30] -1 471[48] -1 412[48] -1 113[4] -1 131[4] -1 90[10] -1 283[14] -1 13[8] -1 324[12] -1 315[8] -1 464[54] -1 532[20] -1 399[14] -1 366[28] -1 400[2] -1 430[120] -1 98[20] -1 181[10] -1 118[1] -1 519[20] -1 20[35] -1 319[14] -1 70[72] -1 30[16] -1 97[8] -1 22[10] -1 344[5] -1 618[6] -1 611[8] -1 117[3] -1 1006[24] -1 418[12] -1 72[10] -1 907[24] -1 29[60] -1 912[40] -1 166[8] -1 1071[5] -1 1040[42] -1 168[18] -1 253[7] -1 254[18] -1 900[2] -1 1046[14] -1 161[16] -1 193[18] -1 457[6] -1 902[56] -1 185[45] -1 848[5] -1 192[24] -1 167[4] -1 151[3] -1 225[12] -1 -2  SUtility:1344
 209[14] -1 220[5] -1 489[40] -1 223[6] -1 370[12] -1 255[7] -1 112[24] -1 349[80] -1 325[18] -1 214[18] -1 39[36] -1 92[4] -1 544[18] -1 481[6] -1 123[28] -1 462[14] -1 1157[40] -1 1173[15] -1 66[45] -1 1064[5] -1 -2  SUtility:435
 155[32] -1 147[36] -1 135[6] -1 2[24] -1 13[18] -1 90[5] -1 8[24] -1 18[35] -1 30[8] -1 31[30] -1 131[3] -1 30[14] -1 57[8] -1 10[16] -1 21[16] -1 68[20] -1 70[56] -1 98[20] -1 50[6] -1 44[6] -1 67[56] -1 37[4] -1 118[2] -1 97[4] -1 14[24] -1 82[20] -1 24[35] -1 36[8] -1 181[35] -1 59[2] -1 96[9] -1 117[27] -1 -2  SUtility:609
 26[8] -1 81[40] -1 490[20] -1 494[8] -1 309[10] -1 512[9] -1 243[30] -1 356[10] -1 171[24] -1 362[6] -1 12[4] -1 170[2] -1 200[20] -1 338[20] -1 211[10] -1 232[16] -1 306[7] -1 262[7] -1 326[6] -1 506[4] -1 175[6] -1 145[3] -1 510[30] -1 204[9] -1 7[2] -1 234[8] -1 248[6] -1 493[8] -1 511[8] -1 271[60] -1 176[8] -1 130[2] -1 199[3] -1 228[20] -1 266[18] -1 178[14] -1 527[2] -1 177[14] -1 233[12] -1 23[4] -1 565[24] -1 526[9] -1 208[24] -1 350[45] -1 4[20] -1 541[25] -1 -2  SUtility:645
 46[3] -1 32[12] -1 471[6] -1 17[3] -1 131[10] -1 48[36] -1 1[12] -1 33[56] -1 324[9] -1 430[24] -1 45[21] -1 15[18] -1 47[3] -1 22[10] -1 519[18] -1 611[6] -1 30[6] -1 532[16] -1 319[12] -1 464[42] -1 117[12] -1 283[16] -1 470[6] -1 412[48] -1 113[4] -1 90[7] -1 13[4] -1 400[10] -1 399[49] -1 344[5] -1 20[30] -1 618[4] -1 315[5] -1 70[64] -1 97[20] -1 366[20] -1 18[10] -1 98[16] -1 181[15] -1 118[8] -1 1006[54] -1 457[18] -1 418[27] -1 902[48] -1 848[25] -1 912[40] -1 1040[14] -1 254[14] -1 151[9] -1 1046[16] -1 225[6] -1 900[4] -1 29[12] -1 1068[16] -1 72[4] -1 907[30] -1 166[12] -1 1071[45] -1 167[16] -1 168[10] -1 253[9] -1 193[2] -1 161[12] -1 185[5] -1 192[12] -1 -2  SUtility:1136
 33[48] -1 47[5] -1 135[6] -1 147[60] -1 2[16] -1 131[7] -1 18[35] -1 82[8] -1 17[9] -1 37[2] -1 36[12] -1 30[18] -1 67[64] -1 48[12] -1 70[8] -1 46[18] -1 1[32] -1 45[56] -1 15[4] -1 32[18] -1 155[20] -1 90[7] -1 13[16] -1 96[15] -1 8[20] -1 50[18] -1 129[9] -1 44[12] -1 57[4] -1 14[4] -1 10[12] -1 21[14] -1 24[50] -1 59[8] -1 202[30] -1 142[20] -1 279[16] -1 328[16] -1 31[40] -1 68[30] -1 97[16] -1 264[12] -1 101[2] -1 117[3] -1 98[6] -1 181[25] -1 118[5] -1 275[27] -1 323[24] -1 111[10] -1 164[8] -1 136[16] -1 295[6] -1 216[70] -1 376[40] -1 -2  SUtility:1069
 46[27] -1 48[36] -1 45[14] -1 17[6] -1 33[48] -1 47[10] -1 32[10] -1 90[2] -1 1[28] -1 15[6] -1 135[7] -1 57[12] -1 82[6] -1 37[20] -1 31[10] -1 155[20] -1 30[14] -1 67[64] -1 2[12] -1 147[18] -1 70[64] -1 98[20] -1 181[5] -1 118[1] -1 10[14] -1 44[36] -1 18[15] -1 14[12] -1 21[2] -1 24[35] -1 36[18] -1 96[30] -1 59[5] -1 131[5] -1 13[20] -1 68[60] -1 97[8] -1 117[24] -1 8[4] -1 50[21] -1 29[48] -1 27[24] -1 120[15] -1 121[42] -1 222[20] -1 124[45] -1 254[10] -1 161[16] -1 192[18] -1 51[25] -1 72[1] -1 99[10] -1 73[2] -1 140[4] -1 167[20] -1 119[18] -1 166[14] -1 168[8] -1 253[3] -1 151[24] -1 153[12] -1 185[15] -1 193[4] -1 225[4] -1 -2  SUtility:1171
 306[4] -1 494[4] -1 511[40] -1 350[10] -1 526[2] -1 243[15] -1 541[25] -1 490[30] -1 493[4] -1 326[27] -1 130[2] -1 512[4] -1 506[12] -1 565[18] -1 177[12] -1 309[12] -1 510[30] -1 7[4] -1 338[40] -1 176[6] -1 527[8] -1 211[8] -1 356[9] -1 362[6] -1 171[8] -1 175[8] -1 124[20] -1 145[2] -1 170[3] -1 12[8] -1 204[24] -1 199[24] -1 178[6] -1 200[14] -1 208[48] -1 234[8] -1 232[16] -1 228[4] -1 29[42] -1 27[16] -1 73[18] -1 120[40] -1 119[4] -1 99[25] -1 140[4] -1 121[63] -1 167[6] -1 168[16] -1 166[10] -1 222[40] -1 153[8] -1 253[1] -1 254[2] -1 161[8] -1 225[2] -1 193[16] -1 151[6] -1 192[3] -1 185[35] -1 639[32] -1 148[54] -1 98[4] -1 133[25] -1 -2  SUtility:1005
 156[64] -1 139[16] -1 156[8] -1 104[6] -1 138[9] -1 183[8] -1 196[80] -1 249[9] -1 289[5] -1 139[2] -1 -2  SUtility:207
 17[27] -1 46[21] -1 48[18] -1 1[8] -1 33[80] -1 15[16] -1 47[4] -1 45[49] -1 32[16] -1 155[16] -1 135[6] -1 147[60] -1 2[12] -1 131[7] -1 90[10] -1 18[20] -1 13[16] -1 96[21] -1 8[4] -1 50[30] -1 57[2] -1 44[42] -1 10[4] -1 14[16] -1 21[8] -1 24[45] -1 82[16] -1 59[8] -1 37[16] -1 36[2] -1 31[40] -1 67[16] -1 68[60] -1 97[8] -1 70[64] -1 98[20] -1 30[20] -1 124[45] -1 181[30] -1 29[48] -1 27[4] -1 51[35] -1 72[1] -1 99[25] -1 120[45] -1 73[14] -1 140[8] -1 119[2] -1 30[6] -1 121[63] -1 166[14] -1 167[6] -1 222[24] -1 168[18] -1 253[8] -1 254[12] -1 153[2] -1 151[6] -1 193[4] -1 225[14] -1 185[45] -1 192[30] -1 161[20] -1 -2  SUtility:1357
 27[32] -1 120[35] -1 124[30] -1 124[5] -1 51[35] -1 72[7] -1 254[18] -1 193[6] -1 225[12] -1 192[3] -1 222[16] -1 168[18] -1 29[42] -1 99[5] -1 140[12] -1 119[20] -1 121[56] -1 167[8] -1 153[14] -1 73[6] -1 161[10] -1 185[40] -1 253[7] -1 166[20] -1 151[9] -1 873[18] -1 217[18] -1 103[4] -1 215[2] -1 270[4] -1 287[14] -1 990[9] -1 162[4] -1 122[27] -1 987[16] -1 384[18] -1 360[12] -1 383[2] -1 308[14] -1 341[2] -1 1027[6] -1 996[21] -1 1007[18] -1 1004[14] -1 1009[30] -1 1015[30] -1 989[3] -1 1035[4] -1 1041[6] -1 497[28] -1 1026[30] -1 1000[30] -1 1039[6] -1 1053[18] -1 1034[45] -1 1036[14] -1 1062[12] -1 1049[40] -1 969[3] -1 977[21] -1 1013[48] -1 -2  SUtility:1057
 833[8] -1 126[20] -1 135[3] -1 556[10] -1 415[6] -1 147[12] -1 586[10] -1 90[2] -1 8[12] -1 57[20] -1 692[42] -1 50[3] -1 44[30] -1 14[28] -1 131[1] -1 13[8] -1 310[60] -1 36[20] -1 24[50] -1 391[24] -1 59[6] -1 432[7] -1 21[8] -1 10[8] -1 37[14] -1 431[48] -1 453[18] -1 715[14] -1 311[21] -1 82[16] -1 442[10] -1 2[32] -1 18[15] -1 30[4] -1 31[40] -1 67[64] -1 96[15] -1 97[2] -1 -2  SUtility:711
 81[20] -1 26[36] -1 493[40] -1 326[12] -1 204[21] -1 200[12] -1 4[20] -1 309[4] -1 362[8] -1 170[3] -1 228[6] -1 350[5] -1 565[6] -1 306[2] -1 12[3] -1 494[8] -1 130[6] -1 199[24] -1 233[3] -1 506[12] -1 356[7] -1 3[21] -1 325[24] -1 370[3] -1 171[24] -1 211[10] -1 271[12] -1 145[6] -1 248[8] -1 208[60] -1 23[2] -1 243[6] -1 175[8] -1 177[8] -1 232[4] -1 266[24] -1 512[5] -1 541[50] -1 7[18] -1 262[10] -1 526[5] -1 234[40] -1 338[40] -1 511[20] -1 178[12] -1 176[18] -1 527[18] -1 490[30] -1 510[36] -1 51[10] -1 28[2] -1 182[28] -1 255[21] -1 63[24] -1 349[64] -1 72[3] -1 109[16] -1 80[48] -1 259[12] -1 27[28] -1 73[4] -1 120[5] -1 133[25] -1 148[27] -1 119[16] -1 140[16] -1 29[6] -1 99[5] -1 -2  SUtility:1140
 470[7] -1 471[36] -1 113[32] -1 412[6] -1 131[5] -1 13[2] -1 30[12] -1 319[20] -1 98[12] -1 366[24] -1 97[12] -1 117[6] -1 90[1] -1 118[6] -1 70[80] -1 181[30] -1 -2  SUtility:291
 493[20] -1 26[8] -1 81[45] -1 243[3] -1 494[2] -1 306[3] -1 326[24] -1 490[15] -1 565[15] -1 506[20] -1 511[4] -1 309[18] -1 510[48] -1 350[35] -1 512[6] -1 338[12] -1 -2  SUtility:278
 844[10] -1 911[18] -1 585[12] -1 937[32] -1 940[15] -1 953[1] -1 957[3] -1 963[40] -1 980[7] -1 991[3] -1 539[7] -1 1017[12] -1 1025[30] -1 1032[2] -1 1033[40] -1 1037[10] -1 1090[7] -1 1100[6] -1 1106[3] -1 1108[8] -1 1110[9] -1 144[15] -1 152[30] -1 319[4] -1 700[9] -1 269[24] -1 191[18] -1 258[5] -1 157[9] -1 -2  SUtility:389
 198[15] -1 225[2] -1 124[50] -1 222[16] -1 166[18] -1 121[63] -1 167[20] -1 153[12] -1 151[9] -1 193[10] -1 161[18] -1 161[18] -1 168[12] -1 185[5] -1 253[9] -1 192[24] -1 254[8] -1 981[2] -1 -2  SUtility:311
 522[20] -1 313[2] -1 454[20] -1 314[12] -1 313[4] -1 150[15] -1 9[3] -1 505[20] -1 507[12] -1 241[8] -1 132[8] -1 115[50] -1 293[27] -1 5[4] -1 242[1] -1 762[15] -1 3[6] -1 63[80] -1 182[40] -1 72[5] -1 109[18] -1 997[27] -1 51[30] -1 28[16] -1 158[21] -1 788[10] -1 80[24] -1 454[12] -1 104[4] -1 86[60] -1 313[8] -1 138[6] -1 98[18] -1 274[24] -1 100[12] -1 102[5] -1 505[2] -1 9[5] -1 150[24] -1 293[24] -1 507[24] -1 241[80] -1 132[2] -1 314[20] -1 242[8] -1 115[10] -1 5[5] -1 155[28] -1 147[54] -1 135[4] -1 131[9] -1 90[8] -1 13[20] -1 50[9] -1 44[6] -1 8[20] -1 2[28] -1 57[6] -1 14[28] -1 10[18] -1 21[14] -1 82[14] -1 37[10] -1 59[10] -1 36[14] -1 18[35] -1 24[50] -1 135[8] -1 30[8] -1 68[10] -1 70[16] -1 97[4] -1 98[14] -1 181[50] -1 117[12] -1 210[12] -1 303[1] -1 278[18] -1 475[6] -1 291[4] -1 285[24] -1 -2  SUtility:1423
 684[4] -1 3[21] -1 30[16] -1 63[80] -1 72[5] -1 51[30] -1 109[10] -1 182[16] -1 466[10] -1 80[24] -1 28[10] -1 -2  SUtility:226
 45[21] -1 44[36] -1 21[10] -1 37[18] -1 46[12] -1 2[4] -1 48[18] -1 10[14] -1 147[24] -1 57[12] -1 81[30] -1 15[14] -1 68[60] -1 50[6] -1 176[16] -1 175[18] -1 12[9] -1 98[16] -1 271[36] -1 67[72] -1 181[40] -1 97[6] -1 31[20] -1 171[20] -1 200[18] -1 211[12] -1 23[8] -1 306[2] -1 248[1] -1 511[16] -1 510[24] -1 527[8] -1 178[18] -1 208[12] -1 233[24] -1 243[27] -1 204[30] -1 565[12] -1 170[8] -1 309[12] -1 512[8] -1 526[6] -1 356[2] -1 541[5] -1 362[1] -1 7[12] -1 145[3] -1 228[14] -1 4[20] -1 177[20] -1 199[21] -1 130[7] -1 234[4] -1 232[16] -1 262[1] -1 266[12] -1 -2  SUtility:916
 870[24] -1 890[5] -1 893[27] -1 895[20] -1 899[36] -1 905[8] -1 952[21] -1 978[4] -1 988[24] -1 1003[40] -1 1023[20] -1 1060[6] -1 -2  SUtility:235
 63[16] -1 903[10] -1 109[20] -1 72[10] -1 3[3] -1 51[30] -1 408[36] -1 182[32] -1 438[10] -1 562[40] -1 28[20] -1 80[42] -1 -2  SUtility:269
 880[90] -1 387[16] -1 318[28] -1 892[10] -1 894[8] -1 538[10] -1 637[40] -1 162[8] -1 499[40] -1 360[21] -1 122[9] -1 908[2] -1 383[18] -1 860[35] -1 308[8] -1 384[12] -1 341[8] -1 103[14] -1 931[3] -1 933[10] -1 941[20] -1 885[1] -1 816[21] -1 572[18] -1 680[15] -1 709[8] -1 568[30] -1 578[27] -1 588[20] -1 965[20] -1 595[6] -1 974[40] -1 -2  SUtility:616
 156[72] -1 104[10] -1 139[6] -1 183[40] -1 138[10] -1 289[5] -1 249[27] -1 196[32] -1 713[5] -1 210[30] -1 303[10] -1 285[12] -1 291[20] -1 278[6] -1 475[7] -1 17[3] -1 1[40] -1 46[21] -1 33[32] -1 48[30] -1 67[80] -1 -2  SUtility:498
 17[9] -1 46[12] -1 48[6] -1 1[36] -1 47[9] -1 45[35] -1 15[6] -1 32[6] -1 33[24] -1 -2  SUtility:143
 135[3] -1 131[2] -1 2[8] -1 90[4] -1 18[35] -1 21[10] -1 147[24] -1 155[28] -1 50[9] -1 168[20] -1 153[16] -1 13[10] -1 24[15] -1 96[6] -1 44[30] -1 8[20] -1 57[8] -1 10[14] -1 14[36] -1 190[21] -1 140[28] -1 253[8] -1 59[9] -1 82[20] -1 151[30] -1 124[5] -1 124[50] -1 192[18] -1 30[10] -1 29[24] -1 73[18] -1 167[2] -1 27[24] -1 72[9] -1 120[45] -1 222[40] -1 51[50] -1 99[10] -1 119[20] -1 166[20] -1 254[4] -1 121[42] -1 225[16] -1 185[10] -1 289[2] -1 161[18] -1 193[16] -1 156[64] -1 104[6] -1 139[16] -1 183[20] -1 196[72] -1 318[40] -1 138[9] -1 249[9] -1 274[24] -1 641[6] -1 100[24] -1 221[2] -1 387[40] -1 98[14] -1 297[4] -1 86[54] -1 102[5] -1 436[14] -1 499[80] -1 1174[6] -1 1175[10] -1 1174[7] -1 124[50] -1 584[10] -1 521[18] -1 307[7] -1 1183[6] -1 1185[8] -1 1113[6] -1 533[32] -1 637[40] -1 538[5] -1 1186[8] -1 1121[24] -1 1117[7] -1 1190[35] -1 1192[4] -1 1197[35] -1 124[40] -1 1210[24] -1 133[45] -1 148[63] -1 -2  SUtility:1860
 17[15] -1 46[9] -1 48[60] -1 155[28] -1 147[18] -1 135[9] -1 131[3] -1 90[2] -1 2[36] -1 13[8] -1 18[15] -1 8[28] -1 44[48] -1 57[4] -1 10[4] -1 14[24] -1 96[9] -1 21[8] -1 24[50] -1 82[4] -1 59[1] -1 50[9] -1 36[14] -1 37[12] -1 67[40] -1 30[6] -1 31[50] -1 70[32] -1 97[18] -1 98[2] -1 181[45] -1 117[15] -1 118[3] -1 68[100] -1 26[4] -1 81[5] -1 306[2] -1 298[4] -1 3[9] -1 63[24] -1 72[5] -1 51[30] -1 109[12] -1 182[32] -1 420[4] -1 187[3] -1 80[60] -1 28[18] -1 461[4] -1 -2  SUtility:945
 914[15] -1 369[16] -1 959[90] -1 1014[12] -1 1072[24] -1 629[10] -1 1078[4] -1 1082[70] -1 868[24] -1 1148[18] -1 1151[30] -1 1159[8] -1 -2  SUtility:321
 46[6] -1 48[36] -1 45[21] -1 1[4] -1 17[15] -1 155[24] -1 33[72] -1 147[48] -1 2[12] -1 131[8] -1 47[10] -1 96[15] -1 135[5] -1 18[30] -1 13[10] -1 90[8] -1 44[30] -1 8[4] -1 24[25] -1 50[24] -1 21[12] -1 36[14] -1 30[20] -1 57[4] -1 67[48] -1 68[20] -1 14[16] -1 10[10] -1 82[10] -1 98[8] -1 37[6] -1 59[8] -1 31[25] -1 97[12] -1 70[16] -1 181[45] -1 210[60] -1 303[5] -1 285[54] -1 278[6] -1 291[20] -1 475[10] -1 584[4] -1 436[6] -1 1222[60] -1 499[40] -1 1237[32] -1 1243[4] -1 1222[24] -1 156[24] -1 307[2] -1 183[40] -1 318[20] -1 387[40] -1 139[14] -1 637[25] -1 521[12] -1 538[45] -1 196[32] -1 533[20] -1 1279[2] -1 1283[24] -1 1285[28] -1 1175[6] -1 1289[6] -1 1185[16] -1 1296[7] -1 1297[3] -1 289[5] -1 104[6] -1 138[10] -1 249[18] -1 98[4] -1 274[24] -1 221[9] -1 297[8] -1 641[3] -1 86[30] -1 102[5] -1 100[6] -1 -2  SUtility:1500
 142[6] -1 264[6] -1 216[63] -1 323[18] -1 129[9] -1 295[36] -1 202[15] -1 275[18] -1 136[12] -1 279[18] -1 328[8] -1 111[6] -1 376[35] -1 101[7] -1 164[20] -1 -2  SUtility:277
 25[10] -1 11[10] -1 128[60] -1 756[2] -1 163[12] -1 77[30] -1 304[20] -1 173[12] -1 55[18] -1 40[20] -1 459[24] -1 54[8] -1 95[4] -1 94[16] -1 343[18] -1 543[16] -1 226[12] -1 467[40] -1 429[15] -1 163[48] -1 173[30] -1 11[5] -1 94[24] -1 756[8] -1 279[10] -1 77[6] -1 264[20] -1 25[7] -1 304[90] -1 40[10] -1 54[16] -1 116[48] -1 128[30] -1 55[16] -1 95[1] -1 43[28] -1 203[9] -1 142[6] -1 202[45] -1 295[30] -1 203[12] -1 328[18] -1 137[4] -1 165[2] -1 180[40] -1 236[24] -1 292[1] -1 296[27] -1 322[4] -1 277[5] -1 376[50] -1 205[16] -1 239[16] -1 237[9] -1 246[10] -1 245[4] -1 -2  SUtility:1076
 48[24] -1 46[15] -1 155[28] -1 18[35] -1 31[40] -1 30[16] -1 44[24] -1 118[8] -1 68[10] -1 17[12] -1 1[32] -1 49[15] -1 10[8] -1 45[56] -1 21[16] -1 147[6] -1 2[40] -1 97[10] -1 135[10] -1 50[18] -1 90[1] -1 131[1] -1 13[14] -1 8[20] -1 59[3] -1 181[45] -1 57[14] -1 82[4] -1 96[27] -1 67[48] -1 14[24] -1 117[18] -1 70[64] -1 36[6] -1 37[16] -1 24[5] -1 98[10] -1 527[18] -1 526[8] -1 234[4] -1 228[16] -1 175[6] -1 130[1] -1 199[12] -1 26[4] -1 233[9] -1 81[50] -1 243[3] -1 306[1] -1 510[48] -1 350[15] -1 493[4] -1 494[7] -1 541[15] -1 171[40] -1 176[4] -1 178[14] -1 12[4] -1 170[2] -1 7[16] -1 208[12] -1 262[7] -1 271[60] -1 23[20] -1 309[12] -1 512[2] -1 565[24] -1 490[20] -1 356[2] -1 177[12] -1 200[6] -1 232[2] -1 4[5] -1 511[40] -1 338[32] -1 145[3] -1 506[18] -1 266[36] -1 362[7] -1 211[14] -1 326[24] -1 248[10] -1 204[3] -1 -2  SUtility:1415
 903[3] -1 562[24] -1 408[16] -1 182[16] -1 298[18] -1 438[4] -1 420[8] -1 187[6] -1 461[1] -1 370[24] -1 255[28] -1 349[48] -1 325[9] -1 737[50] -1 958[14] -1 447[27] -1 999[49] -1 608[5] -1 1081[18] -1 1077[6] -1 1001[4] -1 1058[24] -1 1202[16] -1 1205[7] -1 1194[2] -1 369[72] -1 207[21] -1 214[8] -1 335[15] -1 339[27] -1 39[40] -1 220[5] -1 112[3] -1 92[5] -1 489[36] -1 223[6] -1 209[10] -1 1157[40] -1 1291[10] -1 735[20] -1 299[20] -1 734[9] -1 1173[30] -1 1064[5] -1 66[20] -1 123[14] -1 544[48] -1 462[4] -1 481[9] -1 312[12] -1 1351[15] -1 1168[9] -1 1165[30] -1 762[20] -1 409[90] -1 579[15] -1 554[15] -1 997[9] -1 158[28] -1 788[18] -1 785[1] -1 125[36] -1 141[6] -1 385[4] -1 48[12] -1 127[15] -1 89[1] -1 46[9] -1 46[9] -1 47[4] -1 49[24] -1 48[48] -1 49[30] -1 -2  SUtility:1364
 29[42] -1 98[4] -1 119[12] -1 160[12] -1 27[4] -1 73[6] -1 133[5] -1 99[40] -1 120[30] -1 148[18] -1 140[32] -1 -2  SUtility:205
 873[16] -1 215[14] -1 217[30] -1 270[14] -1 287[10] -1 969[2] -1 977[12] -1 103[2] -1 162[6] -1 360[24] -1 987[8] -1 520[24] -1 989[9] -1 990[10] -1 341[7] -1 996[24] -1 308[14] -1 1000[36] -1 383[8] -1 1004[20] -1 384[24] -1 746[45] -1 1007[27] -1 122[9] -1 1009[50] -1 444[3] -1 1015[21] -1 497[32] -1 1026[3] -1 1027[6] -1 1013[48] -1 1034[40] -1 1035[20] -1 1036[35] -1 607[6] -1 1039[10] -1 753[10] -1 1029[7] -1 1050[7] -1 1049[25] -1 745[5] -1 491[4] -1 1053[6] -1 620[10] -1 1041[9] -1 1062[15] -1 1058[27] -1 85[1] -1 1095[3] -1 1102[42] -1 1103[8] -1 594[24] -1 663[5] -1 514[2] -1 69[4] -1 -2  SUtility:883
 17[9] -1 46[6] -1 1[12] -1 33[80] -1 48[54] -1 47[5] -1 45[70] -1 32[14] -1 15[18] -1 155[28] -1 2[4] -1 135[1] -1 147[6] -1 13[18] -1 131[2] -1 90[9] -1 8[24] -1 96[27] -1 50[24] -1 10[14] -1 21[2] -1 57[20] -1 24[35] -1 59[6] -1 31[10] -1 82[20] -1 30[16] -1 67[40] -1 18[50] -1 44[42] -1 68[10] -1 97[12] -1 98[16] -1 181[25] -1 129[9] -1 36[12] -1 14[8] -1 37[2] -1 202[30] -1 279[20] -1 142[12] -1 295[30] -1 328[8] -1 264[8] -1 101[2] -1 216[35] -1 323[9] -1 275[15] -1 111[9] -1 136[8] -1 164[16] -1 376[30] -1 43[40] -1 116[54] -1 137[4] -1 165[1] -1 180[24] -1 236[9] -1 277[5] -1 292[3] -1 322[2] -1 296[15] -1 323[6] -1 275[3] -1 216[21] -1 111[1] -1 164[10] -1 -2  SUtility:1190
 135[1] -1 2[12] -1 17[24] -1 18[50] -1 90[2] -1 147[30] -1 57[8] -1 131[10] -1 81[35] -1 30[14] -1 306[7] -1 243[3] -1 493[40] -1 494[1] -1 506[16] -1 312[14] -1 -2  SUtility:267
 155[4] -1 135[4] -1 131[9] -1 17[24] -1 82[4] -1 147[24] -1 8[20] -1 90[10] -1 10[4] -1 2[40] -1 96[3] -1 24[5] -1 197[30] -1 13[20] -1 104[12] -1 44[36] -1 282[6] -1 37[4] -1 -2  SUtility:259
 949[16] -1 932[48] -1 920[8] -1 924[18] -1 972[1] -1 935[36] -1 975[24] -1 976[48] -1 982[3] -1 985[3] -1 993[14] -1 995[2] -1 746[25] -1 1011[3] -1 1016[12] -1 1030[21] -1 938[1] -1 1038[32] -1 951[60] -1 942[4] -1 1051[21] -1 1055[45] -1 -2  SUtility:445
 17[15] -1 2[28] -1 47[5] -1 14[12] -1 82[14] -1 181[40] -1 118[2] -1 67[16] -1 98[6] -1 68[50] -1 190[12] -1 557[30] -1 263[12] -1 103[8] -1 591[40] -1 480[16] -1 621[16] -1 308[12] -1 592[48] -1 107[36] -1 468[6] -1 129[18] -1 142[20] -1 279[8] -1 202[45] -1 264[2] -1 328[12] -1 101[5] -1 295[60] -1 216[56] -1 164[14] -1 376[35] -1 323[12] -1 111[1] -1 275[15] -1 136[6] -1 -2  SUtility:733
 17[30] -1 48[6] -1 49[3] -1 1[32] -1 32[4] -1 45[70] -1 33[40] -1 47[9] -1 46[9] -1 15[18] -1 -2  SUtility:221
 511[40] -1 338[4] -1 527[18] -1 176[20] -1 175[6] -1 541[10] -1 145[7] -1 356[7] -1 526[1] -1 362[5] -1 130[7] -1 12[6] -1 204[27] -1 170[3] -1 177[16] -1 178[14] -1 199[12] -1 7[18] -1 211[12] -1 171[28] -1 208[36] -1 232[2] -1 228[18] -1 233[30] -1 4[10] -1 262[3] -1 248[8] -1 271[54] -1 266[12] -1 234[12] -1 23[4] -1 -2  SUtility:450
 17[9] -1 46[27] -1 1[36] -1 47[5] -1 45[14] -1 15[18] -1 48[30] -1 32[20] -1 33[32] -1 155[28] -1 147[54] -1 131[10] -1 13[16] -1 135[10] -1 2[20] -1 30[14] -1 18[20] -1 90[6] -1 8[28] -1 31[5] -1 67[72] -1 44[42] -1 50[9] -1 57[20] -1 14[4] -1 10[14] -1 24[15] -1 59[3] -1 21[8] -1 82[20] -1 70[40] -1 37[18] -1 97[18] -1 181[30] -1 36[16] -1 68[50] -1 98[14] -1 118[3] -1 117[6] -1 -2  SUtility:804
 39[24] -1 30[12] -1 63[8] -1 3[18] -1 109[16] -1 72[7] -1 112[24] -1 28[2] -1 214[16] -1 80[24] -1 51[5] -1 92[7] -1 -2  SUtility:163
 17[9] -1 46[24] -1 1[36] -1 47[2] -1 45[21] -1 98[18] -1 131[6] -1 324[24] -1 324[27] -1 315[3] -1 430[48] -1 519[8] -1 18[45] -1 839[7] -1 907[30] -1 848[20] -1 433[63] -1 -2  SUtility:391
 966[63] -1 994[36] -1 289[7] -1 1005[6] -1 746[45] -1 1012[36] -1 1020[6] -1 1044[18] -1 1048[30] -1 1063[10] -1 1069[12] -1 -2  SUtility:269
 197[45] -1 123[21] -1 104[20] -1 3[9] -1 86[24] -1 51[10] -1 138[5] -1 221[5] -1 30[8] -1 274[27] -1 100[21] -1 102[8] -1 63[40] -1 72[5] -1 109[10] -1 182[24] -1 462[18] -1 297[3] -1 481[1] -1 28[8] -1 544[24] -1 80[36] -1 282[8] -1 -2  SUtility:380
 126[2] -1 252[21] -1 391[24] -1 431[54] -1 401[20] -1 310[12] -1 415[6] -1 311[14] -1 432[9] -1 453[15] -1 442[8] -1 -2  SUtility:185
 13[6] -1 44[12] -1 17[30] -1 81[15] -1 1[8] -1 49[21] -1 32[14] -1 147[24] -1 46[18] -1 18[40] -1 48[54] -1 45[70] -1 47[5] -1 15[8] -1 33[16] -1 33[8] -1 33[32] -1 2[24] -1 90[10] -1 30[16] -1 67[72] -1 30[14] -1 82[18] -1 31[15] -1 26[32] -1 33[64] -1 155[28] -1 155[4] -1 131[6] -1 96[24] -1 70[8] -1 17[15] -1 8[40] -1 145[9] -1 135[6] -1 326[21] -1 178[14] -1 200[8] -1 68[100] -1 50[21] -1 232[4] -1 494[7] -1 309[10] -1 4[15] -1 23[12] -1 211[10] -1 57[4] -1 14[36] -1 10[4] -1 493[4] -1 511[12] -1 36[18] -1 565[9] -1 362[3] -1 21[16] -1 243[21] -1 37[12] -1 30[16] -1 36[12] -1 24[10] -1 30[18] -1 526[9] -1 36[2] -1 36[14] -1 356[1] -1 59[4] -1 7[16] -1 208[60] -1 512[8] -1 306[6] -1 12[9] -1 36[20] -1 130[9] -1 170[3] -1 175[4] -1 490[35] -1 541[50] -1 171[20] -1 266[54] -1 204[6] -1 527[18] -1 233[6] -1 248[2] -1 338[40] -1 350[45] -1 271[60] -1 510[18] -1 177[16] -1 228[14] -1 176[10] -1 234[32] -1 262[9] -1 199[9] -1 506[18] -1 30[20] -1 36[16] -1 -2  SUtility:1866
 29[24] -1 73[2] -1 140[12] -1 1010[8] -1 98[20] -1 99[30] -1 255[14] -1 30[2] -1 109[2] -1 119[8] -1 133[10] -1 51[40] -1 28[16] -1 325[18] -1 148[9] -1 80[42] -1 813[6] -1 63[8] -1 182[4] -1 370[21] -1 285[60] -1 291[16] -1 210[42] -1 303[1] -1 278[14] -1 475[8] -1 -2  SUtility:437
 17[21] -1 46[24] -1 48[6] -1 33[40] -1 1[28] -1 47[3] -1 45[49] -1 15[6] -1 1008[1] -1 -2  SUtility:178
 2[12] -1 21[8] -1 59[3] -1 30[6] -1 67[24] -1 49[24] -1 33[24] -1 17[9] -1 1[12] -1 15[4] -1 46[3] -1 47[7] -1 48[30] -1 147[6] -1 32[4] -1 8[16] -1 45[63] -1 82[12] -1 135[5] -1 30[12] -1 68[100] -1 155[32] -1 44[18] -1 57[2] -1 181[45] -1 14[32] -1 118[7] -1 131[1] -1 13[2] -1 37[16] -1 50[27] -1 31[10] -1 10[14] -1 70[8] -1 24[25] -1 98[16] -1 117[12] -1 36[16] -1 90[6] -1 97[6] -1 98[6] -1 18[45] -1 153[2] -1 225[6] -1 254[18] -1 124[25] -1 51[15] -1 99[25] -1 27[28] -1 72[6] -1 121[49] -1 29[18] -1 124[30] -1 222[16] -1 151[12] -1 166[18] -1 193[12] -1 185[45] -1 167[12] -1 120[40] -1 73[18] -1 119[16] -1 140[36] -1 161[10] -1 192[12] -1 168[12] -1 161[20] -1 253[2] -1 -2  SUtility:1233
 17[24] -1 46[21] -1 48[18] -1 1[28] -1 47[4] -1 33[48] -1 15[16] -1 32[6] -1 45[42] -1 155[4] -1 147[30] -1 2[32] -1 135[9] -1 131[2] -1 90[2] -1 50[18] -1 13[20] -1 8[20] -1 57[20] -1 44[6] -1 10[10] -1 14[24] -1 24[40] -1 21[14] -1 96[12] -1 59[7] -1 37[10] -1 82[16] -1 36[16] -1 18[5] -1 30[16] -1 31[35] -1 67[48] -1 70[64] -1 68[50] -1 97[18] -1 98[4] -1 181[40] -1 118[10] -1 117[6] -1 129[12] -1 142[6] -1 279[2] -1 295[48] -1 328[4] -1 202[30] -1 264[16] -1 101[2] -1 216[63] -1 323[6] -1 275[12] -1 111[9] -1 376[30] -1 136[12] -1 164[20] -1 -2  SUtility:1087
 17[27] -1 15[2] -1 14[12] -1 117[21] -1 1[36] -1 48[18] -1 46[27] -1 33[8] -1 45[63] -1 32[12] -1 47[5] -1 33[8] -1 155[36] -1 147[6] -1 135[2] -1 2[8] -1 90[1] -1 8[16] -1 44[6] -1 50[3] -1 96[24] -1 31[30] -1 131[10] -1 18[45] -1 13[8] -1 30[12] -1 82[10] -1 70[32] -1 30[8] -1 118[5] -1 36[10] -1 67[72] -1 59[8] -1 37[18] -1 193[20] -1 57[8] -1 24[20] -1 10[6] -1 21[14] -1 68[90] -1 97[18] -1 98[18] -1 181[10] -1 98[10] -1 167[20] -1 124[15] -1 51[25] -1 27[20] -1 29[18] -1 166[10] -1 121[7] -1 222[28] -1 153[10] -1 161[10] -1 168[10] -1 151[21] -1 193[20] -1 225[6] -1 185[40] -1 99[20] -1 72[6] -1 119[4] -1 120[45] -1 140[4] -1 192[3] -1 73[18] -1 254[12] -1 253[1] -1 -2  SUtility:1196
 17[12] -1 48[36] -1 47[4] -1 1[28] -1 46[30] -1 155[20] -1 147[60] -1 2[20] -1 131[6] -1 135[8] -1 18[5] -1 30[10] -1 13[4] -1 67[16] -1 31[15] -1 68[10] -1 50[24] -1 57[18] -1 90[10] -1 44[12] -1 118[10] -1 10[16] -1 24[10] -1 21[18] -1 82[18] -1 59[1] -1 8[32] -1 26[12] -1 36[8] -1 37[4] -1 306[4] -1 81[20] -1 493[12] -1 243[12] -1 490[25] -1 33[48] -1 -2  SUtility:598
 147[12] -1 135[2] -1 2[40] -1 188[32] -1 162[8] -1 263[18] -1 308[18] -1 384[54] -1 190[9] -1 345[35] -1 592[60] -1 534[10] -1 103[4] -1 51[30] -1 360[24] -1 557[27] -1 591[32] -1 342[20] -1 448[42] -1 383[14] -1 122[30] -1 480[8] -1 341[3] -1 621[14] -1 468[4] -1 107[40] -1 124[50] -1 72[5] -1 119[18] -1 222[16] -1 254[16] -1 161[8] -1 120[50] -1 29[18] -1 121[42] -1 168[20] -1 27[24] -1 73[6] -1 99[50] -1 140[16] -1 166[2] -1 151[9] -1 167[4] -1 253[7] -1 185[20] -1 153[6] -1 193[8] -1 225[16] -1 192[24] -1 -2  SUtility:1025
 46[27] -1 1[16] -1 44[60] -1 96[21] -1 155[12] -1 50[12] -1 21[2] -1 10[10] -1 13[6] -1 82[12] -1 14[12] -1 37[10] -1 26[24] -1 565[24] -1 326[21] -1 -2  SUtility:269
 451[20] -1 1089[4] -1 122[27] -1 383[20] -1 308[20] -1 384[18] -1 341[1] -1 360[18] -1 162[4] -1 103[20] -1 -2  SUtility:152
 17[21] -1 46[18] -1 48[54] -1 155[32] -1 147[54] -1 2[24] -1 131[8] -1 18[15] -1 13[10] -1 96[9] -1 30[20] -1 31[50] -1 67[40] -1 68[10] -1 129[15] -1 142[20] -1 202[30] -1 279[12] -1 328[2] -1 264[2] -1 295[12] -1 135[9] -1 101[8] -1 216[63] -1 275[3] -1 90[4] -1 164[12] -1 111[7] -1 323[15] -1 136[8] -1 8[28] -1 44[6] -1 57[10] -1 14[36] -1 21[10] -1 24[30] -1 82[8] -1 10[8] -1 37[20] -1 337[10] -1 59[10] -1 50[24] -1 36[8] -1 43[28] -1 137[9] -1 116[54] -1 165[10] -1 277[5] -1 180[24] -1 236[12] -1 322[6] -1 292[10] -1 376[15] -1 749[18] -1 -2  SUtility:986
 17[18] -1 1[20] -1 48[60] -1 47[6] -1 46[12] -1 49[3] -1 15[20] -1 45[56] -1 32[10] -1 33[24] -1 155[24] -1 147[42] -1 2[24] -1 135[6] -1 131[9] -1 67[48] -1 18[50] -1 31[45] -1 13[10] -1 30[10] -1 30[14] -1 90[7] -1 8[36] -1 44[6] -1 98[10] -1 118[6] -1 50[15] -1 37[2] -1 181[40] -1 24[5] -1 82[8] -1 57[20] -1 68[90] -1 70[72] -1 36[2] -1 97[6] -1 10[10] -1 21[16] -1 59[1] -1 14[32] -1 117[3] -1 210[6] -1 285[42] -1 303[7] -1 291[6] -1 475[8] -1 278[6] -1 156[80] -1 104[12] -1 183[40] -1 138[7] -1 289[4] -1 139[14] -1 196[80] -1 249[27] -1 641[2] -1 641[1] -1 86[18] -1 104[6] -1 138[1] -1 98[8] -1 297[9] -1 221[2] -1 274[30] -1 102[9] -1 100[3] -1 -2  SUtility:1326
 135[4] -1 1[16] -1 15[6] -1 17[6] -1 46[3] -1 48[36] -1 33[72] -1 44[24] -1 14[40] -1 47[5] -1 45[42] -1 32[18] -1 68[10] -1 2[20] -1 96[24] -1 155[40] -1 147[12] -1 131[1] -1 50[18] -1 18[15] -1 10[14] -1 13[14] -1 24[35] -1 37[6] -1 36[8] -1 59[6] -1 30[18] -1 67[56] -1 8[16] -1 98[8] -1 57[10] -1 118[3] -1 21[4] -1 746[15] -1 82[2] -1 90[6] -1 31[50] -1 70[80] -1 97[14] -1 713[6] -1 181[35] -1 117[27] -1 722[35] -1 721[6] -1 732[6] -1 289[4] -1 -2  SUtility:896
 48[24] -1 1[40] -1 49[27] -1 15[12] -1 8[24] -1 44[54] -1 118[3] -1 17[6] -1 21[6] -1 46[6] -1 45[70] -1 32[4] -1 47[6] -1 70[40] -1 97[12] -1 33[56] -1 98[18] -1 117[12] -1 155[16] -1 147[12] -1 2[28] -1 135[8] -1 131[1] -1 13[16] -1 30[4] -1 31[10] -1 90[6] -1 18[5] -1 30[18] -1 96[27] -1 98[14] -1 50[3] -1 10[8] -1 68[40] -1 37[20] -1 14[16] -1 36[8] -1 57[8] -1 24[50] -1 59[9] -1 181[10] -1 67[64] -1 82[10] -1 243[18] -1 81[15] -1 510[42] -1 565[21] -1 362[6] -1 145[9] -1 233[18] -1 338[40] -1 494[8] -1 26[20] -1 306[10] -1 350[10] -1 527[6] -1 526[8] -1 175[8] -1 130[10] -1 177[4] -1 199[30] -1 204[24] -1 200[20] -1 232[18] -1 309[8] -1 211[10] -1 248[5] -1 4[35] -1 266[54] -1 490[45] -1 506[18] -1 541[30] -1 12[10] -1 80[60] -1 178[16] -1 208[30] -1 493[40] -1 176[10] -1 170[10] -1 262[7] -1 356[3] -1 171[12] -1 234[32] -1 23[18] -1 326[30] -1 7[8] -1 271[36] -1 255[70] -1 228[2] -1 63[40] -1 3[9] -1 51[35] -1 182[32] -1 109[14] -1 325[18] -1 349[40] -1 370[24] -1 72[6] -1 -2  SUtility:1993
 880[90] -1 677[9] -1 307[1] -1 810[5] -1 826[40] -1 892[3] -1 886[4] -1 752[42] -1 915[1] -1 984[12] -1 499[70] -1 934[30] -1 885[5] -1 387[20] -1 538[30] -1 318[16] -1 521[15] -1 436[12] -1 584[10] -1 533[12] -1 904[28] -1 768[5] -1 950[90] -1 926[14] -1 637[10] -1 817[20] -1 887[32] -1 908[4] -1 894[24] -1 860[35] -1 931[6] -1 941[12] -1 933[20] -1 -2  SUtility:727
 17[27] -1 46[18] -1 48[60] -1 1[4] -1 47[10] -1 45[35] -1 15[16] -1 32[8] -1 33[16] -1 155[36] -1 147[18] -1 2[12] -1 131[9] -1 13[6] -1 96[21] -1 18[5] -1 135[1] -1 90[3] -1 129[27] -1 50[18] -1 44[24] -1 8[40] -1 129[18] -1 14[32] -1 57[2] -1 21[20] -1 10[16] -1 82[10] -1 24[50] -1 59[9] -1 36[4] -1 -2  SUtility:575
 1054[4] -1 29[42] -1 98[8] -1 27[32] -1 72[10] -1 120[20] -1 119[10] -1 133[10] -1 99[35] -1 718[30] -1 19[6] -1 213[6] -1 215[18] -1 270[14] -1 445[6] -1 537[27] -1 456[8] -1 287[16] -1 288[5] -1 515[3] -1 358[4] -1 217[6] -1 -2  SUtility:320
 295[48] -1 136[2] -1 264[6] -1 323[27] -1 279[8] -1 328[12] -1 202[20] -1 111[10] -1 164[6] -1 129[27] -1 142[18] -1 275[9] -1 101[9] -1 376[15] -1 216[42] -1 -2  SUtility:259
 737[30] -1 3[30] -1 30[8] -1 63[64] -1 72[10] -1 109[20] -1 51[30] -1 182[16] -1 447[21] -1 999[56] -1 28[8] -1 958[20] -1 80[24] -1 -2  SUtility:337
 1061[27] -1 147[54] -1 135[5] -1 17[12] -1 2[36] -1 131[6] -1 17[3] -1 17[27] -1 90[1] -1 13[4] -1 18[15] -1 44[54] -1 17[18] -1 57[8] -1 8[28] -1 10[18] -1 50[30] -1 129[15] -1 21[20] -1 82[8] -1 14[24] -1 24[15] -1 37[18] -1 142[4] -1 202[40] -1 279[2] -1 295[6] -1 43[8] -1 59[1] -1 328[18] -1 264[10] -1 137[8] -1 279[6] -1 295[24] -1 116[60] -1 36[6] -1 165[5] -1 236[24] -1 296[3] -1 292[5] -1 277[3] -1 376[25] -1 322[14] -1 180[8] -1 257[15] -1 257[12] -1 749[30] -1 749[27] -1 129[18] -1 275[18] -1 111[10] -1 323[6] -1 164[2] -1 136[16] -1 101[10] -1 216[7] -1 -2  SUtility:897
 135[2] -1 18[40] -1 155[28] -1 147[48] -1 2[4] -1 131[8] -1 30[2] -1 129[6] -1 31[25] -1 13[12] -1 67[16] -1 90[5] -1 142[4] -1 8[32] -1 10[2] -1 279[10] -1 37[8] -1 50[24] -1 44[42] -1 82[12] -1 59[1] -1 57[16] -1 14[32] -1 24[5] -1 279[12] -1 36[20] -1 21[20] -1 111[4] -1 202[35] -1 328[16] -1 264[20] -1 216[28] -1 43[36] -1 164[12] -1 136[10] -1 43[40] -1 142[8] -1 295[60] -1 101[3] -1 323[24] -1 137[8] -1 264[8] -1 129[30] -1 180[16] -1 275[30] -1 180[24] -1 236[27] -1 292[1] -1 275[3] -1 296[27] -1 376[50] -1 322[4] -1 165[7] -1 264[20] -1 202[20] -1 279[2] -1 328[4] -1 295[60] -1 165[1] -1 328[16] -1 116[60] -1 101[7] -1 277[1] -1 376[25] -1 216[21] -1 111[7] -1 323[3] -1 164[18] -1 136[2] -1 376[10] -1 -2  SUtility:1244
 509[6] -1 29[30] -1 140[8] -1 72[8] -1 99[45] -1 73[6] -1 27[4] -1 120[20] -1 119[10] -1 148[72] -1 133[40] -1 253[1] -1 124[45] -1 51[40] -1 222[12] -1 166[18] -1 168[8] -1 121[7] -1 167[8] -1 193[2] -1 151[15] -1 161[8] -1 254[4] -1 153[16] -1 225[10] -1 192[12] -1 42[64] -1 185[25] -1 -2  SUtility:544
 1067[30] -1 870[42] -1 899[4] -1 905[10] -1 890[15] -1 893[3] -1 895[35] -1 952[30] -1 1060[30] -1 978[6] -1 988[15] -1 1003[25] -1 1023[5] -1 641[7] -1 221[5] -1 100[30] -1 274[24] -1 102[4] -1 86[24] -1 297[5] -1 146[18] -1 179[14] -1 194[8] -1 224[7] -1 313[5] -1 184[35] -1 2[28] -1 2[36] -1 126[14] -1 252[6] -1 391[12] -1 401[14] -1 431[18] -1 415[10] -1 310[12] -1 432[6] -1 442[1] -1 311[42] -1 453[24] -1 43[32] -1 421[14] -1 163[12] -1 304[40] -1 239[8] -1 173[21] -1 623[4] -1 -2  SUtility:790
 90[2] -1 44[24] -1 14[16] -1 82[18] -1 30[6] -1 70[8] -1 181[50] -1 155[4] -1 147[18] -1 131[1] -1 250[20] -1 2[20] -1 50[24] -1 96[15] -1 18[35] -1 135[1] -1 13[10] -1 8[36] -1 10[8] -1 57[14] -1 59[3] -1 31[10] -1 21[14] -1 67[72] -1 24[25] -1 97[6] -1 37[10] -1 36[6] -1 118[2] -1 68[60] -1 290[30] -1 98[18] -1 117[12] -1 231[5] -1 142[16] -1 216[42] -1 251[18] -1 164[6] -1 295[60] -1 101[7] -1 202[40] -1 136[18] -1 328[20] -1 129[9] -1 279[14] -1 111[8] -1 264[2] -1 323[3] -1 275[6] -1 376[20] -1 -2  SUtility:892
 26[32] -1 81[20] -1 243[27] -1 490[30] -1 306[8] -1 493[28] -1 494[10] -1 326[9] -1 565[21] -1 510[42] -1 512[9] -1 350[50] -1 506[20] -1 527[18] -1 338[28] -1 298[16] -1 3[9] -1 51[45] -1 72[10] -1 109[12] -1 182[12] -1 28[12] -1 187[6] -1 420[16] -1 461[6] -1 80[12] -1 63[32] -1 -2  SUtility:540
 1075[25] -1 1083[20] -1 421[18] -1 756[2] -1 55[4] -1 205[12] -1 246[18] -1 623[8] -1 239[6] -1 203[18] -1 245[8] -1 237[30] -1 -2  SUtility:169
 97[6] -1 2[4] -1 181[10] -1 118[6] -1 31[50] -1 117[9] -1 67[48] -1 96[9] -1 70[56] -1 18[30] -1 -2  SUtility:228
 47[1] -1 13[4] -1 50[24] -1 59[3] -1 68[20] -1 97[18] -1 728[8] -1 21[10] -1 118[6] -1 29[60] -1 119[16] -1 33[24] -1 46[30] -1 32[14] -1 147[42] -1 2[8] -1 10[12] -1 18[35] -1 14[8] -1 31[35] -1 1[8] -1 82[14] -1 17[18] -1 15[18] -1 131[4] -1 48[48] -1 45[14] -1 8[24] -1 509[4] -1 99[35] -1 120[25] -1 140[24] -1 155[20] -1 57[2] -1 37[6] -1 24[40] -1 36[14] -1 30[6] -1 70[16] -1 135[10] -1 90[10] -1 44[60] -1 98[6] -1 67[24] -1 117[6] -1 27[32] -1 181[25] -1 73[2] -1 133[25] -1 72[7] -1 148[36] -1 229[35] -1 51[30] -1 -2  SUtility:1026
 2[12] -1 1061[24] -1 147[36] -1 1061[12] -1 30[14] -1 55[18] -1 18[50] -1 26[36] -1 81[25] -1 67[32] -1 135[10] -1 304[90] -1 11[1] -1 40[4] -1 94[8] -1 756[8] -1 459[18] -1 163[12] -1 96[30] -1 25[10] -1 95[8] -1 173[21] -1 77[9] -1 54[36] -1 128[36] -1 -2  SUtility:560
 135[4] -1 90[8] -1 13[10] -1 21[12] -1 82[20] -1 181[40] -1 14[24] -1 57[4] -1 118[10] -1 97[4] -1 96[15] -1 155[24] -1 147[48] -1 2[36] -1 8[20] -1 44[30] -1 18[30] -1 131[8] -1 50[27] -1 30[8] -1 31[25] -1 36[14] -1 98[4] -1 37[6] -1 59[8] -1 68[20] -1 67[40] -1 117[9] -1 10[20] -1 24[30] -1 70[16] -1 -2  SUtility:574
 17[6] -1 49[12] -1 32[8] -1 33[8] -1 48[42] -1 46[18] -1 1[32] -1 45[42] -1 15[10] -1 47[7] -1 -2  SUtility:185
 124[30] -1 124[25] -1 27[28] -1 51[40] -1 29[24] -1 166[8] -1 222[8] -1 168[8] -1 153[2] -1 72[4] -1 151[27] -1 193[12] -1 185[20] -1 161[18] -1 99[30] -1 161[16] -1 225[18] -1 73[8] -1 121[70] -1 254[4] -1 192[24] -1 120[35] -1 140[32] -1 167[10] -1 119[6] -1 253[7] -1 259[20] -1 148[9] -1 133[40] -1 -2  SUtility:583
 49[9] -1 48[42] -1 124[35] -1 167[6] -1 119[12] -1 72[5] -1 99[25] -1 253[9] -1 140[24] -1 -2  SUtility:167
 17[12] -1 46[6] -1 48[60] -1 1[4] -1 33[48] -1 155[8] -1 147[6] -1 2[28] -1 135[1] -1 90[4] -1 18[15] -1 96[3] -1 131[4] -1 13[16] -1 8[28] -1 44[42] -1 57[20] -1 10[10] -1 50[30] -1 14[8] -1 24[20] -1 21[2] -1 82[12] -1 37[20] -1 59[7] -1 36[12] -1 30[12] -1 70[56] -1 31[35] -1 67[48] -1 68[40] -1 97[18] -1 98[6] -1 181[15] -1 117[3] -1 118[2] -1 -2  SUtility:661
 33[8] -1 17[6] -1 48[36] -1 46[21] -1 47[1] -1 45[14] -1 32[18] -1 1[16] -1 15[2] -1 -2  SUtility:122
 17[27] -1 33[8] -1 1[32] -1 45[42] -1 46[30] -1 48[42] -1 47[5] -1 15[14] -1 32[14] -1 155[24] -1 2[12] -1 18[5] -1 135[8] -1 147[30] -1 131[9] -1 13[4] -1 50[21] -1 30[6] -1 14[36] -1 31[20] -1 59[1] -1 67[56] -1 181[45] -1 68[60] -1 96[12] -1 70[8] -1 90[7] -1 8[40] -1 44[12] -1 97[16] -1 117[6] -1 98[16] -1 118[3] -1 57[8] -1 10[4] -1 21[10] -1 24[5] -1 82[16] -1 37[16] -1 36[2] -1 713[1] -1 732[10] -1 722[10] -1 289[2] -1 721[9] -1 746[35] -1 744[10] -1 1098[54] -1 1133[9] -1 1131[1] -1 1119[12] -1 365[1] -1 754[16] -1 727[14] -1 -2  SUtility:916
 17[15] -1 46[30] -1 48[24] -1 47[2] -1 45[63] -1 1[32] -1 15[8] -1 32[18] -1 33[16] -1 155[16] -1 147[12] -1 135[5] -1 2[8] -1 131[7] -1 90[6] -1 18[30] -1 -2  SUtility:292
 48[6] -1 49[27] -1 17[24] -1 46[12] -1 1[32] -1 47[3] -1 45[14] -1 32[16] -1 15[18] -1 33[32] -1 -2  SUtility:184
 43[32] -1 142[4] -1 202[20] -1 279[4] -1 295[48] -1 328[4] -1 137[9] -1 264[8] -1 116[18] -1 165[10] -1 180[8] -1 292[7] -1 236[24] -1 -2  SUtility:196
 135[6] -1 90[8] -1 14[20] -1 82[10] -1 18[50] -1 97[18] -1 181[40] -1 155[16] -1 96[15] -1 147[54] -1 2[24] -1 131[1] -1 8[4] -1 13[10] -1 44[36] -1 50[6] -1 10[12] -1 57[2] -1 24[25] -1 21[6] -1 59[4] -1 37[4] -1 36[16] -1 30[4] -1 31[35] -1 67[64] -1 70[24] -1 68[10] -1 98[2] -1 117[15] -1 118[6] -1 72[8] -1 120[40] -1 119[10] -1 509[12] -1 99[30] -1 29[42] -1 27[28] -1 73[10] -1 140[20] -1 133[10] -1 148[63] -1 -2  SUtility:820
 17[6] -1 46[21] -1 48[6] -1 1[32] -1 45[21] -1 47[5] -1 15[18] -1 33[64] -1 32[14] -1 -2  SUtility:187
 43[28] -1 137[1] -1 116[36] -1 165[5] -1 180[24] -1 236[15] -1 277[6] -1 292[1] -1 296[6] -1 322[2] -1 257[18] -1 -2  SUtility:142
 126[20] -1 453[30] -1 715[6] -1 442[9] -1 415[12] -1 692[30] -1 556[20] -1 432[2] -1 586[8] -1 401[8] -1 391[21] -1 310[18] -1 252[3] -1 279[18] -1 431[48] -1 311[28] -1 236[15] -1 43[8] -1 376[20] -1 142[18] -1 202[15] -1 295[54] -1 292[5] -1 165[6] -1 322[2] -1 137[3] -1 277[3] -1 328[2] -1 264[18] -1 180[12] -1 296[30] -1 116[30] -1 216[14] -1 129[21] -1 323[3] -1 101[3] -1 275[24] -1 136[18] -1 164[18] -1 111[9] -1 -2  SUtility:632
 124[45] -1 746[45] -1 1170[6] -1 764[40] -1 650[6] -1 1176[12] -1 769[50] -1 535[50] -1 771[2] -1 770[10] -1 773[1] -1 -2  SUtility:267
 45[70] -1 17[24] -1 33[64] -1 155[4] -1 48[54] -1 47[2] -1 1[24] -1 46[27] -1 13[4] -1 15[4] -1 44[12] -1 32[16] -1 82[2] -1 147[48] -1 181[15] -1 18[40] -1 21[20] -1 24[50] -1 131[8] -1 8[36] -1 2[24] -1 10[14] -1 135[7] -1 31[35] -1 30[14] -1 90[10] -1 98[14] -1 68[50] -1 97[18] -1 67[56] -1 37[6] -1 70[64] -1 57[10] -1 118[7] -1 50[15] -1 117[27] -1 36[4] -1 14[24] -1 18[15] -1 59[2] -1 30[4] -1 437[50] -1 498[18] -1 679[6] -1 437[50] -1 674[2] -1 472[4] -1 411[9] -1 289[4] -1 577[18] -1 -2  SUtility:1105
 17[9] -1 48[24] -1 33[8] -1 46[24] -1 1[12] -1 47[1] -1 32[12] -1 45[14] -1 15[18] -1 155[24] -1 135[4] -1 147[6] -1 2[8] -1 131[2] -1 18[40] -1 13[4] -1 30[6] -1 31[15] -1 67[56] -1 97[18] -1 70[8] -1 68[30] -1 98[6] -1 90[4] -1 181[5] -1 96[12] -1 118[1] -1 117[6] -1 8[28] -1 44[12] -1 57[2] -1 50[15] -1 21[4] -1 10[16] -1 14[28] -1 24[30] -1 37[10] -1 82[8] -1 59[1] -1 36[14] -1 -2  SUtility:545
 147[18] -1 90[9] -1 31[30] -1 118[5] -1 98[10] -1 155[40] -1 2[28] -1 135[8] -1 131[7] -1 13[18] -1 8[8] -1 27[28] -1 50[15] -1 44[54] -1 18[25] -1 117[15] -1 30[8] -1 36[10] -1 68[80] -1 181[45] -1 57[8] -1 21[4] -1 96[18] -1 67[8] -1 97[10] -1 37[10] -1 70[8] -1 10[4] -1 82[14] -1 121[35] -1 98[10] -1 24[25] -1 14[8] -1 151[30] -1 59[10] -1 193[18] -1 124[15] -1 124[30] -1 29[60] -1 51[50] -1 72[2] -1 73[2] -1 119[18] -1 166[6] -1 153[14] -1 254[18] -1 161[4] -1 225[16] -1 185[45] -1 140[32] -1 168[6] -1 120[20] -1 99[40] -1 222[4] -1 161[20] -1 225[8] -1 99[5] -1 120[35] -1 222[28] -1 253[6] -1 167[10] -1 193[14] -1 42[24] -1 192[15] -1 981[10] -1 148[63] -1 133[5] -1 -2  SUtility:1306
 312[10] -1 565[30] -1 298[16] -1 183[8] -1 511[32] -1 1165[6] -1 1168[27] -1 326[15] -1 510[12] -1 156[56] -1 138[9] -1 139[16] -1 104[6] -1 249[3] -1 289[9] -1 196[40] -1 345[10] -1 622[36] -1 653[4] -1 654[6] -1 657[40] -1 685[18] -1 710[14] -1 714[20] -1 760[8] -1 1171[35] -1 1179[1] -1 1182[7] -1 27[28] -1 511[8] -1 565[12] -1 30[10] -1 326[9] -1 178[18] -1 510[54] -1 338[8] -1 512[6] -1 175[20] -1 72[1] -1 350[5] -1 171[4] -1 12[9] -1 145[2] -1 541[15] -1 130[6] -1 204[9] -1 170[4] -1 124[35] -1 99[30] -1 29[6] -1 120[45] -1 151[30] -1 222[32] -1 168[8] -1 166[10] -1 254[12] -1 73[12] -1 119[14] -1 193[8] -1 253[5] -1 192[12] -1 225[12] -1 -2  SUtility:993
 252[12] -1 126[10] -1 126[16] -1 126[12] -1 126[2] -1 47[8] -1 461[1] -1 33[48] -1 48[24] -1 1[20] -1 -2  SUtility:153
 17[12] -1 48[6] -1 49[3] -1 1[40] -1 46[21] -1 45[70] -1 32[12] -1 33[72] -1 47[7] -1 15[10] -1 155[12] -1 135[6] -1 8[28] -1 44[24] -1 147[30] -1 50[12] -1 90[3] -1 131[7] -1 13[10] -1 82[8] -1 37[6] -1 21[6] -1 14[20] -1 2[12] -1 10[16] -1 59[5] -1 57[4] -1 36[4] -1 24[35] -1 18[15] -1 30[8] -1 31[5] -1 96[9] -1 68[40] -1 97[6] -1 118[2] -1 98[14] -1 67[56] -1 117[21] -1 -2  SUtility:677
 67[40] -1 30[20] -1 70[80] -1 31[50] -1 68[30] -1 97[8] -1 181[35] -1 117[15] -1 118[9] -1 98[10] -1 126[8] -1 252[12] -1 437[45] -1 472[8] -1 498[6] -1 674[6] -1 411[5] -1 577[12] -1 679[16] -1 289[5] -1 -2  SUtility:420
 2[24] -1 30[4] -1 68[50] -1 8[36] -1 31[40] -1 181[40] -1 96[9] -1 30[2] -1 117[3] -1 90[4] -1 131[1] -1 70[72] -1 98[8] -1 50[6] -1 155[32] -1 18[30] -1 13[18] -1 67[24] -1 118[10] -1 135[9] -1 10[8] -1 21[16] -1 147[30] -1 97[20] -1 98[18] -1 44[24] -1 -2  SUtility:538
 135[3] -1 147[36] -1 18[30] -1 30[12] -1 98[10] -1 67[64] -1 90[2] -1 82[16] -1 155[12] -1 2[40] -1 13[14] -1 10[2] -1 131[4] -1 8[20] -1 90[1] -1 31[40] -1 44[30] -1 50[6] -1 57[16] -1 68[40] -1 37[14] -1 181[30] -1 36[18] -1 24[5] -1 96[6] -1 70[8] -1 118[2] -1 14[36] -1 -2  SUtility:517
 494[10] -1 26[8] -1 306[4] -1 243[24] -1 81[35] -1 512[6] -1 490[15] -1 526[6] -1 130[10] -1 176[12] -1 145[10] -1 7[10] -1 233[3] -1 204[9] -1 298[16] -1 63[40] -1 232[20] -1 510[48] -1 3[6] -1 182[40] -1 461[6] -1 109[20] -1 80[60] -1 187[2] -1 28[16] -1 420[36] -1 -2  SUtility:472
 1113[4] -1 1117[9] -1 1121[54] -1 307[4] -1 1175[5] -1 318[16] -1 637[10] -1 521[24] -1 1185[12] -1 1192[1] -1 538[20] -1 499[90] -1 1190[28] -1 436[16] -1 1183[15] -1 584[9] -1 1197[15] -1 1174[7] -1 387[28] -1 1186[8] -1 533[12] -1 -2  SUtility:387
 1116[12] -1 543[40] -1 329[1] -1 320[72] -1 321[30] -1 336[9] -1 423[18] -1 354[4] -1 340[18] -1 368[20] -1 386[2] -1 388[56] -1 405[28] -1 361[12] -1 352[24] -1 1128[12] -1 417[32] -1 404[36] -1 373[10] -1 374[20] -1 355[6] -1 382[30] -1 426[6] -1 351[15] -1 1137[28] -1 1139[14] -1 1140[32] -1 1143[4] -1 355[4] -1 1145[12] -1 380[15] -1 1146[8] -1 1147[40] -1 -2  SUtility:670
 261[30] -1 98[6] -1 138[5] -1 330[4] -1 302[4] -1 314[4] -1 150[24] -1 132[18] -1 454[10] -1 102[5] -1 86[12] -1 104[8] -1 313[1] -1 209[10] -1 274[3] -1 9[1] -1 115[30] -1 100[3] -1 139[2] -1 505[6] -1 293[30] -1 507[28] -1 489[28] -1 241[40] -1 242[8] -1 5[4] -1 223[15] -1 220[8] -1 289[2] -1 156[32] -1 641[8] -1 183[16] -1 249[9] -1 196[40] -1 297[8] -1 221[3] -1 -2  SUtility:465
 190[18] -1 345[35] -1 592[30] -1 592[30] -1 345[35] -1 342[10] -1 534[2] -1 188[20] -1 591[8] -1 468[1] -1 107[16] -1 448[42] -1 731[7] -1 217[24] -1 287[4] -1 84[4] -1 333[6] -1 -2  SUtility:292
 17[9] -1 1[40] -1 47[4] -1 15[2] -1 147[18] -1 131[6] -1 13[10] -1 90[7] -1 33[24] -1 46[12] -1 8[16] -1 48[6] -1 18[5] -1 45[56] -1 155[28] -1 135[1] -1 2[32] -1 44[42] -1 50[21] -1 96[12] -1 30[18] -1 142[6] -1 31[50] -1 14[12] -1 67[48] -1 37[12] -1 82[12] -1 68[90] -1 59[4] -1 295[6] -1 129[30] -1 101[10] -1 10[14] -1 57[8] -1 21[6] -1 279[20] -1 24[20] -1 36[4] -1 202[25] -1 165[8] -1 264[20] -1 279[12] -1 216[21] -1 43[24] -1 277[8] -1 328[14] -1 264[2] -1 296[18] -1 137[4] -1 116[18] -1 322[10] -1 180[36] -1 236[3] -1 292[6] -1 376[30] -1 -2  SUtility:980
 515[6] -1 718[35] -1 288[7] -1 213[60] -1 537[12] -1 19[21] -1 456[32] -1 445[16] -1 358[20] -1 124[40] -1 -2  SUtility:249
 556[16] -1 432[6] -1 453[21] -1 415[20] -1 310[36] -1 126[20] -1 311[14] -1 252[21] -1 401[4] -1 442[1] -1 586[6] -1 -2  SUtility:165
 45[35] -1 17[3] -1 33[8] -1 1[28] -1 47[9] -1 15[4] -1 46[21] -1 48[36] -1 32[14] -1 2[20] -1 135[4] -1 8[16] -1 44[12] -1 50[12] -1 10[20] -1 21[8] -1 82[8] -1 37[20] -1 18[5] -1 155[32] -1 97[12] -1 147[42] -1 131[7] -1 90[3] -1 13[20] -1 57[10] -1 14[28] -1 24[30] -1 59[3] -1 36[14] -1 68[60] -1 30[8] -1 70[40] -1 67[32] -1 181[50] -1 118[3] -1 31[10] -1 96[30] -1 98[16] -1 117[9] -1 -2  SUtility:742
 1006[54] -1 29[12] -1 900[7] -1 72[6] -1 418[9] -1 902[40] -1 907[30] -1 457[2] -1 1068[14] -1 912[16] -1 166[18] -1 167[6] -1 1040[7] -1 1071[45] -1 848[40] -1 254[12] -1 193[10] -1 225[14] -1 185[50] -1 192[15] -1 168[4] -1 253[7] -1 151[21] -1 161[16] -1 1046[14] -1 -2  SUtility:469
 156[16] -1 183[28] -1 289[4] -1 104[2] -1 249[3] -1 138[8] -1 196[40] -1 622[16] -1 657[40] -1 654[10] -1 345[35] -1 653[16] -1 760[10] -1 685[21] -1 710[8] -1 714[20] -1 26[16] -1 81[45] -1 30[18] -1 243[27] -1 490[30] -1 493[40] -1 494[1] -1 326[24] -1 565[18] -1 511[4] -1 309[2] -1 510[48] -1 512[4] -1 350[50] -1 306[7] -1 506[4] -1 338[12] -1 526[7] -1 362[4] -1 356[7] -1 176[14] -1 541[45] -1 175[12] -1 171[20] -1 145[6] -1 903[8] -1 3[12] -1 63[8] -1 51[30] -1 72[5] -1 109[2] -1 562[20] -1 28[20] -1 408[16] -1 182[16] -1 438[16] -1 80[42] -1 -2  SUtility:937
 17[15] -1 46[15] -1 47[6] -1 155[20] -1 48[54] -1 135[1] -1 2[16] -1 17[27] -1 1[4] -1 17[27] -1 90[3] -1 17[24] -1 8[40] -1 50[12] -1 57[14] -1 44[30] -1 10[6] -1 14[4] -1 96[15] -1 24[40] -1 21[20] -1 82[20] -1 59[8] -1 37[6] -1 36[20] -1 33[80] -1 18[40] -1 30[6] -1 31[45] -1 70[8] -1 67[48] -1 98[8] -1 68[40] -1 181[40] -1 117[9] -1 118[9] -1 147[18] -1 17[3] -1 131[2] -1 13[18] -1 -2  SUtility:821
 1136[60] -1 188[32] -1 345[40] -1 534[9] -1 342[10] -1 51[25] -1 448[30] -1 1244[20] -1 345[10] -1 923[64] -1 1099[28] -1 1269[6] -1 1031[12] -1 1293[24] -1 30[4] -1 1269[2] -1 30[14] -1 -2  SUtility:390
 197[15] -1 104[10] -1 138[2] -1 221[10] -1 274[3] -1 102[9] -1 297[9] -1 282[7] -1 100[6] -1 282[6] -1 -2  SUtility:77
 124[20] -1 27[36] -1 29[12] -1 72[6] -1 99[30] -1 120[25] -1 140[40] -1 51[20] -1 166[2] -1 119[8] -1 121[56] -1 253[8] -1 73[16] -1 222[4] -1 168[10] -1 254[10] -1 167[14] -1 151[24] -1 153[14] -1 161[6] -1 42[80] -1 185[30] -1 225[18] -1 192[18] -1 193[14] -1 -2  SUtility:521
 135[7] -1 96[21] -1 50[21] -1 57[16] -1 14[8] -1 24[5] -1 59[4] -1 37[8] -1 142[16] -1 295[60] -1 328[20] -1 101[6] -1 323[3] -1 -2  SUtility:195
 508[6] -1 524[90] -1 179[18] -1 154[20] -1 194[8] -1 224[1] -1 219[5] -1 1156[7] -1 360[24] -1 103[12] -1 122[3] -1 1161[50] -1 384[24] -1 383[18] -1 308[8] -1 341[7] -1 162[4] -1 994[8] -1 966[63] -1 1005[24] -1 746[25] -1 451[28] -1 289[7] -1 1193[40] -1 1012[12] -1 1020[5] -1 1048[30] -1 1069[6] -1 947[6] -1 939[2] -1 1129[6] -1 1130[5] -1 1138[32] -1 1149[20] -1 1134[10] -1 1142[40] -1 1107[24] -1 1150[16] -1 1180[9] -1 1162[10] -1 1301[3] -1 624[15] -1 1044[4] -1 1305[12] -1 564[2] -1 1310[2] -1 1318[5] -1 -2  SUtility:776
 790[30] -1 215[20] -1 801[20] -1 663[35] -1 206[20] -1 1250[90] -1 330[16] -1 1309[6] -1 1320[18] -1 917[20] -1 1358[12] -1 531[9] -1 1365[6] -1 735[8] -1 1391[2] -1 1267[36] -1 1414[6] -1 27[4] -1 29[6] -1 1414[8] -1 122[6] -1 92[1] -1 1458[6] -1 1466[10] -1 27[40] -1 85[2] -1 447[3] -1 1529[70] -1 270[12] -1 1088[6] -1 1578[8] -1 1597[28] -1 1578[8] -1 29[6] -1 449[45] -1 29[42] -1 162[6] -1 215[18] -1 360[3] -1 347[45] -1 440[14] -1 27[16] -1 1529[49] -1 1273[5] -1 287[18] -1 360[3] -1 270[20] -1 215[2] -1 1238[4] -1 1268[3] -1 -2  SUtility:871
 166[4] -1 124[40] -1 27[28] -1 120[35] -1 99[30] -1 73[16] -1 29[18] -1 161[10] -1 222[12] -1 121[56] -1 140[8] -1 119[6] -1 -2  SUtility:263
 3[6] -1 109[18] -1 28[10] -1 641[5] -1 641[2] -1 312[6] -1 63[24] -1 1168[3] -1 30[4] -1 72[4] -1 182[16] -1 80[42] -1 1165[30] -1 313[1] -1 146[9] -1 179[14] -1 224[7] -1 154[30] -1 184[5] -1 194[4] -1 219[4] -1 -2  SUtility:244
 17[9] -1 46[30] -1 48[60] -1 33[24] -1 1[24] -1 47[9] -1 45[70] -1 15[20] -1 32[4] -1 -2  SUtility:250
 677[2] -1 318[8] -1 387[16] -1 307[10] -1 533[4] -1 499[10] -1 637[35] -1 538[40] -1 752[54] -1 817[8] -1 886[4] -1 904[12] -1 521[24] -1 950[70] -1 984[12] -1 826[16] -1 887[20] -1 436[2] -1 915[9] -1 768[5] -1 926[49] -1 934[30] -1 584[8] -1 810[9] -1 -2  SUtility:457
 343[4] -1 429[25] -1 459[9] -1 467[36] -1 543[4] -1 226[36] -1 422[8] -1 329[2] -1 320[90] -1 336[6] -1 321[36] -1 354[9] -1 423[15] -1 368[2] -1 340[21] -1 388[63] -1 386[16] -1 352[24] -1 405[28] -1 417[24] -1 361[6] -1 380[15] -1 382[30] -1 374[10] -1 404[36] -1 373[4] -1 720[6] -1 355[20] -1 729[6] -1 426[48] -1 648[63] -1 571[20] -1 425[7] -1 638[20] -1 -2  SUtility:749
 126[20] -1 556[4] -1 692[30] -1 442[9] -1 586[12] -1 415[16] -1 431[12] -1 391[27] -1 401[8] -1 715[14] -1 453[3] -1 310[36] -1 311[28] -1 432[4] -1 252[21] -1 -2  SUtility:244
 17[18] -1 33[24] -1 46[3] -1 48[30] -1 1[8] -1 45[28] -1 32[4] -1 47[10] -1 15[18] -1 -2  SUtility:143
 17[3] -1 1[4] -1 46[6] -1 33[32] -1 48[60] -1 47[10] -1 45[42] -1 32[14] -1 15[12] -1 155[32] -1 2[12] -1 147[60] -1 135[5] -1 30[8] -1 18[5] -1 31[10] -1 13[12] -1 131[5] -1 96[3] -1 8[36] -1 44[36] -1 57[12] -1 10[18] -1 90[5] -1 14[16] -1 21[10] -1 24[35] -1 59[8] -1 37[6] -1 82[20] -1 67[72] -1 36[2] -1 68[70] -1 70[8] -1 97[2] -1 98[20] -1 181[15] -1 117[24] -1 118[6] -1 50[21] -1 26[20] -1 243[15] -1 81[10] -1 306[9] -1 490[50] -1 493[32] -1 494[4] -1 565[21] -1 506[10] -1 511[4] -1 309[8] -1 350[20] -1 510[42] -1 338[4] -1 527[4] -1 362[2] -1 356[10] -1 526[4] -1 512[6] -1 176[8] -1 175[4] -1 541[50] -1 145[9] -1 171[36] -1 12[10] -1 130[7] -1 204[12] -1 170[8] -1 177[6] -1 178[10] -1 7[6] -1 312[4] -1 3[6] -1 51[5] -1 63[48] -1 72[8] -1 182[24] -1 109[6] -1 1168[24] -1 1165[9] -1 28[14] -1 80[60] -1 -2  SUtility:1426
 470[10] -1 471[24] -1 113[28] -1 13[12] -1 412[48] -1 131[4] -1 18[20] -1 30[16] -1 532[16] -1 319[2] -1 366[32] -1 70[16] -1 97[14] -1 98[16] -1 181[5] -1 117[9] -1 324[27] -1 315[3] -1 399[21] -1 118[10] -1 400[20] -1 283[8] -1 90[9] -1 464[36] -1 22[25] -1 519[12] -1 20[45] -1 344[8] -1 611[10] -1 618[10] -1 430[96] -1 -2  SUtility:612
 328[4] -1 116[30] -1 277[2] -1 322[2] -1 43[24] -1 295[36] -1 137[9] -1 202[10] -1 165[6] -1 264[6] -1 236[15] -1 180[8] -1 296[6] -1 292[6] -1 376[45] -1 749[12] -1 -2  SUtility:221
 131[5] -1 18[50] -1 14[16] -1 90[8] -1 21[14] -1 26[16] -1 13[10] -1 50[18] -1 24[15] -1 338[16] -1 37[14] -1 31[10] -1 68[70] -1 12[2] -1 8[4] -1 57[12] -1 23[18] -1 36[8] -1 2[16] -1 44[30] -1 306[5] -1 59[7] -1 511[36] -1 512[5] -1 81[30] -1 356[2] -1 510[30] -1 176[10] -1 145[6] -1 30[10] -1 10[18] -1 490[5] -1 82[2] -1 7[20] -1 199[15] -1 506[10] -1 67[80] -1 232[18] -1 326[12] -1 527[2] -1 243[21] -1 175[2] -1 565[12] -1 204[30] -1 177[8] -1 211[6] -1 228[6] -1 130[5] -1 494[2] -1 262[9] -1 170[2] -1 493[32] -1 541[30] -1 526[2] -1 233[15] -1 309[4] -1 248[4] -1 350[25] -1 178[6] -1 362[7] -1 200[14] -1 171[8] -1 234[16] -1 271[54] -1 266[36] -1 208[54] -1 4[20] -1 -2  SUtility:1105
 49[6] -1 17[6] -1 1[40] -1 46[15] -1 48[60] -1 15[16] -1 32[20] -1 45[56] -1 47[4] -1 33[8] -1 283[16] -1 412[42] -1 131[6] -1 13[4] -1 344[6] -1 519[8] -1 98[18] -1 618[3] -1 470[4] -1 319[4] -1 113[24] -1 430[24] -1 471[12] -1 20[15] -1 18[35] -1 90[2] -1 324[12] -1 315[1] -1 30[8] -1 532[6] -1 117[27] -1 400[14] -1 366[16] -1 97[2] -1 70[64] -1 611[10] -1 464[30] -1 118[8] -1 181[50] -1 22[25] -1 399[7] -1 -2  SUtility:734
 51[40] -1 72[7] -1 73[18] -1 27[20] -1 253[7] -1 151[3] -1 124[10] -1 29[12] -1 99[30] -1 120[5] -1 42[40] -1 119[6] -1 140[32] -1 222[40] -1 121[7] -1 166[14] -1 167[18] -1 168[16] -1 254[12] -1 153[6] -1 193[20] -1 161[18] -1 225[4] -1 192[6] -1 185[40] -1 259[40] -1 98[20] -1 133[10] -1 148[18] -1 81[45] -1 63[72] -1 3[21] -1 26[28] -1 182[20] -1 325[3] -1 349[32] -1 30[6] -1 306[1] -1 370[12] -1 243[12] -1 493[24] -1 490[50] -1 494[2] -1 326[30] -1 565[6] -1 506[2] -1 511[28] -1 309[18] -1 255[70] -1 109[8] -1 28[12] -1 80[42] -1 1010[20] -1 1367[63] -1 255[56] -1 706[18] -1 707[30] -1 786[12] -1 688[12] -1 1455[30] -1 -2  SUtility:1304
 17[27] -1 1[20] -1 49[12] -1 45[63] -1 131[5] -1 48[54] -1 33[32] -1 46[27] -1 155[28] -1 30[12] -1 32[16] -1 47[2] -1 90[10] -1 15[16] -1 13[4] -1 135[7] -1 67[32] -1 147[48] -1 50[21] -1 21[10] -1 2[4] -1 18[25] -1 8[12] -1 44[42] -1 37[2] -1 57[18] -1 82[20] -1 30[8] -1 118[1] -1 31[25] -1 59[1] -1 36[14] -1 24[25] -1 10[18] -1 117[30] -1 14[32] -1 68[50] -1 70[56] -1 181[25] -1 97[20] -1 86[42] -1 98[8] -1 98[18] -1 138[9] -1 104[8] -1 197[35] -1 297[1] -1 274[9] -1 102[9] -1 221[3] -1 100[15] -1 -2  SUtility:1031
 17[15] -1 49[18] -1 1[12] -1 45[56] -1 47[8] -1 33[56] -1 48[24] -1 46[12] -1 32[10] -1 15[16] -1 2[24] -1 30[8] -1 155[36] -1 31[20] -1 135[3] -1 13[6] -1 131[1] -1 147[18] -1 50[18] -1 18[20] -1 -2  SUtility:381
 47[1] -1 45[35] -1 155[32] -1 2[40] -1 46[12] -1 17[9] -1 1[20] -1 32[8] -1 48[54] -1 33[48] -1 14[16] -1 15[14] -1 135[8] -1 118[7] -1 147[42] -1 131[3] -1 18[30] -1 90[8] -1 13[12] -1 21[18] -1 82[6] -1 67[72] -1 96[27] -1 181[15] -1 10[18] -1 44[48] -1 59[1] -1 8[36] -1 24[15] -1 50[15] -1 57[14] -1 30[10] -1 31[15] -1 98[4] -1 37[20] -1 36[10] -1 97[16] -1 68[60] -1 70[8] -1 117[15] -1 -2  SUtility:842
 50[21] -1 21[8] -1 37[12] -1 67[56] -1 1[8] -1 310[42] -1 46[27] -1 432[1] -1 48[36] -1 17[15] -1 45[49] -1 47[2] -1 15[10] -1 32[6] -1 33[24] -1 135[10] -1 18[45] -1 8[24] -1 155[8] -1 57[4] -1 82[20] -1 59[3] -1 147[60] -1 131[1] -1 30[16] -1 13[6] -1 70[56] -1 118[3] -1 2[8] -1 90[5] -1 96[21] -1 44[6] -1 14[24] -1 10[12] -1 126[18] -1 36[6] -1 31[15] -1 24[40] -1 68[70] -1 98[4] -1 97[8] -1 181[5] -1 117[12] -1 252[9] -1 391[18] -1 401[12] -1 311[56] -1 431[36] -1 415[8] -1 442[3] -1 453[18] -1 -2  SUtility:987
 17[18] -1 46[9] -1 47[9] -1 32[20] -1 135[5] -1 57[20] -1 18[40] -1 48[30] -1 45[28] -1 1[40] -1 155[20] -1 15[18] -1 2[20] -1 8[28] -1 10[2] -1 21[10] -1 67[8] -1 97[6] -1 147[54] -1 118[3] -1 50[15] -1 14[40] -1 24[10] -1 72[3] -1 37[18] -1 119[6] -1 44[18] -1 70[40] -1 90[3] -1 30[18] -1 181[15] -1 131[9] -1 82[20] -1 68[40] -1 31[25] -1 36[16] -1 33[32] -1 98[14] -1 117[21] -1 13[4] -1 59[9] -1 96[15] -1 509[12] -1 27[12] -1 99[40] -1 73[4] -1 120[25] -1 140[32] -1 148[54] -1 29[54] -1 133[45] -1 -2  SUtility:1057
 97[12] -1 46[15] -1 135[8] -1 33[24] -1 32[12] -1 44[36] -1 47[10] -1 82[10] -1 147[6] -1 70[24] -1 48[36] -1 8[40] -1 155[28] -1 1[4] -1 14[36] -1 57[16] -1 21[16] -1 45[42] -1 59[3] -1 36[16] -1 13[12] -1 2[8] -1 18[40] -1 181[30] -1 96[21] -1 24[35] -1 10[6] -1 30[14] -1 67[48] -1 31[50] -1 68[30] -1 118[10] -1 98[18] -1 -2  SUtility:716
 713[3] -1 722[35] -1 732[4] -1 289[5] -1 721[6] -1 746[40] -1 126[16] -1 756[14] -1 163[54] -1 77[27] -1 25[5] -1 173[27] -1 304[70] -1 55[12] -1 11[4] -1 40[14] -1 128[48] -1 54[20] -1 94[16] -1 95[1] -1 -2  SUtility:421
 155[24] -1 135[8] -1 2[4] -1 147[42] -1 131[7] -1 13[6] -1 18[45] -1 90[6] -1 44[48] -1 8[8] -1 30[2] -1 50[24] -1 67[16] -1 82[14] -1 10[6] -1 31[45] -1 24[30] -1 96[6] -1 57[2] -1 181[40] -1 97[14] -1 118[5] -1 98[12] -1 98[4] -1 70[40] -1 14[20] -1 59[8] -1 202[10] -1 142[16] -1 295[6] -1 117[18] -1 21[12] -1 68[10] -1 264[8] -1 37[2] -1 36[14] -1 164[18] -1 328[10] -1 129[21] -1 323[27] -1 279[4] -1 136[18] -1 111[9] -1 275[30] -1 376[45] -1 101[10] -1 216[70] -1 -2  SUtility:844
 104[8] -1 241[16] -1 102[9] -1 138[6] -1 100[24] -1 507[32] -1 98[8] -1 9[1] -1 86[18] -1 505[6] -1 115[25] -1 313[9] -1 274[3] -1 293[15] -1 314[10] -1 150[30] -1 5[5] -1 132[2] -1 242[4] -1 -2  SUtility:231
 1[8] -1 10[14] -1 14[24] -1 37[10] -1 836[12] -1 365[6] -1 17[3] -1 46[27] -1 48[48] -1 31[30] -1 147[18] -1 33[48] -1 45[14] -1 118[6] -1 90[7] -1 18[10] -1 32[6] -1 47[4] -1 15[2] -1 50[6] -1 57[10] -1 96[6] -1 21[6] -1 44[48] -1 2[36] -1 30[6] -1 155[20] -1 97[6] -1 181[40] -1 135[9] -1 1124[16] -1 713[1] -1 131[1] -1 722[30] -1 732[5] -1 746[40] -1 24[40] -1 13[2] -1 8[4] -1 70[64] -1 82[16] -1 36[4] -1 67[64] -1 68[50] -1 59[8] -1 1131[8] -1 360[21] -1 1119[8] -1 162[2] -1 117[24] -1 289[7] -1 564[5] -1 98[2] -1 721[18] -1 534[8] -1 384[30] -1 1098[18] -1 103[14] -1 1133[9] -1 122[21] -1 341[7] -1 308[4] -1 383[8] -1 -2  SUtility:1049
 113[8] -1 17[15] -1 1[32] -1 45[70] -1 46[24] -1 47[4] -1 470[8] -1 15[18] -1 471[6] -1 32[20] -1 48[18] -1 131[8] -1 315[5] -1 430[48] -1 20[10] -1 611[6] -1 30[20] -1 319[2] -1 412[18] -1 90[10] -1 33[8] -1 97[6] -1 399[56] -1 13[12] -1 464[54] -1 324[30] -1 344[6] -1 98[8] -1 117[3] -1 618[4] -1 532[16] -1 400[18] -1 519[2] -1 366[4] -1 22[25] -1 18[10] -1 283[16] -1 70[24] -1 118[7] -1 181[50] -1 -2  SUtility:709
 46[24] -1 48[6] -1 45[56] -1 15[12] -1 32[20] -1 17[27] -1 1[8] -1 33[48] -1 47[4] -1 470[10] -1 471[24] -1 131[2] -1 13[4] -1 994[20] -1 399[14] -1 464[36] -1 344[10] -1 22[30] -1 618[4] -1 90[3] -1 18[40] -1 315[5] -1 324[12] -1 430[12] -1 400[2] -1 519[18] -1 20[20] -1 412[18] -1 283[4] -1 611[10] -1 113[36] -1 966[42] -1 624[21] -1 1005[54] -1 30[12] -1 746[20] -1 1012[12] -1 451[4] -1 289[1] -1 1522[4] -1 1020[1] -1 1069[60] -1 1044[18] -1 1577[4] -1 1585[15] -1 -2  SUtility:807
 129[18] -1 202[50] -1 142[12] -1 328[18] -1 101[9] -1 323[9] -1 164[6] -1 111[4] -1 376[40] -1 337[12] -1 136[16] -1 279[16] -1 264[18] -1 216[28] -1 275[18] -1 -2  SUtility:274
 412[30] -1 46[6] -1 1[36] -1 120[45] -1 135[3] -1 47[2] -1 140[12] -1 471[60] -1 253[6] -1 113[24] -1 90[9] -1 19[18] -1 13[4] -1 131[5] -1 48[30] -1 96[9] -1 470[2] -1 155[40] -1 283[12] -1 99[40] -1 315[10] -1 72[8] -1 166[14] -1 324[27] -1 147[54] -1 2[28] -1 124[40] -1 29[48] -1 456[36] -1 537[15] -1 51[25] -1 168[2] -1 718[50] -1 119[4] -1 358[16] -1 193[10] -1 73[18] -1 167[18] -1 27[8] -1 121[35] -1 222[4] -1 515[3] -1 153[20] -1 254[18] -1 151[3] -1 445[12] -1 213[18] -1 288[10] -1 -2  SUtility:947
 493[40] -1 494[2] -1 510[48] -1 338[40] -1 176[2] -1 12[1] -1 170[5] -1 7[12] -1 232[4] -1 4[5] -1 271[48] -1 243[27] -1 490[50] -1 26[24] -1 266[24] -1 326[9] -1 506[10] -1 309[4] -1 527[16] -1 175[8] -1 350[5] -1 526[9] -1 362[2] -1 145[3] -1 204[3] -1 199[18] -1 171[36] -1 177[18] -1 200[18] -1 234[40] -1 23[20] -1 211[12] -1 233[12] -1 248[7] -1 81[35] -1 565[6] -1 511[28] -1 512[5] -1 356[5] -1 541[5] -1 130[2] -1 178[14] -1 208[6] -1 228[8] -1 262[6] -1 -2  SUtility:702
 249[27] -1 196[32] -1 139[16] -1 233[30] -1 228[12] -1 4[45] -1 234[32] -1 232[4] -1 26[24] -1 262[7] -1 211[10] -1 23[12] -1 271[36] -1 248[2] -1 266[36] -1 291[14] -1 746[50] -1 210[24] -1 278[10] -1 475[1] -1 713[2] -1 732[9] -1 721[18] -1 722[5] -1 -2  SUtility:458
 47[1] -1 45[7] -1 17[27] -1 48[42] -1 33[72] -1 46[27] -1 1[36] -1 15[12] -1 2[20] -1 32[12] -1 135[9] -1 10[4] -1 59[2] -1 36[14] -1 155[20] -1 147[18] -1 29[18] -1 13[4] -1 131[4] -1 120[45] -1 42[80] -1 90[3] -1 8[16] -1 44[24] -1 18[50] -1 50[24] -1 30[14] -1 57[6] -1 31[50] -1 24[45] -1 215[16] -1 14[20] -1 21[14] -1 82[16] -1 98[20] -1 37[8] -1 96[9] -1 67[64] -1 103[18] -1 996[18] -1 68[90] -1 98[12] -1 70[48] -1 97[14] -1 124[50] -1 1004[14] -1 27[32] -1 51[35] -1 969[3] -1 1035[12] -1 497[4] -1 1026[3] -1 72[10] -1 99[50] -1 1000[24] -1 73[6] -1 1034[50] -1 1049[25] -1 119[10] -1 1062[30] -1 121[42] -1 1234[50] -1 140[4] -1 166[12] -1 873[12] -1 217[30] -1 270[12] -1 360[9] -1 287[12] -1 122[27] -1 162[8] -1 987[18] -1 989[27] -1 990[5] -1 308[16] -1 384[30] -1 341[2] -1 1027[9] -1 383[20] -1 1007[15] -1 1009[40] -1 1029[5] -1 1013[30] -1 444[12] -1 1041[6] -1 1039[4] -1 1015[12] -1 1053[2] -1 1050[3] -1 1036[49] -1 1267[40] -1 735[14] -1 1250[36] -1 514[7] -1 69[4] -1 594[36] -1 663[20] -1 746[45] -1 85[10] -1 -2  SUtility:2166
 17[12] -1 46[21] -1 49[24] -1 1[28] -1 45[70] -1 32[14] -1 47[8] -1 15[16] -1 33[48] -1 48[36] -1 -2  SUtility:277
 323[27] -1 129[9] -1 216[14] -1 164[6] -1 136[20] -1 275[3] -1 101[2] -1 111[8] -1 749[24] -1 -2  SUtility:113
 148[81] -1 981[14] -1 133[40] -1 1210[6] -1 124[45] -1 81[5] -1 243[18] -1 350[50] -1 326[21] -1 176[18] -1 171[8] -1 208[54] -1 170[6] -1 124[50] -1 228[12] -1 23[10] -1 512[10] -1 565[30] -1 145[1] -1 26[4] -1 4[25] -1 175[4] -1 211[6] -1 232[20] -1 200[8] -1 306[6] -1 309[20] -1 510[36] -1 527[16] -1 490[20] -1 506[2] -1 526[1] -1 541[10] -1 458[6] -1 63[8] -1 201[4] -1 12[2] -1 80[42] -1 450[8] -1 178[16] -1 7[18] -1 233[27] -1 511[4] -1 493[28] -1 248[10] -1 271[6] -1 362[1] -1 204[15] -1 199[18] -1 177[16] -1 130[8] -1 234[28] -1 338[24] -1 356[1] -1 262[3] -1 494[8] -1 266[60] -1 3[30] -1 109[18] -1 575[4] -1 28[18] -1 182[40] -1 124[5] -1 458[54] -1 126[6] -1 415[16] -1 556[8] -1 692[60] -1 453[18] -1 432[10] -1 431[60] -1 586[14] -1 401[16] -1 391[24] -1 442[7] -1 715[12] -1 310[54] -1 311[14] -1 124[10] -1 -2  SUtility:1516
 17[6] -1 2[8] -1 46[12] -1 48[54] -1 1[4] -1 90[10] -1 47[3] -1 33[16] -1 15[14] -1 32[6] -1 45[35] -1 8[32] -1 57[20] -1 135[3] -1 21[20] -1 82[12] -1 155[32] -1 147[42] -1 31[5] -1 70[80] -1 181[50] -1 131[7] -1 18[50] -1 13[4] -1 44[42] -1 36[16] -1 50[18] -1 98[4] -1 118[7] -1 10[2] -1 14[24] -1 24[30] -1 96[18] -1 59[6] -1 37[18] -1 30[10] -1 68[20] -1 97[8] -1 117[15] -1 67[56] -1 -2  SUtility:819
 218[12] -1 163[24] -1 25[4] -1 11[5] -1 281[8] -1 77[27] -1 407[12] -1 304[80] -1 173[18] -1 54[12] -1 40[10] -1 1061[30] -1 1061[3] -1 57[14] -1 197[50] -1 104[12] -1 138[7] -1 86[36] -1 274[12] -1 221[5] -1 100[30] -1 297[9] -1 282[3] -1 102[8] -1 -2  SUtility:431
 493[32] -1 326[30] -1 512[6] -1 527[16] -1 541[30] -1 12[7] -1 178[2] -1 200[4] -1 232[2] -1 81[5] -1 4[20] -1 243[18] -1 490[30] -1 494[2] -1 306[2] -1 511[4] -1 565[6] -1 338[36] -1 309[6] -1 506[16] -1 350[25] -1 526[9] -1 510[36] -1 176[10] -1 175[18] -1 356[9] -1 130[3] -1 362[1] -1 171[20] -1 170[8] -1 177[10] -1 145[8] -1 211[8] -1 204[12] -1 7[8] -1 234[40] -1 199[9] -1 233[12] -1 23[14] -1 208[6] -1 271[12] -1 228[20] -1 248[1] -1 262[8] -1 909[80] -1 -2  SUtility:661
 17[27] -1 46[12] -1 49[9] -1 1[20] -1 47[1] -1 48[18] -1 15[10] -1 45[63] -1 32[14] -1 155[32] -1 147[42] -1 131[5] -1 13[14] -1 2[16] -1 135[6] -1 18[5] -1 30[10] -1 67[8] -1 31[20] -1 68[20] -1 90[8] -1 8[24] -1 44[48] -1 181[10] -1 50[15] -1 10[8] -1 97[8] -1 98[16] -1 59[3] -1 14[40] -1 36[8] -1 117[21] -1 118[9] -1 21[14] -1 24[35] -1 82[4] -1 57[18] -1 37[12] -1 129[18] -1 142[12] -1 202[25] -1 279[18] -1 43[16] -1 328[12] -1 295[30] -1 264[4] -1 295[30] -1 264[12] -1 328[10] -1 165[3] -1 180[24] -1 116[48] -1 137[10] -1 236[9] -1 296[9] -1 277[6] -1 322[6] -1 376[15] -1 292[3] -1 -2  SUtility:973
 197[25] -1 104[8] -1 86[60] -1 138[2] -1 282[2] -1 297[10] -1 274[15] -1 221[3] -1 100[24] -1 102[9] -1 197[5] -1 282[5] -1 282[3] -1 -2  SUtility:171
 124[40] -1 51[35] -1 253[10] -1 167[16] -1 193[20] -1 145[1] -1 177[6] -1 232[4] -1 266[30] -1 171[4] -1 26[36] -1 494[1] -1 170[8] -1 510[24] -1 302[4] -1 -2  SUtility:239
 33[80] -1 15[8] -1 48[60] -1 32[20] -1 17[9] -1 45[63] -1 46[12] -1 1[40] -1 47[9] -1 -2  SUtility:301
 627[21] -1 485[32] -1 640[9] -1 500[16] -1 477[10] -1 478[49] -1 651[12] -1 495[12] -1 501[3] -1 484[6] -1 503[18] -1 649[27] -1 671[20] -1 655[30] -1 670[8] -1 682[10] -1 656[40] -1 669[15] -1 667[30] -1 681[7] -1 683[20] -1 660[9] -1 913[9] -1 413[54] -1 360[21] -1 465[30] -1 162[12] -1 908[12] -1 927[8] -1 122[3] -1 860[20] -1 308[14] -1 383[12] -1 384[60] -1 931[2] -1 341[9] -1 103[10] -1 933[6] -1 885[2] -1 941[14] -1 816[3] -1 680[10] -1 572[21] -1 709[10] -1 687[6] -1 568[3] -1 578[6] -1 595[9] -1 588[20] -1 965[10] -1 974[72] -1 -2  SUtility:872
 17[18] -1 17[6] -1 17[21] -1 17[24] -1 17[9] -1 17[18] -1 17[3] -1 17[27] -1 17[30] -1 17[21] -1 17[21] -1 17[30] -1 17[15] -1 17[6] -1 -2  SUtility:249
 470[7] -1 48[12] -1 33[80] -1 90[8] -1 1[12] -1 47[8] -1 45[14] -1 15[2] -1 32[6] -1 366[36] -1 181[45] -1 118[1] -1 -2  SUtility:231
 124[10] -1 198[30] -1 190[12] -1 534[5] -1 342[25] -1 345[45] -1 188[12] -1 162[2] -1 360[15] -1 263[24] -1 621[18] -1 308[8] -1 341[3] -1 103[6] -1 591[80] -1 122[30] -1 384[18] -1 383[8] -1 480[14] -1 448[6] -1 557[24] -1 107[4] -1 592[24] -1 468[10] -1 295[24] -1 164[20] -1 129[30] -1 142[6] -1 279[2] -1 202[15] -1 264[8] -1 216[70] -1 323[15] -1 328[14] -1 136[12] -1 101[5] -1 376[10] -1 111[10] -1 275[12] -1 -2  SUtility:686
 131[1] -1 24[15] -1 82[16] -1 37[16] -1 2[40] -1 68[70] -1 67[16] -1 31[25] -1 142[6] -1 264[10] -1 328[10] -1 111[6] -1 376[30] -1 295[30] -1 279[2] -1 221[9] -1 -2  SUtility:302
 1196[12] -1 688[30] -1 586[14] -1 252[27] -1 706[24] -1 707[18] -1 126[14] -1 252[12] -1 391[21] -1 442[10] -1 431[42] -1 311[35] -1 692[12] -1 310[24] -1 415[12] -1 556[16] -1 432[7] -1 715[4] -1 453[12] -1 401[20] -1 163[54] -1 203[9] -1 77[27] -1 205[28] -1 246[16] -1 239[10] -1 237[27] -1 245[7] -1 173[18] -1 11[10] -1 -2  SUtility:572
 15[8] -1 33[40] -1 17[12] -1 48[18] -1 46[18] -1 45[49] -1 49[30] -1 47[9] -1 1[20] -1 32[14] -1 13[2] -1 30[20] -1 366[36] -1 97[18] -1 611[10] -1 470[5] -1 471[48] -1 315[1] -1 90[5] -1 70[80] -1 181[40] -1 464[36] -1 113[36] -1 131[1] -1 532[2] -1 412[48] -1 22[25] -1 400[6] -1 399[7] -1 324[30] -1 30[12] -1 117[3] -1 18[20] -1 20[5] -1 618[1] -1 519[2] -1 430[36] -1 98[6] -1 283[8] -1 118[6] -1 344[10] -1 912[36] -1 319[8] -1 900[5] -1 902[72] -1 1338[20] -1 29[48] -1 133[15] -1 148[72] -1 72[1] -1 848[10] -1 418[3] -1 907[21] -1 1347[45] -1 1328[40] -1 1326[7] -1 1325[30] -1 485[16] -1 1345[32] -1 1421[27] -1 1424[42] -1 1350[10] -1 500[36] -1 484[6] -1 1457[10] -1 1459[54] -1 1464[5] -1 1471[2] -1 477[4] -1 1474[40] -1 640[21] -1 495[9] -1 1476[6] -1 478[14] -1 501[5] -1 503[6] -1 1481[6] -1 1488[10] -1 651[60] -1 -2  SUtility:1637
 231[6] -1 126[14] -1 251[6] -1 252[12] -1 290[18] -1 250[12] -1 391[27] -1 415[10] -1 311[7] -1 431[6] -1 401[6] -1 453[3] -1 432[8] -1 442[8] -1 310[60] -1 421[4] -1 623[10] -1 239[4] -1 -2  SUtility:221
 17[6] -1 48[30] -1 45[28] -1 46[6] -1 49[15] -1 1[32] -1 32[20] -1 15[16] -1 47[7] -1 33[8] -1 155[40] -1 147[18] -1 2[28] -1 135[5] -1 90[9] -1 18[45] -1 50[18] -1 8[36] -1 31[40] -1 30[8] -1 44[54] -1 13[6] -1 181[15] -1 24[10] -1 96[24] -1 36[14] -1 131[8] -1 98[4] -1 82[8] -1 67[80] -1 14[20] -1 98[20] -1 68[40] -1 57[14] -1 70[48] -1 21[16] -1 59[1] -1 117[9] -1 118[7] -1 97[2] -1 37[12] -1 10[8] -1 26[4] -1 243[18] -1 306[4] -1 494[7] -1 493[24] -1 511[8] -1 356[2] -1 338[16] -1 145[7] -1 175[10] -1 204[24] -1 130[10] -1 362[5] -1 177[14] -1 490[50] -1 199[6] -1 200[20] -1 211[18] -1 23[10] -1 309[20] -1 271[36] -1 565[12] -1 512[3] -1 527[20] -1 171[4] -1 176[8] -1 909[16] -1 3[3] -1 51[5] -1 63[72] -1 182[4] -1 917[14] -1 109[12] -1 28[12] -1 80[48] -1 973[10] -1 72[5] -1 81[25] -1 -2  SUtility:1421
 17[24] -1 1[28] -1 48[48] -1 47[1] -1 46[12] -1 45[28] -1 155[16] -1 147[54] -1 135[1] -1 2[20] -1 131[7] -1 90[9] -1 8[40] -1 44[6] -1 10[8] -1 14[28] -1 96[24] -1 13[4] -1 21[14] -1 57[6] -1 50[18] -1 24[5] -1 82[20] -1 59[6] -1 37[18] -1 36[12] -1 30[4] -1 18[45] -1 67[72] -1 31[25] -1 68[100] -1 70[40] -1 97[18] -1 98[10] -1 181[30] -1 117[15] -1 118[10] -1 -2  SUtility:826
 17[30] -1 1[32] -1 48[60] -1 46[9] -1 33[72] -1 47[5] -1 32[8] -1 15[2] -1 45[56] -1 155[28] -1 147[12] -1 135[4] -1 2[20] -1 90[8] -1 8[28] -1 44[12] -1 50[6] -1 131[8] -1 57[12] -1 14[32] -1 10[6] -1 21[4] -1 82[6] -1 24[30] -1 36[14] -1 13[14] -1 37[16] -1 59[5] -1 18[40] -1 30[4] -1 31[20] -1 67[24] -1 68[50] -1 96[21] -1 97[10] -1 98[20] -1 70[16] -1 181[25] -1 117[3] -1 118[5] -1 129[30] -1 202[15] -1 142[14] -1 328[8] -1 295[42] -1 279[2] -1 264[20] -1 216[42] -1 101[8] -1 323[9] -1 275[6] -1 111[4] -1 136[12] -1 164[10] -1 376[5] -1 43[36] -1 137[10] -1 116[36] -1 165[4] -1 180[24] -1 236[24] -1 277[3] -1 292[8] -1 296[27] -1 322[8] -1 101[9] -1 216[35] -1 275[24] -1 156[56] -1 104[16] -1 138[5] -1 183[36] -1 139[6] -1 289[7] -1 249[15] -1 196[40] -1 -2  SUtility:1433
 470[8] -1 471[12] -1 412[48] -1 113[24] -1 131[3] -1 18[5] -1 90[5] -1 13[20] -1 283[8] -1 324[12] -1 315[8] -1 399[7] -1 400[8] -1 430[96] -1 464[48] -1 519[2] -1 30[10] -1 532[4] -1 366[36] -1 319[2] -1 70[8] -1 97[6] -1 98[8] -1 117[6] -1 118[3] -1 181[45] -1 20[20] -1 344[4] -1 22[40] -1 611[3] -1 618[8] -1 34[6] -1 34[6] -1 839[4] -1 1018[15] -1 1018[12] -1 1006[36] -1 1006[6] -1 457[2] -1 907[18] -1 29[42] -1 166[20] -1 900[4] -1 72[5] -1 418[9] -1 254[6] -1 902[48] -1 151[24] -1 912[40] -1 848[15] -1 1071[25] -1 193[20] -1 1040[49] -1 225[2] -1 192[12] -1 167[16] -1 168[20] -1 253[1] -1 1046[12] -1 161[10] -1 185[15] -1 1546[36] -1 1546[8] -1 34[2] -1 34[1] -1 34[8] -1 34[5] -1 839[1] -1 1607[18] -1 402[30] -1 305[16] -1 414[10] -1 390[6] -1 433[21] -1 443[10] -1 397[6] -1 476[70] -1 513[10] -1 34[7] -1 34[3] -1 34[9] -1 34[3] -1 34[10] -1 -2  SUtility:1307
 767[9] -1 821[8] -1 796[3] -1 787[21] -1 845[60] -1 828[10] -1 798[15] -1 840[18] -1 805[18] -1 835[5] -1 1274[2] -1 1332[36] -1 1152[10] -1 789[20] -1 1274[12] -1 1152[8] -1 47[2] -1 283[8] -1 700[3] -1 273[21] -1 268[5] -1 269[28] -1 144[18] -1 191[6] -1 152[6] -1 258[50] -1 563[9] -1 157[1] -1 -2  SUtility:412
 49[24] -1 15[18] -1 17[15] -1 46[12] -1 1[24] -1 48[18] -1 47[3] -1 45[70] -1 33[8] -1 32[14] -1 2[40] -1 147[6] -1 135[3] -1 90[6] -1 8[4] -1 57[16] -1 96[9] -1 10[18] -1 98[10] -1 155[32] -1 131[2] -1 13[14] -1 36[18] -1 31[20] -1 44[6] -1 30[8] -1 18[50] -1 37[18] -1 67[64] -1 50[21] -1 21[8] -1 68[100] -1 14[24] -1 181[40] -1 82[16] -1 59[6] -1 70[32] -1 117[24] -1 24[45] -1 97[4] -1 118[5] -1 442[7] -1 311[14] -1 252[9] -1 431[42] -1 126[6] -1 556[4] -1 692[42] -1 415[2] -1 453[3] -1 432[7] -1 715[10] -1 586[18] -1 401[6] -1 310[18] -1 391[27] -1 77[30] -1 163[12] -1 11[7] -1 54[36] -1 304[10] -1 756[6] -1 25[8] -1 173[9] -1 43[4] -1 40[16] -1 128[54] -1 95[5] -1 55[20] -1 56[8] -1 279[16] -1 94[28] -1 376[30] -1 165[9] -1 142[4] -1 202[5] -1 295[54] -1 264[10] -1 116[48] -1 180[28] -1 277[8] -1 296[30] -1 292[8] -1 328[4] -1 322[12] -1 236[24] -1 137[8] -1 749[3] -1 -2  SUtility:1644
 33[72] -1 1071[25] -1 168[4] -1 1068[6] -1 225[6] -1 185[25] -1 1006[36] -1 166[18] -1 457[10] -1 167[2] -1 253[5] -1 254[18] -1 1046[20] -1 1040[28] -1 151[12] -1 193[18] -1 161[14] -1 192[12] -1 -2  SUtility:331
 81[45] -1 243[30] -1 493[24] -1 494[9] -1 326[18] -1 506[16] -1 309[16] -1 26[16] -1 350[10] -1 176[10] -1 145[2] -1 199[21] -1 211[20] -1 233[21] -1 526[2] -1 541[10] -1 12[7] -1 177[14] -1 200[18] -1 232[14] -1 4[50] -1 271[60] -1 306[3] -1 565[24] -1 490[30] -1 511[40] -1 510[18] -1 512[5] -1 338[32] -1 356[4] -1 527[20] -1 175[12] -1 362[2] -1 171[8] -1 130[1] -1 204[15] -1 170[3] -1 178[16] -1 7[8] -1 234[16] -1 208[30] -1 228[6] -1 23[6] -1 262[1] -1 248[3] -1 266[18] -1 285[30] -1 278[14] -1 303[5] -1 210[30] -1 291[4] -1 475[9] -1 1407[60] -1 387[16] -1 318[20] -1 538[5] -1 533[12] -1 521[30] -1 499[100] -1 1418[3] -1 1467[20] -1 436[10] -1 1504[3] -1 1435[10] -1 -2  SUtility:1135
 108[12] -1 750[6] -1 182[24] -1 747[63] -1 1291[4] -1 735[18] -1 734[3] -1 299[20] -1 39[8] -1 1351[9] -1 554[12] -1 579[21] -1 409[45] -1 -2  SUtility:245
 18[15] -1 155[36] -1 2[8] -1 147[48] -1 135[1] -1 131[7] -1 90[4] -1 8[12] -1 30[8] -1 30[14] -1 31[25] -1 13[6] -1 97[18] -1 117[27] -1 181[40] -1 70[32] -1 98[10] -1 118[5] -1 44[6] -1 50[21] -1 67[64] -1 57[6] -1 10[8] -1 21[2] -1 82[16] -1 68[60] -1 59[5] -1 14[12] -1 36[18] -1 37[12] -1 24[25] -1 96[18] -1 -2  SUtility:589
 18[40] -1 17[3] -1 1[28] -1 45[42] -1 47[3] -1 156[32] -1 139[12] -1 135[5] -1 50[18] -1 289[2] -1 24[45] -1 46[18] -1 274[9] -1 32[18] -1 97[8] -1 155[40] -1 49[30] -1 13[20] -1 131[1] -1 44[36] -1 31[10] -1 30[6] -1 57[10] -1 117[27] -1 33[64] -1 10[10] -1 37[12] -1 96[15] -1 59[3] -1 36[10] -1 249[24] -1 48[12] -1 15[16] -1 2[32] -1 8[28] -1 86[36] -1 147[24] -1 90[7] -1 82[4] -1 30[14] -1 21[14] -1 67[32] -1 68[10] -1 98[20] -1 104[10] -1 14[20] -1 70[8] -1 118[3] -1 181[40] -1 138[2] -1 102[9] -1 183[16] -1 196[32] -1 100[18] -1 641[10] -1 221[10] -1 297[8] -1 -2  SUtility:1036
 1[16] -1 17[21] -1 46[15] -1 49[18] -1 48[24] -1 32[18] -1 47[10] -1 45[42] -1 15[14] -1 33[16] -1 46[30] -1 48[6] -1 1[4] -1 49[18] -1 45[28] -1 15[14] -1 47[1] -1 32[18] -1 155[32] -1 135[1] -1 147[30] -1 18[40] -1 131[10] -1 44[60] -1 57[16] -1 8[36] -1 50[24] -1 30[8] -1 90[10] -1 13[6] -1 31[5] -1 118[3] -1 59[9] -1 14[16] -1 21[16] -1 30[18] -1 67[64] -1 24[25] -1 97[8] -1 37[20] -1 117[3] -1 96[9] -1 82[8] -1 68[100] -1 36[12] -1 10[12] -1 70[40] -1 181[30] -1 98[8] -1 197[15] -1 104[16] -1 138[4] -1 221[4] -1 86[12] -1 102[3] -1 282[3] -1 274[24] -1 297[3] -1 100[9] -1 522[40] -1 313[5] -1 662[10] -1 -2  SUtility:1140
 17[9] -1 1[12] -1 48[6] -1 45[7] -1 15[6] -1 32[10] -1 33[8] -1 17[18] -1 46[24] -1 47[2] -1 -2  SUtility:102
 3[3] -1 63[24] -1 858[25] -1 51[15] -1 28[20] -1 868[12] -1 72[1] -1 109[14] -1 80[54] -1 182[12] -1 869[1] -1 -2  SUtility:181
 17[15] -1 33[24] -1 47[2] -1 15[20] -1 46[21] -1 48[60] -1 1[8] -1 45[35] -1 33[40] -1 15[8] -1 47[7] -1 1[24] -1 32[12] -1 -2  SUtility:276
 48[12] -1 47[10] -1 15[4] -1 17[6] -1 45[42] -1 2[12] -1 90[10] -1 67[72] -1 68[40] -1 98[8] -1 -2  SUtility:216
 17[18] -1 48[60] -1 46[15] -1 1[28] -1 45[14] -1 15[20] -1 32[4] -1 47[3] -1 155[16] -1 135[6] -1 2[28] -1 8[36] -1 44[6] -1 50[18] -1 10[14] -1 96[30] -1 90[9] -1 21[16] -1 147[48] -1 24[30] -1 82[6] -1 59[9] -1 37[4] -1 57[2] -1 36[12] -1 18[40] -1 30[12] -1 31[30] -1 67[80] -1 68[100] -1 97[8] -1 181[40] -1 117[21] -1 118[9] -1 98[16] -1 131[6] -1 13[18] -1 70[32] -1 14[4] -1 -2  SUtility:868
 17[3] -1 46[27] -1 155[40] -1 135[10] -1 90[8] -1 44[24] -1 2[32] -1 8[4] -1 50[6] -1 57[4] -1 96[21] -1 14[40] -1 24[10] -1 59[5] -1 82[4] -1 37[4] -1 18[10] -1 147[48] -1 31[20] -1 30[14] -1 70[80] -1 97[6] -1 67[24] -1 68[70] -1 98[2] -1 10[4] -1 21[12] -1 36[16] -1 181[5] -1 117[30] -1 13[8] -1 118[3] -1 131[9] -1 -2  SUtility:603
 470[5] -1 471[60] -1 113[16] -1 412[18] -1 90[6] -1 131[6] -1 324[30] -1 315[6] -1 18[25] -1 13[8] -1 400[12] -1 430[48] -1 464[12] -1 519[18] -1 20[50] -1 344[3] -1 399[35] -1 611[5] -1 22[30] -1 30[4] -1 319[2] -1 618[2] -1 412[42] -1 -2  SUtility:443
 48[12] -1 32[16] -1 2[40] -1 31[10] -1 68[50] -1 44[6] -1 181[5] -1 49[18] -1 45[49] -1 21[10] -1 131[8] -1 17[18] -1 46[15] -1 1[36] -1 15[10] -1 33[16] -1 96[12] -1 47[5] -1 264[2] -1 275[9] -1 30[20] -1 135[10] -1 117[30] -1 155[16] -1 8[8] -1 50[30] -1 13[10] -1 18[40] -1 97[6] -1 147[60] -1 90[8] -1 57[12] -1 59[6] -1 295[54] -1 37[8] -1 98[4] -1 14[4] -1 118[6] -1 67[80] -1 36[20] -1 82[16] -1 10[12] -1 70[16] -1 24[50] -1 279[16] -1 202[25] -1 129[15] -1 142[16] -1 136[4] -1 164[16] -1 216[42] -1 323[18] -1 101[9] -1 111[8] -1 328[16] -1 376[5] -1 -2  SUtility:1063
 33[16] -1 104[10] -1 622[24] -1 45[70] -1 289[2] -1 2[24] -1 155[12] -1 135[5] -1 30[20] -1 67[72] -1 118[2] -1 97[18] -1 181[10] -1 760[3] -1 657[8] -1 653[8] -1 654[10] -1 685[27] -1 714[28] -1 -2  SUtility:369
 155[16] -1 147[60] -1 131[8] -1 90[8] -1 31[10] -1 129[12] -1 111[3] -1 202[25] -1 2[12] -1 264[6] -1 44[42] -1 13[16] -1 10[6] -1 275[18] -1 21[2] -1 8[16] -1 82[14] -1 36[10] -1 18[45] -1 30[18] -1 376[15] -1 279[18] -1 216[28] -1 164[4] -1 136[20] -1 -2  SUtility:432
 17[18] -1 48[42] -1 46[27] -1 33[80] -1 1[24] -1 15[14] -1 45[56] -1 32[20] -1 47[6] -1 155[28] -1 2[4] -1 147[12] -1 135[10] -1 131[3] -1 13[18] -1 18[35] -1 30[2] -1 31[15] -1 96[30] -1 67[32] -1 97[4] -1 118[1] -1 68[10] -1 57[14] -1 21[14] -1 24[20] -1 70[56] -1 37[14] -1 90[9] -1 181[35] -1 98[20] -1 8[36] -1 44[24] -1 142[8] -1 50[9] -1 279[12] -1 10[16] -1 14[12] -1 295[54] -1 82[16] -1 59[6] -1 264[4] -1 101[6] -1 36[14] -1 117[21] -1 129[3] -1 323[12] -1 164[10] -1 202[30] -1 328[6] -1 216[49] -1 275[27] -1 136[18] -1 376[40] -1 111[9] -1 117[12] -1 138[4] -1 197[35] -1 102[6] -1 104[6] -1 86[60] -1 221[8] -1 100[12] -1 274[21] -1 297[10] -1 282[6] -1 -2  SUtility:1295
 45[28] -1 33[56] -1 21[8] -1 36[14] -1 1057[6] -1 57[12] -1 24[20] -1 50[12] -1 17[3] -1 32[14] -1 48[54] -1 46[24] -1 1[20] -1 15[18] -1 49[9] -1 47[9] -1 33[56] -1 955[28] -1 147[54] -1 131[5] -1 135[5] -1 961[54] -1 44[54] -1 8[8] -1 90[2] -1 13[2] -1 10[8] -1 37[20] -1 14[40] -1 960[54] -1 1104[4] -1 59[1] -1 82[4] -1 -2  SUtility:706
 1223[9] -1 345[20] -1 534[4] -1 448[60] -1 188[32] -1 1239[2] -1 564[4] -1 657[20] -1 1265[8] -1 1133[7] -1 1119[14] -1 1131[9] -1 1124[4] -1 365[7] -1 746[20] -1 1098[12] -1 744[15] -1 754[16] -1 727[4] -1 553[12] -1 675[21] -1 672[2] -1 673[14] -1 1335[81] -1 836[10] -1 360[12] -1 1378[12] -1 118[9] -1 162[2] -1 103[16] -1 383[10] -1 308[10] -1 384[12] -1 72[7] -1 1364[6] -1 1381[8] -1 341[4] -1 1383[12] -1 1385[35] -1 1389[7] -1 122[21] -1 1400[21] -1 1408[16] -1 -2  SUtility:627
 17[18] -1 46[21] -1 47[7] -1 48[60] -1 33[40] -1 1[24] -1 155[4] -1 147[60] -1 135[6] -1 131[5] -1 2[4] -1 13[8] -1 18[50] -1 30[8] -1 31[20] -1 90[5] -1 8[20] -1 96[24] -1 67[32] -1 68[70] -1 70[24] -1 190[27] -1 44[30] -1 50[3] -1 57[20] -1 24[30] -1 82[12] -1 59[10] -1 21[10] -1 36[12] -1 14[4] -1 10[8] -1 345[5] -1 342[20] -1 37[4] -1 51[50] -1 534[3] -1 188[8] -1 448[12] -1 360[3] -1 103[18] -1 162[12] -1 591[40] -1 122[18] -1 557[9] -1 263[9] -1 480[2] -1 383[10] -1 621[6] -1 308[18] -1 384[30] -1 341[9] -1 592[6] -1 107[40] -1 468[10] -1 1337[5] -1 29[54] -1 270[20] -1 1339[12] -1 27[20] -1 72[9] -1 80[54] -1 1344[20] -1 287[8] -1 26[36] -1 306[10] -1 243[27] -1 81[25] -1 490[50] -1 493[20] -1 494[8] -1 909[40] -1 109[4] -1 63[80] -1 51[50] -1 182[24] -1 3[6] -1 917[10] -1 973[18] -1 28[18] -1 131[10] -1 13[10] -1 44[60] -1 8[20] -1 90[9] -1 50[3] -1 57[8] -1 10[14] -1 14[32] -1 24[50] -1 21[2] -1 82[2] -1 59[2] -1 36[6] -1 37[8] -1 -2  SUtility:1882
 155[28] -1 147[36] -1 135[4] -1 131[7] -1 90[1] -1 8[40] -1 13[18] -1 44[42] -1 57[12] -1 2[40] -1 10[2] -1 14[28] -1 21[20] -1 24[5] -1 82[12] -1 59[1] -1 37[2] -1 50[12] -1 30[16] -1 31[10] -1 18[45] -1 36[6] -1 68[10] -1 97[14] -1 96[18] -1 98[10] -1 117[24] -1 70[64] -1 118[4] -1 181[5] -1 67[16] -1 -2  SUtility:552
 527[12] -1 356[4] -1 198[12] -1 51[25] -1 3[3] -1 63[16] -1 72[4] -1 28[6] -1 267[27] -1 109[20] -1 182[32] -1 272[30] -1 80[6] -1 -2  SUtility:197
 17[27] -1 1[32] -1 46[6] -1 15[10] -1 48[30] -1 47[10] -1 45[56] -1 32[4] -1 33[40] -1 -2  SUtility:215
 17[12] -1 46[30] -1 47[9] -1 1[20] -1 45[28] -1 15[16] -1 32[10] -1 48[36] -1 155[16] -1 147[12] -1 135[1] -1 2[20] -1 13[8] -1 50[15] -1 44[36] -1 90[1] -1 96[24] -1 8[12] -1 57[20] -1 10[4] -1 14[32] -1 131[8] -1 21[18] -1 82[8] -1 59[5] -1 36[14] -1 18[35] -1 37[2] -1 31[35] -1 30[14] -1 67[8] -1 68[100] -1 70[32] -1 97[4] -1 98[8] -1 459[27] -1 543[16] -1 30[20] -1 467[20] -1 343[10] -1 24[25] -1 226[12] -1 429[15] -1 1362[15] -1 320[27] -1 321[24] -1 336[2] -1 423[30] -1 329[8] -1 354[3] -1 1376[8] -1 340[6] -1 388[56] -1 386[20] -1 380[18] -1 361[21] -1 405[16] -1 417[4] -1 352[36] -1 404[42] -1 373[2] -1 382[30] -1 374[10] -1 355[4] -1 1379[9] -1 416[24] -1 426[24] -1 425[9] -1 351[10] -1 1552[5] -1 1545[8] -1 1558[4] -1 1566[2] -1 1567[28] -1 1571[10] -1 -2  SUtility:1313
 17[9] -1 46[21] -1 1[24] -1 47[10] -1 48[60] -1 45[63] -1 32[16] -1 33[24] -1 155[28] -1 147[54] -1 131[3] -1 13[12] -1 135[5] -1 90[9] -1 8[28] -1 44[42] -1 50[12] -1 14[16] -1 2[4] -1 10[14] -1 24[40] -1 82[10] -1 37[4] -1 21[2] -1 96[21] -1 57[20] -1 36[14] -1 18[35] -1 59[5] -1 30[8] -1 31[50] -1 67[80] -1 68[20] -1 70[64] -1 97[20] -1 98[4] -1 117[9] -1 124[30] -1 29[12] -1 27[36] -1 42[80] -1 72[10] -1 99[35] -1 51[15] -1 120[5] -1 119[4] -1 140[40] -1 73[14] -1 222[24] -1 166[10] -1 121[56] -1 167[4] -1 168[6] -1 253[6] -1 254[4] -1 151[9] -1 -2  SUtility:1260
 17[18] -1 46[9] -1 48[36] -1 45[14] -1 33[56] -1 46[24] -1 17[12] -1 47[7] -1 1[36] -1 15[2] -1 32[8] -1 155[20] -1 147[18] -1 131[7] -1 135[1] -1 2[4] -1 90[7] -1 8[12] -1 18[25] -1 96[3] -1 13[6] -1 10[18] -1 44[12] -1 21[10] -1 59[4] -1 50[18] -1 36[12] -1 57[10] -1 82[16] -1 67[80] -1 14[24] -1 30[4] -1 68[10] -1 97[20] -1 98[6] -1 117[30] -1 24[25] -1 37[16] -1 31[30] -1 70[56] -1 181[45] -1 118[3] -1 138[8] -1 197[45] -1 104[20] -1 86[60] -1 100[30] -1 221[3] -1 274[27] -1 102[10] -1 297[4] -1 313[4] -1 522[30] -1 662[20] -1 872[10] -1 -2  SUtility:1045
 155[4] -1 2[12] -1 147[60] -1 135[2] -1 30[12] -1 131[4] -1 13[4] -1 31[25] -1 18[30] -1 96[3] -1 8[28] -1 90[5] -1 44[6] -1 181[30] -1 50[3] -1 21[18] -1 97[12] -1 118[10] -1 67[32] -1 24[25] -1 59[3] -1 82[2] -1 36[12] -1 98[2] -1 37[12] -1 68[100] -1 57[12] -1 10[8] -1 70[40] -1 14[28] -1 117[18] -1 -2  SUtility:562
 49[27] -1 15[18] -1 33[80] -1 17[6] -1 48[6] -1 1[24] -1 46[3] -1 47[4] -1 45[7] -1 32[20] -1 155[20] -1 33[48] -1 131[10] -1 13[4] -1 30[14] -1 147[6] -1 135[8] -1 2[24] -1 90[7] -1 8[4] -1 50[18] -1 44[6] -1 10[2] -1 82[10] -1 18[20] -1 31[30] -1 117[12] -1 21[4] -1 67[16] -1 59[3] -1 70[72] -1 98[18] -1 37[16] -1 57[2] -1 36[8] -1 96[24] -1 97[12] -1 14[32] -1 68[80] -1 24[30] -1 181[50] -1 118[10] -1 142[2] -1 216[14] -1 275[3] -1 101[5] -1 129[24] -1 202[30] -1 279[18] -1 295[30] -1 264[2] -1 376[45] -1 164[12] -1 111[5] -1 328[8] -1 136[10] -1 323[21] -1 -2  SUtility:1044
 135[7] -1 13[6] -1 8[4] -1 50[21] -1 30[14] -1 18[30] -1 10[18] -1 24[45] -1 37[10] -1 98[10] -1 181[15] -1 117[3] -1 2[20] -1 44[6] -1 31[35] -1 21[14] -1 59[1] -1 155[8] -1 147[24] -1 82[6] -1 131[3] -1 90[6] -1 67[64] -1 57[8] -1 14[40] -1 96[24] -1 36[4] -1 68[60] -1 97[16] -1 70[32] -1 118[9] -1 -2  SUtility:563
 1075[15] -1 163[12] -1 77[15] -1 25[1] -1 173[3] -1 304[100] -1 11[10] -1 1083[4] -1 54[16] -1 40[6] -1 128[12] -1 94[28] -1 95[8] -1 1304[3] -1 821[8] -1 789[6] -1 787[24] -1 796[4] -1 830[15] -1 828[6] -1 1313[8] -1 840[3] -1 805[15] -1 835[10] -1 845[6] -1 837[30] -1 -2  SUtility:368
 26[36] -1 81[25] -1 306[10] -1 243[24] -1 490[45] -1 494[8] -1 493[20] -1 326[21] -1 511[28] -1 565[12] -1 506[18] -1 510[18] -1 309[6] -1 512[6] -1 350[25] -1 356[9] -1 527[12] -1 338[12] -1 362[4] -1 526[5] -1 176[12] -1 175[4] -1 541[15] -1 171[20] -1 145[5] -1 130[9] -1 12[2] -1 204[30] -1 177[18] -1 170[9] -1 178[16] -1 199[9] -1 7[20] -1 200[12] -1 208[18] -1 211[2] -1 234[4] -1 228[20] -1 232[8] -1 23[14] -1 4[25] -1 233[9] -1 248[6] -1 262[8] -1 266[42] -1 271[12] -1 63[72] -1 3[6] -1 51[10] -1 182[8] -1 109[4] -1 466[9] -1 80[30] -1 684[36] -1 28[14] -1 -2  SUtility:882
 17[21] -1 1[20] -1 46[6] -1 47[10] -1 48[6] -1 45[35] -1 15[6] -1 470[4] -1 113[16] -1 471[60] -1 412[54] -1 18[15] -1 30[6] -1 532[14] -1 319[10] -1 366[40] -1 283[6] -1 70[80] -1 97[18] -1 131[8] -1 90[10] -1 324[3] -1 315[1] -1 399[28] -1 400[16] -1 464[42] -1 98[16] -1 519[14] -1 181[40] -1 118[10] -1 344[3] -1 20[10] -1 22[35] -1 430[60] -1 13[2] -1 117[15] -1 611[9] -1 618[1] -1 1325[50] -1 1347[40] -1 1345[12] -1 1350[3] -1 1328[10] -1 1326[7] -1 1415[8] -1 500[36] -1 485[24] -1 477[4] -1 651[6] -1 478[21] -1 640[30] -1 495[24] -1 1446[64] -1 501[3] -1 484[3] -1 1451[6] -1 1452[50] -1 1453[15] -1 1454[5] -1 1456[8] -1 1460[30] -1 1462[50] -1 503[12] -1 1463[12] -1 1465[9] -1 1469[8] -1 1326[14] -1 -2  SUtility:1314
 31[40] -1 30[18] -1 10[12] -1 36[2] -1 57[12] -1 118[1] -1 17[9] -1 1[4] -1 45[28] -1 46[3] -1 49[21] -1 48[54] -1 15[2] -1 32[10] -1 33[24] -1 47[4] -1 147[42] -1 155[4] -1 2[4] -1 90[5] -1 135[8] -1 50[21] -1 534[9] -1 448[24] -1 13[18] -1 8[16] -1 14[40] -1 44[48] -1 131[4] -1 67[8] -1 21[20] -1 18[40] -1 82[14] -1 37[18] -1 59[9] -1 117[21] -1 70[56] -1 97[16] -1 24[25] -1 98[12] -1 68[60] -1 98[16] -1 96[27] -1 181[15] -1 190[15] -1 51[35] -1 345[35] -1 342[25] -1 103[2] -1 122[27] -1 383[14] -1 480[20] -1 557[21] -1 384[30] -1 263[12] -1 188[16] -1 162[10] -1 308[20] -1 -2  SUtility:1126
 119[2] -1 29[12] -1 1278[32] -1 27[12] -1 120[35] -1 133[50] -1 99[50] -1 73[20] -1 148[81] -1 140[16] -1 207[12] -1 560[7] -1 -2  SUtility:329
 17[15] -1 1[32] -1 48[12] -1 33[8] -1 47[1] -1 45[63] -1 15[4] -1 32[18] -1 46[21] -1 155[12] -1 2[36] -1 135[10] -1 147[54] -1 131[8] -1 13[12] -1 18[45] -1 31[5] -1 30[6] -1 8[12] -1 96[6] -1 44[42] -1 50[27] -1 57[12] -1 10[18] -1 90[3] -1 14[40] -1 21[2] -1 24[40] -1 82[10] -1 37[20] -1 67[64] -1 68[100] -1 70[64] -1 98[12] -1 36[18] -1 97[2] -1 59[4] -1 181[30] -1 117[9] -1 118[9] -1 104[16] -1 102[4] -1 282[2] -1 197[45] -1 86[48] -1 221[5] -1 100[27] -1 297[8] -1 138[7] -1 274[24] -1 454[18] -1 313[9] -1 314[18] -1 293[9] -1 150[18] -1 9[1] -1 507[8] -1 505[10] -1 241[56] -1 132[12] -1 115[35] -1 5[5] -1 242[1] -1 762[5] -1 51[20] -1 3[30] -1 72[4] -1 109[10] -1 997[30] -1 182[40] -1 63[72] -1 158[7] -1 28[6] -1 788[18] -1 80[36] -1 903[4] -1 408[20] -1 562[32] -1 438[10] -1 -2  SUtility:1636
 155[16] -1 147[60] -1 135[10] -1 2[8] -1 50[12] -1 44[18] -1 8[8] -1 57[18] -1 67[40] -1 68[50] -1 10[6] -1 96[27] -1 14[4] -1 31[40] -1 82[16] -1 59[3] -1 124[50] -1 36[16] -1 37[4] -1 24[45] -1 51[20] -1 27[4] -1 99[45] -1 73[6] -1 21[10] -1 120[15] -1 140[28] -1 119[4] -1 121[49] -1 166[16] -1 222[36] -1 167[18] -1 168[14] -1 254[2] -1 153[14] -1 151[27] -1 161[4] -1 193[10] -1 225[2] -1 185[45] -1 253[7] -1 192[18] -1 -2  SUtility:845
 27[24] -1 120[10] -1 119[20] -1 166[16] -1 222[16] -1 151[6] -1 161[2] -1 192[3] -1 124[50] -1 29[42] -1 73[4] -1 99[45] -1 140[12] -1 121[28] -1 42[56] -1 168[18] -1 253[7] -1 167[14] -1 254[8] -1 153[4] -1 193[4] -1 225[18] -1 185[35] -1 -2  SUtility:442
 313[3] -1 314[6] -1 293[6] -1 454[12] -1 505[18] -1 150[18] -1 102[10] -1 507[4] -1 132[20] -1 115[30] -1 9[2] -1 5[7] -1 241[56] -1 146[3] -1 297[3] -1 179[8] -1 224[7] -1 184[30] -1 154[35] -1 194[4] -1 219[4] -1 -2  SUtility:286
 155[24] -1 2[4] -1 18[50] -1 31[5] -1 97[14] -1 135[4] -1 30[18] -1 90[9] -1 68[10] -1 44[18] -1 181[30] -1 50[15] -1 67[8] -1 147[60] -1 70[80] -1 131[4] -1 13[18] -1 98[18] -1 118[2] -1 117[6] -1 10[6] -1 82[4] -1 98[2] -1 14[28] -1 57[2] -1 59[3] -1 36[6] -1 37[10] -1 21[8] -1 24[45] -1 8[36] -1 509[2] -1 73[6] -1 72[9] -1 140[12] -1 148[54] -1 120[15] -1 133[5] -1 99[25] -1 29[12] -1 27[40] -1 119[18] -1 -2  SUtility:745
 126[16] -1 415[8] -1 692[36] -1 556[16] -1 442[4] -1 431[36] -1 586[18] -1 401[12] -1 391[21] -1 310[12] -1 252[15] -1 432[1] -1 715[10] -1 311[14] -1 453[21] -1 -2  SUtility:240
 116[30] -1 337[8] -1 165[2] -1 296[3] -1 137[2] -1 277[2] -1 292[6] -1 322[12] -1 180[8] -1 43[24] -1 236[15] -1 -2  SUtility:112
 510[18] -1 512[5] -1 526[6] -1 366[28] -1 326[21] -1 1043[14] -1 46[27] -1 1047[14] -1 532[8] -1 7[20] -1 98[6] -1 232[8] -1 262[1] -1 47[5] -1 319[20] -1 118[1] -1 494[5] -1 32[6] -1 338[24] -1 70[56] -1 145[9] -1 208[54] -1 181[25] -1 200[10] -1 233[15] -1 506[18] -1 1284[12] -1 266[6] -1 33[16] -1 362[6] -1 541[10] -1 97[18] -1 781[8] -1 177[6] -1 178[12] -1 350[25] -1 356[5] -1 176[8] -1 772[30] -1 1021[4] -1 565[6] -1 228[6] -1 81[50] -1 171[4] -1 130[1] -1 204[9] -1 806[4] -1 822[56] -1 170[6] -1 271[30] -1 211[18] -1 23[16] -1 -2  SUtility:796
 493[12] -1 494[6] -1 541[20] -1 171[12] -1 81[15] -1 338[8] -1 175[4] -1 170[10] -1 306[7] -1 199[12] -1 248[7] -1 26[12] -1 266[30] -1 511[4] -1 356[6] -1 176[18] -1 526[4] -1 506[12] -1 200[8] -1 208[54] -1 243[18] -1 211[8] -1 234[40] -1 362[2] -1 490[5] -1 350[50] -1 326[27] -1 565[12] -1 145[3] -1 510[48] -1 130[1] -1 527[14] -1 204[27] -1 309[14] -1 512[10] -1 12[6] -1 178[16] -1 7[16] -1 177[8] -1 232[2] -1 233[21] -1 4[20] -1 271[6] -1 228[6] -1 23[14] -1 262[8] -1 210[48] -1 278[2] -1 303[6] -1 291[16] -1 475[1] -1 285[12] -1 -2  SUtility:748
 156[56] -1 104[2] -1 289[5] -1 196[16] -1 138[3] -1 183[8] -1 139[2] -1 249[9] -1 124[20] -1 222[8] -1 166[18] -1 168[4] -1 253[7] -1 254[16] -1 153[6] -1 151[3] -1 161[20] -1 225[8] -1 51[20] -1 167[8] -1 121[35] -1 42[56] -1 192[9] -1 193[20] -1 185[40] -1 718[5] -1 270[2] -1 217[54] -1 445[14] -1 515[30] -1 19[24] -1 215[8] -1 213[12] -1 287[14] -1 288[8] -1 358[18] -1 456[40] -1 537[30] -1 -2  SUtility:658
 31[15] -1 135[3] -1 67[8] -1 131[4] -1 24[20] -1 59[3] -1 96[15] -1 118[4] -1 36[20] -1 197[10] -1 104[16] -1 102[6] -1 282[7] -1 221[4] -1 2[16] -1 50[3] -1 8[28] -1 10[20] -1 155[16] -1 147[36] -1 90[9] -1 30[12] -1 13[8] -1 44[60] -1 181[5] -1 37[8] -1 97[2] -1 82[18] -1 68[30] -1 293[12] -1 115[15] -1 242[6] -1 5[3] -1 507[24] -1 98[6] -1 57[14] -1 18[25] -1 21[18] -1 98[18] -1 70[32] -1 14[20] -1 117[9] -1 138[1] -1 274[21] -1 86[48] -1 100[9] -1 297[8] -1 314[12] -1 9[2] -1 454[10] -1 313[9] -1 241[48] -1 150[9] -1 132[8] -1 505[8] -1 -2  SUtility:801
 143[40] -1 235[2] -1 143[45] -1 260[1] -1 29[54] -1 27[4] -1 72[3] -1 98[12] -1 98[8] -1 119[12] -1 98[8] -1 260[3] -1 172[7] -1 120[5] -1 247[24] -1 73[14] -1 473[14] -1 585[30] -1 539[8] -1 155[28] -1 140[24] -1 99[5] -1 235[14] -1 10[10] -1 129[12] -1 295[60] -1 129[3] -1 275[9] -1 142[12] -1 202[25] -1 264[14] -1 279[6] -1 216[70] -1 101[10] -1 376[25] -1 164[8] -1 111[8] -1 328[20] -1 136[8] -1 323[12] -1 -2  SUtility:677
 190[9] -1 345[10] -1 51[15] -1 534[9] -1 342[25] -1 188[36] -1 448[48] -1 360[27] -1 103[2] -1 162[20] -1 122[21] -1 263[24] -1 591[48] -1 557[12] -1 621[10] -1 480[12] -1 383[10] -1 308[10] -1 341[8] -1 384[12] -1 33[48] -1 1369[10] -1 33[56] -1 1388[8] -1 1399[32] -1 1401[3] -1 1402[14] -1 1403[16] -1 1406[1] -1 1409[14] -1 1411[9] -1 33[72] -1 955[35] -1 961[6] -1 1104[36] -1 960[6] -1 1057[8] -1 33[64] -1 1515[4] -1 1520[35] -1 1525[10] -1 1528[72] -1 1535[7] -1 33[72] -1 1574[20] -1 1580[10] -1 1584[10] -1 1586[10] -1 1588[35] -1 1589[49] -1 -2  SUtility:1140
 124[5] -1 29[54] -1 51[25] -1 27[20] -1 42[64] -1 99[15] -1 72[2] -1 73[20] -1 120[30] -1 140[32] -1 121[35] -1 119[18] -1 222[4] -1 166[2] -1 167[16] -1 168[14] -1 253[8] -1 254[16] -1 153[4] -1 151[9] -1 161[18] -1 193[10] -1 192[21] -1 185[25] -1 225[12] -1 718[15] -1 19[12] -1 213[36] -1 215[4] -1 270[8] -1 288[8] -1 217[12] -1 287[8] -1 445[12] -1 358[8] -1 456[20] -1 515[12] -1 537[12] -1 389[45] -1 486[10] -1 -2  SUtility:701
 147[48] -1 82[10] -1 30[16] -1 90[5] -1 24[50] -1 72[7] -1 1364[18] -1 17[6] -1 46[9] -1 1[36] -1 48[48] -1 47[8] -1 2[16] -1 8[24] -1 118[2] -1 50[12] -1 33[56] -1 722[50] -1 135[8] -1 57[10] -1 155[8] -1 59[6] -1 67[72] -1 70[16] -1 14[24] -1 21[12] -1 1378[16] -1 18[35] -1 117[24] -1 1124[4] -1 44[36] -1 131[4] -1 13[8] -1 10[6] -1 31[10] -1 1400[24] -1 97[4] -1 37[14] -1 68[20] -1 1485[6] -1 36[12] -1 181[50] -1 564[5] -1 98[16] -1 1119[14] -1 1381[20] -1 1389[3] -1 365[2] -1 713[5] -1 1133[10] -1 1385[35] -1 1131[9] -1 1098[12] -1 1383[30] -1 1408[36] -1 -2  SUtility:1047
 522[70] -1 86[48] -1 313[8] -1 662[6] -1 26[40] -1 81[50] -1 243[9] -1 306[10] -1 510[42] -1 493[16] -1 326[27] -1 506[2] -1 527[10] -1 350[45] -1 175[2] -1 145[5] -1 130[8] -1 204[18] -1 177[16] -1 200[14] -1 232[18] -1 233[18] -1 4[45] -1 248[5] -1 199[21] -1 309[12] -1 266[36] -1 490[30] -1 362[1] -1 356[6] -1 12[8] -1 178[4] -1 541[20] -1 211[4] -1 208[48] -1 511[8] -1 512[3] -1 338[12] -1 176[4] -1 23[4] -1 271[48] -1 526[10] -1 170[2] -1 234[32] -1 737[5] -1 3[9] -1 63[64] -1 51[40] -1 182[16] -1 999[21] -1 109[16] -1 80[18] -1 28[20] -1 447[3] -1 72[6] -1 708[18] -1 958[2] -1 347[25] -1 27[20] -1 215[16] -1 360[3] -1 594[40] -1 217[48] -1 440[12] -1 69[36] -1 514[9] -1 308[14] -1 270[4] -1 122[3] -1 85[10] -1 29[42] -1 449[36] -1 103[18] -1 663[30] -1 287[16] -1 341[7] -1 384[42] -1 162[2] -1 746[45] -1 383[16] -1 737[25] -1 737[15] -1 494[6] -1 228[4] -1 234[36] -1 170[5] -1 171[24] -1 262[6] -1 565[6] -1 526[8] -1 282[1] -1 -2  SUtility:1713
 708[15] -1 155[12] -1 147[54] -1 17[3] -1 46[12] -1 48[54] -1 49[3] -1 1[12] -1 47[7] -1 45[7] -1 32[4] -1 15[20] -1 -2  SUtility:203
 17[24] -1 48[36] -1 33[80] -1 46[30] -1 1[40] -1 47[4] -1 45[70] -1 15[8] -1 32[6] -1 155[28] -1 135[8] -1 147[24] -1 131[5] -1 2[28] -1 13[14] -1 90[5] -1 8[28] -1 18[10] -1 30[16] -1 31[25] -1 67[16] -1 70[48] -1 68[10] -1 96[3] -1 181[45] -1 50[12] -1 44[36] -1 57[4] -1 14[8] -1 10[12] -1 21[18] -1 24[50] -1 82[20] -1 59[7] -1 117[21] -1 37[4] -1 36[12] -1 118[7] -1 97[12] -1 98[18] -1 756[6] -1 77[18] -1 163[60] -1 25[1] -1 173[15] -1 304[30] -1 11[3] -1 55[14] -1 40[10] -1 128[60] -1 54[12] -1 94[32] -1 95[4] -1 43[40] -1 142[16] -1 202[30] -1 279[18] -1 295[12] -1 137[2] -1 264[12] -1 328[4] -1 116[54] -1 180[36] -1 165[4] -1 236[15] -1 277[2] -1 296[9] -1 322[16] -1 376[50] -1 292[5] -1 756[16] -1 77[3] -1 25[3] -1 625[12] -1 163[54] -1 2[16] -1 30[8] -1 18[50] -1 31[40] -1 17[12] -1 46[3] -1 33[56] -1 48[42] -1 47[8] -1 1[4] -1 45[35] -1 15[4] -1 32[14] -1 -2  SUtility:1822
 839[9] -1 98[20] -1 305[36] -1 414[5] -1 390[9] -1 402[24] -1 433[42] -1 443[10] -1 397[30] -1 513[6] -1 476[7] -1 487[16] -1 -2  SUtility:214
 48[42] -1 17[24] -1 44[18] -1 30[6] -1 57[6] -1 68[60] -1 14[40] -1 155[12] -1 2[8] -1 147[42] -1 59[10] -1 90[3] -1 36[16] -1 18[25] -1 493[12] -1 21[20] -1 494[4] -1 31[50] -1 30[18] -1 527[2] -1 46[30] -1 362[10] -1 131[10] -1 135[1] -1 50[24] -1 199[30] -1 261[12] -1 24[20] -1 232[20] -1 82[18] -1 109[20] -1 8[8] -1 271[24] -1 326[21] -1 350[5] -1 37[18] -1 117[9] -1 208[24] -1 248[8] -1 181[35] -1 13[12] -1 204[3] -1 145[1] -1 10[2] -1 243[30] -1 211[6] -1 512[7] -1 81[20] -1 506[20] -1 4[50] -1 26[40] -1 526[4] -1 7[6] -1 170[9] -1 175[6] -1 200[4] -1 266[60] -1 176[6] -1 356[3] -1 23[14] -1 12[9] -1 130[4] -1 178[2] -1 171[40] -1 309[2] -1 63[80] -1 228[6] -1 233[27] -1 182[24] -1 177[12] -1 234[12] -1 306[8] -1 338[36] -1 490[25] -1 262[10] -1 541[40] -1 511[4] -1 565[18] -1 510[18] -1 330[12] -1 80[36] -1 3[18] -1 72[1] -1 51[20] -1 302[2] -1 28[8] -1 -2  SUtility:1542
 126[18] -1 415[20] -1 692[6] -1 556[8] -1 442[7] -1 431[18] -1 401[10] -1 432[9] -1 453[9] -1 252[21] -1 391[9] -1 715[20] -1 586[20] -1 311[49] -1 310[12] -1 -2  SUtility:236
 147[36] -1 13[18] -1 24[5] -1 17[24] -1 48[36] -1 30[18] -1 49[18] -1 18[45] -1 135[2] -1 8[24] -1 90[10] -1 67[48] -1 98[10] -1 36[4] -1 155[40] -1 2[4] -1 181[35] -1 68[50] -1 82[18] -1 118[4] -1 37[6] -1 57[20] -1 31[5] -1 96[12] -1 59[10] -1 328[20] -1 131[4] -1 97[10] -1 101[3] -1 44[12] -1 117[24] -1 136[18] -1 14[32] -1 295[54] -1 50[27] -1 70[48] -1 21[2] -1 275[9] -1 10[20] -1 129[6] -1 323[30] -1 142[18] -1 111[10] -1 376[50] -1 216[63] -1 164[14] -1 202[50] -1 264[8] -1 275[18] -1 337[16] -1 279[12] -1 -2  SUtility:1080
 48[12] -1 33[40] -1 15[10] -1 324[27] -1 344[3] -1 618[10] -1 412[6] -1 13[2] -1 399[49] -1 20[40] -1 22[25] -1 18[45] -1 32[4] -1 366[8] -1 17[21] -1 273[24] -1 46[15] -1 131[1] -1 1[4] -1 519[14] -1 532[6] -1 47[10] -1 471[12] -1 113[24] -1 45[21] -1 97[20] -1 98[20] -1 315[5] -1 430[24] -1 470[9] -1 400[18] -1 117[3] -1 464[42] -1 269[40] -1 611[10] -1 90[9] -1 30[20] -1 152[9] -1 563[7] -1 118[7] -1 70[40] -1 319[16] -1 505[6] -1 181[20] -1 191[30] -1 144[3] -1 283[4] -1 258[25] -1 700[4] -1 268[5] -1 157[3] -1 1594[3] -1 293[6] -1 1612[6] -1 150[3] -1 241[56] -1 5[9] -1 523[15] -1 507[12] -1 132[14] -1 115[5] -1 9[6] -1 242[8] -1 -2  SUtility:975
 146[27] -1 313[2] -1 194[8] -1 184[15] -1 179[8] -1 154[25] -1 224[4] -1 219[3] -1 641[7] -1 3[6] -1 325[18] -1 109[4] -1 28[6] -1 255[28] -1 51[50] -1 63[40] -1 72[8] -1 349[72] -1 370[15] -1 182[4] -1 80[36] -1 -2  SUtility:386
 27[20] -1 119[20] -1 140[8] -1 98[16] -1 120[30] -1 133[50] -1 148[90] -1 1054[16] -1 72[9] -1 73[18] -1 29[12] -1 99[40] -1 -2  SUtility:329
 218[4] -1 25[6] -1 304[30] -1 11[7] -1 281[7] -1 40[12] -1 163[60] -1 54[40] -1 173[30] -1 407[2] -1 77[21] -1 128[18] -1 94[20] -1 95[6] -1 -2  SUtility:263
 29[36] -1 193[10] -1 225[2] -1 308[4] -1 384[12] -1 341[10] -1 969[3] -1 166[4] -1 745[6] -1 607[3] -1 119[4] -1 121[49] -1 254[4] -1 253[9] -1 151[3] -1 99[10] -1 42[80] -1 73[6] -1 222[20] -1 441[7] -1 124[40] -1 161[20] -1 27[24] -1 1053[14] -1 753[8] -1 120[45] -1 140[20] -1 746[50] -1 168[8] -1 162[8] -1 185[15] -1 167[16] -1 990[4] -1 761[1] -1 989[15] -1 153[16] -1 85[10] -1 663[30] -1 873[20] -1 192[6] -1 1029[4] -1 1035[20] -1 1034[10] -1 977[27] -1 1036[21] -1 491[12] -1 1041[1] -1 1015[3] -1 383[18] -1 1049[45] -1 1007[18] -1 1013[60] -1 360[18] -1 122[3] -1 103[20] -1 996[3] -1 877[64] -1 987[14] -1 1039[7] -1 514[8] -1 1026[9] -1 1009[40] -1 1050[10] -1 1004[8] -1 444[9] -1 1027[9] -1 1062[15] -1 69[32] -1 1000[6] -1 497[12] -1 620[10] -1 594[40] -1 520[36] -1 562[20] -1 884[42] -1 345[30] -1 1601[18] -1 406[28] -1 1606[63] -1 -2  SUtility:1465
 17[18] -1 49[18] -1 1[8] -1 48[12] -1 46[24] -1 45[63] -1 32[2] -1 15[8] -1 47[2] -1 33[8] -1 -2  SUtility:163
 833[2] -1 135[2] -1 415[8] -1 30[12] -1 431[60] -1 24[10] -1 391[18] -1 126[10] -1 692[30] -1 57[8] -1 147[12] -1 44[54] -1 556[6] -1 13[16] -1 8[40] -1 30[4] -1 131[6] -1 90[2] -1 50[3] -1 442[5] -1 37[12] -1 10[8] -1 401[20] -1 453[9] -1 14[4] -1 432[6] -1 586[12] -1 59[3] -1 36[20] -1 311[70] -1 310[36] -1 21[4] -1 82[6] -1 715[12] -1 252[15] -1 142[8] -1 116[18] -1 328[4] -1 43[24] -1 292[8] -1 264[20] -1 279[2] -1 202[45] -1 296[12] -1 180[16] -1 277[9] -1 165[10] -1 137[9] -1 236[27] -1 295[18] -1 376[30] -1 322[18] -1 275[6] -1 323[24] -1 129[30] -1 101[5] -1 216[70] -1 111[10] -1 164[6] -1 136[16] -1 -2  SUtility:990
 234[28] -1 262[8] -1 81[30] -1 306[8] -1 261[15] -1 565[27] -1 63[16] -1 356[7] -1 130[7] -1 506[20] -1 326[27] -1 330[16] -1 28[18] -1 1348[6] -1 -2  SUtility:233
 252[15] -1 431[60] -1 453[27] -1 401[6] -1 311[42] -1 432[3] -1 442[5] -1 310[30] -1 415[18] -1 391[30] -1 279[20] -1 116[54] -1 277[4] -1 43[20] -1 202[10] -1 137[9] -1 236[15] -1 249[6] -1 292[6] -1 295[54] -1 264[18] -1 376[10] -1 180[28] -1 142[14] -1 296[30] -1 322[8] -1 328[16] -1 165[2] -1 156[72] -1 183[32] -1 289[6] -1 196[48] -1 156[72] -1 139[8] -1 -2  SUtility:798
 129[27] -1 129[21] -1 202[50] -1 279[6] -1 328[4] -1 142[10] -1 295[6] -1 111[10] -1 101[3] -1 323[18] -1 136[18] -1 264[4] -1 376[35] -1 275[30] -1 164[16] -1 216[14] -1 -2  SUtility:272
 1054[14] -1 29[30] -1 120[5] -1 133[40] -1 148[27] -1 98[12] -1 27[4] -1 72[4] -1 99[15] -1 73[2] -1 140[20] -1 119[8] -1 -2  SUtility:181
 44[60] -1 21[6] -1 57[10] -1 17[6] -1 1[32] -1 45[14] -1 47[6] -1 48[24] -1 32[2] -1 46[3] -1 15[16] -1 49[21] -1 33[8] -1 155[4] -1 90[3] -1 147[6] -1 2[16] -1 135[7] -1 50[27] -1 120[30] -1 153[14] -1 185[50] -1 18[10] -1 13[14] -1 31[5] -1 131[8] -1 8[8] -1 82[16] -1 30[4] -1 67[24] -1 68[10] -1 24[45] -1 96[15] -1 36[2] -1 59[10] -1 14[24] -1 181[20] -1 37[6] -1 10[20] -1 70[80] -1 98[18] -1 97[16] -1 117[12] -1 118[3] -1 124[40] -1 119[20] -1 51[5] -1 27[4] -1 72[10] -1 29[54] -1 222[40] -1 253[2] -1 151[12] -1 73[20] -1 167[4] -1 254[12] -1 121[42] -1 99[5] -1 168[10] -1 140[12] -1 166[20] -1 192[18] -1 161[8] -1 42[48] -1 225[8] -1 193[8] -1 161[6] -1 1360[8] -1 133[35] -1 148[81] -1 -2  SUtility:1267
 981[2] -1 229[50] -1 243[18] -1 510[30] -1 124[10] -1 306[7] -1 81[35] -1 26[12] -1 350[25] -1 -2  SUtility:189
 17[6] -1 33[72] -1 1[20] -1 32[8] -1 46[12] -1 48[30] -1 47[6] -1 45[14] -1 15[2] -1 135[4] -1 13[18] -1 8[36] -1 31[45] -1 18[10] -1 50[27] -1 57[12] -1 14[16] -1 24[50] -1 67[56] -1 155[4] -1 147[60] -1 131[8] -1 2[20] -1 90[5] -1 30[6] -1 96[9] -1 44[30] -1 117[3] -1 10[10] -1 21[4] -1 82[2] -1 59[8] -1 68[30] -1 70[16] -1 97[14] -1 37[14] -1 98[16] -1 36[10] -1 181[20] -1 27[40] -1 118[2] -1 42[32] -1 119[20] -1 222[24] -1 151[27] -1 192[21] -1 124[40] -1 29[42] -1 51[40] -1 72[8] -1 99[15] -1 120[5] -1 73[18] -1 121[28] -1 140[36] -1 168[6] -1 166[8] -1 167[10] -1 253[2] -1 254[6] -1 153[20] -1 193[12] -1 225[16] -1 161[12] -1 185[35] -1 197[35] -1 104[8] -1 221[4] -1 102[9] -1 282[6] -1 86[12] -1 138[3] -1 274[12] -1 100[15] -1 297[10] -1 -2  SUtility:1372
 324[21] -1 412[6] -1 30[8] -1 471[30] -1 18[35] -1 13[16] -1 430[108] -1 319[8] -1 399[49] -1 97[18] -1 20[35] -1 70[56] -1 470[9] -1 113[8] -1 90[4] -1 118[4] -1 532[20] -1 131[8] -1 344[4] -1 283[4] -1 315[1] -1 519[20] -1 618[6] -1 611[7] -1 22[45] -1 98[10] -1 366[32] -1 400[10] -1 181[25] -1 464[30] -1 117[27] -1 -2  SUtility:664
 203[24] -1 77[6] -1 163[42] -1 239[20] -1 205[28] -1 173[18] -1 245[7] -1 237[30] -1 246[2] -1 -2  SUtility:177
 29[54] -1 3[30] -1 27[12] -1 30[12] -1 109[20] -1 51[30] -1 80[60] -1 997[3] -1 762[5] -1 73[6] -1 72[8] -1 63[48] -1 158[49] -1 182[40] -1 788[4] -1 28[8] -1 120[25] -1 148[36] -1 119[6] -1 140[20] -1 174[30] -1 99[40] -1 133[45] -1 -2  SUtility:591
 215[8] -1 1316[6] -1 688[42] -1 726[10] -1 1206[8] -1 261[6] -1 183[24] -1 249[12] -1 196[72] -1 641[6] -1 289[8] -1 139[4] -1 156[48] -1 231[4] -1 290[9] -1 250[16] -1 251[12] -1 -2  SUtility:295
 1[8] -1 15[8] -1 46[30] -1 519[16] -1 344[4] -1 17[24] -1 470[8] -1 47[2] -1 90[1] -1 48[60] -1 430[120] -1 33[72] -1 113[28] -1 412[36] -1 18[30] -1 45[42] -1 366[36] -1 32[4] -1 30[14] -1 181[20] -1 70[40] -1 118[10] -1 464[36] -1 324[27] -1 131[2] -1 399[21] -1 471[18] -1 611[6] -1 283[10] -1 97[10] -1 532[14] -1 13[14] -1 20[35] -1 98[18] -1 117[12] -1 319[16] -1 618[2] -1 22[30] -1 400[2] -1 315[8] -1 -2  SUtility:894
 155[8] -1 147[12] -1 2[8] -1 131[5] -1 135[7] -1 18[20] -1 96[24] -1 90[3] -1 13[20] -1 50[12] -1 8[8] -1 57[12] -1 44[42] -1 10[4] -1 14[16] -1 30[18] -1 31[5] -1 67[56] -1 68[10] -1 70[64] -1 21[6] -1 181[45] -1 97[2] -1 98[4] -1 118[5] -1 24[30] -1 82[10] -1 59[5] -1 117[9] -1 37[2] -1 36[14] -1 26[28] -1 81[45] -1 243[6] -1 306[1] -1 493[36] -1 494[9] -1 326[12] -1 565[27] -1 506[12] -1 511[32] -1 490[15] -1 309[6] -1 510[36] -1 338[24] -1 527[4] -1 356[8] -1 512[1] -1 176[4] -1 362[5] -1 255[56] -1 3[18] -1 63[8] -1 51[10] -1 109[16] -1 349[64] -1 72[4] -1 182[28] -1 28[8] -1 370[9] -1 80[18] -1 325[18] -1 -2  SUtility:1054
 17[18] -1 1[12] -1 48[30] -1 46[21] -1 47[3] -1 32[6] -1 155[28] -1 147[6] -1 135[4] -1 131[8] -1 13[8] -1 90[3] -1 8[28] -1 44[24] -1 2[40] -1 50[15] -1 10[2] -1 14[4] -1 96[9] -1 21[2] -1 57[4] -1 24[15] -1 59[8] -1 37[8] -1 36[6] -1 18[50] -1 30[10] -1 31[40] -1 67[72] -1 68[80] -1 70[32] -1 97[18] -1 82[6] -1 129[9] -1 142[2] -1 202[30] -1 328[20] -1 264[14] -1 101[3] -1 279[6] -1 216[49] -1 295[54] -1 323[27] -1 164[20] -1 376[35] -1 136[4] -1 111[3] -1 -2  SUtility:896
 49[24] -1 33[8] -1 2[32] -1 8[28] -1 82[2] -1 96[18] -1 57[6] -1 490[15] -1 526[2] -1 7[14] -1 510[54] -1 211[20] -1 200[14] -1 309[16] -1 13[18] -1 46[15] -1 45[49] -1 47[5] -1 48[48] -1 155[40] -1 90[7] -1 32[14] -1 131[2] -1 17[21] -1 1[32] -1 30[2] -1 15[20] -1 14[20] -1 147[18] -1 18[30] -1 97[6] -1 59[1] -1 10[20] -1 135[1] -1 50[12] -1 21[20] -1 81[35] -1 350[35] -1 44[12] -1 37[2] -1 171[24] -1 306[8] -1 228[2] -1 170[8] -1 262[4] -1 362[9] -1 248[2] -1 204[24] -1 177[12] -1 356[5] -1 4[10] -1 30[2] -1 24[50] -1 31[5] -1 511[16] -1 26[12] -1 176[12] -1 208[54] -1 338[24] -1 234[24] -1 36[12] -1 493[8] -1 243[3] -1 527[2] -1 12[6] -1 565[6] -1 541[15] -1 23[4] -1 506[10] -1 145[1] -1 494[8] -1 512[2] -1 232[20] -1 326[27] -1 233[15] -1 175[14] -1 178[16] -1 271[54] -1 199[9] -1 130[8] -1 266[48] -1 -2  SUtility:1333
 146[27] -1 313[1] -1 184[25] -1 179[12] -1 282[10] -1 194[8] -1 154[35] -1 224[4] -1 282[7] -1 219[1] -1 -2  SUtility:130
 226[20] -1 459[12] -1 343[14] -1 543[24] -1 467[36] -1 429[20] -1 1362[6] -1 329[8] -1 320[72] -1 321[48] -1 352[16] -1 405[40] -1 386[4] -1 425[4] -1 340[15] -1 380[30] -1 382[10] -1 423[9] -1 373[6] -1 1376[16] -1 351[5] -1 388[42] -1 426[54] -1 1379[6] -1 361[15] -1 374[15] -1 336[2] -1 417[8] -1 355[18] -1 416[40] -1 354[4] -1 404[36] -1 67[16] -1 164[12] -1 77[3] -1 25[3] -1 163[24] -1 18[35] -1 304[60] -1 54[32] -1 281[2] -1 56[8] -1 18[15] -1 173[6] -1 239[6] -1 129[30] -1 142[8] -1 279[20] -1 202[30] -1 295[30] -1 323[27] -1 218[16] -1 407[4] -1 421[14] -1 391[30] -1 173[27] -1 623[6] -1 -2  SUtility:1119
 17[21] -1 30[8] -1 118[6] -1 70[48] -1 14[24] -1 710[4] -1 850[30] -1 777[6] -1 843[1] -1 15[20] -1 8[16] -1 10[12] -1 67[32] -1 138[8] -1 289[4] -1 685[6] -1 778[21] -1 812[8] -1 814[10] -1 32[16] -1 48[6] -1 135[9] -1 36[12] -1 90[6] -1 50[9] -1 68[60] -1 117[30] -1 131[3] -1 104[18] -1 139[10] -1 714[16] -1 345[50] -1 735[16] -1 98[14] -1 59[9] -1 1[32] -1 249[9] -1 156[32] -1 57[6] -1 653[4] -1 18[40] -1 579[27] -1 369[56] -1 45[42] -1 33[80] -1 46[6] -1 47[3] -1 155[4] -1 147[6] -1 31[25] -1 181[25] -1 24[10] -1 21[18] -1 654[12] -1 44[42] -1 49[27] -1 82[16] -1 775[24] -1 2[12] -1 183[12] -1 30[14] -1 13[16] -1 98[2] -1 97[20] -1 37[12] -1 760[7] -1 622[20] -1 832[4] -1 456[8] -1 420[4] -1 853[10] -1 196[80] -1 657[12] -1 1512[32] -1 447[15] -1 824[6] -1 96[30] -1 -2  SUtility:1431
 51[15] -1 447[27] -1 3[30] -1 72[2] -1 999[35] -1 109[10] -1 80[18] -1 243[3] -1 306[5] -1 28[12] -1 958[8] -1 -2  SUtility:165
 17[24] -1 1[20] -1 46[27] -1 48[6] -1 49[6] -1 45[7] -1 15[4] -1 32[4] -1 47[5] -1 33[64] -1 -2  SUtility:167
 948[70] -1 51[40] -1 28[14] -1 72[5] -1 1088[6] -1 1096[3] -1 109[2] -1 63[64] -1 3[6] -1 182[8] -1 80[48] -1 1202[8] -1 1058[24] -1 1205[3] -1 1194[14] -1 -2  SUtility:315
 15[2] -1 2[8] -1 506[16] -1 350[50] -1 33[16] -1 362[5] -1 177[8] -1 48[36] -1 178[20] -1 200[14] -1 67[72] -1 1[4] -1 556[14] -1 586[16] -1 156[80] -1 156[64] -1 197[10] -1 170[6] -1 249[27] -1 208[24] -1 282[4] -1 289[9] -1 23[12] -1 156[80] -1 306[7] -1 228[4] -1 309[4] -1 692[54] -1 493[16] -1 431[54] -1 356[6] -1 176[4] -1 541[35] -1 565[18] -1 204[27] -1 199[3] -1 183[4] -1 326[21] -1 526[8] -1 196[32] -1 510[42] -1 338[16] -1 243[27] -1 139[18] -1 494[5] -1 512[5] -1 527[2] -1 211[2] -1 490[50] -1 511[32] -1 126[6] -1 7[14] -1 715[14] -1 234[8] -1 145[10] -1 171[24] -1 442[1] -1 130[4] -1 12[7] -1 175[18] -1 232[2] -1 233[27] -1 415[16] -1 -2  SUtility:1244
 15[18] -1 47[9] -1 306[10] -1 338[16] -1 117[27] -1 17[18] -1 81[50] -1 565[3] -1 32[20] -1 510[6] -1 45[28] -1 118[5] -1 287[10] -1 26[20] -1 2[20] -1 506[8] -1 527[16] -1 362[3] -1 171[8] -1 12[1] -1 490[25] -1 786[9] -1 181[30] -1 688[6] -1 325[9] -1 145[7] -1 493[16] -1 326[12] -1 512[10] -1 526[7] -1 175[6] -1 243[15] -1 309[16] -1 255[14] -1 494[3] -1 511[32] -1 350[10] -1 130[4] -1 170[9] -1 370[21] -1 356[7] -1 215[4] -1 176[10] -1 594[4] -1 541[25] -1 663[20] -1 349[40] -1 706[48] -1 707[27] -1 550[7] -1 103[12] -1 69[8] -1 308[14] -1 1076[16] -1 217[36] -1 360[18] -1 162[2] -1 85[9] -1 384[12] -1 270[18] -1 383[16] -1 341[2] -1 1080[28] -1 122[3] -1 514[3] -1 746[30] -1 1647[32] -1 -2  SUtility:1008
 17[15] -1 48[54] -1 1[8] -1 46[27] -1 49[21] -1 15[2] -1 32[16] -1 47[1] -1 45[35] -1 33[48] -1 33[40] -1 155[32] -1 135[3] -1 2[40] -1 90[10] -1 8[12] -1 44[60] -1 10[6] -1 147[42] -1 30[4] -1 31[30] -1 96[9] -1 37[12] -1 30[4] -1 67[80] -1 70[56] -1 18[50] -1 82[8] -1 14[28] -1 50[15] -1 13[16] -1 59[9] -1 68[100] -1 117[15] -1 21[20] -1 131[8] -1 24[35] -1 36[14] -1 57[20] -1 98[12] -1 181[35] -1 118[1] -1 97[12] -1 756[4] -1 25[3] -1 173[12] -1 77[27] -1 163[6] -1 95[1] -1 128[18] -1 56[20] -1 54[36] -1 55[16] -1 11[9] -1 40[14] -1 304[30] -1 94[8] -1 -2  SUtility:1269
 17[6] -1 46[15] -1 1[40] -1 48[30] -1 47[4] -1 45[42] -1 32[8] -1 15[2] -1 33[40] -1 155[40] -1 147[48] -1 135[8] -1 131[8] -1 13[14] -1 44[54] -1 50[21] -1 2[12] -1 90[3] -1 57[4] -1 10[6] -1 14[12] -1 21[10] -1 96[24] -1 8[28] -1 82[6] -1 59[8] -1 37[16] -1 36[6] -1 24[35] -1 18[40] -1 30[18] -1 67[80] -1 31[25] -1 68[80] -1 98[18] -1 97[8] -1 118[2] -1 70[32] -1 181[35] -1 117[6] -1 124[10] -1 124[50] -1 27[28] -1 51[10] -1 29[6] -1 42[72] -1 72[7] -1 99[5] -1 120[5] -1 119[14] -1 140[4] -1 121[70] -1 73[2] -1 166[8] -1 222[8] -1 167[8] -1 253[6] -1 728[20] -1 229[5] -1 124[40] -1 168[18] -1 153[2] -1 253[6] -1 167[12] -1 151[21] -1 254[14] -1 193[14] -1 161[4] -1 185[5] -1 192[15] -1 225[14] -1 -2  SUtility:1397
 17[9] -1 1[12] -1 46[6] -1 47[5] -1 45[28] -1 15[18] -1 48[12] -1 32[8] -1 33[16] -1 155[12] -1 147[30] -1 135[6] -1 131[10] -1 30[12] -1 31[40] -1 90[10] -1 96[6] -1 13[10] -1 18[10] -1 2[36] -1 68[60] -1 8[8] -1 36[8] -1 50[9] -1 57[14] -1 44[54] -1 14[36] -1 21[20] -1 10[8] -1 67[56] -1 24[5] -1 82[14] -1 37[16] -1 117[30] -1 59[2] -1 98[16] -1 70[32] -1 181[20] -1 97[2] -1 118[2] -1 164[6] -1 279[12] -1 202[45] -1 328[6] -1 129[27] -1 101[8] -1 216[7] -1 142[6] -1 295[42] -1 264[4] -1 275[9] -1 323[21] -1 111[5] -1 376[50] -1 136[8] -1 -2  SUtility:964
 2[32] -1 30[20] -1 31[5] -1 68[10] -1 181[15] -1 155[16] -1 135[4] -1 96[15] -1 18[30] -1 129[30] -1 30[20] -1 147[18] -1 97[4] -1 44[54] -1 90[3] -1 8[16] -1 117[3] -1 98[16] -1 50[9] -1 67[64] -1 70[32] -1 118[6] -1 57[8] -1 10[12] -1 14[4] -1 202[35] -1 279[10] -1 101[7] -1 142[10] -1 59[7] -1 36[14] -1 24[35] -1 82[2] -1 216[7] -1 295[60] -1 37[2] -1 21[12] -1 328[2] -1 164[8] -1 131[6] -1 136[16] -1 264[10] -1 277[10] -1 43[20] -1 296[21] -1 116[30] -1 137[4] -1 180[20] -1 165[1] -1 376[50] -1 264[10] -1 236[3] -1 292[5] -1 322[12] -1 129[12] -1 111[4] -1 275[6] -1 323[18] -1 129[15] -1 164[10] -1 164[16] -1 136[2] -1 13[18] -1 136[14] -1 111[7] -1 136[2] -1 180[32] -1 165[9] -1 165[3] -1 -2  SUtility:1043
 17[12] -1 15[12] -1 31[40] -1 13[10] -1 10[4] -1 57[16] -1 1[36] -1 49[9] -1 48[30] -1 46[9] -1 2[36] -1 135[1] -1 118[7] -1 155[12] -1 147[24] -1 90[1] -1 30[8] -1 50[24] -1 131[9] -1 21[8] -1 96[9] -1 8[8] -1 44[30] -1 68[30] -1 117[15] -1 82[16] -1 30[8] -1 59[4] -1 37[4] -1 24[20] -1 36[8] -1 14[8] -1 98[16] -1 70[32] -1 97[6] -1 18[45] -1 98[6] -1 67[48] -1 181[30] -1 26[40] -1 -2  SUtility:691
 1112[28] -1 162[8] -1 1349[35] -1 1252[15] -1 1258[24] -1 1287[60] -1 360[3] -1 103[20] -1 990[2] -1 122[24] -1 987[14] -1 996[21] -1 383[2] -1 989[27] -1 308[4] -1 384[36] -1 341[7] -1 1027[18] -1 1007[30] -1 1009[10] -1 1039[1] -1 1004[4] -1 1013[54] -1 969[9] -1 1029[8] -1 1050[8] -1 444[3] -1 1049[40] -1 1035[20] -1 520[30] -1 1015[18] -1 497[8] -1 746[15] -1 1041[6] -1 1000[30] -1 1053[16] -1 1026[27] -1 1034[40] -1 1036[21] -1 1062[18] -1 745[5] -1 977[24] -1 607[3] -1 491[8] -1 620[8] -1 753[7] -1 1475[2] -1 449[36] -1 1498[8] -1 1500[9] -1 1501[7] -1 1503[6] -1 85[2] -1 705[48] -1 447[27] -1 -2  SUtility:964
 123[56] -1 462[14] -1 544[30] -1 481[3] -1 327[6] -1 240[30] -1 64[15] -1 78[24] -1 676[14] -1 916[28] -1 702[2] -1 855[2] -1 -2  SUtility:224
 26[32] -1 30[10] -1 81[30] -1 243[27] -1 306[10] -1 490[5] -1 493[28] -1 494[5] -1 326[3] -1 565[3] -1 506[8] -1 511[8] -1 309[20] -1 510[48] -1 350[40] -1 512[4] -1 338[24] -1 527[20] -1 356[7] -1 526[10] -1 362[5] -1 176[8] -1 175[18] -1 541[40] -1 145[1] -1 171[36] -1 130[1] -1 12[1] -1 204[30] -1 170[3] -1 177[16] -1 178[20] -1 199[3] -1 7[16] -1 200[2] -1 208[54] -1 211[6] -1 234[20] -1 232[20] -1 228[6] -1 233[18] -1 23[16] -1 4[45] -1 262[6] -1 248[1] -1 271[24] -1 266[54] -1 129[9] -1 2[24] -1 31[25] -1 30[10] -1 18[10] -1 67[80] -1 68[60] -1 70[48] -1 97[20] -1 98[16] -1 181[50] -1 117[12] -1 118[7] -1 197[45] -1 104[20] -1 86[24] -1 100[15] -1 138[3] -1 221[8] -1 274[27] -1 102[10] -1 282[4] -1 297[5] -1 -2  SUtility:1344
 46[9] -1 48[12] -1 45[42] -1 17[9] -1 33[72] -1 47[3] -1 1[12] -1 155[4] -1 2[16] -1 135[8] -1 147[30] -1 131[7] -1 90[4] -1 13[16] -1 18[50] -1 96[6] -1 44[36] -1 8[4] -1 50[24] -1 10[2] -1 57[20] -1 14[32] -1 21[8] -1 24[40] -1 26[8] -1 26[32] -1 63[32] -1 51[5] -1 182[16] -1 420[8] -1 187[10] -1 81[10] -1 298[2] -1 3[15] -1 30[18] -1 109[14] -1 72[5] -1 28[2] -1 461[4] -1 80[60] -1 -2  SUtility:707
 63[64] -1 182[8] -1 72[1] -1 214[12] -1 30[2] -1 109[2] -1 112[15] -1 39[4] -1 51[45] -1 80[54] -1 3[27] -1 28[6] -1 92[6] -1 -2  SUtility:246
 1336[12] -1 1340[8] -1 1341[6] -1 1342[7] -1 920[9] -1 942[9] -1 1372[21] -1 924[42] -1 938[10] -1 1382[9] -1 945[18] -1 1334[8] -1 1384[36] -1 1390[3] -1 1392[24] -1 1393[54] -1 1394[10] -1 1395[4] -1 1396[25] -1 1397[63] -1 1398[6] -1 1410[2] -1 1417[8] -1 932[8] -1 1423[24] -1 951[54] -1 972[4] -1 1425[24] -1 1427[6] -1 1429[54] -1 1431[8] -1 1438[72] -1 1440[15] -1 1441[32] -1 1444[6] -1 1445[2] -1 -2  SUtility:703
 155[16] -1 147[30] -1 135[10] -1 2[16] -1 96[27] -1 18[20] -1 90[3] -1 131[5] -1 8[28] -1 44[30] -1 50[9] -1 57[2] -1 10[8] -1 14[24] -1 -2  SUtility:228
 55[8] -1 104[16] -1 183[32] -1 196[24] -1 98[18] -1 274[12] -1 156[32] -1 289[7] -1 138[5] -1 139[16] -1 249[24] -1 641[7] -1 102[2] -1 9[4] -1 115[40] -1 274[24] -1 100[15] -1 150[9] -1 297[6] -1 241[80] -1 86[48] -1 313[2] -1 242[1] -1 314[20] -1 293[27] -1 102[4] -1 505[18] -1 132[10] -1 507[40] -1 5[3] -1 210[12] -1 303[8] -1 1514[24] -1 538[50] -1 291[4] -1 1524[32] -1 1530[42] -1 318[24] -1 278[4] -1 533[8] -1 499[70] -1 1568[3] -1 285[48] -1 475[7] -1 1568[1] -1 387[36] -1 637[40] -1 1603[20] -1 436[2] -1 521[3] -1 1604[5] -1 1605[16] -1 -2  SUtility:1013
 43[12] -1 218[20] -1 25[8] -1 163[42] -1 77[30] -1 173[15] -1 304[70] -1 407[2] -1 11[9] -1 40[20] -1 54[8] -1 94[32] -1 95[2] -1 128[30] -1 -2  SUtility:300
 51[50] -1 182[4] -1 28[4] -1 737[5] -1 17[21] -1 3[24] -1 63[80] -1 30[8] -1 72[6] -1 109[14] -1 447[9] -1 999[56] -1 958[4] -1 80[48] -1 -2  SUtility:333
 17[21] -1 46[27] -1 155[40] -1 147[42] -1 135[7] -1 2[16] -1 18[5] -1 90[4] -1 131[7] -1 96[12] -1 13[10] -1 8[32] -1 50[24] -1 44[18] -1 57[6] -1 10[2] -1 14[16] -1 21[18] -1 24[15] -1 82[20] -1 59[7] -1 37[8] -1 36[2] -1 31[30] -1 30[14] -1 67[8] -1 68[100] -1 70[16] -1 97[8] -1 98[18] -1 181[25] -1 118[8] -1 117[9] -1 -2  SUtility:595
 210[60] -1 303[2] -1 285[18] -1 291[10] -1 278[2] -1 475[1] -1 584[3] -1 637[5] -1 533[28] -1 601[35] -1 566[8] -1 616[2] -1 318[4] -1 387[20] -1 307[10] -1 742[30] -1 436[18] -1 740[50] -1 538[10] -1 521[24] -1 499[80] -1 619[35] -1 599[4] -1 603[8] -1 614[18] -1 617[12] -1 739[20] -1 743[30] -1 755[15] -1 -2  SUtility:562
 718[45] -1 19[12] -1 270[4] -1 264[12] -1 43[24] -1 142[10] -1 116[54] -1 165[9] -1 137[2] -1 -2  SUtility:172
 641[1] -1 221[1] -1 297[10] -1 184[40] -1 154[5] -1 641[8] -1 274[21] -1 102[5] -1 98[12] -1 313[1] -1 100[21] -1 146[27] -1 138[9] -1 179[12] -1 194[2] -1 224[2] -1 219[10] -1 102[8] -1 297[9] -1 104[18] -1 86[6] -1 98[14] -1 221[3] -1 138[5] -1 297[2] -1 297[10] -1 274[12] -1 104[18] -1 86[48] -1 221[4] -1 102[6] -1 100[3] -1 -2  SUtility:353
 26[20] -1 306[10] -1 81[5] -1 298[12] -1 63[40] -1 51[35] -1 72[4] -1 109[10] -1 3[24] -1 182[8] -1 420[20] -1 187[4] -1 28[10] -1 461[9] -1 80[42] -1 -2  SUtility:253
 17[18] -1 1[28] -1 46[6] -1 48[18] -1 45[21] -1 15[20] -1 47[9] -1 32[8] -1 33[48] -1 155[40] -1 147[12] -1 135[5] -1 2[16] -1 8[32] -1 90[10] -1 44[54] -1 50[18] -1 57[14] -1 10[18] -1 14[4] -1 131[1] -1 13[6] -1 21[14] -1 24[10] -1 82[2] -1 37[8] -1 36[20] -1 18[5] -1 96[24] -1 67[40] -1 59[10] -1 68[30] -1 70[24] -1 30[14] -1 31[35] -1 97[16] -1 98[14] -1 181[15] -1 117[21] -1 118[9] -1 197[20] -1 221[3] -1 104[2] -1 138[5] -1 274[3] -1 86[36] -1 102[2] -1 297[3] -1 100[12] -1 282[1] -1 146[18] -1 184[20] -1 154[50] -1 179[12] -1 224[2] -1 219[4] -1 313[5] -1 522[100] -1 662[6] -1 1262[7] -1 708[21] -1 766[9] -1 26[28] -1 306[7] -1 493[36] -1 490[35] -1 81[10] -1 243[12] -1 506[10] -1 511[32] -1 309[4] -1 858[35] -1 3[24] -1 51[40] -1 72[8] -1 182[32] -1 868[32] -1 869[5] -1 109[8] -1 28[4] -1 80[60] -1 63[24] -1 -2  SUtility:1504
 274[6] -1 221[4] -1 57[18] -1 100[9] -1 297[5] -1 36[2] -1 50[15] -1 86[6] -1 98[8] -1 14[4] -1 102[7] -1 138[1] -1 21[10] -1 59[9] -1 -2  SUtility:104
 17[12] -1 1[28] -1 46[18] -1 45[21] -1 15[2] -1 47[6] -1 32[8] -1 147[60] -1 90[6] -1 44[12] -1 18[10] -1 21[14] -1 24[50] -1 49[24] -1 48[30] -1 117[21] -1 36[4] -1 33[40] -1 155[4] -1 131[9] -1 13[16] -1 135[6] -1 2[40] -1 8[12] -1 31[45] -1 57[12] -1 30[14] -1 14[20] -1 67[64] -1 96[24] -1 68[10] -1 97[18] -1 50[18] -1 82[12] -1 70[64] -1 98[18] -1 59[2] -1 181[15] -1 37[16] -1 118[1] -1 10[20] -1 51[20] -1 222[40] -1 99[40] -1 192[12] -1 193[14] -1 120[50] -1 73[10] -1 253[6] -1 124[15] -1 27[32] -1 29[12] -1 168[2] -1 166[6] -1 153[6] -1 121[35] -1 185[30] -1 161[4] -1 225[2] -1 193[16] -1 72[10] -1 151[12] -1 167[14] -1 140[8] -1 254[16] -1 119[2] -1 -2  SUtility:1240
 86[42] -1 102[7] -1 138[5] -1 249[3] -1 196[32] -1 139[10] -1 289[8] -1 197[40] -1 221[9] -1 274[15] -1 297[8] -1 100[30] -1 98[6] -1 313[3] -1 5[7] -1 662[14] -1 314[2] -1 150[9] -1 241[80] -1 242[10] -1 505[6] -1 507[4] -1 115[45] -1 454[20] -1 293[30] -1 9[10] -1 132[6] -1 -2  SUtility:461
 279[10] -1 323[6] -1 101[8] -1 111[6] -1 136[14] -1 142[8] -1 216[63] -1 202[10] -1 164[14] -1 328[18] -1 376[5] -1 295[60] -1 275[3] -1 264[20] -1 43[24] -1 137[4] -1 116[30] -1 165[8] -1 180[40] -1 277[10] -1 296[15] -1 236[21] -1 322[12] -1 292[5] -1 -2  SUtility:414
 718[40] -1 215[20] -1 288[2] -1 537[15] -1 19[30] -1 213[6] -1 287[18] -1 217[6] -1 456[8] -1 358[14] -1 270[16] -1 445[2] -1 515[24] -1 -2  SUtility:201
 1081[8] -1 1077[12] -1 608[15] -1 1001[7] -1 462[6] -1 123[28] -1 481[10] -1 544[12] -1 868[40] -1 858[5] -1 869[4] -1 78[9] -1 327[2] -1 240[21] -1 64[24] -1 1291[3] -1 734[21] -1 735[2] -1 299[45] -1 -2  SUtility:274
 461[8] -1 28[2] -1 298[12] -1 420[16] -1 187[5] -1 271[60] -1 369[16] -1 339[24] -1 511[28] -1 512[4] -1 7[10] -1 223[6] -1 207[30] -1 335[30] -1 489[36] -1 209[14] -1 220[1] -1 408[20] -1 66[40] -1 903[7] -1 438[6] -1 562[16] -1 1173[12] -1 1157[4] -1 1064[30] -1 737[10] -1 447[6] -1 999[21] -1 958[8] -1 1351[12] -1 409[36] -1 579[30] -1 554[3] -1 125[6] -1 385[5] -1 141[4] -1 123[42] -1 462[14] -1 481[4] -1 544[24] -1 868[32] -1 1351[27] -1 858[50] -1 869[1] -1 255[42] -1 -2  SUtility:814
 29[24] -1 26[20] -1 27[40] -1 120[50] -1 124[5] -1 99[30] -1 222[24] -1 254[4] -1 51[45] -1 72[8] -1 73[20] -1 140[40] -1 151[3] -1 168[12] -1 119[18] -1 193[8] -1 166[8] -1 121[28] -1 192[30] -1 167[2] -1 253[10] -1 153[20] -1 225[2] -1 161[2] -1 185[25] -1 -2  SUtility:478
 193[18] -1 124[25] -1 99[35] -1 42[80] -1 225[14] -1 192[15] -1 728[10] -1 229[5] -1 124[20] -1 124[15] -1 229[40] -1 -2  SUtility:277
 17[21] -1 46[3] -1 48[42] -1 33[16] -1 1[36] -1 47[7] -1 45[49] -1 15[20] -1 32[20] -1 155[32] -1 147[42] -1 2[36] -1 18[45] -1 30[4] -1 31[20] -1 135[6] -1 131[2] -1 13[6] -1 90[8] -1 8[28] -1 96[15] -1 67[80] -1 68[50] -1 70[72] -1 44[30] -1 50[3] -1 57[14] -1 10[20] -1 14[4] -1 21[10] -1 24[20] -1 82[10] -1 36[14] -1 97[16] -1 59[8] -1 98[18] -1 181[5] -1 117[21] -1 118[2] -1 37[20] -1 129[3] -1 142[10] -1 202[50] -1 279[4] -1 295[48] -1 328[8] -1 264[16] -1 101[2] -1 275[27] -1 111[1] -1 164[16] -1 136[6] -1 216[28] -1 323[3] -1 376[35] -1 -2  SUtility:1132
 17[24] -1 17[9] -1 17[18] -1 17[15] -1 470[4] -1 17[21] -1 17[12] -1 17[21] -1 17[15] -1 17[3] -1 17[24] -1 17[3] -1 17[21] -1 17[15] -1 17[18] -1 17[18] -1 17[6] -1 17[12] -1 17[24] -1 17[30] -1 17[30] -1 17[18] -1 17[9] -1 17[12] -1 17[21] -1 17[3] -1 17[18] -1 17[30] -1 17[15] -1 17[15] -1 17[27] -1 17[3] -1 17[12] -1 17[27] -1 17[6] -1 17[3] -1 17[9] -1 17[15] -1 17[6] -1 17[21] -1 17[27] -1 17[27] -1 17[15] -1 17[6] -1 17[12] -1 17[9] -1 17[12] -1 17[6] -1 17[3] -1 17[30] -1 17[27] -1 -2  SUtility:787
 17[15] -1 46[27] -1 48[42] -1 1[36] -1 47[1] -1 45[14] -1 15[12] -1 32[14] -1 155[16] -1 135[2] -1 2[16] -1 147[24] -1 30[18] -1 18[30] -1 31[15] -1 67[40] -1 70[32] -1 98[16] -1 97[12] -1 68[80] -1 96[15] -1 181[45] -1 118[5] -1 117[6] -1 90[1] -1 44[36] -1 50[6] -1 57[8] -1 14[32] -1 21[10] -1 8[32] -1 24[5] -1 59[3] -1 82[20] -1 131[3] -1 36[18] -1 13[8] -1 37[2] -1 10[4] -1 -2  SUtility:721
 17[27] -1 49[30] -1 15[10] -1 155[28] -1 147[30] -1 2[24] -1 131[2] -1 13[4] -1 18[25] -1 30[18] -1 135[8] -1 30[12] -1 97[4] -1 90[1] -1 8[4] -1 44[42] -1 96[9] -1 31[5] -1 14[12] -1 21[12] -1 50[30] -1 82[12] -1 98[16] -1 68[100] -1 57[14] -1 70[64] -1 10[20] -1 181[15] -1 67[56] -1 117[12] -1 24[10] -1 59[6] -1 118[4] -1 37[8] -1 36[12] -1 129[27] -1 129[3] -1 142[18] -1 202[50] -1 279[18] -1 295[42] -1 264[20] -1 216[49] -1 328[14] -1 275[21] -1 136[2] -1 101[8] -1 376[35] -1 111[6] -1 323[24] -1 164[14] -1 337[6] -1 -2  SUtility:1043
 33[32] -1 50[6] -1 21[18] -1 46[21] -1 47[6] -1 142[8] -1 17[30] -1 216[28] -1 2[32] -1 10[8] -1 48[24] -1 37[14] -1 1[28] -1 181[10] -1 45[28] -1 15[14] -1 90[10] -1 32[16] -1 68[90] -1 155[40] -1 8[36] -1 135[3] -1 147[24] -1 96[24] -1 82[4] -1 67[80] -1 70[64] -1 44[12] -1 98[6] -1 117[27] -1 18[50] -1 36[16] -1 30[16] -1 67[72] -1 14[32] -1 131[7] -1 118[3] -1 31[40] -1 57[10] -1 129[15] -1 24[15] -1 97[12] -1 59[9] -1 68[70] -1 156[40] -1 295[48] -1 13[4] -1 101[2] -1 129[30] -1 202[5] -1 328[14] -1 323[24] -1 279[16] -1 111[5] -1 264[12] -1 376[20] -1 275[15] -1 136[12] -1 164[2] -1 337[8] -1 -2  SUtility:1367
 1[40] -1 15[6] -1 155[8] -1 135[6] -1 90[10] -1 21[12] -1 118[9] -1 86[42] -1 2[28] -1 8[32] -1 221[1] -1 297[8] -1 131[6] -1 14[24] -1 97[8] -1 49[27] -1 45[49] -1 46[15] -1 47[8] -1 17[30] -1 48[48] -1 33[72] -1 32[20] -1 31[25] -1 18[15] -1 10[14] -1 82[6] -1 50[24] -1 68[20] -1 36[18] -1 37[16] -1 70[48] -1 104[20] -1 44[48] -1 147[48] -1 59[10] -1 30[4] -1 67[40] -1 57[8] -1 13[10] -1 24[50] -1 117[9] -1 98[20] -1 181[20] -1 138[7] -1 102[4] -1 98[6] -1 197[20] -1 197[10] -1 282[3] -1 274[15] -1 100[18] -1 -2  SUtility:1065
 17[27] -1 46[24] -1 48[54] -1 33[56] -1 1[12] -1 47[7] -1 45[28] -1 15[6] -1 1008[4] -1 -2  SUtility:218
 48[60] -1 46[21] -1 33[80] -1 1[12] -1 155[28] -1 147[30] -1 2[36] -1 17[9] -1 131[4] -1 90[4] -1 47[6] -1 15[18] -1 10[12] -1 18[35] -1 32[18] -1 45[21] -1 24[40] -1 67[16] -1 135[10] -1 13[18] -1 97[2] -1 8[24] -1 44[36] -1 98[2] -1 50[24] -1 118[4] -1 59[2] -1 57[18] -1 14[24] -1 30[4] -1 31[20] -1 21[8] -1 82[20] -1 36[4] -1 68[100] -1 70[48] -1 96[9] -1 181[45] -1 117[24] -1 37[18] -1 756[4] -1 94[28] -1 163[60] -1 25[9] -1 77[3] -1 173[21] -1 11[6] -1 304[20] -1 55[14] -1 54[16] -1 128[12] -1 40[16] -1 95[2] -1 1075[5] -1 1083[28] -1 -2  SUtility:1158
 155[12] -1 135[10] -1 2[4] -1 147[36] -1 90[5] -1 18[45] -1 131[9] -1 13[8] -1 8[8] -1 44[30] -1 50[12] -1 10[10] -1 14[32] -1 21[12] -1 24[45] -1 57[4] -1 82[16] -1 59[7] -1 37[10] -1 96[21] -1 36[4] -1 31[15] -1 67[8] -1 70[24] -1 68[100] -1 98[6] -1 117[15] -1 118[2] -1 181[30] -1 97[4] -1 30[14] -1 197[45] -1 104[2] -1 86[6] -1 138[3] -1 100[3] -1 221[2] -1 274[18] -1 102[4] -1 282[5] -1 297[1] -1 -2  SUtility:647
 17[15] -1 46[21] -1 47[3] -1 45[21] -1 1[32] -1 155[20] -1 147[60] -1 135[4] -1 2[12] -1 131[7] -1 13[2] -1 90[10] -1 96[9] -1 8[40] -1 44[18] -1 50[15] -1 57[4] -1 10[6] -1 14[24] -1 21[20] -1 82[4] -1 59[5] -1 18[5] -1 36[12] -1 37[6] -1 24[20] -1 30[14] -1 67[72] -1 31[5] -1 70[32] -1 68[90] -1 98[10] -1 181[45] -1 97[2] -1 118[6] -1 117[6] -1 197[20] -1 104[12] -1 221[5] -1 138[3] -1 274[24] -1 297[9] -1 100[30] -1 102[10] -1 86[30] -1 -2  SUtility:820
 1[24] -1 32[2] -1 147[18] -1 131[9] -1 8[40] -1 44[54] -1 14[12] -1 17[3] -1 82[18] -1 18[30] -1 46[24] -1 48[24] -1 47[4] -1 45[42] -1 70[40] -1 15[18] -1 155[12] -1 135[9] -1 13[18] -1 90[5] -1 2[16] -1 57[12] -1 50[18] -1 10[18] -1 21[14] -1 24[45] -1 59[2] -1 36[16] -1 37[2] -1 30[12] -1 117[24] -1 31[35] -1 67[80] -1 68[20] -1 97[4] -1 98[2] -1 181[40] -1 96[9] -1 118[6] -1 221[5] -1 86[24] -1 274[27] -1 197[50] -1 104[2] -1 138[2] -1 100[6] -1 102[7] -1 297[1] -1 30[12] -1 68[40] -1 282[9] -1 31[35] -1 2[28] -1 18[20] -1 67[32] -1 181[35] -1 70[72] -1 98[6] -1 117[27] -1 97[10] -1 118[4] -1 98[2] -1 297[7] -1 138[2] -1 104[2] -1 221[3] -1 86[42] -1 100[12] -1 197[50] -1 274[9] -1 102[9] -1 282[4] -1 721[9] -1 1710[14] -1 1119[2] -1 1532[50] -1 722[10] -1 713[9] -1 732[3] -1 746[5] -1 30[20] -1 289[1] -1 1124[4] -1 72[6] -1 365[6] -1 1098[6] -1 1531[21] -1 1548[10] -1 1549[8] -1 1583[14] -1 1595[8] -1 1511[5] -1 1412[24] -1 -2  SUtility:1612
 32[14] -1 17[18] -1 155[20] -1 13[6] -1 131[3] -1 46[24] -1 48[12] -1 45[21] -1 33[56] -1 1[28] -1 47[1] -1 82[18] -1 59[5] -1 147[6] -1 135[6] -1 2[32] -1 67[72] -1 90[2] -1 18[40] -1 8[32] -1 70[16] -1 30[6] -1 50[27] -1 44[18] -1 96[15] -1 181[30] -1 31[25] -1 57[12] -1 231[6] -1 21[2] -1 24[40] -1 14[20] -1 10[4] -1 250[10] -1 37[4] -1 36[8] -1 68[50] -1 97[20] -1 117[18] -1 98[14] -1 290[27] -1 251[9] -1 25[10] -1 163[18] -1 173[24] -1 304[40] -1 94[12] -1 54[16] -1 756[8] -1 77[21] -1 55[14] -1 11[6] -1 40[12] -1 128[24] -1 95[6] -1 67[72] -1 181[30] -1 98[8] -1 117[9] -1 118[5] -1 345[20] -1 190[24] -1 383[8] -1 51[20] -1 342[45] -1 534[7] -1 448[18] -1 188[20] -1 360[12] -1 162[12] -1 103[12] -1 122[24] -1 591[8] -1 557[30] -1 263[18] -1 480[18] -1 621[2] -1 308[18] -1 384[42] -1 341[9] -1 415[4] -1 126[6] -1 715[8] -1 391[15] -1 556[8] -1 692[42] -1 432[7] -1 442[6] -1 311[56] -1 586[6] -1 401[18] -1 252[24] -1 310[12] -1 453[27] -1 431[42] -1 -2  SUtility:1780
 34[1] -1 763[40] -1 494[6] -1 326[3] -1 565[24] -1 506[10] -1 511[4] -1 781[16] -1 510[48] -1 512[4] -1 350[35] -1 338[24] -1 1043[14] -1 356[3] -1 526[2] -1 362[5] -1 176[6] -1 772[45] -1 541[35] -1 145[1] -1 171[32] -1 81[35] -1 757[6] -1 130[7] -1 711[9] -1 1047[63] -1 204[6] -1 170[3] -1 177[6] -1 806[18] -1 7[14] -1 717[15] -1 200[4] -1 208[12] -1 211[4] -1 822[40] -1 232[10] -1 228[6] -1 233[3] -1 262[3] -1 23[18] -1 1021[16] -1 248[9] -1 271[48] -1 266[24] -1 1079[27] -1 141[9] -1 28[4] -1 61[48] -1 385[6] -1 80[6] -1 58[25] -1 -2  SUtility:862
 622[20] -1 345[35] -1 657[40] -1 760[6] -1 685[12] -1 714[32] -1 653[16] -1 654[6] -1 710[8] -1 775[16] -1 777[12] -1 456[12] -1 778[21] -1 735[2] -1 420[16] -1 814[50] -1 447[30] -1 812[2] -1 369[80] -1 824[6] -1 850[24] -1 579[12] -1 832[10] -1 853[7] -1 843[3] -1 1497[24] -1 -2  SUtility:502
 155[32] -1 147[48] -1 135[7] -1 2[28] -1 131[8] -1 90[5] -1 18[25] -1 44[36] -1 13[8] -1 8[20] -1 10[6] -1 96[18] -1 50[6] -1 14[16] -1 57[16] -1 24[20] -1 59[2] -1 21[10] -1 36[18] -1 82[16] -1 30[6] -1 31[30] -1 37[2] -1 70[8] -1 98[20] -1 181[5] -1 117[27] -1 68[40] -1 118[9] -1 97[6] -1 67[24] -1 -2  SUtility:522
 17[12] -1 48[18] -1 1[12] -1 46[24] -1 49[9] -1 32[14] -1 15[14] -1 45[7] -1 33[72] -1 47[9] -1 470[2] -1 412[36] -1 471[6] -1 399[49] -1 90[9] -1 324[21] -1 315[2] -1 131[6] -1 13[10] -1 519[4] -1 113[4] -1 400[10] -1 344[1] -1 611[10] -1 618[8] -1 34[5] -1 464[48] -1 430[48] -1 22[50] -1 81[25] -1 30[14] -1 30[14] -1 20[50] -1 506[12] -1 711[18] -1 717[27] -1 757[14] -1 763[25] -1 326[18] -1 506[6] -1 512[5] -1 338[12] -1 781[36] -1 362[9] -1 772[30] -1 1633[1] -1 356[6] -1 419[10] -1 1637[9] -1 701[18] -1 1638[8] -1 233[12] -1 176[2] -1 130[7] -1 356[6] -1 699[21] -1 526[2] -1 511[4] -1 350[30] -1 145[6] -1 379[32] -1 494[7] -1 200[12] -1 211[6] -1 271[12] -1 7[18] -1 171[28] -1 266[18] -1 510[6] -1 232[6] -1 565[3] -1 262[6] -1 23[6] -1 248[8] -1 228[2] -1 178[18] -1 170[1] -1 541[45] -1 479[7] -1 918[30] -1 704[24] -1 3[21] -1 446[35] -1 72[2] -1 457[10] -1 177[20] -1 201[8] -1 204[24] -1 58[40] -1 208[12] -1 28[14] -1 450[14] -1 61[30] -1 575[40] -1 80[24] -1 -2  SUtility:1566
 17[6] -1 1[4] -1 45[63] -1 15[20] -1 47[4] -1 135[8] -1 50[18] -1 131[2] -1 98[6] -1 117[30] -1 181[50] -1 59[3] -1 13[16] -1 46[9] -1 197[10] -1 221[6] -1 274[9] -1 155[24] -1 90[7] -1 30[8] -1 67[64] -1 57[2] -1 24[25] -1 70[72] -1 146[15] -1 49[18] -1 48[60] -1 32[20] -1 33[64] -1 44[42] -1 21[16] -1 8[12] -1 37[12] -1 97[6] -1 10[12] -1 118[10] -1 147[36] -1 2[4] -1 82[12] -1 36[6] -1 18[20] -1 31[30] -1 98[4] -1 68[70] -1 14[36] -1 96[12] -1 100[9] -1 641[3] -1 102[5] -1 282[2] -1 138[1] -1 86[30] -1 297[1] -1 104[16] -1 313[7] -1 179[16] -1 219[4] -1 184[15] -1 154[30] -1 224[1] -1 194[2] -1 -2  SUtility:1125
 33[40] -1 17[12] -1 1[24] -1 48[36] -1 46[9] -1 45[28] -1 47[6] -1 32[12] -1 15[20] -1 -2  SUtility:187
 587[6] -1 1091[15] -1 542[8] -1 634[15] -1 596[8] -1 559[15] -1 589[12] -1 1101[45] -1 1097[21] -1 602[40] -1 548[25] -1 555[9] -1 573[4] -1 529[4] -1 580[72] -1 558[18] -1 1093[20] -1 636[4] -1 516[12] -1 1094[8] -1 546[30] -1 567[8] -1 609[30] -1 630[8] -1 -2  SUtility:437
 30[18] -1 50[24] -1 48[54] -1 70[80] -1 15[4] -1 57[16] -1 98[12] -1 227[20] -1 46[21] -1 147[30] -1 18[10] -1 32[16] -1 82[8] -1 14[40] -1 1505[9] -1 2[40] -1 1[8] -1 49[30] -1 45[63] -1 47[4] -1 33[64] -1 155[32] -1 44[36] -1 90[2] -1 97[14] -1 131[8] -1 135[2] -1 98[16] -1 36[12] -1 13[20] -1 31[25] -1 274[24] -1 37[16] -1 8[12] -1 68[30] -1 10[14] -1 86[54] -1 297[4] -1 181[50] -1 98[4] -1 197[35] -1 21[10] -1 102[7] -1 104[20] -1 96[3] -1 282[8] -1 59[1] -1 138[9] -1 221[1] -1 100[30] -1 24[10] -1 224[10] -1 146[24] -1 124[20] -1 184[50] -1 313[1] -1 219[8] -1 154[45] -1 179[12] -1 194[12] -1 1119[6] -1 27[16] -1 1389[2] -1 120[35] -1 51[10] -1 721[24] -1 119[8] -1 29[54] -1 713[9] -1 732[1] -1 289[10] -1 746[25] -1 722[20] -1 1098[24] -1 1385[49] -1 1378[16] -1 1364[12] -1 1383[18] -1 1124[8] -1 72[4] -1 1381[10] -1 1408[8] -1 365[1] -1 181[25] -1 1400[3] -1 29[36] -1 120[5] -1 29[30] -1 73[14] -1 124[40] -1 99[10] -1 18[15] -1 67[40] -1 18[40] -1 117[24] -1 282[7] -1 118[7] -1 -2  SUtility:1928
 17[30] -1 33[64] -1 47[1] -1 15[10] -1 1[20] -1 46[3] -1 48[24] -1 45[7] -1 32[8] -1 -2  SUtility:167
 17[6] -1 46[12] -1 155[28] -1 147[60] -1 50[12] -1 57[18] -1 21[14] -1 135[8] -1 2[16] -1 131[4] -1 24[45] -1 90[8] -1 18[50] -1 13[18] -1 82[6] -1 59[2] -1 142[12] -1 202[40] -1 328[16] -1 116[60] -1 96[12] -1 129[9] -1 180[32] -1 277[9] -1 8[20] -1 44[60] -1 142[14] -1 202[20] -1 292[7] -1 43[4] -1 322[20] -1 10[2] -1 14[20] -1 36[18] -1 37[10] -1 376[50] -1 295[18] -1 279[4] -1 264[8] -1 137[8] -1 165[6] -1 236[27] -1 296[12] -1 129[15] -1 142[8] -1 202[5] -1 279[14] -1 328[20] -1 295[30] -1 101[10] -1 264[12] -1 216[7] -1 323[18] -1 275[24] -1 111[6] -1 164[2] -1 136[4] -1 376[45] -1 337[12] -1 -2  SUtility:1057
 2[20] -1 68[20] -1 118[1] -1 21[20] -1 49[21] -1 155[16] -1 90[7] -1 29[12] -1 148[45] -1 119[16] -1 97[14] -1 135[6] -1 50[6] -1 18[20] -1 17[9] -1 8[24] -1 44[36] -1 10[18] -1 30[14] -1 82[18] -1 1[32] -1 46[3] -1 98[4] -1 67[72] -1 57[14] -1 59[1] -1 31[35] -1 117[12] -1 96[15] -1 24[40] -1 14[20] -1 36[4] -1 147[30] -1 37[14] -1 131[3] -1 13[8] -1 70[16] -1 181[15] -1 72[7] -1 120[50] -1 225[20] -1 140[36] -1 185[20] -1 99[40] -1 433[42] -1 222[24] -1 27[16] -1 167[14] -1 509[14] -1 73[2] -1 51[45] -1 119[4] -1 124[10] -1 151[21] -1 29[42] -1 166[10] -1 29[6] -1 133[40] -1 42[40] -1 254[14] -1 192[6] -1 305[8] -1 402[6] -1 121[70] -1 168[4] -1 513[4] -1 161[18] -1 193[6] -1 348[32] -1 253[4] -1 414[5] -1 390[2] -1 153[2] -1 443[2] -1 397[27] -1 487[12] -1 476[49] -1 193[14] -1 42[72] -1 124[20] -1 -2  SUtility:1561
 17[6] -1 1[40] -1 46[6] -1 47[3] -1 45[56] -1 15[16] -1 48[36] -1 155[40] -1 147[30] -1 131[4] -1 13[20] -1 135[7] -1 90[2] -1 44[42] -1 50[12] -1 2[12] -1 10[4] -1 14[28] -1 57[20] -1 24[30] -1 21[18] -1 59[3] -1 37[20] -1 36[16] -1 8[16] -1 67[64] -1 18[20] -1 31[40] -1 96[24] -1 68[100] -1 70[40] -1 98[2] -1 117[21] -1 118[6] -1 30[8] -1 97[14] -1 82[14] -1 181[25] -1 -2  SUtility:865
 255[42] -1 3[21] -1 63[56] -1 51[15] -1 349[80] -1 370[3] -1 72[2] -1 325[9] -1 109[4] -1 28[6] -1 182[24] -1 80[42] -1 -2  SUtility:304
 46[24] -1 47[9] -1 45[49] -1 48[12] -1 15[10] -1 17[18] -1 33[48] -1 1[12] -1 32[10] -1 155[32] -1 18[15] -1 68[10] -1 147[30] -1 2[32] -1 30[2] -1 31[30] -1 67[16] -1 135[5] -1 70[64] -1 98[18] -1 117[24] -1 97[16] -1 181[50] -1 118[3] -1 90[9] -1 131[5] -1 44[48] -1 10[8] -1 82[20] -1 36[8] -1 96[12] -1 13[12] -1 8[20] -1 50[21] -1 57[12] -1 14[20] -1 21[14] -1 24[50] -1 59[1] -1 37[14] -1 29[12] -1 119[20] -1 222[24] -1 51[35] -1 99[10] -1 166[14] -1 27[36] -1 72[10] -1 120[50] -1 73[12] -1 121[42] -1 124[40] -1 42[16] -1 140[28] -1 167[8] -1 193[6] -1 254[16] -1 161[6] -1 192[15] -1 168[16] -1 153[16] -1 225[18] -1 253[5] -1 151[6] -1 185[30] -1 215[14] -1 270[10] -1 287[4] -1 456[12] -1 537[30] -1 718[35] -1 19[27] -1 213[36] -1 217[12] -1 288[2] -1 358[10] -1 445[18] -1 515[9] -1 124[25] -1 1170[6] -1 1176[42] -1 650[4] -1 746[5] -1 535[10] -1 -2  SUtility:1615
 328[10] -1 323[6] -1 101[2] -1 136[18] -1 202[5] -1 216[49] -1 129[18] -1 295[30] -1 142[2] -1 264[2] -1 275[6] -1 -2  SUtility:148
 13[8] -1 8[4] -1 31[45] -1 30[4] -1 21[10] -1 32[8] -1 48[60] -1 47[5] -1 17[9] -1 1[20] -1 15[18] -1 46[30] -1 49[15] -1 45[21] -1 33[64] -1 155[20] -1 147[18] -1 135[7] -1 2[24] -1 131[7] -1 50[30] -1 30[14] -1 181[45] -1 90[1] -1 44[18] -1 97[18] -1 18[15] -1 10[18] -1 82[18] -1 98[18] -1 14[24] -1 67[24] -1 70[48] -1 117[15] -1 24[40] -1 57[16] -1 59[8] -1 68[70] -1 96[30] -1 118[6] -1 36[10] -1 37[8] -1 124[50] -1 121[49] -1 253[4] -1 225[6] -1 192[12] -1 120[50] -1 29[48] -1 27[24] -1 51[25] -1 119[12] -1 99[25] -1 166[6] -1 167[6] -1 153[14] -1 168[18] -1 151[18] -1 140[32] -1 72[3] -1 222[8] -1 73[14] -1 254[2] -1 42[48] -1 161[12] -1 193[16] -1 185[40] -1 133[10] -1 148[9] -1 259[20] -1 124[15] -1 -2  SUtility:1487
 17[12] -1 48[12] -1 47[3] -1 45[49] -1 32[14] -1 46[21] -1 1[8] -1 15[14] -1 33[80] -1 -2  SUtility:213
 18[50] -1 839[6] -1 305[8] -1 414[30] -1 402[60] -1 433[63] -1 443[8] -1 390[10] -1 397[21] -1 476[21] -1 487[8] -1 -2  SUtility:285
 17[12] -1 48[54] -1 46[9] -1 33[8] -1 1[20] -1 47[1] -1 45[28] -1 15[18] -1 32[20] -1 2[40] -1 155[4] -1 147[18] -1 135[5] -1 10[16] -1 14[36] -1 96[12] -1 36[4] -1 8[24] -1 90[9] -1 44[18] -1 68[50] -1 50[27] -1 18[35] -1 131[4] -1 97[18] -1 98[16] -1 118[8] -1 117[12] -1 13[12] -1 24[50] -1 57[16] -1 82[20] -1 59[6] -1 37[4] -1 30[4] -1 31[20] -1 67[72] -1 70[8] -1 181[45] -1 21[4] -1 -2  SUtility:787
 48[24] -1 45[21] -1 17[27] -1 32[4] -1 46[30] -1 1[12] -1 15[8] -1 33[64] -1 47[7] -1 -2  SUtility:197
 314[16] -1 150[9] -1 241[72] -1 5[10] -1 293[12] -1 9[3] -1 132[18] -1 454[12] -1 505[18] -1 507[36] -1 115[45] -1 242[2] -1 -2  SUtility:253
 565[21] -1 350[25] -1 527[6] -1 130[4] -1 178[14] -1 228[12] -1 23[10] -1 109[16] -1 81[20] -1 330[2] -1 63[16] -1 243[15] -1 67[80] -1 511[8] -1 338[28] -1 175[2] -1 176[4] -1 2[24] -1 7[18] -1 12[9] -1 4[30] -1 271[12] -1 26[24] -1 493[32] -1 490[50] -1 326[6] -1 494[8] -1 512[9] -1 356[8] -1 306[7] -1 362[2] -1 182[40] -1 177[12] -1 541[10] -1 309[2] -1 170[1] -1 171[20] -1 232[12] -1 302[2] -1 211[20] -1 526[5] -1 233[12] -1 80[42] -1 145[4] -1 248[10] -1 510[12] -1 506[16] -1 204[6] -1 200[6] -1 208[54] -1 199[24] -1 262[10] -1 234[20] -1 266[54] -1 3[6] -1 261[3] -1 28[18] -1 -2  SUtility:943
 46[30] -1 32[16] -1 48[30] -1 15[10] -1 49[3] -1 17[27] -1 1[24] -1 33[40] -1 45[63] -1 47[3] -1 33[8] -1 -2  SUtility:254
 48[54] -1 45[35] -1 32[4] -1 17[3] -1 46[30] -1 33[80] -1 1[4] -1 135[1] -1 8[4] -1 47[8] -1 44[24] -1 15[8] -1 10[12] -1 24[45] -1 31[10] -1 155[8] -1 147[54] -1 2[16] -1 131[4] -1 13[10] -1 90[3] -1 98[14] -1 117[30] -1 118[5] -1 57[10] -1 50[24] -1 14[12] -1 21[20] -1 37[8] -1 82[20] -1 59[3] -1 36[10] -1 30[18] -1 18[20] -1 67[56] -1 68[70] -1 70[72] -1 97[2] -1 181[10] -1 202[25] -1 328[18] -1 275[24] -1 129[6] -1 279[12] -1 136[18] -1 295[24] -1 142[16] -1 264[16] -1 101[9] -1 216[70] -1 323[21] -1 164[10] -1 111[10] -1 376[5] -1 25[7] -1 77[21] -1 11[1] -1 40[2] -1 128[54] -1 94[8] -1 218[6] -1 163[42] -1 173[3] -1 304[60] -1 407[4] -1 281[10] -1 54[28] -1 95[6] -1 116[60] -1 277[1] -1 43[4] -1 165[3] -1 137[3] -1 180[20] -1 236[6] -1 292[10] -1 296[30] -1 322[8] -1 203[9] -1 205[36] -1 239[4] -1 237[21] -1 246[6] -1 245[6] -1 -2  SUtility:1584
 26[16] -1 81[30] -1 243[9] -1 326[12] -1 309[14] -1 512[1] -1 338[4] -1 565[6] -1 175[14] -1 362[6] -1 356[8] -1 130[2] -1 145[9] -1 204[24] -1 177[6] -1 199[24] -1 200[10] -1 211[6] -1 511[36] -1 234[4] -1 228[4] -1 23[18] -1 266[12] -1 306[4] -1 493[20] -1 527[6] -1 176[14] -1 171[8] -1 7[20] -1 170[8] -1 506[18] -1 4[20] -1 232[8] -1 248[7] -1 350[35] -1 12[10] -1 208[42] -1 233[3] -1 271[6] -1 494[5] -1 541[5] -1 510[6] -1 490[25] -1 262[6] -1 178[10] -1 526[5] -1 -2  SUtility:566
 155[12] -1 147[24] -1 135[9] -1 2[12] -1 131[6] -1 13[14] -1 8[32] -1 90[5] -1 50[9] -1 57[10] -1 10[4] -1 14[36] -1 21[2] -1 24[35] -1 82[16] -1 37[4] -1 59[7] -1 18[25] -1 31[40] -1 67[80] -1 70[72] -1 68[80] -1 97[10] -1 30[12] -1 117[6] -1 181[15] -1 118[5] -1 36[16] -1 44[48] -1 124[10] -1 29[30] -1 72[9] -1 27[4] -1 51[15] -1 99[25] -1 120[40] -1 96[30] -1 121[14] -1 166[16] -1 119[2] -1 42[56] -1 73[10] -1 222[24] -1 253[2] -1 254[8] -1 153[4] -1 151[9] -1 193[16] -1 167[12] -1 161[20] -1 140[12] -1 192[30] -1 185[25] -1 719[5] -1 98[14] -1 133[5] -1 148[90] -1 -2  SUtility:1183
 15[4] -1 36[4] -1 33[40] -1 48[48] -1 155[32] -1 131[5] -1 147[18] -1 90[3] -1 45[42] -1 21[2] -1 82[8] -1 18[50] -1 2[28] -1 32[6] -1 37[12] -1 98[2] -1 17[9] -1 47[4] -1 30[20] -1 31[50] -1 13[12] -1 67[72] -1 1[32] -1 46[9] -1 70[72] -1 97[18] -1 24[5] -1 49[3] -1 326[30] -1 8[40] -1 181[50] -1 135[9] -1 199[9] -1 10[18] -1 14[32] -1 510[12] -1 59[2] -1 511[40] -1 44[54] -1 57[6] -1 170[8] -1 118[5] -1 50[18] -1 96[6] -1 30[4] -1 26[24] -1 68[50] -1 306[6] -1 117[18] -1 506[6] -1 204[30] -1 200[12] -1 493[16] -1 512[9] -1 356[8] -1 262[9] -1 362[8] -1 338[16] -1 81[10] -1 350[20] -1 177[16] -1 232[2] -1 565[18] -1 145[3] -1 490[5] -1 243[27] -1 309[6] -1 7[2] -1 176[8] -1 527[20] -1 271[12] -1 211[14] -1 3[30] -1 248[5] -1 233[24] -1 182[4] -1 175[8] -1 12[8] -1 208[6] -1 171[20] -1 23[10] -1 130[10] -1 541[5] -1 526[6] -1 72[2] -1 266[12] -1 28[6] -1 4[20] -1 255[70] -1 178[18] -1 228[2] -1 370[24] -1 494[7] -1 234[20] -1 109[10] -1 80[36] -1 63[16] -1 51[40] -1 349[8] -1 325[18] -1 -2  SUtility:1773
 511[8] -1 309[4] -1 338[40] -1 356[3] -1 526[4] -1 176[18] -1 175[18] -1 541[30] -1 171[12] -1 130[3] -1 145[9] -1 527[18] -1 362[9] -1 204[24] -1 170[9] -1 177[14] -1 178[12] -1 208[48] -1 12[6] -1 234[12] -1 232[6] -1 199[18] -1 7[20] -1 228[6] -1 200[2] -1 4[45] -1 262[4] -1 211[8] -1 271[12] -1 248[4] -1 266[12] -1 23[12] -1 233[3] -1 -2  SUtility:453
 17[9] -1 48[12] -1 46[12] -1 49[3] -1 1[32] -1 32[8] -1 45[21] -1 47[2] -1 15[6] -1 33[64] -1 155[40] -1 44[54] -1 135[4] -1 2[12] -1 147[6] -1 90[6] -1 131[4] -1 13[8] -1 96[18] -1 8[20] -1 37[2] -1 31[45] -1 18[45] -1 30[4] -1 30[18] -1 117[15] -1 50[18] -1 82[10] -1 21[18] -1 57[10] -1 67[24] -1 68[40] -1 70[40] -1 14[16] -1 24[40] -1 10[14] -1 59[1] -1 97[2] -1 36[10] -1 98[20] -1 98[10] -1 181[5] -1 118[7] -1 197[30] -1 221[3] -1 86[42] -1 282[8] -1 104[20] -1 138[7] -1 102[10] -1 297[1] -1 274[24] -1 100[6] -1 454[2] -1 5[2] -1 9[7] -1 507[36] -1 313[5] -1 314[8] -1 293[6] -1 241[80] -1 115[15] -1 505[4] -1 132[8] -1 242[1] -1 150[15] -1 -2  SUtility:1095
 789[2] -1 113[40] -1 319[4] -1 837[12] -1 181[5] -1 845[30] -1 787[3] -1 1499[18] -1 1502[4] -1 1540[45] -1 1070[10] -1 180[28] -1 376[35] -1 202[20] -1 1092[4] -1 292[4] -1 1086[4] -1 1631[30] -1 1074[24] -1 116[6] -1 165[5] -1 1639[12] -1 1085[54] -1 322[18] -1 -2  SUtility:417
 46[24] -1 33[48] -1 47[3] -1 15[8] -1 155[32] -1 17[27] -1 147[36] -1 2[28] -1 48[60] -1 13[10] -1 1[36] -1 96[27] -1 45[28] -1 57[4] -1 37[2] -1 29[18] -1 135[7] -1 131[7] -1 72[9] -1 99[45] -1 90[4] -1 18[35] -1 148[27] -1 8[32] -1 44[6] -1 50[3] -1 10[2] -1 14[4] -1 24[40] -1 21[16] -1 82[10] -1 59[2] -1 509[12] -1 36[14] -1 98[12] -1 27[20] -1 120[40] -1 119[18] -1 73[6] -1 140[12] -1 133[45] -1 30[18] -1 229[10] -1 51[40] -1 728[18] -1 -2  SUtility:905
 639[4] -1 98[18] -1 133[5] -1 148[90] -1 124[20] -1 166[16] -1 51[30] -1 30[12] -1 151[18] -1 254[6] -1 168[6] -1 153[2] -1 167[16] -1 253[9] -1 222[20] -1 2[40] -1 18[20] -1 31[15] -1 68[70] -1 67[64] -1 -2  SUtility:481
 17[15] -1 48[60] -1 45[21] -1 46[15] -1 1[24] -1 47[10] -1 32[4] -1 49[21] -1 15[4] -1 33[40] -1 155[36] -1 135[7] -1 147[36] -1 2[32] -1 131[4] -1 13[10] -1 90[1] -1 18[50] -1 44[12] -1 30[14] -1 31[35] -1 8[20] -1 30[2] -1 57[8] -1 50[3] -1 70[56] -1 67[16] -1 68[60] -1 14[32] -1 10[10] -1 82[18] -1 97[10] -1 98[14] -1 96[3] -1 24[50] -1 21[14] -1 37[18] -1 59[2] -1 181[35] -1 117[18] -1 36[20] -1 118[7] -1 509[16] -1 29[60] -1 27[24] -1 72[3] -1 120[50] -1 73[10] -1 99[5] -1 119[10] -1 148[54] -1 133[45] -1 140[40] -1 129[15] -1 129[21] -1 279[16] -1 142[12] -1 202[35] -1 295[18] -1 328[2] -1 264[20] -1 216[56] -1 164[18] -1 275[3] -1 376[40] -1 323[3] -1 136[12] -1 111[5] -1 101[7] -1 -2  SUtility:1467
 135[10] -1 17[3] -1 1[16] -1 45[70] -1 50[18] -1 18[40] -1 49[21] -1 48[48] -1 2[20] -1 46[6] -1 32[4] -1 15[2] -1 155[40] -1 147[24] -1 30[4] -1 90[1] -1 131[10] -1 67[56] -1 13[18] -1 57[12] -1 8[36] -1 96[6] -1 36[16] -1 181[45] -1 44[60] -1 37[20] -1 31[10] -1 82[4] -1 10[10] -1 14[36] -1 70[40] -1 68[10] -1 138[10] -1 98[2] -1 118[1] -1 98[8] -1 59[8] -1 97[12] -1 282[7] -1 24[5] -1 117[12] -1 21[16] -1 221[6] -1 86[6] -1 197[5] -1 104[12] -1 102[3] -1 297[4] -1 100[15] -1 274[18] -1 -2  SUtility:866
 880[30] -1 894[20] -1 892[1] -1 308[6] -1 341[3] -1 931[10] -1 885[9] -1 860[15] -1 162[4] -1 360[27] -1 908[14] -1 572[27] -1 687[30] -1 568[15] -1 974[72] -1 384[12] -1 933[4] -1 122[6] -1 680[20] -1 578[30] -1 383[2] -1 709[5] -1 595[5] -1 816[9] -1 941[14] -1 103[14] -1 588[40] -1 965[10] -1 -2  SUtility:454
 102[4] -1 50[9] -1 197[10] -1 98[20] -1 8[28] -1 57[6] -1 10[20] -1 131[2] -1 30[10] -1 70[56] -1 31[40] -1 221[3] -1 1[36] -1 46[15] -1 135[9] -1 118[10] -1 13[14] -1 100[15] -1 97[12] -1 45[42] -1 117[3] -1 68[50] -1 138[6] -1 14[36] -1 15[20] -1 274[24] -1 181[5] -1 90[8] -1 297[2] -1 48[18] -1 18[5] -1 47[5] -1 82[20] -1 155[4] -1 104[4] -1 86[12] -1 96[27] -1 -2  SUtility:610
 155[40] -1 147[30] -1 135[4] -1 2[40] -1 13[10] -1 131[2] -1 90[5] -1 8[32] -1 18[5] -1 50[12] -1 30[12] -1 44[6] -1 30[10] -1 57[2] -1 97[2] -1 10[6] -1 14[8] -1 67[16] -1 96[6] -1 36[20] -1 37[10] -1 118[8] -1 59[2] -1 117[15] -1 24[5] -1 98[4] -1 98[10] -1 181[30] -1 124[15] -1 21[16] -1 51[35] -1 70[40] -1 253[4] -1 29[24] -1 27[36] -1 31[30] -1 121[28] -1 72[4] -1 120[30] -1 119[18] -1 167[4] -1 166[4] -1 254[16] -1 222[8] -1 73[10] -1 153[10] -1 82[16] -1 99[40] -1 140[20] -1 168[6] -1 42[56] -1 193[8] -1 161[10] -1 161[10] -1 192[9] -1 225[14] -1 185[10] -1 151[30] -1 -2  SUtility:913
 17[3] -1 33[40] -1 46[21] -1 48[48] -1 1[8] -1 47[5] -1 32[14] -1 15[6] -1 45[42] -1 -2  SUtility:187
 345[5] -1 188[36] -1 360[24] -1 591[8] -1 252[12] -1 51[20] -1 122[27] -1 534[5] -1 342[10] -1 391[15] -1 103[2] -1 448[6] -1 621[4] -1 162[4] -1 557[9] -1 263[9] -1 415[2] -1 480[16] -1 383[10] -1 126[10] -1 310[6] -1 431[36] -1 453[30] -1 401[2] -1 311[63] -1 432[5] -1 442[5] -1 -2  SUtility:381
 722[30] -1 289[5] -1 1114[16] -1 1119[8] -1 72[9] -1 1098[54] -1 1124[18] -1 947[21] -1 939[6] -1 337[18] -1 365[5] -1 1129[1] -1 1107[6] -1 1130[10] -1 231[8] -1 250[10] -1 251[18] -1 290[24] -1 387[36] -1 -2  SUtility:303
 43[16] -1 142[20] -1 202[30] -1 279[14] -1 264[12] -1 180[20] -1 295[48] -1 116[24] -1 328[8] -1 165[5] -1 277[7] -1 292[10] -1 322[12] -1 236[30] -1 376[15] -1 296[3] -1 137[9] -1 -2  SUtility:283
 17[3] -1 46[27] -1 48[24] -1 1[24] -1 47[4] -1 15[8] -1 45[21] -1 155[4] -1 147[42] -1 135[1] -1 131[8] -1 2[8] -1 13[12] -1 44[48] -1 50[27] -1 57[18] -1 10[4] -1 8[16] -1 14[36] -1 90[3] -1 21[12] -1 24[35] -1 82[20] -1 37[16] -1 36[20] -1 96[12] -1 59[5] -1 30[10] -1 31[25] -1 67[80] -1 68[100] -1 18[50] -1 70[32] -1 97[10] -1 98[2] -1 181[45] -1 117[21] -1 118[8] -1 -2  SUtility:841
 586[6] -1 431[30] -1 415[4] -1 715[6] -1 391[18] -1 442[5] -1 437[15] -1 498[9] -1 411[3] -1 679[4] -1 472[12] -1 577[6] -1 674[10] -1 124[25] -1 121[70] -1 185[40] -1 193[12] -1 166[20] -1 225[16] -1 193[18] -1 222[28] -1 151[27] -1 168[4] -1 153[4] -1 167[6] -1 253[6] -1 161[20] -1 192[21] -1 161[20] -1 254[6] -1 -2  SUtility:471
 1005[18] -1 1531[6] -1 1532[20] -1 1548[45] -1 1549[16] -1 1583[14] -1 1412[9] -1 1595[20] -1 1511[50] -1 -2  SUtility:198
 48[18] -1 1[12] -1 32[6] -1 17[27] -1 46[12] -1 33[16] -1 15[16] -1 45[63] -1 47[2] -1 -2  SUtility:172
 124[5] -1 29[48] -1 27[8] -1 51[45] -1 72[10] -1 99[25] -1 42[16] -1 120[25] -1 119[18] -1 140[32] -1 121[63] -1 166[14] -1 254[18] -1 222[36] -1 168[18] -1 253[4] -1 153[8] -1 151[6] -1 193[20] -1 161[8] -1 185[5] -1 225[20] -1 192[18] -1 167[12] -1 73[10] -1 -2  SUtility:492
 17[15] -1 1[28] -1 33[72] -1 46[24] -1 48[54] -1 47[2] -1 45[49] -1 15[6] -1 32[10] -1 155[36] -1 147[42] -1 2[16] -1 18[5] -1 135[10] -1 30[10] -1 31[25] -1 67[48] -1 68[50] -1 70[64] -1 97[10] -1 96[30] -1 90[3] -1 98[2] -1 8[8] -1 10[16] -1 50[6] -1 21[18] -1 24[5] -1 82[4] -1 44[12] -1 59[10] -1 118[6] -1 37[8] -1 36[6] -1 131[8] -1 181[35] -1 13[14] -1 57[16] -1 117[15] -1 14[28] -1 156[72] -1 183[28] -1 138[6] -1 104[12] -1 139[20] -1 289[5] -1 196[32] -1 249[9] -1 522[80] -1 100[6] -1 86[60] -1 313[5] -1 102[4] -1 297[3] -1 662[8] -1 -2  SUtility:1176
 124[50] -1 138[7] -1 183[40] -1 156[56] -1 139[12] -1 104[6] -1 196[80] -1 289[4] -1 641[7] -1 86[24] -1 100[21] -1 102[4] -1 249[21] -1 297[8] -1 274[18] -1 221[4] -1 210[24] -1 -2  SUtility:386
 197[5] -1 86[54] -1 221[6] -1 100[15] -1 104[14] -1 297[4] -1 274[3] -1 138[2] -1 282[2] -1 102[4] -1 -2  SUtility:109
 17[6] -1 33[32] -1 90[3] -1 14[40] -1 37[14] -1 67[48] -1 47[2] -1 46[30] -1 48[30] -1 1[32] -1 45[70] -1 15[4] -1 32[12] -1 155[40] -1 147[48] -1 131[3] -1 135[8] -1 2[4] -1 13[10] -1 50[30] -1 18[5] -1 24[35] -1 82[18] -1 30[12] -1 8[16] -1 57[14] -1 97[14] -1 44[48] -1 10[8] -1 21[4] -1 96[27] -1 59[5] -1 36[14] -1 31[40] -1 68[60] -1 70[40] -1 181[35] -1 98[2] -1 117[27] -1 118[10] -1 -2  SUtility:900
 155[40] -1 2[4] -1 13[18] -1 135[1] -1 147[30] -1 131[1] -1 18[50] -1 90[4] -1 31[50] -1 30[2] -1 30[14] -1 44[42] -1 50[6] -1 8[36] -1 98[2] -1 57[16] -1 14[36] -1 68[20] -1 67[40] -1 10[18] -1 70[72] -1 97[6] -1 118[9] -1 181[35] -1 98[4] -1 117[9] -1 21[14] -1 24[15] -1 36[6] -1 37[10] -1 82[16] -1 59[6] -1 -2  SUtility:632
 1054[8] -1 72[6] -1 120[30] -1 73[4] -1 148[18] -1 29[60] -1 27[16] -1 98[20] -1 119[6] -1 133[30] -1 140[40] -1 99[25] -1 -2  SUtility:263
 481[8] -1 120[45] -1 140[16] -1 123[35] -1 462[18] -1 544[54] -1 124[45] -1 124[30] -1 124[40] -1 99[20] -1 119[8] -1 167[16] -1 73[12] -1 121[14] -1 166[20] -1 222[20] -1 168[6] -1 253[3] -1 151[24] -1 254[20] -1 225[4] -1 153[4] -1 192[30] -1 193[8] -1 185[40] -1 161[12] -1 133[40] -1 148[63] -1 981[20] -1 98[20] -1 -2  SUtility:695
 96[3] -1 46[21] -1 17[30] -1 15[10] -1 155[16] -1 48[6] -1 49[21] -1 1[20] -1 131[5] -1 45[42] -1 32[6] -1 8[12] -1 47[9] -1 33[32] -1 67[40] -1 147[60] -1 135[3] -1 2[24] -1 13[18] -1 90[10] -1 31[5] -1 30[8] -1 18[25] -1 44[30] -1 50[24] -1 37[16] -1 82[18] -1 98[16] -1 57[12] -1 10[14] -1 14[32] -1 118[10] -1 21[18] -1 59[1] -1 24[45] -1 36[6] -1 30[6] -1 181[30] -1 117[21] -1 70[56] -1 68[20] -1 97[8] -1 119[10] -1 509[18] -1 29[24] -1 27[40] -1 72[6] -1 133[40] -1 120[25] -1 148[9] -1 99[5] -1 73[6] -1 140[28] -1 -2  SUtility:1020
 343[20] -1 459[15] -1 467[20] -1 30[2] -1 226[32] -1 543[40] -1 429[40] -1 321[18] -1 1376[24] -1 386[16] -1 417[20] -1 404[42] -1 351[10] -1 425[4] -1 1362[3] -1 320[63] -1 336[4] -1 329[5] -1 423[15] -1 354[7] -1 388[70] -1 340[6] -1 405[36] -1 352[28] -1 382[20] -1 361[21] -1 380[12] -1 373[14] -1 426[60] -1 374[5] -1 1379[3] -1 355[2] -1 416[8] -1 1139[7] -1 1140[4] -1 1128[20] -1 1116[20] -1 368[14] -1 1137[14] -1 1143[24] -1 1145[2] -1 1147[8] -1 1146[5] -1 1111[32] -1 1135[9] -1 1122[3] -1 1120[21] -1 1127[20] -1 -2  SUtility:888
 485[20] -1 500[16] -1 60[5] -1 478[35] -1 484[7] -1 501[10] -1 65[6] -1 30[8] -1 79[6] -1 495[18] -1 503[30] -1 83[4] -1 -2  SUtility:165
 489[4] -1 223[12] -1 209[14] -1 220[9] -1 509[12] -1 119[10] -1 140[16] -1 148[63] -1 27[4] -1 29[36] -1 99[45] -1 120[45] -1 73[12] -1 133[5] -1 261[21] -1 489[32] -1 261[27] -1 973[2] -1 684[36] -1 466[3] -1 909[64] -1 917[14] -1 310[12] -1 311[63] -1 261[9] -1 722[35] -1 126[2] -1 692[60] -1 252[15] -1 453[3] -1 1133[3] -1 715[12] -1 391[15] -1 431[60] -1 415[20] -1 401[18] -1 586[8] -1 442[10] -1 556[20] -1 432[10] -1 754[4] -1 713[5] -1 746[30] -1 721[12] -1 732[6] -1 1098[24] -1 1119[18] -1 744[45] -1 1131[10] -1 365[8] -1 727[10] -1 226[4] -1 343[12] -1 459[18] -1 467[36] -1 386[10] -1 423[21] -1 543[28] -1 645[3] -1 429[25] -1 320[81] -1 329[3] -1 321[24] -1 294[10] -1 336[6] -1 354[7] -1 340[9] -1 380[6] -1 355[18] -1 648[56] -1 434[30] -1 352[8] -1 382[40] -1 404[36] -1 351[50] -1 361[15] -1 367[42] -1 368[4] -1 374[25] -1 664[8] -1 388[14] -1 417[16] -1 373[16] -1 405[32] -1 712[49] -1 425[3] -1 -2  SUtility:1798
 17[6] -1 1[12] -1 46[6] -1 48[54] -1 49[24] -1 47[5] -1 45[7] -1 15[8] -1 32[14] -1 155[36] -1 135[8] -1 147[54] -1 44[6] -1 2[32] -1 50[27] -1 57[18] -1 90[9] -1 10[8] -1 14[4] -1 21[8] -1 24[40] -1 82[8] -1 59[10] -1 37[20] -1 36[4] -1 13[20] -1 30[8] -1 31[10] -1 30[4] -1 67[16] -1 8[40] -1 97[4] -1 98[14] -1 70[16] -1 181[45] -1 118[1] -1 131[4] -1 18[45] -1 231[4] -1 251[12] -1 250[20] -1 290[27] -1 1219[6] -1 924[6] -1 920[6] -1 932[8] -1 1593[6] -1 942[4] -1 951[42] -1 945[18] -1 938[10] -1 1428[7] -1 107[36] -1 1432[4] -1 148[27] -1 1442[9] -1 1436[3] -1 1484[8] -1 133[45] -1 1443[10] -1 -2  SUtility:973
 17[15] -1 33[72] -1 1[20] -1 46[6] -1 47[2] -1 15[8] -1 48[54] -1 32[10] -1 45[63] -1 155[12] -1 135[5] -1 8[20] -1 147[12] -1 2[4] -1 44[12] -1 90[3] -1 50[27] -1 57[2] -1 14[28] -1 21[10] -1 82[16] -1 24[50] -1 37[16] -1 96[15] -1 36[2] -1 13[8] -1 131[6] -1 18[45] -1 -2  SUtility:543
 124[25] -1 435[7] -1 474[15] -1 395[5] -1 428[24] -1 427[18] -1 424[8] -1 473[20] -1 525[2] -1 455[9] -1 1299[20] -1 1281[7] -1 1295[45] -1 1248[12] -1 1232[40] -1 585[42] -1 539[4] -1 -2  SUtility:303
 1507[30] -1 29[30] -1 27[4] -1 99[15] -1 120[10] -1 73[16] -1 140[40] -1 133[25] -1 119[6] -1 148[90] -1 -2  SUtility:266
 17[24] -1 33[24] -1 470[2] -1 113[20] -1 471[54] -1 412[24] -1 283[6] -1 532[12] -1 319[4] -1 366[12] -1 324[27] -1 18[30] -1 315[6] -1 399[28] -1 400[10] -1 430[36] -1 519[10] -1 464[12] -1 20[50] -1 344[7] -1 22[15] -1 611[8] -1 618[5] -1 697[20] -1 1085[30] -1 1070[5] -1 -2  SUtility:481
 17[21] -1 46[18] -1 48[48] -1 1[36] -1 155[28] -1 147[12] -1 2[40] -1 13[10] -1 131[10] -1 135[2] -1 18[10] -1 30[4] -1 68[30] -1 97[6] -1 98[20] -1 31[50] -1 70[48] -1 118[5] -1 67[48] -1 8[32] -1 44[42] -1 181[30] -1 117[27] -1 14[40] -1 57[10] -1 21[20] -1 24[35] -1 10[14] -1 59[8] -1 82[8] -1 37[2] -1 50[24] -1 36[14] -1 124[50] -1 29[12] -1 27[8] -1 51[45] -1 72[4] -1 99[10] -1 120[5] -1 73[12] -1 121[35] -1 222[4] -1 119[14] -1 140[4] -1 166[14] -1 253[6] -1 254[2] -1 167[6] -1 153[8] -1 193[4] -1 161[8] -1 225[8] -1 185[20] -1 192[9] -1 168[16] -1 151[15] -1 96[15] -1 42[80] -1 748[6] -1 148[45] -1 133[20] -1 -2  SUtility:1237
 17[30] -1 46[3] -1 47[8] -1 45[35] -1 1[32] -1 32[18] -1 155[36] -1 147[42] -1 135[6] -1 2[4] -1 131[8] -1 90[6] -1 18[45] -1 13[2] -1 96[12] -1 8[36] -1 50[12] -1 44[36] -1 10[12] -1 14[36] -1 24[35] -1 57[8] -1 82[6] -1 59[10] -1 21[8] -1 37[16] -1 36[20] -1 30[20] -1 31[25] -1 67[40] -1 68[60] -1 70[56] -1 97[10] -1 181[45] -1 118[8] -1 98[6] -1 117[12] -1 -2  SUtility:804
 125[30] -1 141[9] -1 385[2] -1 489[40] -1 220[4] -1 209[6] -1 223[9] -1 261[24] -1 302[4] -1 330[10] -1 909[8] -1 917[18] -1 973[14] -1 684[32] -1 466[2] -1 1291[10] -1 735[12] -1 734[30] -1 299[15] -1 1351[24] -1 1351[12] -1 39[20] -1 1351[3] -1 108[9] -1 108[12] -1 1351[6] -1 737[10] -1 948[42] -1 1351[21] -1 39[28] -1 126[16] -1 1351[15] -1 1351[18] -1 -2  SUtility:515
 1508[2] -1 307[10] -1 387[16] -1 318[4] -1 584[1] -1 436[16] -1 538[45] -1 533[12] -1 637[30] -1 521[30] -1 499[70] -1 1516[27] -1 1517[8] -1 1519[18] -1 1523[3] -1 1527[16] -1 186[2] -1 1534[35] -1 1536[3] -1 1537[9] -1 1538[20] -1 1539[24] -1 1541[45] -1 1542[16] -1 1544[14] -1 387[24] -1 318[40] -1 894[16] -1 637[45] -1 661[8] -1 538[5] -1 533[32] -1 521[12] -1 892[6] -1 360[24] -1 162[4] -1 122[30] -1 436[16] -1 1559[20] -1 308[16] -1 384[48] -1 499[60] -1 103[8] -1 383[20] -1 816[24] -1 680[10] -1 1564[10] -1 709[6] -1 568[12] -1 341[7] -1 578[12] -1 581[18] -1 588[24] -1 595[7] -1 1570[8] -1 1573[2] -1 572[15] -1 1582[16] -1 -2  SUtility:1081
 205[28] -1 239[4] -1 245[9] -1 345[15] -1 203[9] -1 163[48] -1 77[15] -1 173[15] -1 246[20] -1 237[6] -1 11[9] -1 51[20] -1 188[28] -1 103[8] -1 591[80] -1 480[6] -1 190[18] -1 342[30] -1 534[2] -1 448[30] -1 360[24] -1 341[2] -1 122[30] -1 384[12] -1 162[12] -1 557[12] -1 263[3] -1 621[18] -1 383[20] -1 308[12] -1 -2  SUtility:545
 1[20] -1 47[3] -1 15[20] -1 27[8] -1 72[4] -1 120[40] -1 119[8] -1 48[18] -1 45[7] -1 166[12] -1 147[48] -1 13[6] -1 31[40] -1 67[48] -1 68[80] -1 33[32] -1 17[27] -1 46[12] -1 2[12] -1 117[21] -1 50[27] -1 10[12] -1 192[9] -1 59[7] -1 37[18] -1 36[10] -1 18[15] -1 70[48] -1 181[35] -1 118[6] -1 8[8] -1 57[2] -1 32[16] -1 155[16] -1 131[1] -1 30[12] -1 97[14] -1 98[12] -1 90[6] -1 14[12] -1 21[16] -1 24[25] -1 135[5] -1 82[2] -1 44[6] -1 96[3] -1 162[2] -1 122[24] -1 424[10] -1 435[7] -1 455[6] -1 473[16] -1 474[21] -1 525[14] -1 383[20] -1 308[20] -1 384[60] -1 341[10] -1 51[30] -1 99[15] -1 140[20] -1 167[4] -1 253[7] -1 153[12] -1 151[27] -1 193[12] -1 225[2] -1 35[18] -1 76[12] -1 29[54] -1 73[8] -1 121[49] -1 124[50] -1 168[4] -1 254[10] -1 42[8] -1 161[2] -1 185[45] -1 222[8] -1 103[12] -1 75[35] -1 395[50] -1 427[18] -1 360[18] -1 38[40] -1 585[18] -1 428[24] -1 280[12] -1 539[9] -1 148[81] -1 133[25] -1 509[14] -1 124[35] -1 389[50] -1 486[2] -1 -2  SUtility:1859
 43[20] -1 279[12] -1 142[4] -1 202[5] -1 264[10] -1 328[10] -1 116[54] -1 165[3] -1 180[24] -1 277[2] -1 296[30] -1 322[16] -1 376[15] -1 292[8] -1 236[27] -1 137[4] -1 295[42] -1 203[30] -1 77[12] -1 163[60] -1 173[3] -1 237[30] -1 245[4] -1 11[7] -1 239[20] -1 246[2] -1 205[20] -1 -2  SUtility:474
 17[21] -1 48[12] -1 47[7] -1 10[12] -1 46[6] -1 33[32] -1 21[16] -1 1[40] -1 45[21] -1 15[20] -1 24[30] -1 155[16] -1 147[24] -1 2[8] -1 135[1] -1 13[10] -1 131[5] -1 8[8] -1 90[6] -1 44[42] -1 18[40] -1 50[18] -1 30[12] -1 31[20] -1 14[4] -1 82[4] -1 98[2] -1 37[2] -1 59[4] -1 67[48] -1 68[70] -1 70[8] -1 117[24] -1 97[8] -1 57[14] -1 36[10] -1 96[9] -1 181[40] -1 118[8] -1 279[10] -1 328[2] -1 129[15] -1 101[10] -1 111[3] -1 142[16] -1 202[45] -1 295[42] -1 264[16] -1 216[56] -1 323[18] -1 275[6] -1 136[4] -1 164[4] -1 376[50] -1 -2  SUtility:979
 17[6] -1 1[28] -1 48[12] -1 49[27] -1 46[6] -1 47[2] -1 15[12] -1 45[42] -1 33[72] -1 32[4] -1 -2  SUtility:211
 17[21] -1 46[15] -1 48[36] -1 33[40] -1 1[40] -1 47[2] -1 45[14] -1 15[6] -1 1008[4] -1 -2  SUtility:178
 17[6] -1 46[30] -1 45[56] -1 49[3] -1 32[8] -1 15[18] -1 47[1] -1 470[7] -1 412[42] -1 113[8] -1 471[24] -1 90[5] -1 324[15] -1 366[4] -1 131[4] -1 13[4] -1 315[10] -1 519[16] -1 283[20] -1 399[70] -1 430[84] -1 30[12] -1 400[2] -1 532[6] -1 18[35] -1 30[14] -1 70[80] -1 344[6] -1 319[16] -1 98[18] -1 464[12] -1 118[8] -1 611[8] -1 618[9] -1 22[10] -1 -2  SUtility:671
 17[30] -1 48[48] -1 46[15] -1 45[35] -1 155[32] -1 147[48] -1 2[8] -1 8[4] -1 44[18] -1 14[20] -1 82[18] -1 37[16] -1 57[6] -1 50[18] -1 36[20] -1 13[18] -1 67[24] -1 31[5] -1 68[10] -1 26[8] -1 243[18] -1 306[10] -1 81[45] -1 493[24] -1 490[50] -1 326[21] -1 488[24] -1 3[21] -1 51[15] -1 72[7] -1 182[20] -1 628[9] -1 80[6] -1 494[7] -1 1195[14] -1 726[6] -1 1206[10] -1 688[12] -1 -2  SUtility:720
 19[9] -1 445[18] -1 456[20] -1 215[18] -1 537[9] -1 358[16] -1 718[25] -1 270[6] -1 515[12] -1 213[48] -1 287[16] -1 288[10] -1 217[42] -1 -2  SUtility:249
 155[20] -1 2[32] -1 18[5] -1 30[4] -1 30[6] -1 31[20] -1 68[70] -1 135[2] -1 50[6] -1 10[14] -1 21[6] -1 129[12] -1 90[4] -1 8[16] -1 44[6] -1 37[2] -1 57[18] -1 142[8] -1 24[25] -1 147[54] -1 295[12] -1 216[35] -1 131[2] -1 13[20] -1 96[12] -1 59[8] -1 82[8] -1 37[12] -1 36[20] -1 14[36] -1 36[2] -1 -2  SUtility:497
 509[4] -1 72[1] -1 27[40] -1 73[12] -1 140[4] -1 148[27] -1 29[54] -1 120[45] -1 119[18] -1 133[35] -1 99[50] -1 713[9] -1 722[40] -1 732[3] -1 289[7] -1 746[5] -1 721[12] -1 1114[12] -1 1124[6] -1 1119[18] -1 1098[12] -1 365[4] -1 939[3] -1 1149[16] -1 1107[6] -1 1134[14] -1 1138[16] -1 1150[12] -1 1142[10] -1 1180[15] -1 1129[9] -1 947[21] -1 1162[2] -1 1130[1] -1 -2  SUtility:543
 17[12] -1 48[48] -1 49[21] -1 47[10] -1 15[8] -1 45[14] -1 1[12] -1 32[10] -1 227[16] -1 381[30] -1 -2  SUtility:181
 1054[20] -1 29[60] -1 98[12] -1 72[2] -1 99[10] -1 27[12] -1 120[25] -1 119[18] -1 73[18] -1 133[45] -1 140[40] -1 148[27] -1 -2  SUtility:289
 49[12] -1 33[24] -1 2[12] -1 67[40] -1 50[27] -1 70[48] -1 14[24] -1 24[20] -1 68[30] -1 120[30] -1 133[10] -1 -2  SUtility:277
 17[15] -1 46[30] -1 47[8] -1 1[16] -1 45[42] -1 15[14] -1 33[56] -1 48[60] -1 32[16] -1 155[40] -1 147[54] -1 131[6] -1 13[8] -1 2[16] -1 30[8] -1 18[30] -1 67[8] -1 31[40] -1 97[18] -1 68[40] -1 70[24] -1 181[15] -1 118[7] -1 117[18] -1 98[14] -1 -2  SUtility:603
 47[8] -1 155[16] -1 147[60] -1 131[2] -1 13[12] -1 90[2] -1 8[40] -1 10[18] -1 96[12] -1 82[10] -1 36[16] -1 31[35] -1 97[16] -1 117[24] -1 17[24] -1 48[54] -1 45[42] -1 32[12] -1 46[27] -1 1[32] -1 15[18] -1 26[4] -1 33[64] -1 109[20] -1 135[9] -1 18[30] -1 2[32] -1 50[24] -1 14[16] -1 44[54] -1 24[15] -1 59[4] -1 81[30] -1 37[10] -1 57[6] -1 30[20] -1 21[14] -1 68[80] -1 70[48] -1 118[3] -1 98[6] -1 67[8] -1 181[15] -1 29[12] -1 27[12] -1 140[28] -1 120[15] -1 166[6] -1 222[4] -1 254[14] -1 168[20] -1 153[6] -1 161[12] -1 193[2] -1 192[21] -1 72[6] -1 112[30] -1 3[30] -1 63[64] -1 182[8] -1 28[12] -1 80[24] -1 39[24] -1 51[25] -1 92[5] -1 214[6] -1 124[10] -1 99[25] -1 119[20] -1 167[16] -1 185[10] -1 73[14] -1 121[49] -1 253[8] -1 151[18] -1 225[12] -1 81[25] -1 -2  SUtility:1585
 319[14] -1 122[24] -1 1613[10] -1 263[9] -1 1650[6] -1 345[20] -1 457[18] -1 1662[36] -1 1664[54] -1 1668[10] -1 1678[45] -1 468[7] -1 -2  SUtility:253
 72[6] -1 261[18] -1 51[50] -1 330[10] -1 119[16] -1 182[32] -1 109[20] -1 28[2] -1 302[9] -1 80[54] -1 120[30] -1 133[30] -1 1615[30] -1 148[54] -1 73[12] -1 29[6] -1 140[12] -1 98[2] -1 99[45] -1 1615[12] -1 27[36] -1 -2  SUtility:486
 46[6] -1 49[24] -1 15[16] -1 33[56] -1 17[12] -1 48[30] -1 1[40] -1 45[70] -1 32[6] -1 47[10] -1 147[42] -1 90[6] -1 30[2] -1 59[3] -1 10[2] -1 14[16] -1 82[12] -1 155[36] -1 135[6] -1 2[24] -1 131[10] -1 13[10] -1 8[8] -1 44[42] -1 18[5] -1 31[40] -1 50[3] -1 36[20] -1 67[56] -1 68[80] -1 98[6] -1 96[3] -1 57[10] -1 21[16] -1 118[6] -1 70[48] -1 97[18] -1 24[25] -1 156[32] -1 117[27] -1 181[45] -1 37[8] -1 289[9] -1 104[2] -1 138[7] -1 183[12] -1 139[2] -1 249[6] -1 196[16] -1 98[20] -1 221[3] -1 100[6] -1 641[1] -1 641[4] -1 104[6] -1 86[6] -1 102[7] -1 138[7] -1 274[24] -1 297[4] -1 72[9] -1 948[63] -1 3[21] -1 63[64] -1 51[25] -1 28[4] -1 1088[24] -1 182[20] -1 1096[3] -1 109[14] -1 80[60] -1 -2  SUtility:1386
 34[7] -1 81[15] -1 711[27] -1 757[2] -1 717[15] -1 494[5] -1 326[12] -1 565[18] -1 506[10] -1 763[25] -1 510[30] -1 511[24] -1 350[25] -1 338[32] -1 781[24] -1 1043[16] -1 362[10] -1 176[4] -1 772[50] -1 526[6] -1 541[25] -1 356[5] -1 171[4] -1 130[2] -1 1047[56] -1 204[12] -1 145[8] -1 512[4] -1 170[3] -1 178[10] -1 806[18] -1 200[18] -1 208[48] -1 7[6] -1 211[2] -1 822[24] -1 232[14] -1 233[15] -1 23[16] -1 1021[14] -1 262[6] -1 248[3] -1 271[24] -1 266[30] -1 177[6] -1 228[4] -1 686[10] -1 3[27] -1 457[10] -1 446[20] -1 58[10] -1 61[30] -1 349[16] -1 72[6] -1 28[2] -1 325[21] -1 80[24] -1 370[18] -1 -2  SUtility:928
 48[12] -1 45[56] -1 32[8] -1 17[24] -1 46[9] -1 1[24] -1 47[5] -1 15[14] -1 33[72] -1 13[14] -1 44[54] -1 155[32] -1 147[6] -1 131[1] -1 67[80] -1 2[32] -1 96[12] -1 135[5] -1 90[9] -1 8[4] -1 30[16] -1 50[27] -1 18[45] -1 70[72] -1 31[35] -1 68[40] -1 98[2] -1 97[20] -1 181[45] -1 57[14] -1 10[10] -1 14[36] -1 21[10] -1 82[10] -1 59[9] -1 24[25] -1 36[6] -1 118[1] -1 37[20] -1 117[30] -1 163[30] -1 77[21] -1 11[6] -1 756[10] -1 25[7] -1 304[80] -1 55[16] -1 54[36] -1 40[2] -1 95[2] -1 173[9] -1 94[32] -1 128[24] -1 1075[50] -1 1083[28] -1 94[24] -1 218[14] -1 281[9] -1 407[10] -1 142[6] -1 116[48] -1 43[16] -1 296[9] -1 202[25] -1 279[6] -1 295[6] -1 328[12] -1 264[14] -1 376[20] -1 137[9] -1 165[8] -1 180[8] -1 236[9] -1 101[4] -1 292[3] -1 277[10] -1 322[14] -1 164[16] -1 323[21] -1 216[56] -1 129[3] -1 275[6] -1 111[10] -1 337[20] -1 136[8] -1 -2  SUtility:1723
 1075[35] -1 11[10] -1 94[36] -1 77[9] -1 281[2] -1 304[30] -1 173[18] -1 128[48] -1 25[5] -1 163[18] -1 54[16] -1 95[1] -1 40[14] -1 1083[40] -1 218[20] -1 407[18] -1 203[18] -1 237[21] -1 203[9] -1 173[12] -1 239[10] -1 245[6] -1 246[12] -1 163[6] -1 77[12] -1 11[6] -1 246[12] -1 245[3] -1 237[24] -1 237[18] -1 -2  SUtility:489
 17[18] -1 46[12] -1 48[18] -1 33[40] -1 1[8] -1 47[7] -1 45[35] -1 15[10] -1 32[16] -1 1602[2] -1 381[15] -1 -2  SUtility:181
 155[12] -1 2[12] -1 147[6] -1 135[1] -1 131[7] -1 13[2] -1 30[2] -1 18[5] -1 44[48] -1 50[21] -1 31[15] -1 90[4] -1 8[12] -1 96[12] -1 67[16] -1 57[6] -1 82[6] -1 68[20] -1 70[8] -1 14[24] -1 21[16] -1 10[10] -1 181[50] -1 98[4] -1 118[3] -1 36[10] -1 59[2] -1 97[2] -1 37[10] -1 24[35] -1 117[9] -1 -2  SUtility:390
 47[2] -1 45[35] -1 46[24] -1 135[1] -1 18[45] -1 32[8] -1 17[9] -1 50[30] -1 1[4] -1 48[24] -1 57[8] -1 24[50] -1 59[5] -1 15[4] -1 155[12] -1 2[36] -1 68[20] -1 33[56] -1 98[16] -1 118[7] -1 13[12] -1 147[24] -1 10[6] -1 131[1] -1 90[3] -1 82[12] -1 44[42] -1 8[4] -1 21[4] -1 96[15] -1 37[12] -1 14[8] -1 36[14] -1 67[64] -1 31[35] -1 30[8] -1 97[20] -1 156[48] -1 117[15] -1 70[16] -1 181[40] -1 249[30] -1 183[28] -1 196[40] -1 104[4] -1 138[7] -1 289[4] -1 139[12] -1 86[48] -1 522[80] -1 100[24] -1 102[3] -1 297[7] -1 274[6] -1 641[7] -1 221[8] -1 -2  SUtility:1107
 17[27] -1 46[27] -1 1[32] -1 49[21] -1 47[8] -1 48[18] -1 45[56] -1 15[4] -1 32[10] -1 -2  SUtility:203
 1035[10] -1 1000[6] -1 1034[50] -1 3[3] -1 28[10] -1 424[8] -1 525[14] -1 889[40] -1 896[1] -1 585[24] -1 539[5] -1 124[35] -1 873[4] -1 270[4] -1 990[4] -1 996[3] -1 1027[15] -1 435[3] -1 1007[27] -1 1013[54] -1 455[4] -1 497[32] -1 1029[3] -1 1026[21] -1 1050[2] -1 977[27] -1 1049[25] -1 383[16] -1 491[20] -1 520[48] -1 746[10] -1 1062[21] -1 341[7] -1 243[30] -1 898[30] -1 490[15] -1 494[5] -1 326[6] -1 306[8] -1 309[6] -1 428[24] -1 103[14] -1 512[10] -1 473[14] -1 308[6] -1 684[4] -1 466[10] -1 162[20] -1 215[10] -1 217[6] -1 989[9] -1 395[40] -1 969[4] -1 122[3] -1 1015[30] -1 1041[9] -1 427[20] -1 1039[5] -1 1036[14] -1 474[18] -1 360[21] -1 384[42] -1 897[7] -1 1053[2] -1 341[7] -1 607[8] -1 753[3] -1 109[10] -1 866[18] -1 81[50] -1 287[12] -1 987[6] -1 1009[40] -1 493[32] -1 1004[8] -1 444[12] -1 565[18] -1 506[12] -1 510[12] -1 350[30] -1 745[7] -1 620[4] -1 26[32] -1 511[40] -1 338[32] -1 63[8] -1 182[12] -1 80[24] -1 148[63] -1 1054[6] -1 124[35] -1 133[10] -1 -2  SUtility:1549
 155[8] -1 147[12] -1 135[3] -1 2[16] -1 131[4] -1 18[5] -1 13[10] -1 90[8] -1 8[8] -1 44[30] -1 57[20] -1 96[15] -1 14[40] -1 21[6] -1 24[25] -1 82[20] -1 59[5] -1 50[15] -1 37[4] -1 10[6] -1 30[6] -1 31[20] -1 67[64] -1 68[90] -1 36[16] -1 181[15] -1 70[64] -1 117[3] -1 118[10] -1 97[16] -1 98[10] -1 124[20] -1 29[18] -1 27[32] -1 51[40] -1 72[5] -1 99[35] -1 73[14] -1 119[20] -1 121[63] -1 166[6] -1 222[40] -1 167[12] -1 168[12] -1 140[36] -1 120[20] -1 253[1] -1 254[12] -1 153[10] -1 151[12] -1 193[2] -1 192[21] -1 161[12] -1 185[5] -1 225[14] -1 1275[18] -1 133[10] -1 148[9] -1 124[25] -1 873[20] -1 215[10] -1 270[8] -1 217[18] -1 287[14] -1 103[4] -1 990[3] -1 360[24] -1 987[16] -1 996[9] -1 1226[4] -1 1001[10] -1 162[4] -1 1233[5] -1 1213[6] -1 122[24] -1 594[4] -1 663[40] -1 383[6] -1 384[30] -1 514[2] -1 85[4] -1 308[14] -1 746[50] -1 341[5] -1 69[20] -1 608[15] -1 3[24] -1 63[80] -1 109[16] -1 182[40] -1 1077[3] -1 28[20] -1 80[36] -1 1081[16] -1 -2  SUtility:1702
 17[9] -1 46[24] -1 49[30] -1 48[36] -1 1[12] -1 45[56] -1 32[18] -1 15[20] -1 135[2] -1 147[30] -1 47[2] -1 18[15] -1 155[32] -1 2[24] -1 90[8] -1 8[20] -1 44[24] -1 50[6] -1 10[2] -1 36[10] -1 31[45] -1 30[2] -1 13[6] -1 96[9] -1 131[5] -1 24[45] -1 57[4] -1 67[72] -1 98[18] -1 118[2] -1 21[12] -1 59[2] -1 70[64] -1 37[12] -1 82[6] -1 68[100] -1 14[36] -1 181[45] -1 97[18] -1 117[6] -1 197[15] -1 100[21] -1 104[20] -1 138[8] -1 86[48] -1 282[6] -1 221[1] -1 102[8] -1 274[27] -1 297[3] -1 -2  SUtility:1046
 17[30] -1 46[15] -1 48[60] -1 1[36] -1 47[7] -1 45[7] -1 15[4] -1 32[14] -1 33[16] -1 155[8] -1 147[6] -1 135[6] -1 2[12] -1 131[2] -1 18[30] -1 13[2] -1 90[4] -1 96[27] -1 8[12] -1 50[18] -1 44[48] -1 57[16] -1 10[18] -1 14[16] -1 21[16] -1 -2  SUtility:430
 155[8] -1 2[24] -1 50[12] -1 10[10] -1 90[10] -1 8[28] -1 14[28] -1 21[8] -1 24[10] -1 36[12] -1 18[35] -1 59[4] -1 67[40] -1 30[16] -1 68[40] -1 98[16] -1 181[5] -1 118[7] -1 96[9] -1 156[8] -1 183[32] -1 289[3] -1 196[40] -1 138[1] -1 249[9] -1 139[6] -1 104[4] -1 641[6] -1 100[30] -1 86[36] -1 221[3] -1 297[1] -1 102[4] -1 274[15] -1 146[9] -1 313[3] -1 184[40] -1 194[12] -1 154[20] -1 219[5] -1 179[2] -1 224[10] -1 522[50] -1 662[18] -1 454[18] -1 314[20] -1 505[6] -1 150[21] -1 293[3] -1 9[8] -1 132[12] -1 241[72] -1 507[12] -1 115[50] -1 242[2] -1 5[3] -1 -2  SUtility:916
 156[8] -1 221[6] -1 156[64] -1 104[20] -1 183[40] -1 196[24] -1 138[4] -1 139[2] -1 249[3] -1 289[9] -1 197[35] -1 9[3] -1 98[20] -1 5[8] -1 274[15] -1 100[27] -1 102[3] -1 86[60] -1 297[9] -1 150[9] -1 115[15] -1 314[16] -1 454[20] -1 293[15] -1 313[2] -1 505[10] -1 507[32] -1 242[2] -1 241[8] -1 132[4] -1 -2  SUtility:493
 47[9] -1 50[30] -1 31[25] -1 14[12] -1 135[1] -1 2[8] -1 117[24] -1 44[24] -1 48[6] -1 33[72] -1 155[24] -1 147[6] -1 8[32] -1 18[10] -1 57[8] -1 13[20] -1 17[24] -1 1[28] -1 46[21] -1 274[15] -1 131[5] -1 36[6] -1 67[48] -1 68[100] -1 30[18] -1 59[9] -1 90[3] -1 10[18] -1 24[45] -1 21[12] -1 138[3] -1 82[2] -1 297[7] -1 37[20] -1 98[16] -1 97[20] -1 118[1] -1 197[25] -1 181[45] -1 104[14] -1 70[56] -1 100[21] -1 221[8] -1 86[36] -1 102[2] -1 282[5] -1 -2  SUtility:944
 113[16] -1 519[12] -1 32[14] -1 33[72] -1 324[27] -1 400[20] -1 20[15] -1 22[30] -1 319[20] -1 202[25] -1 101[1] -1 164[12] -1 323[27] -1 275[12] -1 1639[30] -1 -2  SUtility:333
 2[20] -1 44[60] -1 30[6] -1 24[5] -1 82[6] -1 97[2] -1 98[16] -1 8[36] -1 135[1] -1 155[36] -1 147[60] -1 50[30] -1 131[7] -1 13[6] -1 90[4] -1 18[10] -1 36[20] -1 31[40] -1 14[40] -1 21[18] -1 37[12] -1 118[6] -1 10[2] -1 98[16] -1 57[14] -1 68[50] -1 181[40] -1 67[80] -1 59[8] -1 70[64] -1 193[20] -1 117[18] -1 151[6] -1 161[2] -1 225[2] -1 124[5] -1 51[15] -1 119[20] -1 27[8] -1 29[18] -1 121[63] -1 222[32] -1 72[9] -1 166[16] -1 168[16] -1 193[8] -1 120[40] -1 185[50] -1 99[40] -1 254[4] -1 153[2] -1 161[20] -1 192[24] -1 253[5] -1 73[16] -1 167[16] -1 140[4] -1 719[45] -1 148[27] -1 133[10] -1 -2  SUtility:1276
 1049[20] -1 990[1] -1 1027[12] -1 360[21] -1 497[12] -1 1000[54] -1 1039[3] -1 745[5] -1 1035[20] -1 520[60] -1 977[6] -1 594[32] -1 663[15] -1 -2  SUtility:261
 17[24] -1 48[6] -1 1[28] -1 46[30] -1 47[10] -1 15[10] -1 32[8] -1 33[8] -1 45[70] -1 155[12] -1 135[4] -1 147[42] -1 90[5] -1 2[40] -1 50[3] -1 44[54] -1 10[12] -1 57[4] -1 14[28] -1 8[36] -1 24[50] -1 82[2] -1 37[12] -1 36[8] -1 59[2] -1 131[9] -1 18[25] -1 13[16] -1 31[30] -1 30[12] -1 67[40] -1 68[60] -1 21[8] -1 96[21] -1 70[72] -1 97[16] -1 98[18] -1 181[35] -1 117[21] -1 118[8] -1 -2  SUtility:899
 641[9] -1 86[48] -1 100[12] -1 98[14] -1 221[1] -1 274[12] -1 102[6] -1 297[9] -1 1227[4] -1 1251[8] -1 313[10] -1 360[15] -1 103[6] -1 162[14] -1 122[27] -1 383[4] -1 308[2] -1 341[4] -1 384[60] -1 -2  SUtility:265
 48[6] -1 32[10] -1 49[21] -1 17[30] -1 1[36] -1 45[14] -1 46[18] -1 33[40] -1 47[6] -1 15[4] -1 -2  SUtility:185
 17[30] -1 17[30] -1 17[6] -1 17[21] -1 17[6] -1 17[24] -1 17[3] -1 17[15] -1 17[12] -1 17[24] -1 17[18] -1 17[6] -1 17[15] -1 17[3] -1 -2  SUtility:213
 1554[4] -1 215[4] -1 726[10] -1 688[42] -1 1206[6] -1 13[4] -1 131[7] -1 44[60] -1 50[21] -1 90[8] -1 57[12] -1 10[12] -1 14[36] -1 21[6] -1 8[20] -1 24[30] -1 82[16] -1 59[3] -1 36[10] -1 37[2] -1 63[16] -1 917[16] -1 -2  SUtility:345
 274[21] -1 219[10] -1 104[6] -1 138[8] -1 224[9] -1 102[3] -1 138[10] -1 86[60] -1 297[3] -1 219[4] -1 146[12] -1 98[6] -1 86[18] -1 184[45] -1 154[10] -1 224[3] -1 104[16] -1 313[1] -1 194[16] -1 297[10] -1 179[18] -1 313[10] -1 102[3] -1 194[4] -1 98[16] -1 154[45] -1 274[6] -1 184[30] -1 179[18] -1 100[9] -1 662[14] -1 522[40] -1 104[6] -1 297[8] -1 138[6] -1 98[14] -1 313[8] -1 662[4] -1 86[24] -1 100[12] -1 102[3] -1 98[12] -1 662[14] -1 708[27] -1 100[15] -1 297[4] -1 138[9] -1 313[1] -1 86[42] -1 104[8] -1 102[8] -1 -2  SUtility:709
 17[6] -1 32[20] -1 48[42] -1 46[18] -1 49[27] -1 1[20] -1 15[10] -1 47[8] -1 33[24] -1 45[42] -1 155[12] -1 13[20] -1 50[9] -1 30[18] -1 31[20] -1 96[24] -1 2[4] -1 135[3] -1 147[36] -1 21[20] -1 131[8] -1 18[10] -1 90[1] -1 8[12] -1 44[60] -1 10[6] -1 117[12] -1 36[18] -1 118[8] -1 59[3] -1 68[30] -1 14[20] -1 27[32] -1 82[8] -1 509[10] -1 57[2] -1 24[10] -1 37[6] -1 29[30] -1 120[30] -1 98[8] -1 73[20] -1 99[40] -1 72[4] -1 148[72] -1 140[20] -1 119[10] -1 133[35] -1 -2  SUtility:908
 255[21] -1 255[14] -1 3[6] -1 51[45] -1 63[16] -1 109[16] -1 325[27] -1 349[16] -1 72[5] -1 80[6] -1 370[12] -1 182[40] -1 28[14] -1 -2  SUtility:238
 129[24] -1 295[24] -1 142[8] -1 46[3] -1 101[4] -1 264[2] -1 111[4] -1 323[24] -1 155[24] -1 135[4] -1 31[50] -1 68[40] -1 70[64] -1 21[2] -1 37[2] -1 118[5] -1 17[27] -1 48[12] -1 45[35] -1 1[20] -1 2[24] -1 67[48] -1 82[8] -1 36[6] -1 47[9] -1 13[6] -1 8[8] -1 50[27] -1 14[20] -1 33[40] -1 30[14] -1 15[10] -1 96[12] -1 32[18] -1 147[18] -1 131[2] -1 90[3] -1 77[6] -1 98[16] -1 40[2] -1 59[2] -1 181[35] -1 44[18] -1 57[18] -1 10[6] -1 94[8] -1 18[10] -1 279[8] -1 216[14] -1 97[6] -1 24[35] -1 117[30] -1 136[20] -1 202[45] -1 328[4] -1 275[15] -1 164[2] -1 756[4] -1 376[25] -1 173[9] -1 304[80] -1 54[28] -1 95[9] -1 197[20] -1 104[20] -1 100[21] -1 25[1] -1 11[7] -1 128[42] -1 86[24] -1 274[9] -1 163[6] -1 55[8] -1 138[6] -1 102[5] -1 221[4] -1 297[7] -1 -2  SUtility:1286
 403[6] -1 774[18] -1 459[21] -1 30[20] -1 429[10] -1 276[14] -1 346[5] -1 359[10] -1 758[6] -1 386[20] -1 793[16] -1 779[4] -1 467[12] -1 343[4] -1 226[24] -1 81[15] -1 26[20] -1 243[21] -1 306[4] -1 490[45] -1 493[40] -1 326[15] -1 494[7] -1 565[18] -1 506[12] -1 511[40] -1 125[48] -1 3[24] -1 51[35] -1 63[56] -1 72[6] -1 109[14] -1 141[7] -1 182[36] -1 28[20] -1 80[30] -1 385[3] -1 -2  SUtility:706
 1218[12] -1 457[18] -1 28[10] -1 80[54] -1 72[3] -1 272[20] -1 446[40] -1 3[18] -1 267[3] -1 58[50] -1 61[12] -1 -2  SUtility:240
 135[10] -1 10[12] -1 59[4] -1 57[2] -1 118[4] -1 155[12] -1 147[48] -1 8[12] -1 14[28] -1 18[15] -1 90[8] -1 21[8] -1 50[3] -1 2[28] -1 13[8] -1 131[4] -1 30[4] -1 67[80] -1 97[4] -1 98[16] -1 24[10] -1 36[14] -1 44[54] -1 68[20] -1 37[2] -1 82[16] -1 31[45] -1 181[40] -1 70[32] -1 96[27] -1 117[18] -1 -2  SUtility:588
 17[9] -1 46[27] -1 48[18] -1 33[16] -1 47[6] -1 45[70] -1 1[40] -1 15[4] -1 32[6] -1 227[12] -1 381[15] -1 -2  SUtility:223
 48[30] -1 17[6] -1 46[6] -1 1[36] -1 47[3] -1 15[4] -1 45[56] -1 32[18] -1 155[28] -1 90[10] -1 135[4] -1 2[24] -1 147[48] -1 57[2] -1 14[36] -1 8[16] -1 50[24] -1 31[15] -1 67[8] -1 44[36] -1 10[18] -1 18[40] -1 98[16] -1 30[18] -1 68[20] -1 181[15] -1 70[32] -1 96[15] -1 97[4] -1 118[5] -1 21[14] -1 117[18] -1 82[8] -1 131[6] -1 36[20] -1 24[40] -1 37[2] -1 13[6] -1 59[7] -1 442[10] -1 310[54] -1 453[9] -1 692[60] -1 126[6] -1 415[6] -1 431[12] -1 556[12] -1 586[8] -1 715[18] -1 391[6] -1 401[4] -1 432[7] -1 311[70] -1 252[9] -1 33[40] -1 -2  SUtility:1045
 997[3] -1 788[16] -1 762[40] -1 158[35] -1 156[48] -1 139[18] -1 183[4] -1 104[20] -1 138[5] -1 289[7] -1 249[6] -1 196[64] -1 641[8] -1 100[21] -1 86[24] -1 221[10] -1 297[8] -1 274[12] -1 102[9] -1 -2  SUtility:358
 338[40] -1 51[40] -1 26[24] -1 81[30] -1 78[12] -1 26[4] -1 130[10] -1 145[6] -1 306[7] -1 511[32] -1 243[24] -1 565[24] -1 490[35] -1 80[36] -1 362[4] -1 175[4] -1 356[9] -1 63[72] -1 3[9] -1 177[10] -1 327[16] -1 204[12] -1 109[4] -1 182[28] -1 72[8] -1 28[8] -1 240[18] -1 64[30] -1 -2  SUtility:556
 566[20] -1 318[4] -1 307[4] -1 584[3] -1 387[16] -1 533[36] -1 436[16] -1 499[60] -1 599[20] -1 603[8] -1 616[2] -1 617[15] -1 742[10] -1 743[9] -1 755[5] -1 619[70] -1 614[18] -1 740[10] -1 601[50] -1 739[25] -1 637[20] -1 521[30] -1 538[30] -1 -2  SUtility:481
 17[3] -1 46[6] -1 48[12] -1 1[4] -1 47[3] -1 45[70] -1 15[2] -1 32[18] -1 33[24] -1 155[16] -1 147[12] -1 131[4] -1 135[6] -1 2[24] -1 90[8] -1 13[16] -1 96[18] -1 18[10] -1 8[28] -1 44[12] -1 50[9] -1 57[4] -1 14[24] -1 21[4] -1 24[50] -1 10[20] -1 82[4] -1 124[20] -1 29[6] -1 51[20] -1 72[5] -1 99[10] -1 27[24] -1 120[5] -1 73[8] -1 119[12] -1 140[40] -1 121[21] -1 166[2] -1 222[12] -1 167[16] -1 168[12] -1 30[16] -1 253[8] -1 254[20] -1 153[8] -1 151[27] -1 161[12] -1 225[14] -1 185[40] -1 192[12] -1 193[4] -1 -2  SUtility:785
 30[12] -1 204[21] -1 266[54] -1 124[40] -1 29[36] -1 120[35] -1 27[8] -1 99[5] -1 73[14] -1 119[2] -1 2[8] -1 155[40] -1 147[6] -1 135[2] -1 13[6] -1 90[6] -1 8[36] -1 131[5] -1 2[40] -1 50[30] -1 44[12] -1 14[12] -1 21[20] -1 24[10] -1 82[18] -1 37[6] -1 36[4] -1 18[15] -1 31[45] -1 67[48] -1 10[20] -1 57[14] -1 68[50] -1 70[72] -1 98[18] -1 181[20] -1 117[24] -1 18[40] -1 118[3] -1 -2  SUtility:857
 1[4] -1 33[64] -1 47[8] -1 32[14] -1 46[3] -1 48[6] -1 15[6] -1 45[70] -1 33[8] -1 -2  SUtility:183
 252[30] -1 431[12] -1 311[14] -1 203[9] -1 205[36] -1 239[4] -1 163[30] -1 77[12] -1 245[4] -1 173[21] -1 237[9] -1 11[6] -1 246[4] -1 -2  SUtility:191
 1181[15] -1 29[54] -1 270[18] -1 27[20] -1 217[12] -1 287[16] -1 133[45] -1 148[54] -1 1181[6] -1 -2  SUtility:240
 285[54] -1 278[8] -1 210[24] -1 291[12] -1 303[1] -1 475[1] -1 387[20] -1 637[50] -1 533[16] -1 1279[14] -1 1185[6] -1 1243[2] -1 1672[18] -1 318[12] -1 436[6] -1 521[15] -1 1283[30] -1 1285[16] -1 1297[9] -1 1687[18] -1 1691[3] -1 1222[60] -1 307[10] -1 584[5] -1 538[50] -1 499[80] -1 1289[4] -1 1237[12] -1 1175[4] -1 1296[3] -1 1697[4] -1 27[24] -1 120[5] -1 121[35] -1 168[10] -1 153[18] -1 193[6] -1 185[50] -1 99[25] -1 73[6] -1 167[16] -1 192[18] -1 124[40] -1 29[60] -1 140[20] -1 119[6] -1 222[36] -1 254[2] -1 166[8] -1 253[8] -1 151[18] -1 161[18] -1 225[2] -1 -2  SUtility:998
 48[24] -1 17[21] -1 46[21] -1 33[64] -1 1[40] -1 47[6] -1 15[4] -1 32[10] -1 45[49] -1 -2  SUtility:239
 17[24] -1 46[30] -1 48[6] -1 47[8] -1 45[14] -1 32[8] -1 33[56] -1 15[4] -1 1[12] -1 470[1] -1 471[42] -1 412[36] -1 131[1] -1 113[4] -1 90[6] -1 18[10] -1 13[8] -1 324[9] -1 399[70] -1 315[1] -1 430[24] -1 464[24] -1 400[14] -1 519[6] -1 20[15] -1 283[20] -1 22[45] -1 611[7] -1 30[20] -1 319[2] -1 344[2] -1 618[8] -1 366[36] -1 532[10] -1 97[8] -1 767[1] -1 789[18] -1 830[18] -1 787[24] -1 796[6] -1 821[3] -1 798[30] -1 840[18] -1 828[4] -1 835[6] -1 845[6] -1 837[3] -1 1304[3] -1 805[24] -1 1313[72] -1 -2  SUtility:827
 155[4] -1 2[4] -1 44[24] -1 50[27] -1 10[4] -1 14[40] -1 57[12] -1 24[30] -1 37[20] -1 31[5] -1 -2  SUtility:170
 1054[12] -1 29[6] -1 99[45] -1 72[7] -1 140[40] -1 73[20] -1 148[18] -1 27[40] -1 133[25] -1 98[12] -1 120[35] -1 119[14] -1 -2  SUtility:274
 1[24] -1 96[30] -1 118[5] -1 142[20] -1 264[14] -1 111[6] -1 90[9] -1 59[8] -1 181[40] -1 15[16] -1 147[54] -1 18[10] -1 8[40] -1 57[10] -1 37[14] -1 97[10] -1 31[20] -1 17[18] -1 2[36] -1 46[9] -1 33[80] -1 48[24] -1 47[2] -1 45[21] -1 32[6] -1 13[8] -1 279[12] -1 216[49] -1 24[30] -1 36[4] -1 67[32] -1 50[9] -1 129[21] -1 376[30] -1 82[18] -1 131[8] -1 68[10] -1 275[30] -1 155[40] -1 135[10] -1 14[20] -1 44[30] -1 30[10] -1 70[48] -1 136[4] -1 99[10] -1 140[40] -1 117[27] -1 10[14] -1 21[6] -1 98[10] -1 202[45] -1 328[4] -1 323[6] -1 295[18] -1 101[1] -1 164[8] -1 2[12] -1 509[14] -1 29[36] -1 27[8] -1 72[10] -1 73[16] -1 119[8] -1 148[81] -1 120[15] -1 133[10] -1 126[8] -1 431[30] -1 252[27] -1 391[27] -1 401[4] -1 311[63] -1 432[8] -1 442[3] -1 453[15] -1 310[12] -1 415[8] -1 -2  SUtility:1553
 17[18] -1 155[36] -1 147[36] -1 131[3] -1 135[1] -1 90[9] -1 13[16] -1 8[32] -1 50[12] -1 44[48] -1 14[16] -1 21[14] -1 24[40] -1 57[6] -1 10[16] -1 82[20] -1 59[7] -1 2[28] -1 18[40] -1 37[12] -1 36[2] -1 -2  SUtility:412
 17[6] -1 46[30] -1 48[48] -1 47[3] -1 45[35] -1 1[24] -1 15[20] -1 32[16] -1 155[16] -1 147[18] -1 135[10] -1 131[7] -1 2[28] -1 90[5] -1 18[15] -1 13[4] -1 96[24] -1 8[24] -1 50[24] -1 44[12] -1 10[4] -1 14[16] -1 24[50] -1 57[8] -1 59[8] -1 37[10] -1 30[10] -1 31[25] -1 36[8] -1 82[16] -1 129[30] -1 21[16] -1 202[45] -1 279[2] -1 264[12] -1 328[8] -1 101[10] -1 142[2] -1 295[36] -1 323[12] -1 216[35] -1 275[18] -1 164[12] -1 136[10] -1 111[6] -1 376[25] -1 -2  SUtility:803
 17[30] -1 46[27] -1 48[48] -1 49[30] -1 1[32] -1 45[63] -1 32[16] -1 15[18] -1 47[10] -1 33[32] -1 33[64] -1 33[72] -1 33[48] -1 -2  SUtility:490
 756[20] -1 155[8] -1 147[18] -1 135[1] -1 2[24] -1 131[10] -1 18[25] -1 31[10] -1 67[72] -1 13[2] -1 70[56] -1 97[4] -1 98[20] -1 117[30] -1 30[6] -1 181[30] -1 118[2] -1 90[4] -1 44[42] -1 50[18] -1 57[12] -1 10[10] -1 14[16] -1 756[6] -1 24[20] -1 82[10] -1 59[7] -1 37[14] -1 36[18] -1 8[16] -1 163[48] -1 77[12] -1 25[8] -1 173[18] -1 11[9] -1 21[14] -1 40[6] -1 304[10] -1 54[40] -1 55[20] -1 128[36] -1 94[12] -1 95[6] -1 218[14] -1 218[14] -1 407[10] -1 173[6] -1 94[36] -1 281[4] -1 43[8] -1 43[20] -1 142[16] -1 202[15] -1 279[6] -1 295[12] -1 328[18] -1 116[48] -1 137[5] -1 165[4] -1 180[20] -1 277[3] -1 264[2] -1 292[5] -1 296[15] -1 236[21] -1 322[20] -1 376[30] -1 -2  SUtility:1122
 25[5] -1 11[8] -1 756[6] -1 137[9] -1 292[5] -1 236[21] -1 163[42] -1 54[32] -1 304[60] -1 95[6] -1 77[12] -1 55[16] -1 173[27] -1 56[28] -1 128[24] -1 40[18] -1 180[12] -1 277[7] -1 165[6] -1 296[18] -1 43[32] -1 116[18] -1 322[6] -1 -2  SUtility:418
 32[18] -1 155[20] -1 30[4] -1 46[3] -1 45[28] -1 17[6] -1 147[6] -1 47[9] -1 1[28] -1 18[15] -1 48[30] -1 33[72] -1 31[40] -1 13[20] -1 15[6] -1 10[8] -1 135[10] -1 36[20] -1 2[4] -1 70[56] -1 67[32] -1 68[20] -1 97[2] -1 181[50] -1 98[8] -1 90[1] -1 44[12] -1 117[30] -1 50[12] -1 24[20] -1 21[4] -1 8[24] -1 57[2] -1 59[3] -1 14[12] -1 131[5] -1 82[10] -1 118[4] -1 37[20] -1 285[60] -1 210[60] -1 303[5] -1 278[6] -1 291[6] -1 475[5] -1 282[3] -1 138[2] -1 102[7] -1 197[45] -1 104[6] -1 86[24] -1 274[27] -1 221[4] -1 100[27] -1 297[2] -1 -2  SUtility:963
 26[36] -1 81[35] -1 243[21] -1 490[40] -1 306[5] -1 493[36] -1 326[30] -1 565[6] -1 494[1] -1 506[16] -1 489[12] -1 223[12] -1 220[1] -1 209[10] -1 -2  SUtility:261
 124[15] -1 168[12] -1 225[12] -1 748[10] -1 124[45] -1 873[10] -1 270[16] -1 215[6] -1 217[12] -1 360[27] -1 103[18] -1 987[14] -1 989[18] -1 996[18] -1 308[16] -1 384[48] -1 122[30] -1 341[2] -1 1027[15] -1 1007[18] -1 990[4] -1 1009[20] -1 1004[8] -1 1013[6] -1 162[6] -1 969[3] -1 444[3] -1 1365[4] -1 287[12] -1 92[7] -1 1466[2] -1 594[20] -1 1309[10] -1 69[36] -1 663[20] -1 746[40] -1 514[4] -1 383[12] -1 85[1] -1 444[30] -1 1035[10] -1 1015[18] -1 1029[2] -1 1041[5] -1 497[32] -1 1039[4] -1 1000[60] -1 1026[12] -1 1050[9] -1 1036[21] -1 1049[15] -1 1034[20] -1 1062[9] -1 977[6] -1 745[5] -1 491[16] -1 520[12] -1 620[14] -1 -2  SUtility:880
 470[5] -1 412[12] -1 113[12] -1 90[5] -1 399[21] -1 30[10] -1 532[20] -1 519[2] -1 611[5] -1 319[16] -1 324[27] -1 315[7] -1 430[120] -1 18[35] -1 400[16] -1 283[14] -1 366[28] -1 70[64] -1 20[25] -1 118[9] -1 22[25] -1 471[42] -1 98[16] -1 117[21] -1 131[7] -1 13[20] -1 181[50] -1 97[2] -1 618[6] -1 344[1] -1 839[3] -1 900[10] -1 72[8] -1 912[12] -1 464[30] -1 29[24] -1 907[9] -1 848[25] -1 305[24] -1 418[6] -1 402[36] -1 902[8] -1 513[14] -1 443[3] -1 476[21] -1 433[14] -1 414[50] -1 390[6] -1 487[20] -1 397[6] -1 -2  SUtility:972
 72[2] -1 121[28] -1 167[2] -1 151[18] -1 225[2] -1 259[16] -1 148[45] -1 17[6] -1 33[32] -1 1[12] -1 15[10] -1 155[12] -1 147[54] -1 131[6] -1 90[8] -1 13[16] -1 135[7] -1 8[20] -1 57[10] -1 21[2] -1 59[4] -1 44[60] -1 10[18] -1 24[25] -1 36[8] -1 96[9] -1 30[16] -1 70[24] -1 98[2] -1 117[21] -1 46[18] -1 48[36] -1 31[20] -1 97[14] -1 118[9] -1 45[7] -1 197[45] -1 18[25] -1 104[8] -1 86[48] -1 274[6] -1 138[6] -1 102[6] -1 68[20] -1 181[45] -1 47[10] -1 32[4] -1 124[15] -1 27[36] -1 120[35] -1 29[60] -1 51[30] -1 140[32] -1 100[30] -1 168[6] -1 73[10] -1 2[20] -1 166[2] -1 253[3] -1 254[14] -1 161[8] -1 193[14] -1 192[15] -1 133[20] -1 50[21] -1 14[24] -1 82[10] -1 37[4] -1 67[24] -1 746[30] -1 1676[18] -1 221[1] -1 297[8] -1 1679[3] -1 99[10] -1 119[20] -1 222[12] -1 153[10] -1 185[45] -1 1374[20] -1 1679[5] -1 936[18] -1 722[40] -1 732[5] -1 16[27] -1 387[8] -1 1729[14] -1 1377[4] -1 289[9] -1 345[10] -1 713[1] -1 721[27] -1 1759[27] -1 1373[4] -1 -2  SUtility:1631
 728[12] -1 229[40] -1 1010[8] -1 148[54] -1 133[5] -1 142[4] -1 111[9] -1 129[12] -1 279[8] -1 202[50] -1 129[3] -1 264[8] -1 328[14] -1 295[6] -1 275[27] -1 101[9] -1 216[70] -1 323[24] -1 164[12] -1 136[16] -1 376[25] -1 -2  SUtility:416
 15[12] -1 46[15] -1 1[36] -1 47[7] -1 381[9] -1 17[24] -1 45[28] -1 32[20] -1 33[72] -1 227[16] -1 -2  SUtility:239
 155[36] -1 90[1] -1 8[16] -1 96[24] -1 30[4] -1 37[10] -1 82[12] -1 21[10] -1 2[16] -1 24[50] -1 135[5] -1 147[6] -1 50[21] -1 36[14] -1 18[40] -1 181[25] -1 70[56] -1 44[48] -1 98[12] -1 31[45] -1 57[18] -1 13[12] -1 131[10] -1 67[48] -1 59[10] -1 68[80] -1 97[14] -1 14[28] -1 10[12] -1 118[4] -1 117[3] -1 29[48] -1 168[16] -1 222[4] -1 167[4] -1 99[35] -1 161[18] -1 161[12] -1 27[32] -1 254[18] -1 72[8] -1 124[45] -1 121[7] -1 51[15] -1 119[14] -1 151[30] -1 120[50] -1 185[25] -1 225[20] -1 73[2] -1 166[4] -1 253[9] -1 153[10] -1 42[48] -1 140[12] -1 193[6] -1 192[15] -1 719[30] -1 133[30] -1 148[27] -1 -2  SUtility:1284
 686[50] -1 3[15] -1 457[16] -1 72[3] -1 58[25] -1 61[18] -1 325[6] -1 446[40] -1 30[2] -1 349[64] -1 28[20] -1 370[9] -1 80[30] -1 1649[24] -1 29[18] -1 98[10] -1 418[3] -1 902[64] -1 900[7] -1 848[30] -1 912[40] -1 148[72] -1 907[12] -1 133[25] -1 1252[15] -1 1715[14] -1 -2  SUtility:632
 1450[2] -1 1621[8] -1 29[42] -1 902[24] -1 418[30] -1 133[20] -1 900[9] -1 912[40] -1 848[30] -1 148[9] -1 907[21] -1 -2  SUtility:235
 155[20] -1 2[28] -1 147[48] -1 131[7] -1 135[4] -1 13[12] -1 18[50] -1 90[2] -1 96[9] -1 8[36] -1 44[54] -1 50[21] -1 57[12] -1 30[10] -1 31[35] -1 67[48] -1 68[20] -1 70[48] -1 97[6] -1 98[4] -1 117[6] -1 118[7] -1 181[5] -1 10[10] -1 21[16] -1 14[20] -1 24[25] -1 82[18] -1 37[2] -1 59[4] -1 36[16] -1 129[12] -1 142[2] -1 279[8] -1 202[30] -1 328[16] -1 295[54] -1 264[6] -1 101[9] -1 216[49] -1 275[3] -1 323[15] -1 111[3] -1 164[2] -1 136[4] -1 376[15] -1 337[8] -1 43[40] -1 137[8] -1 116[12] -1 180[8] -1 165[7] -1 236[3] -1 277[9] -1 292[4] -1 296[3] -1 322[8] -1 749[24] -1 -2  SUtility:965
 81[45] -1 527[10] -1 306[8] -1 130[4] -1 12[9] -1 204[21] -1 145[3] -1 298[16] -1 461[8] -1 420[36] -1 187[3] -1 80[60] -1 -2  SUtility:223
 67[24] -1 2[8] -1 415[6] -1 715[4] -1 401[12] -1 310[12] -1 311[49] -1 126[16] -1 245[1] -1 692[6] -1 556[10] -1 391[18] -1 432[2] -1 453[3] -1 203[30] -1 163[24] -1 246[14] -1 43[12] -1 116[18] -1 165[5] -1 180[32] -1 277[9] -1 137[7] -1 236[30] -1 292[4] -1 296[21] -1 -2  SUtility:377
 1061[24] -1 135[1] -1 147[30] -1 90[4] -1 8[24] -1 44[42] -1 131[5] -1 2[12] -1 57[12] -1 50[9] -1 59[5] -1 18[20] -1 21[20] -1 14[24] -1 82[8] -1 13[18] -1 30[6] -1 31[5] -1 96[18] -1 24[35] -1 37[12] -1 67[80] -1 97[10] -1 36[10] -1 68[10] -1 98[14] -1 117[9] -1 118[4] -1 70[16] -1 181[5] -1 10[10] -1 756[20] -1 509[10] -1 1547[9] -1 231[6] -1 190[3] -1 197[25] -1 437[30] -1 129[6] -1 126[16] -1 713[3] -1 210[12] -1 156[56] -1 459[27] -1 26[8] -1 124[15] -1 77[15] -1 756[14] -1 173[21] -1 163[12] -1 11[1] -1 25[4] -1 40[10] -1 95[3] -1 55[14] -1 304[10] -1 54[32] -1 56[20] -1 94[36] -1 128[30] -1 124[20] -1 218[20] -1 1663[9] -1 1075[35] -1 1670[24] -1 1673[24] -1 1675[42] -1 -2  SUtility:1144
 17[15] -1 46[6] -1 48[30] -1 49[3] -1 1[36] -1 155[28] -1 147[6] -1 135[4] -1 2[16] -1 131[7] -1 13[18] -1 30[18] -1 31[25] -1 10[8] -1 8[4] -1 44[54] -1 70[48] -1 82[10] -1 67[32] -1 50[15] -1 96[27] -1 18[35] -1 90[5] -1 37[16] -1 181[45] -1 97[8] -1 21[2] -1 24[30] -1 59[3] -1 68[50] -1 57[6] -1 36[20] -1 98[14] -1 117[15] -1 14[12] -1 118[6] -1 129[24] -1 142[10] -1 202[15] -1 279[4] -1 295[30] -1 216[56] -1 275[21] -1 136[8] -1 164[2] -1 323[15] -1 328[16] -1 101[4] -1 376[20] -1 111[8] -1 264[16] -1 -2  SUtility:926
 129[3] -1 279[14] -1 295[6] -1 142[10] -1 264[2] -1 275[21] -1 376[30] -1 111[10] -1 136[20] -1 101[8] -1 164[16] -1 328[18] -1 323[6] -1 202[50] -1 216[42] -1 -2  SUtility:256
 641[9] -1 100[24] -1 86[6] -1 221[9] -1 297[1] -1 274[6] -1 102[5] -1 677[1] -1 387[32] -1 318[32] -1 307[9] -1 810[5] -1 436[18] -1 768[30] -1 826[16] -1 887[40] -1 584[9] -1 950[90] -1 984[60] -1 533[16] -1 499[60] -1 817[6] -1 904[24] -1 915[9] -1 934[48] -1 886[6] -1 926[56] -1 752[12] -1 538[15] -1 521[27] -1 637[5] -1 -2  SUtility:686
 31[5] -1 10[2] -1 59[2] -1 119[8] -1 44[24] -1 82[20] -1 117[12] -1 48[36] -1 47[1] -1 32[16] -1 99[10] -1 135[7] -1 98[8] -1 8[8] -1 57[2] -1 37[10] -1 97[6] -1 36[18] -1 1[4] -1 15[2] -1 72[8] -1 73[18] -1 155[36] -1 30[14] -1 13[2] -1 21[2] -1 17[6] -1 45[28] -1 147[60] -1 27[28] -1 30[2] -1 118[5] -1 181[30] -1 96[24] -1 509[20] -1 140[8] -1 148[81] -1 -2  SUtility:573
 454[20] -1 293[30] -1 313[9] -1 314[6] -1 9[9] -1 150[27] -1 241[56] -1 507[28] -1 5[7] -1 132[14] -1 115[45] -1 242[3] -1 505[10] -1 -2  SUtility:264
 1622[6] -1 17[24] -1 1[4] -1 48[48] -1 46[30] -1 33[72] -1 47[7] -1 45[42] -1 15[8] -1 32[10] -1 -2  SUtility:251
 872[4] -1 1506[9] -1 1666[30] -1 314[14] -1 505[20] -1 507[40] -1 242[8] -1 98[16] -1 150[6] -1 293[15] -1 9[8] -1 454[16] -1 241[72] -1 115[10] -1 150[6] -1 132[2] -1 5[5] -1 241[8] -1 100[24] -1 86[54] -1 313[7] -1 507[12] -1 86[6] -1 102[2] -1 115[10] -1 454[12] -1 293[30] -1 242[9] -1 505[2] -1 9[3] -1 138[9] -1 104[14] -1 274[18] -1 132[10] -1 314[16] -1 5[3] -1 104[2] -1 641[1] -1 1169[30] -1 872[8] -1 146[30] -1 224[2] -1 297[8] -1 1506[2] -1 221[6] -1 766[3] -1 1666[9] -1 662[4] -1 183[28] -1 454[14] -1 751[50] -1 184[30] -1 154[45] -1 219[4] -1 1262[3] -1 194[4] -1 708[12] -1 522[10] -1 249[15] -1 179[10] -1 289[6] -1 1547[4] -1 1543[30] -1 156[32] -1 139[18] -1 196[72] -1 18[5] -1 181[25] -1 1770[18] -1 1730[32] -1 2[4] -1 31[25] -1 67[72] -1 97[20] -1 30[12] -1 68[60] -1 117[21] -1 70[16] -1 118[5] -1 30[12] -1 -2  SUtility:1349
 17[18] -1 1[28] -1 45[7] -1 32[14] -1 49[9] -1 48[48] -1 46[6] -1 47[6] -1 15[2] -1 33[80] -1 -2  SUtility:218
 17[12] -1 46[24] -1 48[54] -1 1[8] -1 47[4] -1 45[56] -1 15[10] -1 32[2] -1 33[40] -1 155[16] -1 147[60] -1 2[12] -1 135[7] -1 131[5] -1 90[7] -1 96[30] -1 18[10] -1 13[10] -1 30[4] -1 31[15] -1 70[40] -1 68[20] -1 67[32] -1 98[14] -1 181[35] -1 117[15] -1 118[9] -1 8[4] -1 97[16] -1 57[6] -1 44[42] -1 21[12] -1 50[24] -1 24[40] -1 59[6] -1 14[20] -1 37[20] -1 36[12] -1 10[18] -1 82[20] -1 210[36] -1 303[2] -1 285[36] -1 291[10] -1 278[4] -1 475[8] -1 756[8] -1 43[24] -1 77[24] -1 25[10] -1 173[9] -1 142[20] -1 295[18] -1 304[80] -1 328[20] -1 279[16] -1 163[24] -1 55[18] -1 40[16] -1 54[8] -1 128[18] -1 11[3] -1 95[9] -1 264[10] -1 137[8] -1 202[10] -1 116[54] -1 180[8] -1 94[8] -1 236[21] -1 277[2] -1 292[5] -1 296[15] -1 165[4] -1 322[12] -1 376[20] -1 129[21] -1 216[35] -1 323[30] -1 275[6] -1 111[8] -1 101[4] -1 136[6] -1 164[6] -1 337[10] -1 -2  SUtility:1515
 522[80] -1 224[10] -1 194[18] -1 219[8] -1 184[50] -1 179[20] -1 154[45] -1 72[8] -1 73[12] -1 146[21] -1 222[16] -1 254[14] -1 161[8] -1 193[6] -1 124[30] -1 120[10] -1 192[3] -1 121[14] -1 29[48] -1 168[12] -1 27[40] -1 185[10] -1 51[40] -1 99[20] -1 119[4] -1 140[32] -1 166[8] -1 167[20] -1 253[2] -1 151[3] -1 153[4] -1 225[10] -1 -2  SUtility:626
 2[36] -1 90[4] -1 8[12] -1 50[24] -1 57[14] -1 10[18] -1 21[10] -1 82[16] -1 44[60] -1 59[4] -1 14[28] -1 36[10] -1 24[15] -1 37[4] -1 147[30] -1 70[80] -1 181[45] -1 98[12] -1 13[6] -1 67[8] -1 131[1] -1 31[10] -1 124[50] -1 72[7] -1 51[30] -1 73[20] -1 42[56] -1 99[20] -1 120[45] -1 119[10] -1 121[14] -1 166[6] -1 222[28] -1 168[8] -1 167[4] -1 193[4] -1 161[10] -1 140[20] -1 185[5] -1 225[8] -1 151[9] -1 29[42] -1 -2  SUtility:843
 29[24] -1 27[32] -1 72[3] -1 120[20] -1 73[14] -1 140[12] -1 121[49] -1 167[4] -1 222[36] -1 254[14] -1 153[6] -1 161[4] -1 185[25] -1 30[12] -1 99[25] -1 124[15] -1 166[10] -1 253[6] -1 193[20] -1 225[12] -1 51[10] -1 119[4] -1 168[14] -1 151[18] -1 192[18] -1 -2  SUtility:407
 202[20] -1 295[54] -1 137[2] -1 180[20] -1 322[12] -1 376[45] -1 43[8] -1 142[12] -1 279[10] -1 264[20] -1 328[2] -1 116[60] -1 165[9] -1 236[9] -1 277[10] -1 292[1] -1 296[27] -1 216[63] -1 129[6] -1 101[3] -1 323[24] -1 111[1] -1 275[24] -1 164[12] -1 136[8] -1 77[30] -1 237[12] -1 203[15] -1 205[32] -1 163[12] -1 239[10] -1 173[12] -1 245[5] -1 11[6] -1 246[2] -1 -2  SUtility:598
 470[3] -1 471[60] -1 113[16] -1 131[10] -1 13[12] -1 18[25] -1 30[6] -1 532[2] -1 366[12] -1 70[48] -1 97[10] -1 98[16] -1 181[20] -1 117[21] -1 118[10] -1 412[48] -1 324[24] -1 315[8] -1 400[16] -1 283[20] -1 430[24] -1 319[8] -1 399[70] -1 464[48] -1 519[20] -1 20[30] -1 344[6] -1 22[5] -1 611[1] -1 618[6] -1 90[4] -1 -2  SUtility:609
 282[5] -1 124[45] -1 29[60] -1 72[2] -1 51[40] -1 42[56] -1 99[25] -1 120[30] -1 119[4] -1 73[10] -1 140[4] -1 121[7] -1 167[12] -1 1010[24] -1 148[90] -1 133[25] -1 -2  SUtility:439
 125[30] -1 109[2] -1 3[18] -1 63[16] -1 72[4] -1 182[8] -1 51[25] -1 385[4] -1 141[8] -1 28[8] -1 80[60] -1 -2  SUtility:183
 147[42] -1 8[12] -1 46[21] -1 59[5] -1 49[18] -1 31[40] -1 2[8] -1 17[30] -1 1[36] -1 10[10] -1 45[21] -1 131[2] -1 30[6] -1 48[30] -1 57[8] -1 181[10] -1 96[9] -1 155[36] -1 135[9] -1 90[5] -1 82[2] -1 44[54] -1 50[6] -1 13[2] -1 98[6] -1 18[50] -1 30[16] -1 67[72] -1 36[14] -1 68[70] -1 21[2] -1 14[16] -1 70[8] -1 24[30] -1 37[20] -1 97[18] -1 118[2] -1 117[15] -1 -2  SUtility:761
 17[9] -1 135[1] -1 17[15] -1 46[24] -1 8[40] -1 33[64] -1 17[3] -1 18[30] -1 48[36] -1 47[5] -1 32[14] -1 155[4] -1 147[60] -1 131[5] -1 13[14] -1 17[6] -1 1[32] -1 45[28] -1 17[30] -1 15[2] -1 90[7] -1 30[20] -1 44[42] -1 10[16] -1 24[35] -1 70[72] -1 36[8] -1 67[56] -1 117[27] -1 2[20] -1 17[27] -1 31[10] -1 50[12] -1 57[16] -1 14[24] -1 21[12] -1 59[3] -1 68[60] -1 82[18] -1 37[8] -1 98[10] -1 97[18] -1 118[1] -1 181[45] -1 96[18] -1 -2  SUtility:1007
 96[9] -1 17[6] -1 1[20] -1 46[3] -1 48[48] -1 45[21] -1 135[2] -1 32[6] -1 15[2] -1 147[18] -1 47[7] -1 18[45] -1 49[9] -1 8[24] -1 33[8] -1 155[36] -1 2[24] -1 131[3] -1 90[4] -1 13[2] -1 30[14] -1 44[36] -1 30[20] -1 68[50] -1 31[25] -1 181[15] -1 98[8] -1 118[8] -1 57[4] -1 10[2] -1 117[12] -1 21[6] -1 50[9] -1 14[12] -1 97[2] -1 70[40] -1 36[20] -1 59[7] -1 67[80] -1 82[6] -1 37[18] -1 24[15] -1 29[36] -1 254[20] -1 124[50] -1 51[45] -1 193[20] -1 27[4] -1 119[6] -1 120[45] -1 121[35] -1 222[24] -1 151[18] -1 168[18] -1 99[50] -1 167[2] -1 153[14] -1 72[9] -1 73[2] -1 140[32] -1 253[8] -1 192[9] -1 185[35] -1 42[24] -1 161[18] -1 225[10] -1 166[16] -1 -2  SUtility:1256
 257[27] -1 210[42] -1 303[6] -1 278[12] -1 291[16] -1 285[36] -1 475[8] -1 566[16] -1 307[6] -1 637[10] -1 318[12] -1 584[5] -1 436[6] -1 533[40] -1 521[18] -1 538[20] -1 499[80] -1 387[4] -1 601[50] -1 614[21] -1 599[12] -1 616[14] -1 603[20] -1 742[25] -1 743[21] -1 740[30] -1 619[35] -1 755[45] -1 617[21] -1 739[40] -1 1744[18] -1 892[9] -1 360[12] -1 894[24] -1 1753[16] -1 162[4] -1 383[4] -1 308[6] -1 384[54] -1 341[3] -1 103[10] -1 122[21] -1 680[30] -1 709[7] -1 816[15] -1 572[9] -1 568[27] -1 687[48] -1 588[40] -1 595[8] -1 818[4] -1 846[8] -1 825[14] -1 819[2] -1 581[36] -1 156[64] -1 -2  SUtility:1191
 39[12] -1 72[2] -1 92[5] -1 80[36] -1 30[4] -1 28[2] -1 51[30] -1 63[80] -1 109[20] -1 214[18] -1 182[24] -1 30[2] -1 112[30] -1 -2  SUtility:265
 46[15] -1 1[12] -1 17[9] -1 48[36] -1 33[16] -1 47[7] -1 45[42] -1 155[24] -1 135[1] -1 147[12] -1 2[24] -1 90[2] -1 131[10] -1 18[35] -1 24[15] -1 82[12] -1 59[8] -1 13[6] -1 30[8] -1 31[35] -1 68[40] -1 97[2] -1 96[27] -1 98[8] -1 181[45] -1 44[36] -1 8[20] -1 50[3] -1 57[12] -1 10[4] -1 21[6] -1 14[24] -1 36[2] -1 37[10] -1 252[12] -1 67[8] -1 70[16] -1 117[27] -1 118[5] -1 126[10] -1 311[35] -1 310[42] -1 401[14] -1 391[12] -1 415[6] -1 431[54] -1 432[9] -1 442[9] -1 453[12] -1 -2  SUtility:839
 8[24] -1 14[28] -1 70[64] -1 509[4] -1 120[15] -1 49[9] -1 33[32] -1 48[30] -1 47[8] -1 17[21] -1 1[40] -1 135[9] -1 45[7] -1 27[8] -1 99[20] -1 50[12] -1 15[12] -1 30[12] -1 37[20] -1 98[14] -1 82[16] -1 147[36] -1 13[8] -1 46[6] -1 90[1] -1 67[72] -1 30[10] -1 32[18] -1 96[3] -1 24[10] -1 29[12] -1 155[4] -1 72[7] -1 10[6] -1 131[2] -1 119[4] -1 117[18] -1 44[60] -1 140[4] -1 18[25] -1 2[8] -1 68[60] -1 21[18] -1 31[50] -1 97[16] -1 57[8] -1 181[35] -1 36[12] -1 59[3] -1 118[7] -1 73[16] -1 133[35] -1 148[63] -1 -2  SUtility:1042
 17[12] -1 155[28] -1 135[9] -1 2[28] -1 147[18] -1 68[60] -1 18[5] -1 67[64] -1 99[40] -1 31[35] -1 70[24] -1 97[2] -1 181[40] -1 117[3] -1 222[32] -1 118[2] -1 193[10] -1 124[15] -1 29[6] -1 27[20] -1 51[25] -1 72[5] -1 73[20] -1 120[15] -1 119[2] -1 140[40] -1 121[21] -1 166[6] -1 167[18] -1 253[8] -1 168[8] -1 254[8] -1 151[15] -1 153[8] -1 161[12] -1 185[15] -1 225[2] -1 192[21] -1 98[14] -1 103[18] -1 360[12] -1 122[27] -1 424[14] -1 427[20] -1 428[24] -1 455[3] -1 473[16] -1 525[12] -1 383[8] -1 384[12] -1 341[2] -1 395[5] -1 162[10] -1 435[4] -1 474[30] -1 308[16] -1 889[40] -1 897[8] -1 896[8] -1 898[9] -1 866[15] -1 585[60] -1 539[2] -1 1299[4] -1 1281[7] -1 1295[45] -1 1232[30] -1 1248[2] -1 124[5] -1 746[50] -1 1176[60] -1 535[20] -1 1170[10] -1 650[1] -1 -2  SUtility:1325
 17[30] -1 46[9] -1 48[12] -1 1[28] -1 49[3] -1 47[4] -1 15[16] -1 45[7] -1 32[16] -1 155[20] -1 147[24] -1 135[2] -1 131[3] -1 90[3] -1 50[15] -1 2[28] -1 44[6] -1 21[8] -1 82[10] -1 13[8] -1 18[50] -1 8[12] -1 57[2] -1 30[4] -1 31[50] -1 14[16] -1 30[14] -1 97[8] -1 117[12] -1 37[10] -1 36[10] -1 10[18] -1 67[64] -1 68[100] -1 24[30] -1 59[8] -1 70[16] -1 98[10] -1 98[6] -1 181[45] -1 118[1] -1 96[6] -1 129[24] -1 142[4] -1 202[5] -1 279[6] -1 101[1] -1 111[9] -1 323[18] -1 136[18] -1 216[49] -1 328[14] -1 295[48] -1 264[8] -1 275[15] -1 101[10] -1 136[8] -1 164[2] -1 101[7] -1 136[18] -1 376[15] -1 216[70] -1 216[28] -1 43[8] -1 137[2] -1 116[12] -1 165[4] -1 180[16] -1 296[30] -1 236[21] -1 277[7] -1 292[10] -1 322[18] -1 -2  SUtility:1249
 63[56] -1 182[24] -1 28[8] -1 80[36] -1 255[35] -1 51[5] -1 109[12] -1 349[8] -1 3[6] -1 30[8] -1 72[1] -1 325[18] -1 370[9] -1 215[8] -1 1235[6] -1 688[42] -1 726[5] -1 1206[20] -1 255[35] -1 -2  SUtility:342
 17[27] -1 1[12] -1 46[30] -1 131[5] -1 18[15] -1 50[12] -1 96[3] -1 82[10] -1 98[10] -1 48[24] -1 47[6] -1 13[2] -1 509[18] -1 99[45] -1 10[12] -1 133[45] -1 148[36] -1 21[12] -1 15[18] -1 120[40] -1 32[10] -1 59[4] -1 98[2] -1 45[42] -1 33[72] -1 2[8] -1 44[36] -1 135[6] -1 31[15] -1 147[36] -1 155[32] -1 90[7] -1 30[20] -1 8[32] -1 70[80] -1 30[16] -1 118[1] -1 181[25] -1 97[14] -1 36[12] -1 67[72] -1 37[12] -1 14[4] -1 57[18] -1 68[20] -1 24[45] -1 117[18] -1 72[10] -1 27[8] -1 140[36] -1 119[12] -1 29[6] -1 73[14] -1 -2  SUtility:1127
 70[40] -1 117[24] -1 155[12] -1 2[4] -1 18[5] -1 10[2] -1 30[8] -1 68[10] -1 46[15] -1 33[72] -1 45[49] -1 32[6] -1 135[1] -1 47[7] -1 82[2] -1 131[5] -1 59[6] -1 13[12] -1 44[60] -1 48[60] -1 17[15] -1 21[8] -1 15[12] -1 8[36] -1 50[30] -1 147[48] -1 1[40] -1 90[5] -1 98[8] -1 96[3] -1 37[20] -1 181[50] -1 24[10] -1 14[16] -1 36[10] -1 31[15] -1 57[20] -1 118[8] -1 97[16] -1 -2  SUtility:770
 49[24] -1 15[8] -1 147[18] -1 18[50] -1 21[16] -1 117[18] -1 133[5] -1 48[42] -1 32[20] -1 46[30] -1 8[40] -1 30[18] -1 45[70] -1 47[9] -1 131[2] -1 14[40] -1 36[4] -1 24[25] -1 17[30] -1 155[32] -1 90[10] -1 1[4] -1 118[1] -1 135[3] -1 33[80] -1 2[36] -1 27[4] -1 119[12] -1 31[35] -1 254[10] -1 121[35] -1 96[24] -1 161[8] -1 82[12] -1 70[16] -1 50[21] -1 68[60] -1 181[5] -1 57[8] -1 67[24] -1 13[10] -1 10[8] -1 44[18] -1 30[2] -1 37[12] -1 98[12] -1 97[16] -1 59[2] -1 509[12] -1 72[7] -1 120[10] -1 148[81] -1 99[35] -1 29[24] -1 73[6] -1 140[20] -1 166[8] -1 253[3] -1 225[8] -1 168[8] -1 51[15] -1 124[30] -1 167[2] -1 193[12] -1 222[20] -1 192[9] -1 153[18] -1 151[18] -1 185[45] -1 42[72] -1 552[16] -1 -2  SUtility:1468
 155[20] -1 135[6] -1 2[28] -1 147[6] -1 90[6] -1 8[36] -1 31[10] -1 10[18] -1 67[24] -1 82[20] -1 44[54] -1 68[30] -1 50[15] -1 131[4] -1 18[10] -1 13[4] -1 57[14] -1 14[28] -1 70[48] -1 36[2] -1 118[4] -1 59[4] -1 24[25] -1 21[4] -1 97[10] -1 181[35] -1 37[8] -1 117[12] -1 -2  SUtility:485
 17[27] -1 1[12] -1 33[64] -1 48[12] -1 45[56] -1 15[8] -1 32[20] -1 47[6] -1 46[9] -1 -2  SUtility:214
 257[18] -1 17[3] -1 46[21] -1 1[12] -1 47[6] -1 48[24] -1 45[7] -1 15[12] -1 32[14] -1 155[12] -1 147[42] -1 2[28] -1 131[7] -1 13[4] -1 18[35] -1 135[5] -1 30[6] -1 96[30] -1 90[9] -1 31[30] -1 8[24] -1 10[20] -1 14[4] -1 50[24] -1 57[6] -1 21[18] -1 37[14] -1 36[2] -1 67[64] -1 68[50] -1 70[24] -1 97[6] -1 98[2] -1 181[50] -1 44[30] -1 59[1] -1 117[3] -1 118[1] -1 82[20] -1 257[18] -1 24[25] -1 129[6] -1 202[10] -1 142[20] -1 328[2] -1 295[60] -1 264[18] -1 101[1] -1 216[63] -1 323[3] -1 279[2] -1 275[3] -1 111[4] -1 136[4] -1 376[50] -1 164[8] -1 -2  SUtility:985
 99[25] -1 119[16] -1 1655[30] -1 27[8] -1 29[12] -1 120[5] -1 140[8] -1 73[12] -1 133[10] -1 148[54] -1 33[64] -1 33[16] -1 -2  SUtility:260
 1641[8] -1 420[4] -1 456[24] -1 1652[14] -1 1654[60] -1 629[1] -1 808[16] -1 92[10] -1 917[12] -1 1660[18] -1 369[8] -1 447[6] -1 1682[5] -1 1713[14] -1 221[4] -1 274[24] -1 102[4] -1 100[21] -1 297[1] -1 86[24] -1 98[2] -1 641[8] -1 124[50] -1 27[12] -1 166[14] -1 29[24] -1 99[45] -1 222[40] -1 121[49] -1 168[10] -1 167[10] -1 120[50] -1 254[16] -1 119[12] -1 73[2] -1 253[9] -1 140[16] -1 51[35] -1 72[6] -1 153[14] -1 193[4] -1 225[4] -1 185[45] -1 161[12] -1 155[16] -1 -2  SUtility:783
 17[24] -1 1[28] -1 45[28] -1 48[60] -1 46[30] -1 32[12] -1 49[6] -1 155[4] -1 147[6] -1 131[9] -1 13[14] -1 135[2] -1 2[4] -1 30[16] -1 18[30] -1 30[2] -1 31[20] -1 90[3] -1 97[14] -1 8[28] -1 96[21] -1 117[24] -1 67[64] -1 50[12] -1 57[4] -1 14[36] -1 24[35] -1 21[8] -1 59[10] -1 36[6] -1 459[24] -1 44[6] -1 343[10] -1 226[36] -1 37[12] -1 82[16] -1 543[24] -1 429[40] -1 467[8] -1 10[16] -1 18[45] -1 18[50] -1 31[35] -1 68[10] -1 49[12] -1 48[30] -1 47[8] -1 15[10] -1 67[16] -1 32[18] -1 -2  SUtility:986
 395[50] -1 428[3] -1 435[9] -1 473[14] -1 474[15] -1 393[4] -1 394[8] -1 427[16] -1 424[4] -1 455[1] -1 525[20] -1 357[18] -1 371[3] -1 372[12] -1 585[48] -1 539[5] -1 260[3] -1 143[15] -1 235[16] -1 172[7] -1 247[20] -1 746[30] -1 1176[24] -1 535[20] -1 1170[14] -1 650[9] -1 -2  SUtility:388
 1644[2] -1 1644[5] -1 14[32] -1 8[8] -1 2[12] -1 68[70] -1 7[4] -1 306[6] -1 494[3] -1 356[4] -1 130[10] -1 200[4] -1 228[10] -1 211[10] -1 28[16] -1 155[4] -1 82[10] -1 44[36] -1 31[5] -1 493[28] -1 511[16] -1 208[48] -1 362[1] -1 199[24] -1 526[1] -1 23[10] -1 176[18] -1 1006[30] -1 209[16] -1 80[48] -1 147[24] -1 21[2] -1 36[18] -1 59[8] -1 24[45] -1 243[24] -1 527[20] -1 506[8] -1 512[1] -1 10[16] -1 37[2] -1 96[27] -1 170[9] -1 135[4] -1 50[21] -1 309[10] -1 145[2] -1 81[5] -1 204[15] -1 57[8] -1 262[4] -1 326[3] -1 541[5] -1 177[6] -1 67[80] -1 338[12] -1 26[32] -1 510[12] -1 350[50] -1 171[24] -1 266[54] -1 234[40] -1 271[12] -1 233[21] -1 232[14] -1 490[40] -1 4[10] -1 12[9] -1 248[7] -1 178[20] -1 63[56] -1 565[30] -1 175[20] -1 51[30] -1 3[3] -1 489[4] -1 223[24] -1 220[5] -1 109[18] -1 182[40] -1 -2  SUtility:1445
 26[32] -1 243[21] -1 306[8] -1 494[9] -1 490[40] -1 493[36] -1 506[10] -1 81[45] -1 326[18] -1 565[18] -1 510[36] -1 511[36] -1 309[14] -1 350[15] -1 512[6] -1 338[40] -1 526[9] -1 541[25] -1 356[7] -1 362[7] -1 12[10] -1 175[10] -1 145[5] -1 130[3] -1 178[12] -1 527[20] -1 176[18] -1 204[30] -1 177[12] -1 199[21] -1 208[18] -1 200[20] -1 171[20] -1 170[8] -1 211[8] -1 228[14] -1 262[8] -1 232[20] -1 233[27] -1 4[25] -1 7[6] -1 234[32] -1 248[3] -1 266[30] -1 23[8] -1 271[12] -1 298[18] -1 3[21] -1 51[45] -1 109[4] -1 72[6] -1 461[10] -1 63[56] -1 187[9] -1 28[8] -1 182[4] -1 80[36] -1 420[20] -1 -2  SUtility:1069
 1508[5] -1 584[4] -1 1516[3] -1 1517[16] -1 1519[20] -1 1523[10] -1 307[9] -1 186[3] -1 661[2] -1 1536[6] -1 1539[8] -1 39[28] -1 3[30] -1 30[8] -1 63[32] -1 51[50] -1 72[7] -1 182[8] -1 92[4] -1 112[18] -1 80[42] -1 28[18] -1 214[2] -1 -2  SUtility:333
 1061[15] -1 2[24] -1 90[3] -1 21[4] -1 57[6] -1 10[6] -1 59[7] -1 118[1] -1 135[6] -1 50[21] -1 8[4] -1 30[10] -1 30[12] -1 82[8] -1 98[14] -1 24[5] -1 68[70] -1 36[14] -1 70[56] -1 31[35] -1 67[24] -1 131[4] -1 97[4] -1 117[21] -1 13[12] -1 147[24] -1 44[60] -1 96[27] -1 37[12] -1 18[35] -1 14[24] -1 181[20] -1 -2  SUtility:588
 48[18] -1 45[49] -1 32[18] -1 17[3] -1 1[8] -1 46[6] -1 49[15] -1 135[8] -1 15[12] -1 33[72] -1 50[21] -1 47[8] -1 155[24] -1 10[14] -1 147[30] -1 2[20] -1 13[2] -1 18[15] -1 131[9] -1 97[4] -1 30[16] -1 30[20] -1 31[50] -1 181[25] -1 118[2] -1 24[20] -1 90[3] -1 8[20] -1 67[8] -1 44[6] -1 96[9] -1 57[2] -1 21[10] -1 117[6] -1 37[8] -1 14[8] -1 68[50] -1 98[18] -1 70[16] -1 36[8] -1 59[8] -1 82[16] -1 -2  SUtility:685
 1[8] -1 15[12] -1 46[24] -1 17[21] -1 32[18] -1 48[36] -1 47[7] -1 45[7] -1 33[48] -1 2[32] -1 21[14] -1 37[18] -1 59[1] -1 18[30] -1 -2  SUtility:276
 17[6] -1 46[15] -1 47[3] -1 13[16] -1 48[36] -1 33[40] -1 1[20] -1 45[42] -1 15[6] -1 44[36] -1 32[4] -1 10[6] -1 18[45] -1 155[20] -1 2[28] -1 147[36] -1 135[5] -1 131[1] -1 90[1] -1 24[5] -1 37[14] -1 67[24] -1 8[40] -1 50[3] -1 57[14] -1 14[20] -1 97[4] -1 117[27] -1 30[12] -1 31[20] -1 21[10] -1 82[10] -1 59[1] -1 36[2] -1 68[70] -1 70[64] -1 96[9] -1 181[20] -1 98[16] -1 118[1] -1 -2  SUtility:752
 509[10] -1 72[9] -1 99[15] -1 120[30] -1 73[10] -1 119[2] -1 133[25] -1 148[81] -1 29[6] -1 27[8] -1 140[28] -1 -2  SUtility:224
 1061[24] -1 147[48] -1 135[8] -1 2[4] -1 131[3] -1 13[8] -1 90[4] -1 18[25] -1 31[15] -1 8[4] -1 44[42] -1 57[10] -1 14[8] -1 24[35] -1 36[4] -1 96[21] -1 10[20] -1 21[10] -1 82[14] -1 30[18] -1 37[2] -1 68[60] -1 118[5] -1 98[14] -1 181[25] -1 117[30] -1 67[8] -1 197[45] -1 104[10] -1 86[18] -1 138[5] -1 221[5] -1 297[1] -1 274[21] -1 100[6] -1 30[10] -1 50[12] -1 59[8] -1 97[20] -1 70[16] -1 102[3] -1 -2  SUtility:649
 49[15] -1 46[24] -1 48[24] -1 45[35] -1 32[8] -1 33[24] -1 47[2] -1 17[24] -1 147[54] -1 135[10] -1 2[28] -1 90[2] -1 1[24] -1 18[10] -1 31[5] -1 30[4] -1 50[30] -1 15[18] -1 8[4] -1 30[14] -1 24[45] -1 59[5] -1 68[30] -1 98[14] -1 36[2] -1 57[2] -1 96[24] -1 10[20] -1 14[8] -1 117[12] -1 155[28] -1 118[2] -1 131[1] -1 13[16] -1 44[12] -1 509[10] -1 27[24] -1 21[8] -1 82[4] -1 67[56] -1 37[18] -1 70[48] -1 97[8] -1 181[40] -1 73[18] -1 29[30] -1 72[9] -1 99[25] -1 120[50] -1 119[6] -1 133[5] -1 148[9] -1 140[28] -1 -2  SUtility:976
 98[20] -1 157[1] -1 115[50] -1 1667[15] -1 1667[25] -1 1667[20] -1 1667[50] -1 242[7] -1 1594[18] -1 273[24] -1 293[18] -1 241[8] -1 507[32] -1 1667[50] -1 523[15] -1 1667[15] -1 1667[15] -1 268[15] -1 150[21] -1 144[12] -1 1667[20] -1 1667[15] -1 1667[50] -1 269[20] -1 1667[40] -1 152[21] -1 1667[45] -1 1612[3] -1 1667[15] -1 1667[40] -1 505[20] -1 132[16] -1 1667[30] -1 5[5] -1 1667[25] -1 1667[40] -1 1667[10] -1 1667[30] -1 9[7] -1 1667[20] -1 -2  SUtility:903
 163[60] -1 55[16] -1 756[16] -1 77[21] -1 173[30] -1 25[3] -1 304[100] -1 11[10] -1 40[2] -1 54[8] -1 128[18] -1 94[40] -1 95[2] -1 27[36] -1 72[8] -1 1061[18] -1 42[72] -1 222[16] -1 168[12] -1 153[20] -1 124[45] -1 161[4] -1 29[48] -1 51[10] -1 120[45] -1 185[15] -1 99[10] -1 73[10] -1 119[12] -1 140[4] -1 166[12] -1 121[70] -1 167[2] -1 254[14] -1 253[3] -1 151[15] -1 193[12] -1 225[6] -1 192[15] -1 -2  SUtility:860
 490[20] -1 506[6] -1 350[5] -1 338[4] -1 176[8] -1 26[20] -1 81[20] -1 493[36] -1 362[6] -1 12[2] -1 7[8] -1 243[9] -1 306[4] -1 233[30] -1 326[27] -1 271[24] -1 494[6] -1 565[15] -1 510[36] -1 309[2] -1 175[16] -1 526[4] -1 356[8] -1 511[32] -1 541[25] -1 170[4] -1 178[14] -1 171[36] -1 130[6] -1 512[8] -1 177[10] -1 200[6] -1 527[2] -1 208[30] -1 228[20] -1 199[27] -1 232[4] -1 4[25] -1 211[2] -1 145[9] -1 204[12] -1 23[2] -1 248[6] -1 262[6] -1 234[36] -1 266[6] -1 36[18] -1 37[8] -1 -2  SUtility:670
 713[9] -1 732[8] -1 722[45] -1 721[30] -1 746[30] -1 289[3] -1 836[12] -1 1133[7] -1 1119[4] -1 625[12] -1 257[24] -1 360[15] -1 162[14] -1 365[6] -1 122[30] -1 103[18] -1 1098[60] -1 1131[1] -1 1124[14] -1 -2  SUtility:342
 197[35] -1 104[12] -1 86[12] -1 138[7] -1 221[2] -1 274[30] -1 297[8] -1 100[24] -1 102[2] -1 282[10] -1 -2  SUtility:142
 49[9] -1 33[40] -1 44[54] -1 14[40] -1 48[60] -1 17[15] -1 46[6] -1 15[4] -1 45[35] -1 1[4] -1 59[3] -1 47[1] -1 32[4] -1 155[28] -1 135[7] -1 50[18] -1 131[10] -1 18[15] -1 147[42] -1 2[32] -1 90[3] -1 8[32] -1 13[18] -1 21[14] -1 96[30] -1 24[30] -1 31[5] -1 30[4] -1 82[4] -1 68[100] -1 67[8] -1 30[20] -1 10[4] -1 36[16] -1 117[27] -1 37[16] -1 70[56] -1 97[20] -1 181[30] -1 118[7] -1 98[8] -1 57[6] -1 98[6] -1 183[40] -1 196[80] -1 156[24] -1 139[10] -1 138[7] -1 104[18] -1 249[6] -1 289[1] -1 297[3] -1 86[12] -1 197[50] -1 221[3] -1 100[3] -1 102[3] -1 282[7] -1 274[12] -1 -2  SUtility:1170
 459[6] -1 467[28] -1 543[40] -1 343[12] -1 429[30] -1 226[16] -1 1552[5] -1 1552[7] -1 1545[5] -1 1566[14] -1 321[12] -1 423[30] -1 1567[28] -1 1558[9] -1 336[9] -1 1571[6] -1 1690[7] -1 1105[3] -1 320[45] -1 1533[9] -1 1022[10] -1 1486[24] -1 1478[24] -1 1468[48] -1 865[30] -1 1430[18] -1 1434[20] -1 1420[21] -1 1419[40] -1 1413[18] -1 1461[25] -1 502[12] -1 1509[8] -1 1567[63] -1 1690[70] -1 1571[6] -1 1688[9] -1 1685[7] -1 1681[12] -1 1680[32] -1 231[10] -1 250[16] -1 251[3] -1 290[24] -1 -2  SUtility:871
 17[24] -1 46[27] -1 1[12] -1 155[12] -1 135[10] -1 90[6] -1 2[4] -1 44[42] -1 147[60] -1 156[24] -1 156[16] -1 57[18] -1 10[12] -1 21[8] -1 14[32] -1 82[2] -1 37[10] -1 50[15] -1 13[8] -1 104[18] -1 138[9] -1 183[16] -1 289[9] -1 139[14] -1 36[10] -1 24[10] -1 131[6] -1 196[40] -1 8[12] -1 641[4] -1 221[10] -1 100[27] -1 522[100] -1 522[70] -1 86[54] -1 98[16] -1 313[10] -1 297[1] -1 662[14] -1 102[7] -1 1227[4] -1 1251[16] -1 274[30] -1 360[9] -1 103[14] -1 122[9] -1 383[4] -1 308[18] -1 384[6] -1 341[8] -1 162[18] -1 -2  SUtility:935
 13[2] -1 131[1] -1 50[27] -1 44[48] -1 96[9] -1 24[45] -1 82[4] -1 14[40] -1 98[14] -1 181[50] -1 -2  SUtility:240
 135[4] -1 155[40] -1 147[48] -1 2[40] -1 33[40] -1 17[27] -1 1[32] -1 45[63] -1 15[4] -1 32[6] -1 33[24] -1 955[14] -1 961[42] -1 147[30] -1 135[4] -1 960[42] -1 1104[12] -1 1057[8] -1 459[21] -1 343[20] -1 467[40] -1 543[28] -1 429[10] -1 226[24] -1 1552[9] -1 422[6] -1 1172[10] -1 329[2] -1 320[54] -1 321[60] -1 336[5] -1 336[5] -1 354[2] -1 423[6] -1 354[9] -1 388[63] -1 386[14] -1 417[32] -1 380[21] -1 373[10] -1 1552[2] -1 426[48] -1 382[45] -1 355[4] -1 648[56] -1 644[32] -1 321[30] -1 423[21] -1 368[2] -1 340[24] -1 405[36] -1 352[24] -1 361[21] -1 404[30] -1 439[9] -1 351[10] -1 284[12] -1 425[10] -1 576[56] -1 -2  SUtility:1403
 17[3] -1 46[24] -1 48[6] -1 45[42] -1 15[16] -1 47[4] -1 470[6] -1 1[4] -1 412[24] -1 113[8] -1 471[54] -1 32[8] -1 49[24] -1 90[3] -1 399[35] -1 18[45] -1 324[21] -1 131[3] -1 13[10] -1 30[18] -1 283[20] -1 532[2] -1 319[18] -1 315[2] -1 618[4] -1 20[25] -1 519[14] -1 344[2] -1 117[27] -1 70[8] -1 400[18] -1 181[35] -1 611[3] -1 22[50] -1 464[12] -1 97[10] -1 430[72] -1 118[5] -1 366[32] -1 98[6] -1 1006[30] -1 457[10] -1 902[40] -1 912[4] -1 900[1] -1 29[60] -1 253[3] -1 72[5] -1 907[3] -1 166[2] -1 167[10] -1 254[2] -1 418[6] -1 848[5] -1 168[16] -1 1040[56] -1 151[18] -1 1068[12] -1 161[4] -1 193[6] -1 185[10] -1 192[30] -1 1046[4] -1 225[10] -1 1071[40] -1 -2  SUtility:1110
 26[24] -1 490[45] -1 81[5] -1 306[7] -1 243[6] -1 565[24] -1 493[4] -1 494[7] -1 506[20] -1 309[8] -1 510[54] -1 511[16] -1 512[10] -1 527[20] -1 356[9] -1 526[10] -1 338[20] -1 176[18] -1 362[3] -1 175[16] -1 204[27] -1 130[10] -1 12[8] -1 178[12] -1 170[6] -1 199[15] -1 7[18] -1 200[14] -1 208[54] -1 211[8] -1 234[36] -1 232[14] -1 228[20] -1 233[21] -1 23[4] -1 4[25] -1 262[1] -1 271[54] -1 248[8] -1 266[48] -1 145[9] -1 541[5] -1 171[4] -1 350[30] -1 177[6] -1 326[24] -1 944[14] -1 51[50] -1 63[56] -1 72[1] -1 109[10] -1 182[8] -1 3[12] -1 1187[1] -1 1042[12] -1 28[14] -1 80[48] -1 -2  SUtility:1033
 692[36] -1 715[8] -1 431[36] -1 415[14] -1 556[2] -1 126[4] -1 586[20] -1 453[6] -1 311[35] -1 442[1] -1 156[80] -1 391[30] -1 401[18] -1 249[18] -1 310[60] -1 252[3] -1 432[5] -1 104[8] -1 183[16] -1 139[2] -1 138[9] -1 289[5] -1 196[32] -1 221[3] -1 274[12] -1 100[30] -1 641[7] -1 86[54] -1 102[1] -1 297[1] -1 307[3] -1 752[54] -1 314[4] -1 538[20] -1 454[10] -1 313[1] -1 241[64] -1 9[8] -1 293[9] -1 505[10] -1 5[3] -1 242[8] -1 507[40] -1 115[30] -1 150[30] -1 984[12] -1 132[4] -1 886[3] -1 387[40] -1 318[36] -1 677[3] -1 584[6] -1 499[30] -1 436[16] -1 817[4] -1 768[50] -1 934[42] -1 533[28] -1 810[3] -1 887[40] -1 637[10] -1 926[7] -1 894[36] -1 383[10] -1 904[24] -1 826[32] -1 521[12] -1 915[9] -1 950[10] -1 941[4] -1 965[12] -1 880[40] -1 360[30] -1 103[12] -1 680[50] -1 892[5] -1 885[1] -1 162[12] -1 908[14] -1 933[14] -1 384[18] -1 588[28] -1 572[6] -1 568[3] -1 687[54] -1 595[2] -1 341[9] -1 308[10] -1 974[48] -1 578[21] -1 860[25] -1 931[7] -1 709[5] -1 122[18] -1 816[27] -1 -2  SUtility:1792
 499[100] -1 1669[6] -1 569[54] -1 570[8] -1 530[9] -1 482[16] -1 593[8] -1 646[36] -1 244[21] -1 538[25] -1 521[9] -1 574[24] -1 377[3] -1 612[6] -1 483[35] -1 668[5] -1 -2  SUtility:365
 17[18] -1 17[9] -1 17[27] -1 17[3] -1 17[15] -1 17[18] -1 17[18] -1 17[6] -1 470[1] -1 17[18] -1 17[3] -1 17[12] -1 17[9] -1 17[27] -1 17[12] -1 17[6] -1 17[27] -1 17[9] -1 17[21] -1 17[12] -1 17[30] -1 17[3] -1 17[9] -1 17[27] -1 17[30] -1 17[6] -1 17[24] -1 17[6] -1 17[15] -1 17[21] -1 17[9] -1 17[9] -1 17[15] -1 17[12] -1 17[24] -1 17[9] -1 17[24] -1 17[6] -1 17[30] -1 17[18] -1 17[30] -1 17[6] -1 17[15] -1 17[6] -1 17[30] -1 17[15] -1 17[15] -1 17[15] -1 17[3] -1 17[30] -1 17[24] -1 -2  SUtility:787
 34[4] -1 717[30] -1 81[40] -1 494[1] -1 565[12] -1 1043[8] -1 711[30] -1 757[20] -1 763[50] -1 1021[16] -1 506[12] -1 326[18] -1 511[24] -1 781[40] -1 512[9] -1 510[30] -1 350[30] -1 338[16] -1 356[1] -1 362[7] -1 526[8] -1 772[40] -1 176[16] -1 541[15] -1 145[3] -1 171[16] -1 130[1] -1 1047[35] -1 170[10] -1 177[14] -1 204[9] -1 178[20] -1 806[14] -1 200[18] -1 7[10] -1 208[54] -1 211[18] -1 822[32] -1 228[20] -1 232[20] -1 233[18] -1 23[20] -1 262[4] -1 248[4] -1 266[54] -1 271[12] -1 -2  SUtility:883
 125[30] -1 63[32] -1 51[10] -1 3[24] -1 72[9] -1 109[6] -1 28[20] -1 385[6] -1 182[4] -1 141[8] -1 80[36] -1 125[48] -1 -2  SUtility:233
 30[14] -1 67[64] -1 48[36] -1 32[18] -1 155[12] -1 131[1] -1 17[30] -1 8[24] -1 1[40] -1 46[15] -1 96[3] -1 10[10] -1 45[35] -1 15[4] -1 147[18] -1 2[20] -1 90[4] -1 30[2] -1 49[21] -1 47[5] -1 33[24] -1 264[8] -1 98[14] -1 295[36] -1 37[16] -1 97[8] -1 111[1] -1 13[6] -1 18[40] -1 50[9] -1 135[9] -1 376[25] -1 31[45] -1 44[12] -1 57[16] -1 129[21] -1 14[12] -1 82[18] -1 202[25] -1 68[80] -1 216[70] -1 36[14] -1 181[30] -1 70[40] -1 21[10] -1 24[50] -1 118[5] -1 59[6] -1 164[2] -1 117[21] -1 101[7] -1 142[14] -1 137[5] -1 328[10] -1 277[4] -1 279[12] -1 136[6] -1 275[30] -1 323[24] -1 337[10] -1 165[8] -1 236[21] -1 43[36] -1 322[10] -1 116[18] -1 180[20] -1 296[27] -1 292[4] -1 756[4] -1 407[2] -1 163[6] -1 239[6] -1 173[30] -1 11[3] -1 95[9] -1 203[12] -1 205[36] -1 237[15] -1 77[3] -1 246[10] -1 245[1] -1 218[4] -1 304[50] -1 281[4] -1 56[12] -1 128[24] -1 25[3] -1 54[4] -1 40[16] -1 94[16] -1 55[8] -1 -2  SUtility:1593
 17[6] -1 46[18] -1 48[24] -1 1[28] -1 47[10] -1 155[32] -1 147[30] -1 135[6] -1 131[7] -1 90[4] -1 2[32] -1 8[36] -1 44[6] -1 50[6] -1 10[10] -1 21[4] -1 14[28] -1 13[4] -1 24[20] -1 59[6] -1 57[6] -1 18[30] -1 36[8] -1 96[30] -1 82[4] -1 37[18] -1 31[15] -1 67[80] -1 68[60] -1 97[6] -1 98[10] -1 181[30] -1 117[9] -1 70[16] -1 231[1] -1 251[6] -1 290[3] -1 250[18] -1 765[4] -1 86[36] -1 345[40] -1 802[40] -1 820[77] -1 823[45] -1 829[20] -1 553[24] -1 1133[3] -1 675[21] -1 1124[6] -1 673[16] -1 1131[4] -1 672[10] -1 564[8] -1 713[10] -1 289[4] -1 746[35] -1 732[1] -1 722[40] -1 721[3] -1 1114[20] -1 72[1] -1 939[5] -1 1129[1] -1 947[12] -1 1119[14] -1 1130[4] -1 1107[54] -1 1138[20] -1 1142[5] -1 1134[4] -1 1149[12] -1 1180[18] -1 1150[14] -1 1162[18] -1 1[36] -1 47[5] -1 45[7] -1 15[18] -1 32[10] -1 -2  SUtility:1392
 470[1] -1 471[12] -1 412[48] -1 324[30] -1 399[42] -1 400[20] -1 90[4] -1 315[6] -1 131[5] -1 20[40] -1 113[40] -1 430[72] -1 611[2] -1 519[20] -1 18[50] -1 30[12] -1 464[30] -1 13[2] -1 366[36] -1 344[1] -1 283[8] -1 618[6] -1 -2  SUtility:487
 182[20] -1 207[15] -1 3[24] -1 63[56] -1 51[35] -1 335[24] -1 109[10] -1 369[40] -1 28[20] -1 339[9] -1 80[54] -1 72[6] -1 -2  SUtility:313
 2[4] -1 135[2] -1 124[30] -1 124[30] -1 72[1] -1 51[45] -1 99[5] -1 73[2] -1 167[18] -1 119[6] -1 140[32] -1 120[30] -1 -2  SUtility:205
 14[40] -1 21[18] -1 155[8] -1 135[9] -1 147[12] -1 210[18] -1 13[4] -1 90[10] -1 44[60] -1 131[8] -1 57[10] -1 24[45] -1 8[8] -1 82[12] -1 37[10] -1 36[12] -1 50[27] -1 30[10] -1 285[6] -1 59[4] -1 291[2] -1 303[10] -1 10[2] -1 278[4] -1 472[32] -1 475[5] -1 437[50] -1 498[27] -1 411[2] -1 674[4] -1 577[6] -1 679[14] -1 -2  SUtility:489
 17[30] -1 46[27] -1 48[60] -1 1[20] -1 47[10] -1 45[28] -1 32[14] -1 15[8] -1 470[9] -1 471[54] -1 113[8] -1 131[8] -1 18[5] -1 412[60] -1 90[4] -1 283[6] -1 13[10] -1 324[27] -1 315[10] -1 400[2] -1 399[63] -1 430[12] -1 532[16] -1 319[2] -1 366[36] -1 30[14] -1 70[48] -1 97[14] -1 98[8] -1 181[50] -1 117[24] -1 118[10] -1 464[24] -1 519[20] -1 344[2] -1 22[20] -1 611[4] -1 618[6] -1 20[35] -1 767[6] -1 830[15] -1 789[18] -1 796[1] -1 828[2] -1 798[12] -1 787[21] -1 805[18] -1 821[4] -1 835[1] -1 845[12] -1 840[9] -1 837[21] -1 1499[12] -1 1540[36] -1 1502[8] -1 1304[30] -1 1313[32] -1 1274[6] -1 1332[24] -1 1152[3] -1 -2  SUtility:1099
 17[12] -1 33[16] -1 46[9] -1 48[6] -1 1[8] -1 47[5] -1 45[35] -1 15[14] -1 32[12] -1 135[2] -1 18[20] -1 90[8] -1 96[6] -1 8[16] -1 57[14] -1 155[28] -1 14[12] -1 21[12] -1 147[18] -1 2[4] -1 82[16] -1 59[10] -1 131[5] -1 13[18] -1 36[16] -1 37[4] -1 31[5] -1 68[10] -1 98[10] -1 97[4] -1 117[21] -1 118[2] -1 44[18] -1 10[2] -1 50[3] -1 24[40] -1 30[6] -1 70[24] -1 181[5] -1 67[32] -1 746[40] -1 713[5] -1 722[50] -1 142[2] -1 732[10] -1 279[6] -1 721[6] -1 289[6] -1 264[20] -1 101[9] -1 275[9] -1 136[14] -1 376[20] -1 129[30] -1 202[45] -1 328[4] -1 295[24] -1 216[7] -1 323[24] -1 111[8] -1 164[4] -1 -2  SUtility:851
 49[9] -1 48[18] -1 32[10] -1 33[24] -1 17[6] -1 46[3] -1 1[24] -1 45[21] -1 47[8] -1 15[18] -1 -2  SUtility:141
 749[21] -1 136[10] -1 275[18] -1 100[6] -1 197[50] -1 297[4] -1 104[20] -1 86[54] -1 138[2] -1 274[15] -1 221[7] -1 102[3] -1 90[2] -1 155[36] -1 147[12] -1 135[6] -1 2[40] -1 131[1] -1 18[30] -1 13[8] -1 44[42] -1 8[16] -1 50[6] -1 57[8] -1 10[16] -1 14[16] -1 197[50] -1 24[25] -1 82[16] -1 21[12] -1 59[1] -1 37[8] -1 36[8] -1 135[2] -1 147[12] -1 131[8] -1 50[21] -1 155[24] -1 135[3] -1 2[8] -1 13[12] -1 90[9] -1 18[40] -1 8[28] -1 44[54] -1 57[2] -1 10[10] -1 197[40] -1 14[12] -1 21[12] -1 24[50] -1 59[1] -1 36[18] -1 82[16] -1 37[12] -1 135[7] -1 190[9] -1 18[45] -1 51[50] -1 345[20] -1 342[10] -1 534[3] -1 103[16] -1 360[9] -1 188[20] -1 448[48] -1 557[15] -1 122[30] -1 162[16] -1 591[80] -1 263[30] -1 480[10] -1 621[4] -1 383[20] -1 308[8] -1 341[9] -1 384[12] -1 1862[45] -1 107[12] -1 1866[20] -1 265[8] -1 29[30] -1 72[2] -1 27[20] -1 270[6] -1 317[21] -1 378[2] -1 217[24] -1 80[18] -1 -2  SUtility:1642
 146[9] -1 179[6] -1 154[5] -1 224[4] -1 184[50] -1 219[7] -1 194[18] -1 298[12] -1 124[40] -1 312[10] -1 1165[12] -1 1168[27] -1 442[9] -1 715[8] -1 415[6] -1 401[20] -1 432[4] -1 311[28] -1 391[9] -1 453[27] -1 310[6] -1 713[1] -1 722[35] -1 721[24] -1 746[15] -1 732[4] -1 -2  SUtility:396
 34[10] -1 34[3] -1 34[9] -1 81[10] -1 757[8] -1 711[21] -1 717[9] -1 350[10] -1 510[54] -1 565[27] -1 494[7] -1 1043[10] -1 526[10] -1 176[20] -1 541[30] -1 171[12] -1 1047[70] -1 208[18] -1 511[24] -1 228[8] -1 7[12] -1 170[10] -1 178[12] -1 822[48] -1 271[30] -1 262[7] -1 763[5] -1 23[16] -1 512[2] -1 506[14] -1 145[4] -1 204[30] -1 232[8] -1 1021[2] -1 211[4] -1 266[24] -1 362[6] -1 806[18] -1 335[12] -1 772[35] -1 356[5] -1 248[7] -1 326[21] -1 177[20] -1 781[36] -1 200[20] -1 233[9] -1 130[9] -1 338[4] -1 1695[18] -1 339[6] -1 369[56] -1 686[20] -1 349[40] -1 325[3] -1 370[6] -1 1217[16] -1 92[9] -1 112[12] -1 209[12] -1 214[12] -1 169[18] -1 220[3] -1 223[9] -1 1762[20] -1 1168[12] -1 1165[12] -1 1638[4] -1 419[16] -1 379[40] -1 699[12] -1 1633[7] -1 1637[5] -1 701[10] -1 479[6] -1 704[4] -1 925[30] -1 544[24] -1 462[8] -1 481[7] -1 1221[14] -1 1042[14] -1 1187[7] -1 738[24] -1 330[8] -1 302[8] -1 1870[2] -1 575[36] -1 201[18] -1 808[6] -1 803[18] -1 918[5] -1 450[20] -1 -2  SUtility:1437
 17[24] -1 46[3] -1 48[18] -1 33[16] -1 47[10] -1 15[12] -1 45[14] -1 32[14] -1 1[24] -1 96[24] -1 155[24] -1 2[40] -1 147[30] -1 50[18] -1 135[6] -1 131[5] -1 14[24] -1 18[5] -1 13[12] -1 82[8] -1 90[9] -1 36[8] -1 8[4] -1 57[2] -1 44[24] -1 21[18] -1 10[8] -1 24[40] -1 30[14] -1 59[9] -1 67[72] -1 70[48] -1 98[10] -1 37[8] -1 118[6] -1 31[50] -1 97[2] -1 68[50] -1 181[15] -1 117[27] -1 459[27] -1 467[12] -1 343[14] -1 429[20] -1 543[12] -1 226[28] -1 1545[7] -1 1022[10] -1 1430[16] -1 1533[1] -1 1105[18] -1 321[24] -1 502[32] -1 1509[18] -1 320[54] -1 423[27] -1 1486[12] -1 865[6] -1 1468[12] -1 1478[30] -1 1461[30] -1 1420[42] -1 1434[20] -1 1413[2] -1 1419[20] -1 329[6] -1 388[14] -1 352[24] -1 404[24] -1 351[10] -1 648[42] -1 1172[8] -1 336[7] -1 340[9] -1 405[40] -1 361[21] -1 439[6] -1 284[4] -1 354[2] -1 368[16] -1 386[8] -1 380[27] -1 417[24] -1 373[10] -1 382[15] -1 426[54] -1 355[18] -1 425[2] -1 644[16] -1 576[42] -1 -2  SUtility:1698
 48[60] -1 135[3] -1 50[12] -1 31[5] -1 14[8] -1 21[12] -1 59[5] -1 36[10] -1 97[10] -1 -2  SUtility:125
 306[3] -1 506[20] -1 200[6] -1 232[6] -1 338[16] -1 130[2] -1 26[8] -1 350[20] -1 171[12] -1 490[5] -1 178[18] -1 228[6] -1 326[6] -1 262[8] -1 493[20] -1 565[15] -1 510[48] -1 243[18] -1 199[24] -1 145[9] -1 204[9] -1 234[32] -1 177[20] -1 266[24] -1 4[50] -1 23[6] -1 183[32] -1 -2  SUtility:443
 2[4] -1 90[9] -1 17[18] -1 49[9] -1 50[18] -1 47[1] -1 8[12] -1 30[12] -1 10[18] -1 33[40] -1 44[24] -1 14[20] -1 57[20] -1 21[12] -1 24[30] -1 36[8] -1 59[10] -1 67[16] -1 70[8] -1 31[50] -1 713[2] -1 181[15] -1 713[9] -1 722[20] -1 732[9] -1 746[10] -1 721[18] -1 -2  SUtility:422
 1018[15] -1 1028[10] -1 273[3] -1 1024[20] -1 289[4] -1 249[21] -1 196[32] -1 268[20] -1 1700[12] -1 345[15] -1 654[10] -1 653[20] -1 760[9] -1 685[27] -1 710[16] -1 714[28] -1 657[40] -1 1714[5] -1 456[28] -1 420[12] -1 778[6] -1 814[10] -1 447[24] -1 735[8] -1 812[18] -1 369[40] -1 824[6] -1 850[12] -1 579[18] -1 843[5] -1 832[3] -1 853[7] -1 -2  SUtility:504
 117[18] -1 197[5] -1 86[42] -1 147[60] -1 135[5] -1 2[40] -1 98[4] -1 97[20] -1 181[40] -1 118[10] -1 274[12] -1 221[5] -1 100[21] -1 102[7] -1 297[5] -1 -2  SUtility:294
 109[14] -1 272[5] -1 198[27] -1 51[40] -1 267[21] -1 3[27] -1 63[56] -1 72[4] -1 182[28] -1 28[4] -1 80[48] -1 1187[9] -1 489[24] -1 220[6] -1 209[20] -1 223[21] -1 944[16] -1 1042[20] -1 -2  SUtility:390
 17[3] -1 46[21] -1 48[6] -1 33[24] -1 1[20] -1 47[3] -1 15[6] -1 45[63] -1 32[12] -1 155[4] -1 147[18] -1 2[16] -1 135[6] -1 30[10] -1 13[4] -1 18[20] -1 131[8] -1 68[30] -1 67[32] -1 70[24] -1 31[50] -1 97[20] -1 98[20] -1 181[50] -1 117[24] -1 118[4] -1 90[6] -1 8[16] -1 57[16] -1 44[12] -1 14[24] -1 10[14] -1 21[8] -1 82[18] -1 37[10] -1 59[10] -1 36[14] -1 50[6] -1 24[15] -1 756[14] -1 55[6] -1 218[14] -1 407[16] -1 281[4] -1 -2  SUtility:721
 155[40] -1 147[30] -1 135[5] -1 2[20] -1 90[1] -1 8[40] -1 44[60] -1 50[3] -1 57[10] -1 -2  SUtility:209
 197[15] -1 86[24] -1 282[8] -1 138[6] -1 102[1] -1 104[20] -1 274[24] -1 100[21] -1 297[3] -1 221[1] -1 33[8] -1 33[40] -1 -2  SUtility:171
 155[12] -1 135[1] -1 2[36] -1 147[48] -1 90[8] -1 30[20] -1 18[15] -1 31[30] -1 67[48] -1 68[70] -1 8[16] -1 44[54] -1 50[12] -1 96[6] -1 70[16] -1 97[2] -1 98[14] -1 131[4] -1 57[14] -1 10[8] -1 21[18] -1 14[40] -1 129[30] -1 13[6] -1 24[15] -1 59[4] -1 37[10] -1 36[6] -1 142[12] -1 202[25] -1 295[6] -1 328[8] -1 82[20] -1 279[18] -1 264[20] -1 101[3] -1 216[7] -1 275[9] -1 323[21] -1 164[10] -1 111[3] -1 376[15] -1 136[4] -1 -2  SUtility:744
 135[9] -1 18[45] -1 14[8] -1 147[6] -1 10[20] -1 21[10] -1 82[14] -1 59[7] -1 24[10] -1 37[18] -1 36[6] -1 30[14] -1 31[40] -1 67[32] -1 68[80] -1 70[40] -1 181[30] -1 97[4] -1 117[12] -1 129[24] -1 129[6] -1 142[12] -1 295[42] -1 202[15] -1 279[8] -1 264[16] -1 328[2] -1 101[5] -1 216[63] -1 323[6] -1 275[15] -1 111[6] -1 164[16] -1 136[12] -1 376[10] -1 -2  SUtility:663
 17[30] -1 33[48] -1 46[18] -1 48[42] -1 45[56] -1 47[9] -1 15[12] -1 32[18] -1 1[40] -1 44[60] -1 135[6] -1 90[3] -1 18[40] -1 155[12] -1 147[48] -1 96[30] -1 8[36] -1 156[16] -1 183[36] -1 2[28] -1 57[14] -1 24[50] -1 37[8] -1 131[10] -1 13[12] -1 68[100] -1 97[18] -1 118[6] -1 50[6] -1 10[16] -1 14[24] -1 21[16] -1 82[16] -1 59[6] -1 36[16] -1 30[16] -1 31[50] -1 70[32] -1 181[50] -1 67[80] -1 104[12] -1 138[8] -1 98[16] -1 117[30] -1 249[15] -1 139[4] -1 33[80] -1 289[5] -1 196[40] -1 -2  SUtility:1344
 147[42] -1 2[36] -1 90[9] -1 44[60] -1 57[2] -1 50[12] -1 70[16] -1 181[5] -1 155[28] -1 13[20] -1 135[7] -1 131[7] -1 8[20] -1 10[20] -1 14[32] -1 24[35] -1 21[10] -1 82[14] -1 37[2] -1 59[1] -1 36[20] -1 18[40] -1 31[45] -1 30[14] -1 67[80] -1 68[90] -1 97[14] -1 98[20] -1 118[2] -1 117[9] -1 -2  SUtility:712
 48[12] -1 15[12] -1 33[24] -1 32[4] -1 17[15] -1 147[42] -1 46[18] -1 44[30] -1 47[10] -1 45[28] -1 1[4] -1 135[10] -1 131[3] -1 50[6] -1 18[35] -1 155[4] -1 490[5] -1 13[6] -1 8[16] -1 90[5] -1 2[32] -1 510[30] -1 527[10] -1 57[8] -1 21[14] -1 176[10] -1 171[8] -1 204[3] -1 59[3] -1 14[36] -1 10[20] -1 199[3] -1 211[2] -1 24[15] -1 82[4] -1 36[16] -1 37[10] -1 96[6] -1 493[28] -1 565[12] -1 26[28] -1 512[8] -1 175[14] -1 170[5] -1 130[1] -1 7[20] -1 234[16] -1 306[2] -1 4[40] -1 243[3] -1 81[45] -1 326[24] -1 309[18] -1 30[2] -1 494[1] -1 362[4] -1 511[8] -1 526[4] -1 506[10] -1 145[5] -1 338[8] -1 350[45] -1 356[2] -1 12[6] -1 178[2] -1 541[35] -1 208[54] -1 23[12] -1 262[3] -1 266[12] -1 233[12] -1 177[16] -1 200[4] -1 232[20] -1 228[12] -1 271[30] -1 248[7] -1 -2  SUtility:1097
 156[8] -1 156[48] -1 138[7] -1 183[4] -1 139[4] -1 289[7] -1 104[18] -1 249[21] -1 196[40] -1 -2  SUtility:157
 17[18] -1 46[6] -1 155[32] -1 147[18] -1 135[5] -1 131[5] -1 90[8] -1 13[4] -1 44[6] -1 8[8] -1 10[6] -1 156[64] -1 104[10] -1 138[8] -1 183[12] -1 289[6] -1 249[15] -1 622[28] -1 345[5] -1 657[20] -1 685[9] -1 775[32] -1 777[8] -1 710[18] -1 778[15] -1 420[4] -1 456[28] -1 447[6] -1 812[8] -1 814[20] -1 654[10] -1 850[27] -1 735[4] -1 1115[4] -1 1115[10] -1 1512[40] -1 1765[7] -1 1067[27] -1 760[8] -1 653[40] -1 139[14] -1 196[40] -1 -2  SUtility:663
 17[3] -1 46[12] -1 48[18] -1 49[6] -1 1[20] -1 45[49] -1 32[16] -1 15[4] -1 47[2] -1 33[64] -1 -2  SUtility:194
 17[3] -1 46[30] -1 48[42] -1 49[30] -1 1[28] -1 45[35] -1 32[2] -1 15[12] -1 33[72] -1 47[5] -1 155[4] -1 147[60] -1 131[9] -1 13[2] -1 135[3] -1 50[21] -1 36[10] -1 44[54] -1 59[4] -1 90[4] -1 8[8] -1 10[12] -1 14[24] -1 18[50] -1 24[30] -1 37[16] -1 21[14] -1 2[12] -1 30[14] -1 31[50] -1 30[12] -1 117[27] -1 67[8] -1 68[80] -1 70[40] -1 82[6] -1 96[18] -1 97[12] -1 181[25] -1 98[6] -1 118[4] -1 57[14] -1 98[14] -1 221[6] -1 104[10] -1 100[21] -1 197[40] -1 138[9] -1 86[36] -1 282[10] -1 274[21] -1 297[4] -1 102[6] -1 -2  SUtility:1089
 17[27] -1 46[27] -1 49[30] -1 48[24] -1 1[32] -1 45[42] -1 15[4] -1 32[8] -1 47[1] -1 33[32] -1 155[16] -1 135[10] -1 147[42] -1 90[7] -1 10[2] -1 8[32] -1 44[18] -1 2[4] -1 131[10] -1 18[30] -1 13[14] -1 21[12] -1 31[50] -1 30[8] -1 57[14] -1 70[8] -1 37[10] -1 82[8] -1 50[18] -1 68[60] -1 36[20] -1 24[35] -1 67[56] -1 59[2] -1 98[4] -1 117[21] -1 118[5] -1 181[50] -1 14[20] -1 97[10] -1 197[40] -1 86[36] -1 138[6] -1 104[2] -1 282[7] -1 100[24] -1 102[5] -1 297[2] -1 221[8] -1 274[30] -1 155[12] -1 454[16] -1 313[9] -1 314[12] -1 293[24] -1 505[4] -1 241[80] -1 115[20] -1 242[2] -1 150[12] -1 9[7] -1 132[18] -1 5[5] -1 507[32] -1 522[90] -1 662[14] -1 -2  SUtility:1340
 17[12] -1 46[30] -1 48[42] -1 33[72] -1 1[32] -1 47[9] -1 45[63] -1 15[16] -1 1008[8] -1 -2  SUtility:284
 17[27] -1 46[21] -1 48[42] -1 47[7] -1 1[8] -1 45[14] -1 15[2] -1 32[6] -1 155[4] -1 147[36] -1 135[6] -1 90[10] -1 2[32] -1 8[36] -1 44[12] -1 57[6] -1 50[15] -1 131[9] -1 14[24] -1 21[6] -1 10[2] -1 24[40] -1 59[9] -1 37[8] -1 36[12] -1 18[40] -1 13[4] -1 82[6] -1 96[24] -1 67[8] -1 68[60] -1 31[25] -1 70[80] -1 30[4] -1 98[10] -1 97[14] -1 181[5] -1 117[24] -1 118[6] -1 124[45] -1 -2  SUtility:749
 155[28] -1 147[36] -1 135[9] -1 2[8] -1 131[9] -1 90[1] -1 13[8] -1 8[24] -1 44[24] -1 30[16] -1 18[45] -1 30[8] -1 31[45] -1 57[8] -1 21[16] -1 70[16] -1 50[30] -1 10[12] -1 37[4] -1 67[72] -1 68[50] -1 14[32] -1 24[10] -1 82[16] -1 59[3] -1 98[4] -1 36[14] -1 117[21] -1 97[8] -1 118[3] -1 181[10] -1 156[40] -1 96[12] -1 138[1] -1 156[16] -1 104[4] -1 138[7] -1 183[8] -1 139[20] -1 249[15] -1 289[8] -1 196[56] -1 522[70] -1 86[42] -1 313[7] -1 100[24] -1 297[3] -1 102[2] -1 662[20] -1 -2  SUtility:945
 26[12] -1 81[35] -1 306[10] -1 490[50] -1 243[24] -1 493[40] -1 565[27] -1 494[2] -1 326[6] -1 511[20] -1 506[10] -1 309[2] -1 510[12] -1 512[8] -1 350[40] -1 338[4] -1 527[20] -1 356[8] -1 176[2] -1 362[3] -1 541[35] -1 175[16] -1 145[1] -1 171[8] -1 130[2] -1 204[24] -1 526[6] -1 199[21] -1 7[4] -1 178[18] -1 200[16] -1 234[4] -1 211[6] -1 208[54] -1 232[16] -1 228[18] -1 4[10] -1 248[9] -1 233[24] -1 23[16] -1 262[9] -1 266[24] -1 271[48] -1 -2  SUtility:724
 156[40] -1 104[2] -1 138[4] -1 183[20] -1 139[6] -1 289[7] -1 249[6] -1 196[16] -1 622[12] -1 345[35] -1 657[32] -1 654[12] -1 760[1] -1 653[4] -1 685[18] -1 710[14] -1 714[12] -1 641[2] -1 641[8] -1 221[2] -1 86[48] -1 100[18] -1 274[12] -1 102[5] -1 297[9] -1 53[28] -1 129[18] -1 129[30] -1 142[18] -1 202[35] -1 279[12] -1 295[54] -1 264[18] -1 328[2] -1 101[8] -1 216[7] -1 275[24] -1 323[21] -1 111[1] -1 136[6] -1 164[16] -1 376[5] -1 337[12] -1 -2  SUtility:660
 313[10] -1 179[12] -1 318[40] -1 752[6] -1 533[32] -1 436[18] -1 886[10] -1 826[28] -1 224[6] -1 219[6] -1 154[35] -1 307[3] -1 387[16] -1 499[80] -1 817[6] -1 904[40] -1 584[7] -1 934[24] -1 538[20] -1 146[9] -1 984[54] -1 184[15] -1 915[4] -1 950[50] -1 194[8] -1 768[30] -1 677[5] -1 637[30] -1 810[5] -1 521[30] -1 887[40] -1 926[42] -1 -2  SUtility:721
 184[5] -1 224[4] -1 146[21] -1 313[5] -1 138[1] -1 179[16] -1 154[25] -1 194[8] -1 219[2] -1 -2  SUtility:87
 259[12] -1 99[40] -1 27[12] -1 29[54] -1 120[35] -1 148[81] -1 133[15] -1 140[36] -1 73[20] -1 119[16] -1 -2  SUtility:321
 1302[10] -1 1303[50] -1 600[9] -1 547[6] -1 598[20] -1 631[32] -1 1720[18] -1 1724[18] -1 1725[2] -1 1728[5] -1 1732[24] -1 1733[30] -1 1630[7] -1 1634[4] -1 881[45] -1 888[16] -1 906[30] -1 1541[35] -1 1559[36] -1 1570[1] -1 1582[16] -1 1564[5] -1 1573[4] -1 1807[72] -1 1811[4] -1 1812[8] -1 1814[10] -1 1816[10] -1 1818[3] -1 1821[80] -1 1851[18] -1 1852[7] -1 1853[5] -1 1854[12] -1 1855[7] -1 1856[2] -1 1858[4] -1 1744[20] -1 818[20] -1 1753[72] -1 846[2] -1 819[8] -1 825[8] -1 -2  SUtility:795
 215[12] -1 987[4] -1 1009[30] -1 444[24] -1 1027[21] -1 1015[3] -1 969[5] -1 497[20] -1 1000[54] -1 1053[12] -1 1039[1] -1 1050[7] -1 753[7] -1 990[8] -1 620[20] -1 1013[48] -1 989[9] -1 1026[12] -1 1034[35] -1 1036[7] -1 1062[30] -1 996[3] -1 1007[21] -1 977[21] -1 1049[45] -1 745[8] -1 607[1] -1 520[24] -1 466[10] -1 491[16] -1 178[20] -1 1035[20] -1 1029[1] -1 1041[5] -1 1004[16] -1 -2  SUtility:580
 1[4] -1 48[54] -1 47[8] -1 15[6] -1 17[3] -1 470[5] -1 1716[20] -1 46[24] -1 33[40] -1 47[6] -1 45[28] -1 32[18] -1 1118[36] -1 381[18] -1 955[63] -1 13[6] -1 1515[40] -1 1126[9] -1 1125[5] -1 1505[10] -1 -2  SUtility:403
 124[20] -1 99[15] -1 167[16] -1 42[64] -1 873[14] -1 1013[12] -1 1029[1] -1 384[54] -1 753[10] -1 520[60] -1 341[10] -1 308[12] -1 1076[24] -1 1080[70] -1 550[5] -1 325[21] -1 -2  SUtility:408
 471[6] -1 315[7] -1 400[12] -1 30[10] -1 131[5] -1 519[4] -1 319[16] -1 97[10] -1 470[5] -1 412[24] -1 90[7] -1 324[27] -1 18[50] -1 399[14] -1 283[6] -1 117[18] -1 344[1] -1 113[28] -1 181[30] -1 532[16] -1 22[45] -1 430[60] -1 30[16] -1 13[6] -1 70[64] -1 464[24] -1 366[12] -1 618[1] -1 20[30] -1 611[2] -1 118[9] -1 98[14] -1 -2  SUtility:579
 17[3] -1 46[6] -1 32[6] -1 49[15] -1 33[80] -1 155[36] -1 147[12] -1 2[40] -1 44[42] -1 90[3] -1 50[15] -1 8[20] -1 131[2] -1 13[6] -1 14[12] -1 30[16] -1 57[4] -1 37[20] -1 31[5] -1 30[10] -1 96[24] -1 21[6] -1 82[16] -1 36[6] -1 24[50] -1 67[72] -1 68[20] -1 181[40] -1 10[18] -1 59[4] -1 18[30] -1 98[14] -1 70[72] -1 97[8] -1 129[6] -1 142[4] -1 295[30] -1 202[25] -1 279[20] -1 216[63] -1 264[16] -1 164[8] -1 275[30] -1 323[24] -1 111[7] -1 101[5] -1 136[14] -1 376[30] -1 328[6] -1 43[4] -1 165[3] -1 116[36] -1 137[10] -1 180[24] -1 236[6] -1 322[2] -1 292[6] -1 277[10] -1 296[15] -1 -2  SUtility:1137
 17[9] -1 46[6] -1 1[40] -1 48[24] -1 32[8] -1 47[10] -1 15[16] -1 155[36] -1 2[4] -1 18[30] -1 147[12] -1 135[6] -1 30[2] -1 31[40] -1 13[8] -1 90[7] -1 8[36] -1 96[24] -1 44[48] -1 131[4] -1 57[16] -1 10[12] -1 50[30] -1 21[16] -1 24[40] -1 82[12] -1 59[8] -1 37[16] -1 36[18] -1 67[80] -1 70[32] -1 97[6] -1 14[12] -1 98[20] -1 181[15] -1 118[9] -1 68[90] -1 117[27] -1 26[8] -1 81[35] -1 243[15] -1 494[10] -1 326[24] -1 565[6] -1 506[20] -1 511[4] -1 510[30] -1 490[25] -1 309[20] -1 350[40] -1 338[36] -1 356[3] -1 527[20] -1 493[24] -1 526[2] -1 362[7] -1 176[18] -1 175[4] -1 145[6] -1 306[8] -1 171[24] -1 12[4] -1 204[6] -1 170[9] -1 177[6] -1 178[2] -1 130[3] -1 541[5] -1 208[30] -1 199[12] -1 7[4] -1 211[2] -1 234[12] -1 232[14] -1 228[4] -1 233[27] -1 23[12] -1 4[5] -1 262[6] -1 271[6] -1 200[20] -1 248[8] -1 266[42] -1 512[8] -1 312[14] -1 63[40] -1 109[10] -1 51[35] -1 72[10] -1 1165[30] -1 182[16] -1 1168[15] -1 80[36] -1 28[4] -1 3[21] -1 -2  SUtility:1696
 3[3] -1 458[18] -1 450[20] -1 30[20] -1 688[48] -1 109[12] -1 80[48] -1 1492[12] -1 72[9] -1 63[48] -1 706[60] -1 575[8] -1 72[1] -1 28[18] -1 -2  SUtility:325
 337[18] -1 26[32] -1 306[5] -1 81[20] -1 243[9] -1 30[10] -1 490[15] -1 493[4] -1 494[3] -1 -2  SUtility:116
 470[9] -1 412[42] -1 113[40] -1 471[6] -1 315[10] -1 399[7] -1 400[2] -1 90[9] -1 18[50] -1 30[10] -1 532[20] -1 -2  SUtility:205
 96[18] -1 31[50] -1 30[16] -1 67[80] -1 68[50] -1 97[6] -1 98[6] -1 70[64] -1 181[10] -1 118[4] -1 26[8] -1 26[36] -1 81[25] -1 -2  SUtility:373
 437[50] -1 498[6] -1 472[40] -1 289[1] -1 577[18] -1 679[8] -1 674[20] -1 411[1] -1 949[18] -1 932[24] -1 924[6] -1 935[24] -1 942[10] -1 920[2] -1 951[60] -1 972[9] -1 1038[12] -1 975[24] -1 1051[9] -1 985[6] -1 982[2] -1 993[56] -1 1030[9] -1 995[18] -1 976[6] -1 938[2] -1 1011[3] -1 1055[40] -1 1016[30] -1 -2  SUtility:514
 17[6] -1 17[9] -1 33[48] -1 1[4] -1 46[9] -1 48[30] -1 47[7] -1 45[28] -1 15[20] -1 32[18] -1 -2  SUtility:179
 46[21] -1 18[30] -1 57[10] -1 82[4] -1 197[50] -1 36[12] -1 274[21] -1 297[3] -1 102[7] -1 221[5] -1 49[15] -1 135[8] -1 31[45] -1 10[16] -1 17[27] -1 70[16] -1 48[24] -1 1[12] -1 556[18] -1 44[48] -1 586[20] -1 13[16] -1 155[40] -1 310[54] -1 37[12] -1 147[42] -1 90[2] -1 21[20] -1 2[36] -1 96[18] -1 30[4] -1 68[100] -1 8[40] -1 131[2] -1 24[30] -1 59[4] -1 30[8] -1 50[9] -1 86[30] -1 97[4] -1 67[72] -1 104[14] -1 67[56] -1 181[40] -1 181[20] -1 138[9] -1 126[8] -1 14[40] -1 252[3] -1 98[8] -1 18[50] -1 97[4] -1 81[25] -1 118[1] -1 117[27] -1 282[7] -1 100[6] -1 692[18] -1 715[6] -1 67[48] -1 139[10] -1 18[20] -1 18[10] -1 181[5] -1 641[8] -1 415[18] -1 311[56] -1 306[5] -1 18[25] -1 356[3] -1 183[8] -1 117[30] -1 362[8] -1 26[8] -1 171[24] -1 512[10] -1 243[24] -1 156[24] -1 175[12] -1 338[24] -1 249[6] -1 12[7] -1 196[40] -1 145[4] -1 170[10] -1 289[3] -1 -2  SUtility:1747
 17[21] -1 46[30] -1 48[24] -1 33[24] -1 45[49] -1 1[20] -1 47[6] -1 32[16] -1 15[20] -1 155[16] -1 147[30] -1 131[7] -1 13[16] -1 2[32] -1 135[10] -1 18[30] -1 90[2] -1 96[27] -1 50[30] -1 8[28] -1 44[60] -1 10[6] -1 57[10] -1 14[16] -1 21[4] -1 24[30] -1 82[12] -1 59[10] -1 37[2] -1 36[14] -1 31[30] -1 30[8] -1 67[40] -1 68[20] -1 70[16] -1 181[25] -1 97[10] -1 98[16] -1 117[18] -1 118[10] -1 129[15] -1 142[4] -1 279[18] -1 202[50] -1 328[2] -1 295[24] -1 264[6] -1 101[8] -1 216[42] -1 323[21] -1 275[12] -1 323[12] -1 101[2] -1 275[15] -1 216[42] -1 111[1] -1 164[20] -1 136[8] -1 376[15] -1 -2  SUtility:1112
 197[30] -1 155[4] -1 104[18] -1 221[8] -1 138[8] -1 86[6] -1 100[9] -1 274[21] -1 297[5] -1 102[4] -1 454[16] -1 314[18] -1 313[5] -1 -2  SUtility:152
 684[32] -1 1722[32] -1 29[24] -1 27[32] -1 270[10] -1 287[18] -1 133[5] -1 148[45] -1 217[36] -1 -2  SUtility:234
 17[15] -1 13[10] -1 44[12] -1 96[3] -1 45[21] -1 47[9] -1 21[4] -1 24[45] -1 49[12] -1 48[6] -1 46[3] -1 135[6] -1 32[14] -1 15[2] -1 1[16] -1 10[10] -1 70[64] -1 117[27] -1 33[72] -1 59[8] -1 147[54] -1 2[16] -1 8[36] -1 155[20] -1 31[35] -1 90[2] -1 131[2] -1 30[14] -1 57[20] -1 82[8] -1 18[15] -1 67[16] -1 37[18] -1 68[30] -1 36[12] -1 98[2] -1 97[16] -1 14[12] -1 181[35] -1 50[9] -1 118[2] -1 55[18] -1 77[3] -1 11[6] -1 173[30] -1 756[18] -1 128[12] -1 40[20] -1 25[5] -1 163[6] -1 304[20] -1 54[36] -1 56[40] -1 95[8] -1 94[40] -1 -2  SUtility:995
 154[40] -1 194[2] -1 179[2] -1 146[6] -1 224[9] -1 313[6] -1 184[15] -1 314[14] -1 219[6] -1 150[3] -1 9[10] -1 507[28] -1 132[16] -1 5[8] -1 505[20] -1 293[30] -1 454[4] -1 241[24] -1 242[3] -1 115[20] -1 493[28] -1 326[12] -1 309[20] -1 350[15] -1 338[32] -1 362[10] -1 170[1] -1 199[6] -1 211[12] -1 26[20] -1 228[16] -1 4[10] -1 266[54] -1 81[20] -1 306[5] -1 243[27] -1 490[40] -1 494[2] -1 511[24] -1 565[3] -1 506[16] -1 510[42] -1 512[8] -1 526[10] -1 541[5] -1 527[4] -1 356[7] -1 130[7] -1 176[18] -1 175[20] -1 145[6] -1 171[24] -1 177[2] -1 200[18] -1 12[8] -1 204[18] -1 178[4] -1 234[8] -1 208[18] -1 7[16] -1 23[12] -1 232[14] -1 233[9] -1 271[54] -1 262[1] -1 248[2] -1 -2  SUtility:974
 500[36] -1 1718[21] -1 1325[40] -1 1326[42] -1 1347[10] -1 1328[25] -1 1750[18] -1 485[4] -1 1350[3] -1 651[36] -1 478[35] -1 1766[12] -1 1780[36] -1 103[12] -1 1783[20] -1 1345[12] -1 477[8] -1 503[6] -1 1800[6] -1 484[4] -1 1804[12] -1 495[9] -1 640[30] -1 1808[2] -1 501[5] -1 383[6] -1 1823[10] -1 680[45] -1 1827[6] -1 1829[24] -1 1831[45] -1 384[36] -1 1241[6] -1 308[4] -1 60[6] -1 465[21] -1 709[9] -1 162[10] -1 578[24] -1 1245[5] -1 1255[7] -1 413[42] -1 572[15] -1 360[27] -1 122[6] -1 1242[5] -1 341[10] -1 816[18] -1 1220[54] -1 687[36] -1 568[30] -1 581[30] -1 588[8] -1 1257[8] -1 83[10] -1 6[14] -1 65[27] -1 79[4] -1 -2  SUtility:1052
 1532[25] -1 1548[30] -1 72[8] -1 1048[25] -1 1549[14] -1 1531[15] -1 1595[12] -1 1412[6] -1 345[25] -1 -2  SUtility:160
 126[8] -1 556[12] -1 415[14] -1 692[36] -1 586[6] -1 431[48] -1 715[4] -1 401[2] -1 252[24] -1 442[9] -1 310[42] -1 432[4] -1 311[49] -1 453[27] -1 391[3] -1 43[40] -1 202[10] -1 279[12] -1 295[24] -1 328[10] -1 142[4] -1 264[20] -1 137[10] -1 116[42] -1 165[9] -1 236[3] -1 292[10] -1 296[3] -1 322[20] -1 180[16] -1 277[9] -1 376[45] -1 -2  SUtility:575
 155[4] -1 147[6] -1 2[24] -1 135[8] -1 131[6] -1 13[2] -1 18[50] -1 30[6] -1 31[40] -1 90[2] -1 8[40] -1 96[9] -1 44[36] -1 50[21] -1 57[4] -1 14[40] -1 10[18] -1 21[8] -1 24[15] -1 82[16] -1 59[7] -1 37[12] -1 67[8] -1 36[20] -1 70[16] -1 97[16] -1 98[10] -1 181[30] -1 118[3] -1 117[15] -1 68[10] -1 124[35] -1 29[6] -1 27[12] -1 72[6] -1 99[10] -1 120[5] -1 51[45] -1 42[48] -1 73[8] -1 119[12] -1 140[24] -1 121[28] -1 167[20] -1 166[12] -1 222[4] -1 168[12] -1 254[6] -1 253[4] -1 153[2] -1 151[9] -1 193[2] -1 225[10] -1 161[4] -1 192[12] -1 185[30] -1 229[5] -1 728[18] -1 -2  SUtility:891
 418[6] -1 166[8] -1 253[4] -1 193[8] -1 1071[5] -1 457[6] -1 1006[24] -1 912[28] -1 848[45] -1 72[4] -1 900[3] -1 902[48] -1 29[54] -1 168[10] -1 1040[14] -1 1046[4] -1 151[18] -1 167[20] -1 254[2] -1 907[12] -1 192[24] -1 185[50] -1 225[10] -1 161[4] -1 1068[8] -1 185[50] -1 -2  SUtility:469
 203[27] -1 239[8] -1 173[12] -1 11[2] -1 245[9] -1 205[12] -1 77[15] -1 163[18] -1 237[9] -1 246[18] -1 -2  SUtility:130
 17[30] -1 48[54] -1 46[9] -1 33[16] -1 1[28] -1 47[9] -1 45[35] -1 15[6] -1 32[18] -1 155[32] -1 135[9] -1 2[4] -1 147[54] -1 131[8] -1 13[6] -1 90[1] -1 8[8] -1 44[30] -1 57[8] -1 50[27] -1 10[12] -1 14[16] -1 18[35] -1 31[40] -1 96[18] -1 24[5] -1 82[18] -1 59[10] -1 37[4] -1 36[14] -1 21[20] -1 197[25] -1 104[4] -1 -2  SUtility:613
 337[4] -1 185[20] -1 183[12] -1 289[10] -1 138[7] -1 104[12] -1 249[27] -1 196[40] -1 139[6] -1 493[4] -1 267[30] -1 522[10] -1 254[14] -1 72[5] -1 124[20] -1 192[3] -1 27[32] -1 120[35] -1 119[10] -1 29[54] -1 121[7] -1 166[2] -1 51[5] -1 26[4] -1 99[35] -1 168[12] -1 140[4] -1 167[12] -1 73[16] -1 253[10] -1 153[6] -1 151[15] -1 222[12] -1 161[18] -1 193[10] -1 225[6] -1 318[8] -1 198[21] -1 637[20] -1 81[50] -1 109[4] -1 1113[7] -1 28[16] -1 80[6] -1 306[8] -1 1117[7] -1 182[24] -1 490[40] -1 3[24] -1 63[64] -1 387[36] -1 436[20] -1 499[60] -1 243[9] -1 1175[1] -1 307[1] -1 1183[24] -1 272[25] -1 521[6] -1 1174[9] -1 1197[20] -1 1185[16] -1 584[5] -1 538[20] -1 533[12] -1 1121[24] -1 1186[12] -1 1190[42] -1 1192[1] -1 198[9] -1 124[5] -1 124[30] -1 -2  SUtility:1215
 17[15] -1 17[12] -1 1[8] -1 48[54] -1 33[80] -1 46[21] -1 47[6] -1 45[63] -1 32[12] -1 15[10] -1 113[40] -1 470[7] -1 471[60] -1 412[36] -1 90[3] -1 18[35] -1 324[27] -1 315[4] -1 30[4] -1 283[2] -1 400[6] -1 464[54] -1 430[108] -1 519[10] -1 20[40] -1 22[30] -1 319[14] -1 97[18] -1 131[8] -1 70[56] -1 611[4] -1 618[8] -1 98[16] -1 117[18] -1 366[20] -1 118[9] -1 532[6] -1 399[14] -1 344[2] -1 13[6] -1 181[50] -1 563[10] -1 700[10] -1 273[30] -1 268[30] -1 269[4] -1 191[12] -1 144[18] -1 152[27] -1 157[6] -1 258[5] -1 -2  SUtility:1148
 17[27] -1 46[30] -1 48[30] -1 33[40] -1 1[12] -1 47[2] -1 15[4] -1 45[70] -1 32[12] -1 155[20] -1 147[54] -1 2[12] -1 90[4] -1 135[2] -1 131[5] -1 14[36] -1 13[8] -1 30[14] -1 8[40] -1 44[24] -1 57[8] -1 50[21] -1 21[6] -1 24[5] -1 18[15] -1 82[8] -1 10[2] -1 37[20] -1 59[7] -1 31[40] -1 36[20] -1 67[64] -1 68[60] -1 70[80] -1 98[20] -1 181[25] -1 97[10] -1 96[27] -1 117[3] -1 118[4] -1 -2  SUtility:891
 749[9] -1 437[50] -1 472[28] -1 498[30] -1 674[14] -1 411[8] -1 1219[1] -1 577[6] -1 679[12] -1 337[18] -1 1432[7] -1 1593[16] -1 1428[9] -1 1436[10] -1 1442[3] -1 1484[4] -1 1443[20] -1 1730[24] -1 291[8] -1 278[16] -1 1547[1] -1 1543[6] -1 1770[20] -1 210[24] -1 303[4] -1 285[36] -1 538[20] -1 616[2] -1 614[9] -1 617[21] -1 566[6] -1 739[50] -1 387[36] -1 318[4] -1 740[40] -1 307[7] -1 584[7] -1 637[30] -1 436[20] -1 499[30] -1 521[12] -1 619[63] -1 533[24] -1 599[16] -1 601[10] -1 603[6] -1 742[15] -1 743[3] -1 755[40] -1 894[24] -1 360[12] -1 162[14] -1 384[60] -1 572[21] -1 687[42] -1 568[18] -1 825[8] -1 588[36] -1 1744[4] -1 892[5] -1 122[24] -1 1753[32] -1 308[20] -1 383[2] -1 341[4] -1 103[4] -1 680[20] -1 816[6] -1 709[7] -1 581[48] -1 818[12] -1 846[16] -1 595[5] -1 819[9] -1 -2  SUtility:1308
 17[3] -1 47[1] -1 48[42] -1 45[14] -1 15[10] -1 46[24] -1 1[20] -1 33[64] -1 32[14] -1 2[28] -1 50[9] -1 155[24] -1 147[48] -1 131[9] -1 13[20] -1 135[4] -1 44[18] -1 8[32] -1 90[8] -1 14[12] -1 57[10] -1 21[4] -1 24[40] -1 82[10] -1 59[2] -1 37[18] -1 36[12] -1 30[8] -1 67[40] -1 31[45] -1 18[20] -1 68[100] -1 70[64] -1 97[4] -1 96[3] -1 98[16] -1 181[20] -1 117[21] -1 118[5] -1 10[14] -1 -2  SUtility:860
 2[28] -1 36[12] -1 67[56] -1 118[8] -1 48[30] -1 47[10] -1 49[6] -1 46[15] -1 1[40] -1 45[21] -1 33[24] -1 32[4] -1 147[12] -1 13[6] -1 10[14] -1 155[28] -1 24[20] -1 82[4] -1 135[10] -1 131[6] -1 8[4] -1 37[20] -1 44[36] -1 50[30] -1 57[4] -1 31[5] -1 14[16] -1 70[64] -1 21[20] -1 98[20] -1 59[8] -1 117[9] -1 30[2] -1 18[20] -1 68[90] -1 97[12] -1 181[45] -1 90[8] -1 -2  SUtility:767
 155[36] -1 147[60] -1 135[5] -1 13[8] -1 2[12] -1 90[8] -1 131[1] -1 8[20] -1 44[42] -1 50[21] -1 57[16] -1 14[36] -1 10[8] -1 21[8] -1 82[18] -1 24[30] -1 59[9] -1 37[14] -1 36[14] -1 18[25] -1 30[18] -1 31[20] -1 67[48] -1 70[80] -1 97[16] -1 98[6] -1 68[70] -1 117[3] -1 181[10] -1 118[5] -1 96[15] -1 129[24] -1 142[6] -1 202[10] -1 279[16] -1 295[12] -1 101[10] -1 328[16] -1 264[8] -1 216[7] -1 323[18] -1 275[24] -1 111[6] -1 164[16] -1 136[14] -1 376[5] -1 -2  SUtility:874
 99[50] -1 148[27] -1 63[80] -1 109[16] -1 385[5] -1 1200[5] -1 29[60] -1 98[18] -1 120[5] -1 27[12] -1 73[20] -1 140[4] -1 119[6] -1 133[10] -1 125[48] -1 30[14] -1 3[3] -1 51[45] -1 72[8] -1 28[12] -1 182[12] -1 141[8] -1 80[18] -1 -2  SUtility:486
 48[36] -1 1[4] -1 17[24] -1 46[18] -1 45[7] -1 49[12] -1 32[2] -1 15[8] -1 47[4] -1 155[4] -1 2[12] -1 135[5] -1 147[36] -1 50[21] -1 90[7] -1 -2  SUtility:200
 124[10] -1 29[12] -1 27[40] -1 51[35] -1 72[8] -1 99[15] -1 166[12] -1 168[12] -1 153[8] -1 222[4] -1 121[56] -1 151[9] -1 161[20] -1 120[50] -1 225[2] -1 185[40] -1 73[4] -1 193[14] -1 119[16] -1 140[36] -1 167[12] -1 254[2] -1 192[3] -1 193[12] -1 253[4] -1 217[42] -1 287[16] -1 270[14] -1 53[42] -1 731[1] -1 80[6] -1 333[20] -1 84[8] -1 -2  SUtility:585
 46[15] -1 17[12] -1 32[18] -1 1[24] -1 48[48] -1 47[2] -1 45[35] -1 15[18] -1 33[80] -1 155[36] -1 2[20] -1 67[24] -1 135[10] -1 147[48] -1 131[9] -1 18[50] -1 13[14] -1 30[6] -1 31[15] -1 68[100] -1 70[16] -1 97[8] -1 98[14] -1 181[35] -1 96[30] -1 117[24] -1 118[10] -1 90[1] -1 44[54] -1 8[36] -1 50[6] -1 57[8] -1 10[4] -1 14[20] -1 21[4] -1 24[40] -1 82[2] -1 37[8] -1 59[10] -1 36[8] -1 279[4] -1 328[4] -1 216[21] -1 136[6] -1 164[14] -1 129[24] -1 202[35] -1 295[12] -1 264[20] -1 101[8] -1 142[6] -1 323[12] -1 275[3] -1 111[1] -1 376[5] -1 -2  SUtility:1097
 17[6] -1 1[32] -1 46[6] -1 47[3] -1 48[18] -1 45[49] -1 33[56] -1 15[2] -1 32[10] -1 -2  SUtility:182
 155[24] -1 147[54] -1 135[4] -1 2[32] -1 131[8] -1 13[16] -1 90[8] -1 18[20] -1 96[9] -1 8[32] -1 50[30] -1 44[24] -1 57[6] -1 10[12] -1 14[24] -1 21[10] -1 24[50] -1 82[18] -1 59[2] -1 37[6] -1 36[8] -1 30[16] -1 31[50] -1 68[70] -1 70[64] -1 67[8] -1 97[10] -1 98[20] -1 181[10] -1 117[12] -1 118[7] -1 126[4] -1 252[6] -1 391[9] -1 432[10] -1 431[30] -1 310[54] -1 401[8] -1 311[35] -1 415[8] -1 442[2] -1 453[30] -1 -2  SUtility:860
 1[40] -1 97[14] -1 118[6] -1 44[24] -1 36[12] -1 202[20] -1 328[2] -1 216[14] -1 48[54] -1 47[9] -1 15[2] -1 17[15] -1 155[20] -1 2[32] -1 18[15] -1 13[18] -1 31[35] -1 68[50] -1 33[16] -1 70[32] -1 98[6] -1 117[18] -1 90[4] -1 46[12] -1 45[28] -1 8[40] -1 57[2] -1 32[6] -1 10[4] -1 14[28] -1 21[12] -1 24[50] -1 59[2] -1 37[4] -1 181[5] -1 147[12] -1 131[7] -1 30[6] -1 135[1] -1 129[27] -1 67[56] -1 142[20] -1 264[18] -1 96[24] -1 323[30] -1 50[9] -1 82[14] -1 279[8] -1 101[10] -1 275[15] -1 295[18] -1 111[7] -1 164[18] -1 376[30] -1 136[18] -1 183[28] -1 289[10] -1 196[40] -1 221[10] -1 100[27] -1 102[5] -1 156[56] -1 104[2] -1 139[2] -1 138[10] -1 249[9] -1 104[2] -1 86[60] -1 641[4] -1 274[9] -1 297[7] -1 51[50] -1 325[27] -1 28[4] -1 80[24] -1 255[56] -1 3[18] -1 72[10] -1 109[8] -1 182[32] -1 349[56] -1 63[56] -1 370[12] -1 726[6] -1 688[12] -1 1235[18] -1 215[4] -1 1206[10] -1 99[5] -1 133[25] -1 148[36] -1 27[32] -1 120[40] -1 259[4] -1 140[12] -1 29[12] -1 73[20] -1 119[10] -1 -2  SUtility:1879
 1[32] -1 15[10] -1 113[4] -1 33[40] -1 22[30] -1 98[14] -1 117[6] -1 412[54] -1 17[3] -1 48[18] -1 46[15] -1 47[10] -1 45[35] -1 32[20] -1 470[7] -1 471[60] -1 131[9] -1 18[45] -1 13[16] -1 62[21] -1 30[14] -1 532[20] -1 93[16] -1 1006[18] -1 90[6] -1 324[24] -1 399[21] -1 400[12] -1 88[36] -1 315[2] -1 1068[14] -1 519[12] -1 430[48] -1 464[36] -1 344[4] -1 902[16] -1 70[8] -1 20[50] -1 366[28] -1 97[6] -1 618[3] -1 1071[40] -1 319[14] -1 611[9] -1 181[35] -1 253[8] -1 62[18] -1 283[4] -1 62[18] -1 118[2] -1 1046[14] -1 110[18] -1 185[20] -1 88[32] -1 87[16] -1 105[14] -1 93[20] -1 994[12] -1 966[42] -1 29[60] -1 418[18] -1 848[25] -1 167[20] -1 161[2] -1 192[18] -1 900[6] -1 912[36] -1 1040[63] -1 168[16] -1 193[20] -1 225[12] -1 457[20] -1 72[7] -1 907[15] -1 166[4] -1 254[4] -1 746[50] -1 151[18] -1 1908[30] -1 345[50] -1 1005[48] -1 1005[48] -1 289[1] -1 1913[50] -1 110[4] -1 1373[2] -1 1920[8] -1 1377[12] -1 451[28] -1 746[50] -1 485[28] -1 1374[4] -1 966[21] -1 -2  SUtility:1977
 2[16] -1 18[20] -1 10[14] -1 14[8] -1 30[18] -1 68[30] -1 135[10] -1 147[42] -1 90[5] -1 50[30] -1 155[20] -1 131[6] -1 96[6] -1 44[36] -1 13[16] -1 8[40] -1 21[14] -1 31[20] -1 37[20] -1 24[50] -1 30[6] -1 118[7] -1 82[4] -1 59[8] -1 181[30] -1 36[10] -1 57[18] -1 67[80] -1 98[12] -1 70[80] -1 97[20] -1 117[18] -1 139[12] -1 196[48] -1 104[20] -1 183[4] -1 156[56] -1 138[8] -1 289[8] -1 249[24] -1 -2  SUtility:894
 1018[3] -1 1028[9] -1 268[10] -1 1024[35] -1 289[8] -1 249[3] -1 196[48] -1 273[18] -1 852[30] -1 273[30] -1 269[40] -1 523[50] -1 144[27] -1 859[4] -1 157[1] -1 258[20] -1 -2  SUtility:336
 17[30] -1 46[12] -1 49[24] -1 48[12] -1 1[20] -1 32[2] -1 45[28] -1 47[3] -1 15[6] -1 33[40] -1 155[16] -1 147[30] -1 135[6] -1 2[24] -1 13[4] -1 131[4] -1 8[20] -1 44[12] -1 90[9] -1 50[24] -1 30[14] -1 18[25] -1 31[20] -1 24[5] -1 59[6] -1 10[2] -1 82[6] -1 37[4] -1 21[6] -1 14[8] -1 36[12] -1 96[6] -1 57[8] -1 67[32] -1 57[18] -1 68[40] -1 97[10] -1 70[32] -1 98[16] -1 181[35] -1 117[30] -1 118[2] -1 -2  SUtility:663
 135[8] -1 155[24] -1 2[4] -1 44[18] -1 13[2] -1 18[20] -1 181[20] -1 10[10] -1 36[16] -1 147[18] -1 90[7] -1 131[10] -1 30[14] -1 8[8] -1 97[18] -1 50[24] -1 82[6] -1 67[40] -1 31[5] -1 118[4] -1 21[10] -1 37[6] -1 68[100] -1 57[12] -1 14[12] -1 96[3] -1 24[40] -1 59[5] -1 70[48] -1 98[14] -1 117[27] -1 98[2] -1 30[12] -1 29[6] -1 27[4] -1 73[2] -1 72[6] -1 140[4] -1 509[8] -1 99[45] -1 133[25] -1 120[20] -1 119[20] -1 148[90] -1 -2  SUtility:797
 135[1] -1 2[36] -1 459[30] -1 467[32] -1 343[10] -1 429[45] -1 226[28] -1 543[4] -1 1116[18] -1 321[60] -1 423[12] -1 354[9] -1 329[3] -1 336[9] -1 368[20] -1 320[54] -1 388[7] -1 340[3] -1 405[20] -1 352[8] -1 417[16] -1 1128[12] -1 361[15] -1 404[42] -1 373[2] -1 374[35] -1 351[10] -1 382[15] -1 426[30] -1 355[18] -1 1139[63] -1 416[12] -1 1140[32] -1 386[8] -1 1137[14] -1 425[2] -1 294[10] -1 380[6] -1 645[4] -1 367[14] -1 434[9] -1 712[63] -1 664[4] -1 -2  SUtility:845
 307[10] -1 599[12] -1 538[10] -1 601[40] -1 742[5] -1 603[14] -1 566[20] -1 387[8] -1 584[2] -1 499[60] -1 533[24] -1 637[15] -1 739[15] -1 285[54] -1 521[30] -1 616[18] -1 617[18] -1 743[30] -1 755[40] -1 291[4] -1 210[42] -1 278[16] -1 475[6] -1 303[7] -1 318[4] -1 436[12] -1 614[15] -1 619[28] -1 740[45] -1 -2  SUtility:604
 1736[30] -1 1741[3] -1 1748[1] -1 1756[14] -1 1773[6] -1 1784[1] -1 1787[16] -1 1790[2] -1 1806[18] -1 -2  SUtility:91
 46[21] -1 47[6] -1 17[24] -1 1[8] -1 32[4] -1 33[24] -1 45[70] -1 48[18] -1 15[8] -1 -2  SUtility:183
 17[30] -1 1[28] -1 47[2] -1 48[18] -1 33[56] -1 46[27] -1 15[4] -1 45[56] -1 32[16] -1 2[32] -1 155[12] -1 135[7] -1 147[30] -1 26[20] -1 131[7] -1 90[5] -1 13[12] -1 8[20] -1 44[36] -1 50[27] -1 10[8] -1 57[18] -1 21[4] -1 24[25] -1 59[3] -1 37[18] -1 96[30] -1 14[32] -1 82[14] -1 36[14] -1 511[32] -1 175[6] -1 30[16] -1 81[5] -1 243[9] -1 306[9] -1 490[35] -1 493[40] -1 494[6] -1 565[30] -1 326[6] -1 506[4] -1 309[20] -1 510[60] -1 512[2] -1 338[28] -1 350[50] -1 527[6] -1 356[4] -1 362[2] -1 526[5] -1 176[20] -1 541[35] -1 130[3] -1 909[24] -1 909[56] -1 3[30] -1 63[56] -1 72[6] -1 51[10] -1 917[14] -1 973[4] -1 109[10] -1 80[18] -1 28[6] -1 182[20] -1 -2  SUtility:1298
 17[27] -1 1[8] -1 45[14] -1 32[4] -1 15[12] -1 47[4] -1 46[24] -1 49[30] -1 48[54] -1 227[16] -1 381[27] -1 -2  SUtility:220
 73[10] -1 1367[70] -1 27[16] -1 255[42] -1 255[7] -1 29[60] -1 255[70] -1 140[4] -1 198[12] -1 272[25] -1 259[40] -1 99[20] -1 119[6] -1 120[45] -1 133[10] -1 148[90] -1 255[42] -1 267[6] -1 255[49] -1 -2  SUtility:624
 332[1] -1 420[32] -1 187[5] -1 461[2] -1 1649[24] -1 29[12] -1 900[9] -1 907[12] -1 418[30] -1 902[72] -1 912[32] -1 848[40] -1 148[18] -1 133[10] -1 -2  SUtility:299
 155[8] -1 17[24] -1 131[2] -1 18[40] -1 21[6] -1 82[2] -1 1[4] -1 15[14] -1 98[16] -1 48[18] -1 49[6] -1 117[30] -1 46[27] -1 45[63] -1 90[2] -1 33[16] -1 135[10] -1 50[12] -1 30[14] -1 2[28] -1 67[24] -1 96[24] -1 13[10] -1 24[50] -1 68[100] -1 59[6] -1 104[8] -1 118[10] -1 97[6] -1 10[12] -1 181[25] -1 86[54] -1 224[2] -1 146[27] -1 313[4] -1 184[20] -1 154[50] -1 289[4] -1 274[27] -1 102[2] -1 297[5] -1 179[2] -1 -2  SUtility:814
 2[40] -1 82[14] -1 30[4] -1 67[48] -1 17[15] -1 46[12] -1 33[8] -1 47[10] -1 15[2] -1 155[12] -1 135[6] -1 90[6] -1 48[36] -1 1[16] -1 13[10] -1 8[32] -1 37[2] -1 50[18] -1 45[42] -1 31[15] -1 10[16] -1 32[4] -1 96[15] -1 70[40] -1 27[24] -1 59[5] -1 18[15] -1 73[16] -1 140[28] -1 98[12] -1 181[45] -1 222[24] -1 117[24] -1 147[24] -1 131[5] -1 118[9] -1 167[20] -1 44[36] -1 225[2] -1 29[42] -1 57[6] -1 14[4] -1 21[6] -1 120[20] -1 24[50] -1 119[8] -1 166[20] -1 36[2] -1 254[10] -1 151[24] -1 68[50] -1 51[40] -1 72[8] -1 161[10] -1 42[8] -1 253[6] -1 97[20] -1 193[18] -1 192[18] -1 124[25] -1 133[25] -1 99[5] -1 121[7] -1 168[12] -1 153[14] -1 185[50] -1 148[27] -1 1210[12] -1 104[4] -1 196[64] -1 156[16] -1 139[20] -1 183[28] -1 289[9] -1 138[7] -1 249[30] -1 -2  SUtility:1437
 1743[12] -1 1746[21] -1 51[40] -1 1796[30] -1 534[8] -1 448[6] -1 188[28] -1 1743[24] -1 103[16] -1 480[16] -1 341[3] -1 190[6] -1 345[30] -1 342[25] -1 360[6] -1 557[27] -1 122[27] -1 263[21] -1 591[64] -1 162[2] -1 621[18] -1 384[30] -1 308[12] -1 1847[24] -1 383[6] -1 1850[12] -1 107[24] -1 270[16] -1 1344[8] -1 1337[35] -1 1339[30] -1 287[16] -1 80[24] -1 197[15] -1 197[25] -1 282[9] -1 104[20] -1 86[30] -1 98[12] -1 274[12] -1 221[10] -1 102[3] -1 138[3] -1 297[6] -1 100[18] -1 522[40] -1 313[10] -1 662[2] -1 282[4] -1 129[18] -1 129[30] -1 142[8] -1 202[40] -1 279[8] -1 295[30] -1 328[10] -1 264[4] -1 323[24] -1 101[10] -1 216[56] -1 275[9] -1 111[10] -1 136[10] -1 164[8] -1 376[10] -1 -2  SUtility:1171
 33[56] -1 2[20] -1 24[30] -1 59[7] -1 17[21] -1 46[24] -1 31[5] -1 48[24] -1 47[5] -1 1[36] -1 13[18] -1 45[63] -1 15[2] -1 32[16] -1 155[24] -1 10[18] -1 96[12] -1 135[8] -1 90[8] -1 147[36] -1 131[4] -1 8[24] -1 67[72] -1 50[12] -1 44[48] -1 57[20] -1 21[16] -1 14[36] -1 82[4] -1 36[8] -1 37[18] -1 18[20] -1 30[18] -1 68[10] -1 70[56] -1 72[7] -1 97[6] -1 51[35] -1 181[50] -1 121[56] -1 222[12] -1 124[30] -1 254[2] -1 29[6] -1 120[35] -1 151[3] -1 259[24] -1 225[20] -1 27[12] -1 99[35] -1 73[20] -1 98[2] -1 166[14] -1 42[16] -1 168[10] -1 140[40] -1 119[10] -1 167[6] -1 253[6] -1 193[12] -1 185[40] -1 153[2] -1 161[2] -1 192[9] -1 133[25] -1 148[9] -1 124[50] -1 181[10] -1 117[12] -1 18[15] -1 67[48] -1 46[18] -1 -2  SUtility:1508
 183[20] -1 196[80] -1 156[48] -1 104[4] -1 138[5] -1 139[18] -1 289[7] -1 249[30] -1 522[90] -1 86[36] -1 313[1] -1 98[18] -1 100[9] -1 662[10] -1 102[2] -1 297[6] -1 -2  SUtility:384
 303[10] -1 1519[8] -1 291[2] -1 1542[4] -1 278[10] -1 387[16] -1 584[6] -1 538[50] -1 521[9] -1 186[8] -1 285[6] -1 475[9] -1 1537[2] -1 318[12] -1 436[8] -1 1516[3] -1 1523[8] -1 637[40] -1 661[4] -1 1508[1] -1 1527[4] -1 307[3] -1 1544[14] -1 533[32] -1 499[40] -1 1517[16] -1 1536[2] -1 1534[40] -1 1539[40] -1 1538[24] -1 -2  SUtility:431
 17[30] -1 48[12] -1 46[21] -1 15[6] -1 1[40] -1 33[72] -1 47[3] -1 33[32] -1 32[16] -1 45[28] -1 155[32] -1 147[60] -1 2[4] -1 135[1] -1 18[50] -1 131[3] -1 90[8] -1 67[24] -1 68[30] -1 96[24] -1 30[18] -1 31[5] -1 57[20] -1 8[28] -1 24[5] -1 82[2] -1 37[12] -1 36[16] -1 129[30] -1 50[30] -1 44[18] -1 59[10] -1 21[2] -1 14[32] -1 202[45] -1 279[14] -1 13[18] -1 10[12] -1 328[10] -1 264[14] -1 142[4] -1 275[21] -1 295[60] -1 101[10] -1 323[21] -1 111[1] -1 164[10] -1 136[14] -1 216[7] -1 -2  SUtility:985
 17[12] -1 46[24] -1 48[6] -1 33[72] -1 1[12] -1 47[1] -1 45[70] -1 15[8] -1 1008[3] -1 -2  SUtility:208
 124[10] -1 27[12] -1 99[40] -1 151[21] -1 225[2] -1 119[6] -1 254[8] -1 51[35] -1 29[60] -1 166[20] -1 222[32] -1 168[6] -1 72[1] -1 121[42] -1 153[2] -1 161[10] -1 185[10] -1 161[18] -1 120[15] -1 193[12] -1 73[12] -1 193[10] -1 192[21] -1 140[4] -1 167[16] -1 253[8] -1 -2  SUtility:433
 185[45] -1 193[18] -1 121[56] -1 192[9] -1 124[30] -1 166[12] -1 161[6] -1 153[6] -1 151[24] -1 51[35] -1 168[20] -1 222[12] -1 254[8] -1 225[18] -1 253[9] -1 167[14] -1 -2  SUtility:322
 17[6] -1 13[2] -1 1[40] -1 33[40] -1 48[54] -1 46[30] -1 324[12] -1 47[3] -1 45[7] -1 315[6] -1 15[8] -1 32[18] -1 399[28] -1 20[10] -1 18[45] -1 470[1] -1 412[60] -1 471[60] -1 113[20] -1 131[6] -1 90[3] -1 430[24] -1 464[54] -1 400[8] -1 519[18] -1 344[4] -1 283[4] -1 22[5] -1 30[10] -1 532[12] -1 319[8] -1 366[8] -1 70[64] -1 97[20] -1 98[18] -1 618[6] -1 611[5] -1 118[2] -1 -2  SUtility:729
 124[10] -1 29[54] -1 27[40] -1 72[1] -1 30[16] -1 99[5] -1 120[15] -1 73[16] -1 119[10] -1 140[20] -1 166[20] -1 222[28] -1 167[2] -1 168[2] -1 253[2] -1 254[4] -1 151[9] -1 193[20] -1 153[4] -1 225[16] -1 51[50] -1 185[20] -1 161[2] -1 192[15] -1 121[70] -1 -2  SUtility:451
 48[42] -1 47[2] -1 17[27] -1 1[36] -1 49[12] -1 46[9] -1 32[8] -1 33[56] -1 45[42] -1 15[18] -1 -2  SUtility:252
 17[9] -1 46[9] -1 48[60] -1 1[20] -1 45[35] -1 47[5] -1 155[20] -1 147[6] -1 135[2] -1 13[12] -1 90[7] -1 8[20] -1 131[1] -1 44[60] -1 50[30] -1 57[6] -1 10[16] -1 21[4] -1 24[40] -1 82[2] -1 59[10] -1 37[18] -1 36[2] -1 14[28] -1 2[20] -1 18[45] -1 30[16] -1 31[25] -1 67[40] -1 68[90] -1 97[14] -1 98[10] -1 117[24] -1 118[10] -1 96[18] -1 181[50] -1 70[72] -1 756[2] -1 77[24] -1 173[30] -1 304[40] -1 163[6] -1 11[8] -1 55[12] -1 40[4] -1 128[60] -1 54[16] -1 94[24] -1 95[9] -1 25[3] -1 43[32] -1 202[15] -1 142[10] -1 279[14] -1 295[60] -1 328[20] -1 264[12] -1 116[42] -1 165[4] -1 180[32] -1 277[4] -1 292[5] -1 236[9] -1 296[18] -1 322[14] -1 376[50] -1 137[9] -1 625[8] -1 -2  SUtility:1452
 81[35] -1 565[12] -1 326[3] -1 1742[70] -1 511[32] -1 309[20] -1 510[48] -1 338[24] -1 215[2] -1 688[24] -1 527[18] -1 356[6] -1 526[7] -1 362[5] -1 176[20] -1 541[45] -1 726[2] -1 145[6] -1 130[2] -1 175[6] -1 494[7] -1 12[3] -1 1206[6] -1 204[18] -1 170[3] -1 171[20] -1 177[6] -1 178[16] -1 199[21] -1 350[30] -1 208[6] -1 211[12] -1 234[36] -1 233[12] -1 7[16] -1 23[20] -1 4[5] -1 262[4] -1 228[10] -1 248[4] -1 232[14] -1 298[16] -1 420[32] -1 461[8] -1 187[9] -1 -2  SUtility:721
 124[15] -1 27[36] -1 51[10] -1 29[60] -1 120[10] -1 119[20] -1 167[10] -1 253[3] -1 153[16] -1 166[12] -1 140[40] -1 222[8] -1 121[70] -1 72[2] -1 254[16] -1 73[16] -1 168[2] -1 151[18] -1 99[10] -1 161[10] -1 42[72] -1 193[4] -1 192[6] -1 185[15] -1 193[4] -1 225[2] -1 -2  SUtility:487
 147[12] -1 903[7] -1 2[24] -1 17[6] -1 155[20] -1 135[1] -1 903[6] -1 903[9] -1 762[40] -1 1189[12] -1 903[1] -1 1203[2] -1 1963[8] -1 -2  SUtility:148
 46[24] -1 45[56] -1 17[27] -1 33[24] -1 1[28] -1 47[10] -1 15[4] -1 13[2] -1 8[4] -1 44[54] -1 30[10] -1 32[4] -1 155[36] -1 147[30] -1 131[5] -1 90[4] -1 57[12] -1 10[18] -1 18[20] -1 2[32] -1 24[35] -1 37[4] -1 96[6] -1 67[56] -1 82[20] -1 68[50] -1 70[72] -1 -2  SUtility:647
 33[40] -1 32[18] -1 50[15] -1 10[18] -1 18[10] -1 45[35] -1 155[12] -1 147[30] -1 90[7] -1 68[30] -1 47[1] -1 48[12] -1 15[10] -1 17[6] -1 1[36] -1 46[18] -1 13[10] -1 59[5] -1 44[24] -1 30[10] -1 14[36] -1 2[20] -1 57[8] -1 135[3] -1 8[36] -1 37[14] -1 31[10] -1 82[14] -1 24[50] -1 131[5] -1 67[56] -1 512[2] -1 36[18] -1 117[9] -1 356[8] -1 362[10] -1 306[3] -1 233[27] -1 175[12] -1 145[4] -1 130[10] -1 12[1] -1 177[10] -1 70[24] -1 98[4] -1 181[50] -1 178[6] -1 7[2] -1 511[32] -1 97[16] -1 118[5] -1 208[12] -1 26[8] -1 211[16] -1 234[40] -1 494[6] -1 243[12] -1 81[5] -1 490[30] -1 565[15] -1 506[10] -1 493[12] -1 510[18] -1 326[12] -1 228[4] -1 350[15] -1 309[12] -1 527[16] -1 526[3] -1 176[4] -1 541[5] -1 171[36] -1 232[12] -1 204[18] -1 170[8] -1 262[7] -1 199[27] -1 200[16] -1 248[8] -1 271[24] -1 23[18] -1 4[5] -1 -2  SUtility:1286
 155[24] -1 131[10] -1 13[18] -1 44[30] -1 90[4] -1 31[25] -1 155[28] -1 57[2] -1 37[20] -1 147[42] -1 36[2] -1 8[24] -1 10[8] -1 14[28] -1 104[20] -1 86[24] -1 82[6] -1 221[4] -1 135[8] -1 50[9] -1 98[6] -1 197[20] -1 102[6] -1 100[6] -1 297[2] -1 96[27] -1 30[6] -1 138[3] -1 70[48] -1 282[5] -1 -2  SUtility:465
 121[14] -1 73[6] -1 435[2] -1 474[24] -1 120[25] -1 99[30] -1 27[12] -1 260[6] -1 153[20] -1 140[32] -1 222[24] -1 124[30] -1 119[4] -1 427[2] -1 473[18] -1 525[12] -1 424[8] -1 455[8] -1 395[10] -1 428[3] -1 247[12] -1 235[14] -1 143[50] -1 172[5] -1 -2  SUtility:371
 729[4] -1 644[24] -1 422[14] -1 720[15] -1 426[30] -1 638[8] -1 571[8] -1 439[3] -1 1172[6] -1 284[10] -1 576[49] -1 -2  SUtility:171
 155[40] -1 135[2] -1 90[2] -1 8[40] -1 147[30] -1 2[40] -1 44[30] -1 50[18] -1 57[20] -1 21[20] -1 24[5] -1 10[18] -1 59[3] -1 14[40] -1 37[2] -1 36[18] -1 131[1] -1 13[18] -1 18[25] -1 30[4] -1 96[15] -1 31[35] -1 68[10] -1 67[40] -1 70[40] -1 97[10] -1 117[3] -1 118[9] -1 82[4] -1 98[10] -1 181[50] -1 129[3] -1 142[2] -1 279[8] -1 295[12] -1 328[16] -1 264[14] -1 101[3] -1 275[30] -1 202[10] -1 111[2] -1 323[24] -1 376[40] -1 136[10] -1 164[16] -1 216[42] -1 -2  SUtility:834
 13[4] -1 14[28] -1 97[16] -1 46[24] -1 1[16] -1 135[8] -1 8[32] -1 57[4] -1 17[9] -1 45[56] -1 48[24] -1 31[25] -1 70[48] -1 47[6] -1 32[10] -1 15[18] -1 98[14] -1 33[72] -1 131[2] -1 155[4] -1 147[54] -1 37[8] -1 90[4] -1 2[12] -1 21[20] -1 10[8] -1 50[30] -1 44[42] -1 24[45] -1 30[8] -1 67[40] -1 82[16] -1 59[5] -1 18[40] -1 36[6] -1 68[80] -1 118[2] -1 181[40] -1 117[30] -1 72[4] -1 133[5] -1 96[21] -1 509[10] -1 99[30] -1 27[32] -1 73[2] -1 29[42] -1 148[81] -1 120[15] -1 119[14] -1 140[24] -1 51[25] -1 728[10] -1 229[30] -1 -2  SUtility:1255
 124[20] -1 129[21] -1 202[10] -1 142[12] -1 279[8] -1 101[1] -1 323[15] -1 328[8] -1 164[12] -1 264[2] -1 275[12] -1 376[5] -1 136[8] -1 216[42] -1 111[3] -1 295[48] -1 -2  SUtility:227
 1323[18] -1 3[18] -1 446[5] -1 58[45] -1 999[42] -1 61[6] -1 28[12] -1 958[16] -1 80[18] -1 707[30] -1 1819[8] -1 1132[40] -1 706[12] -1 1836[20] -1 133[25] -1 148[45] -1 1867[9] -1 1873[30] -1 1886[10] -1 1887[42] -1 1888[9] -1 1889[3] -1 1893[21] -1 1892[40] -1 1894[36] -1 1898[20] -1 1900[7] -1 -2  SUtility:587
 1774[6] -1 1774[7] -1 485[36] -1 500[24] -1 477[1] -1 640[27] -1 478[21] -1 651[12] -1 484[10] -1 495[6] -1 503[18] -1 1782[3] -1 501[2] -1 1785[24] -1 1786[4] -1 1760[24] -1 1761[5] -1 1788[36] -1 1757[27] -1 1767[10] -1 1789[3] -1 1791[27] -1 1792[14] -1 1793[28] -1 1794[9] -1 -2  SUtility:384
 45[70] -1 15[16] -1 147[30] -1 90[10] -1 14[40] -1 31[25] -1 118[8] -1 17[6] -1 48[12] -1 1[32] -1 155[32] -1 50[12] -1 30[16] -1 67[56] -1 68[100] -1 46[3] -1 44[12] -1 2[28] -1 36[16] -1 13[8] -1 96[24] -1 59[3] -1 18[10] -1 10[20] -1 126[18] -1 117[9] -1 442[4] -1 68[90] -1 97[12] -1 401[2] -1 32[12] -1 82[18] -1 27[12] -1 120[30] -1 432[9] -1 49[27] -1 49[18] -1 18[15] -1 47[4] -1 33[32] -1 1[8] -1 135[9] -1 8[16] -1 131[9] -1 30[4] -1 98[12] -1 21[10] -1 37[16] -1 57[14] -1 70[16] -1 509[18] -1 24[5] -1 73[8] -1 29[12] -1 140[40] -1 133[30] -1 148[72] -1 119[18] -1 72[10] -1 99[25] -1 181[50] -1 18[15] -1 67[64] -1 97[10] -1 415[20] -1 431[18] -1 586[4] -1 18[15] -1 556[10] -1 311[42] -1 391[15] -1 692[60] -1 252[3] -1 453[30] -1 310[6] -1 715[8] -1 -2  SUtility:1623
 17[24] -1 118[7] -1 2[8] -1 36[4] -1 59[6] -1 24[35] -1 67[56] -1 102[2] -1 197[30] -1 104[10] -1 197[50] -1 86[12] -1 138[7] -1 104[18] -1 98[18] -1 138[4] -1 86[48] -1 282[7] -1 274[18] -1 221[2] -1 100[27] -1 297[6] -1 314[20] -1 115[35] -1 241[40] -1 505[12] -1 9[1] -1 454[4] -1 150[6] -1 313[4] -1 293[21] -1 242[10] -1 132[8] -1 5[3] -1 507[4] -1 -2  SUtility:567
 17[9] -1 17[24] -1 17[30] -1 17[21] -1 17[9] -1 17[27] -1 17[9] -1 17[9] -1 17[6] -1 17[9] -1 17[15] -1 17[24] -1 17[27] -1 17[12] -1 -2  SUtility:231
 147[24] -1 131[8] -1 44[60] -1 18[35] -1 30[4] -1 155[4] -1 135[10] -1 2[28] -1 13[12] -1 90[1] -1 8[24] -1 31[50] -1 24[20] -1 67[48] -1 37[6] -1 70[32] -1 18[30] -1 57[12] -1 10[12] -1 117[3] -1 96[30] -1 68[90] -1 50[18] -1 36[2] -1 14[32] -1 21[18] -1 97[20] -1 82[12] -1 98[2] -1 59[1] -1 181[25] -1 118[2] -1 756[4] -1 77[18] -1 25[6] -1 163[18] -1 173[27] -1 40[14] -1 11[3] -1 56[24] -1 54[28] -1 55[20] -1 128[60] -1 95[10] -1 304[40] -1 94[4] -1 43[28] -1 202[5] -1 142[12] -1 279[16] -1 295[30] -1 165[10] -1 264[20] -1 277[9] -1 180[16] -1 236[3] -1 322[12] -1 116[12] -1 328[8] -1 296[9] -1 137[6] -1 292[10] -1 376[50] -1 625[20] -1 -2  SUtility:1227
 17[15] -1 46[3] -1 48[18] -1 47[9] -1 1[8] -1 45[7] -1 15[6] -1 32[16] -1 33[8] -1 -2  SUtility:90
 155[32] -1 147[36] -1 135[4] -1 131[5] -1 13[8] -1 90[1] -1 50[6] -1 2[28] -1 44[54] -1 24[40] -1 18[25] -1 59[6] -1 31[40] -1 30[18] -1 30[4] -1 10[16] -1 21[18] -1 37[20] -1 70[64] -1 98[16] -1 36[6] -1 8[32] -1 57[6] -1 82[20] -1 67[72] -1 118[9] -1 117[27] -1 96[30] -1 97[16] -1 14[36] -1 181[50] -1 68[80] -1 197[50] -1 86[48] -1 274[3] -1 221[5] -1 104[18] -1 138[1] -1 100[9] -1 297[6] -1 282[3] -1 102[7] -1 -2  SUtility:975
 113[40] -1 30[20] -1 532[4] -1 30[16] -1 18[50] -1 181[45] -1 283[16] -1 118[9] -1 366[36] -1 117[15] -1 97[10] -1 70[16] -1 98[16] -1 319[6] -1 700[10] -1 273[24] -1 269[8] -1 258[35] -1 268[45] -1 191[48] -1 152[18] -1 144[27] -1 563[7] -1 157[2] -1 -2  SUtility:523
 124[5] -1 27[12] -1 72[2] -1 51[20] -1 99[15] -1 29[36] -1 120[40] -1 119[20] -1 73[14] -1 166[12] -1 42[40] -1 222[12] -1 161[14] -1 253[9] -1 254[6] -1 167[16] -1 140[12] -1 153[6] -1 151[18] -1 193[18] -1 225[4] -1 121[14] -1 185[15] -1 192[18] -1 168[12] -1 1822[2] -1 29[24] -1 148[45] -1 133[15] -1 -2  SUtility:476
 454[20] -1 313[4] -1 314[20] -1 293[30] -1 150[18] -1 242[4] -1 115[50] -1 9[8] -1 507[4] -1 5[9] -1 241[56] -1 505[8] -1 132[8] -1 -2  SUtility:239
 43[28] -1 264[10] -1 137[4] -1 116[60] -1 165[9] -1 180[28] -1 277[10] -1 236[3] -1 322[8] -1 296[3] -1 292[7] -1 376[15] -1 -2  SUtility:185
 17[6] -1 49[3] -1 48[6] -1 1[28] -1 46[24] -1 155[20] -1 147[18] -1 131[3] -1 2[20] -1 135[3] -1 13[18] -1 30[18] -1 18[30] -1 31[50] -1 90[9] -1 44[42] -1 30[20] -1 98[12] -1 118[4] -1 96[24] -1 8[24] -1 97[12] -1 50[6] -1 24[45] -1 67[80] -1 181[45] -1 10[14] -1 117[3] -1 14[24] -1 57[16] -1 70[24] -1 36[4] -1 21[14] -1 82[10] -1 68[20] -1 37[8] -1 59[2] -1 197[25] -1 104[6] -1 138[7] -1 221[6] -1 274[15] -1 100[21] -1 102[9] -1 297[7] -1 282[10] -1 86[36] -1 313[3] -1 314[14] -1 293[27] -1 150[27] -1 86[54] -1 454[8] -1 115[25] -1 5[7] -1 242[6] -1 507[32] -1 132[10] -1 241[48] -1 9[3] -1 505[14] -1 146[21] -1 184[20] -1 154[25] -1 194[14] -1 224[2] -1 179[18] -1 146[24] -1 -2  SUtility:1253
 155[24] -1 147[36] -1 2[8] -1 135[9] -1 459[9] -1 467[28] -1 543[8] -1 226[8] -1 343[6] -1 429[15] -1 294[50] -1 329[5] -1 321[18] -1 423[24] -1 354[5] -1 368[4] -1 340[9] -1 386[18] -1 405[8] -1 388[70] -1 320[36] -1 380[21] -1 417[40] -1 361[24] -1 373[6] -1 382[35] -1 374[15] -1 336[4] -1 351[40] -1 645[1] -1 355[10] -1 404[24] -1 352[12] -1 648[63] -1 434[24] -1 367[63] -1 664[14] -1 712[21] -1 425[7] -1 -2  SUtility:822
 17[18] -1 1[28] -1 47[4] -1 45[42] -1 15[6] -1 155[8] -1 46[24] -1 48[24] -1 33[40] -1 135[1] -1 44[30] -1 57[10] -1 32[6] -1 131[4] -1 13[12] -1 82[16] -1 30[18] -1 67[40] -1 147[18] -1 2[40] -1 90[7] -1 118[6] -1 8[4] -1 50[30] -1 10[10] -1 14[8] -1 21[14] -1 24[15] -1 37[2] -1 59[10] -1 36[4] -1 18[5] -1 31[35] -1 68[40] -1 70[64] -1 98[16] -1 97[16] -1 181[20] -1 117[21] -1 96[27] -1 26[24] -1 306[2] -1 81[30] -1 490[15] -1 243[27] -1 63[16] -1 182[8] -1 326[18] -1 494[5] -1 493[24] -1 1081[2] -1 506[10] -1 511[32] -1 565[21] -1 309[16] -1 512[3] -1 350[15] -1 510[54] -1 527[12] -1 338[8] -1 356[5] -1 526[10] -1 362[8] -1 176[6] -1 175[20] -1 145[6] -1 541[50] -1 171[8] -1 204[27] -1 130[6] -1 12[6] -1 178[4] -1 170[4] -1 177[12] -1 7[6] -1 200[16] -1 199[3] -1 208[48] -1 211[18] -1 232[14] -1 234[20] -1 233[27] -1 23[4] -1 4[10] -1 228[18] -1 262[8] -1 248[7] -1 266[42] -1 243[18] -1 271[30] -1 490[5] -1 608[20] -1 3[6] -1 51[10] -1 109[14] -1 72[6] -1 1001[3] -1 1077[6] -1 28[10] -1 80[12] -1 -2  SUtility:1638
 146[6] -1 313[10] -1 184[35] -1 179[8] -1 154[50] -1 194[6] -1 219[9] -1 224[1] -1 522[90] -1 662[10] -1 708[30] -1 766[10] -1 1262[4] -1 872[10] -1 1506[10] -1 1169[45] -1 1666[18] -1 1262[3] -1 -2  SUtility:355
 48[12] -1 46[6] -1 47[9] -1 15[6] -1 17[30] -1 1[20] -1 49[15] -1 45[70] -1 32[12] -1 33[24] -1 155[12] -1 131[5] -1 8[32] -1 44[36] -1 135[5] -1 147[48] -1 2[12] -1 13[20] -1 50[21] -1 18[30] -1 30[10] -1 31[35] -1 67[80] -1 10[2] -1 96[21] -1 90[8] -1 14[4] -1 82[8] -1 97[20] -1 37[6] -1 59[2] -1 36[20] -1 68[40] -1 21[2] -1 118[3] -1 98[4] -1 24[45] -1 70[16] -1 57[12] -1 117[18] -1 181[35] -1 -2  SUtility:816
 73[16] -1 1054[2] -1 72[7] -1 98[20] -1 27[4] -1 29[6] -1 119[6] -1 120[40] -1 99[25] -1 133[15] -1 140[28] -1 148[36] -1 -2  SUtility:205
 45[56] -1 47[9] -1 33[64] -1 17[27] -1 46[6] -1 1[20] -1 49[3] -1 15[16] -1 48[12] -1 32[2] -1 -2  SUtility:215
 155[32] -1 2[4] -1 135[4] -1 18[10] -1 147[24] -1 96[27] -1 90[4] -1 131[3] -1 8[8] -1 50[3] -1 30[8] -1 31[35] -1 44[54] -1 67[48] -1 68[70] -1 97[2] -1 181[15] -1 117[9] -1 118[9] -1 70[64] -1 57[8] -1 98[18] -1 10[12] -1 21[12] -1 24[35] -1 82[4] -1 59[2] -1 37[16] -1 36[16] -1 14[4] -1 124[40] -1 29[30] -1 27[20] -1 72[8] -1 51[45] -1 73[16] -1 119[18] -1 140[32] -1 13[10] -1 120[35] -1 121[7] -1 166[20] -1 222[16] -1 167[10] -1 168[4] -1 253[7] -1 254[20] -1 153[18] -1 151[6] -1 193[10] -1 161[14] -1 99[35] -1 225[4] -1 185[25] -1 192[18] -1 719[45] -1 133[30] -1 148[72] -1 -2  SUtility:1175
 31[5] -1 97[6] -1 117[30] -1 13[4] -1 30[14] -1 31[15] -1 90[3] -1 68[70] -1 70[16] -1 155[24] -1 98[2] -1 147[60] -1 2[32] -1 135[3] -1 131[6] -1 18[40] -1 44[6] -1 14[8] -1 17[3] -1 82[8] -1 8[36] -1 48[42] -1 1[32] -1 36[12] -1 67[24] -1 118[9] -1 45[14] -1 97[8] -1 2[12] -1 50[12] -1 21[10] -1 57[18] -1 10[18] -1 59[8] -1 96[12] -1 24[20] -1 37[12] -1 117[24] -1 181[45] -1 18[20] -1 131[9] -1 57[10] -1 46[3] -1 49[24] -1 30[6] -1 98[2] -1 37[16] -1 147[42] -1 98[20] -1 67[40] -1 14[24] -1 135[5] -1 155[40] -1 21[16] -1 90[2] -1 50[21] -1 8[28] -1 181[20] -1 44[12] -1 13[12] -1 24[45] -1 96[30] -1 10[18] -1 82[14] -1 68[20] -1 59[6] -1 36[4] -1 70[32] -1 118[7] -1 -2  SUtility:1271
 244[24] -1 637[15] -1 593[4] -1 668[7] -1 584[10] -1 360[15] -1 1041[5] -1 1000[30] -1 607[1] -1 -2  SUtility:111
 470[9] -1 471[60] -1 412[42] -1 131[10] -1 90[1] -1 315[1] -1 113[16] -1 13[4] -1 344[8] -1 399[49] -1 18[40] -1 324[24] -1 519[2] -1 30[20] -1 283[18] -1 532[12] -1 30[12] -1 97[12] -1 618[4] -1 430[120] -1 20[45] -1 18[35] -1 464[18] -1 532[14] -1 319[10] -1 400[16] -1 430[96] -1 22[45] -1 97[14] -1 532[12] -1 98[6] -1 366[28] -1 611[8] -1 97[10] -1 118[1] -1 181[10] -1 618[4] -1 70[64] -1 117[6] -1 18[15] -1 17[24] -1 46[18] -1 1[28] -1 48[24] -1 45[42] -1 32[20] -1 49[30] -1 15[4] -1 47[8] -1 33[8] -1 33[24] -1 -2  SUtility:1151
 86[12] -1 102[6] -1 98[12] -1 297[5] -1 766[10] -1 104[16] -1 138[7] -1 102[7] -1 662[20] -1 104[8] -1 100[12] -1 313[2] -1 138[4] -1 1262[4] -1 313[3] -1 86[42] -1 98[8] -1 297[4] -1 662[14] -1 100[24] -1 -2  SUtility:220
 103[4] -1 435[1] -1 395[20] -1 474[30] -1 122[9] -1 162[4] -1 428[15] -1 427[20] -1 384[36] -1 473[8] -1 525[4] -1 308[12] -1 341[7] -1 360[24] -1 424[20] -1 455[7] -1 383[14] -1 -2  SUtility:235
 1676[24] -1 1729[16] -1 387[28] -1 1679[4] -1 345[45] -1 1374[8] -1 1759[24] -1 1373[7] -1 1377[14] -1 -2  SUtility:170
 46[6] -1 48[60] -1 1[32] -1 45[49] -1 15[4] -1 17[6] -1 135[10] -1 13[18] -1 33[32] -1 47[8] -1 96[18] -1 202[50] -1 142[16] -1 8[16] -1 155[24] -1 147[12] -1 14[8] -1 2[20] -1 131[6] -1 90[3] -1 18[30] -1 82[18] -1 129[30] -1 11[1] -1 54[36] -1 95[5] -1 295[24] -1 279[2] -1 50[15] -1 44[12] -1 218[8] -1 57[14] -1 10[16] -1 77[27] -1 21[8] -1 163[18] -1 24[10] -1 37[6] -1 36[2] -1 59[1] -1 25[5] -1 304[80] -1 173[15] -1 281[2] -1 40[18] -1 407[18] -1 128[54] -1 94[40] -1 226[4] -1 459[15] -1 467[20] -1 30[16] -1 429[45] -1 343[16] -1 543[16] -1 1599[12] -1 336[8] -1 329[10] -1 321[36] -1 320[63] -1 1696[3] -1 1611[30] -1 94[12] -1 281[7] -1 142[2] -1 328[4] -1 129[9] -1 202[45] -1 295[60] -1 264[2] -1 279[14] -1 18[25] -1 -2  SUtility:1387
 33[56] -1 48[30] -1 17[30] -1 46[6] -1 1[8] -1 47[1] -1 15[4] -1 45[21] -1 32[4] -1 147[6] -1 131[2] -1 30[8] -1 155[24] -1 13[16] -1 2[32] -1 67[72] -1 96[21] -1 135[8] -1 18[35] -1 31[25] -1 68[50] -1 70[80] -1 181[25] -1 97[2] -1 118[4] -1 98[16] -1 8[32] -1 117[24] -1 90[5] -1 57[10] -1 10[16] -1 44[6] -1 21[16] -1 14[24] -1 82[4] -1 24[5] -1 50[18] -1 37[4] -1 59[7] -1 36[6] -1 156[40] -1 104[20] -1 138[2] -1 289[7] -1 249[21] -1 139[10] -1 183[32] -1 196[64] -1 641[9] -1 100[30] -1 221[8] -1 274[3] -1 102[1] -1 86[60] -1 297[9] -1 146[27] -1 224[9] -1 179[20] -1 154[15] -1 219[3] -1 313[4] -1 184[30] -1 194[6] -1 522[50] -1 662[4] -1 872[20] -1 -2  SUtility:1267
 155[8] -1 2[24] -1 135[1] -1 18[40] -1 30[2] -1 96[18] -1 67[72] -1 68[10] -1 70[40] -1 98[20] -1 181[25] -1 97[10] -1 147[36] -1 117[30] -1 118[6] -1 31[5] -1 90[6] -1 8[8] -1 44[60] -1 57[16] -1 10[10] -1 21[18] -1 50[9] -1 82[18] -1 59[1] -1 37[14] -1 24[40] -1 131[7] -1 13[2] -1 14[36] -1 36[8] -1 -2  SUtility:600
 86[30] -1 100[12] -1 46[12] -1 48[30] -1 45[49] -1 32[12] -1 155[32] -1 135[2] -1 90[4] -1 2[32] -1 10[4] -1 14[16] -1 24[10] -1 82[2] -1 37[10] -1 30[14] -1 8[36] -1 17[12] -1 67[56] -1 70[64] -1 1[28] -1 47[3] -1 98[18] -1 15[2] -1 181[50] -1 118[7] -1 147[60] -1 131[4] -1 44[6] -1 50[12] -1 21[8] -1 36[12] -1 31[20] -1 68[20] -1 33[80] -1 97[18] -1 13[12] -1 57[8] -1 117[27] -1 221[5] -1 102[6] -1 96[12] -1 297[1] -1 59[5] -1 18[40] -1 197[25] -1 104[6] -1 138[10] -1 282[9] -1 274[27] -1 46[15] -1 45[56] -1 33[56] -1 1[20] -1 17[18] -1 47[1] -1 48[36] -1 -2  SUtility:1182
 17[15] -1 1[40] -1 46[27] -1 48[60] -1 49[30] -1 45[56] -1 15[2] -1 32[16] -1 47[8] -1 33[16] -1 155[16] -1 147[6] -1 135[2] -1 90[3] -1 13[16] -1 2[40] -1 21[10] -1 131[10] -1 18[40] -1 44[60] -1 57[2] -1 14[24] -1 24[10] -1 8[20] -1 31[40] -1 30[18] -1 36[12] -1 59[7] -1 98[16] -1 117[18] -1 37[10] -1 118[7] -1 181[15] -1 10[12] -1 50[30] -1 68[70] -1 97[12] -1 67[64] -1 82[10] -1 96[30] -1 70[32] -1 26[36] -1 81[40] -1 243[12] -1 326[18] -1 494[6] -1 506[10] -1 306[7] -1 512[2] -1 171[24] -1 338[24] -1 177[8] -1 362[5] -1 176[4] -1 208[30] -1 232[12] -1 4[10] -1 248[5] -1 356[5] -1 350[40] -1 493[4] -1 541[5] -1 130[1] -1 204[30] -1 178[8] -1 211[6] -1 234[32] -1 233[18] -1 228[10] -1 262[8] -1 565[27] -1 309[10] -1 490[50] -1 7[16] -1 170[2] -1 200[18] -1 271[30] -1 266[54] -1 145[4] -1 23[2] -1 175[18] -1 510[18] -1 12[10] -1 511[8] -1 526[3] -1 527[20] -1 199[30] -1 608[50] -1 51[5] -1 3[12] -1 63[72] -1 1001[3] -1 1077[24] -1 72[4] -1 1081[18] -1 182[8] -1 80[54] -1 28[4] -1 109[4] -1 -2  SUtility:1930
 454[2] -1 314[14] -1 313[8] -1 293[9] -1 505[2] -1 9[1] -1 150[15] -1 507[8] -1 241[48] -1 115[5] -1 5[3] -1 132[10] -1 242[3] -1 522[50] -1 641[4] -1 662[18] -1 -2  SUtility:200
 218[8] -1 77[18] -1 163[42] -1 304[100] -1 173[6] -1 25[1] -1 11[9] -1 281[3] -1 40[20] -1 54[20] -1 128[30] -1 95[1] -1 407[10] -1 94[40] -1 43[8] -1 142[20] -1 279[12] -1 295[36] -1 328[18] -1 137[5] -1 165[1] -1 180[40] -1 236[9] -1 296[21] -1 264[12] -1 322[20] -1 116[54] -1 277[2] -1 292[1] -1 -2  SUtility:567
 155[36] -1 135[8] -1 147[30] -1 2[32] -1 13[10] -1 97[14] -1 57[6] -1 21[6] -1 118[10] -1 68[60] -1 131[4] -1 18[40] -1 31[40] -1 8[36] -1 50[3] -1 44[30] -1 14[36] -1 96[9] -1 24[35] -1 10[18] -1 36[20] -1 59[9] -1 98[18] -1 37[20] -1 221[3] -1 274[15] -1 67[32] -1 82[6] -1 197[25] -1 104[2] -1 282[5] -1 86[6] -1 138[1] -1 102[10] -1 100[18] -1 297[5] -1 146[18] -1 179[4] -1 313[3] -1 184[25] -1 194[10] -1 219[2] -1 154[35] -1 224[1] -1 -2  SUtility:756
 1061[24] -1 326[6] -1 306[9] -1 490[15] -1 494[5] -1 506[4] -1 510[42] -1 527[2] -1 309[20] -1 526[10] -1 511[36] -1 493[20] -1 541[50] -1 145[1] -1 204[24] -1 177[6] -1 199[27] -1 171[28] -1 211[20] -1 234[12] -1 262[5] -1 7[20] -1 248[3] -1 271[6] -1 4[5] -1 266[48] -1 565[18] -1 130[9] -1 123[49] -1 109[12] -1 182[36] -1 462[6] -1 3[24] -1 63[32] -1 28[2] -1 80[6] -1 544[54] -1 -2  SUtility:696
 49[12] -1 47[7] -1 48[48] -1 15[10] -1 135[10] -1 44[42] -1 10[18] -1 59[9] -1 17[15] -1 31[5] -1 46[24] -1 67[64] -1 45[21] -1 155[36] -1 2[28] -1 1[16] -1 279[6] -1 32[18] -1 90[6] -1 111[9] -1 37[10] -1 147[36] -1 131[2] -1 13[10] -1 24[10] -1 14[28] -1 50[12] -1 164[4] -1 68[80] -1 8[16] -1 181[40] -1 117[18] -1 118[1] -1 21[2] -1 82[20] -1 36[6] -1 57[20] -1 216[63] -1 30[16] -1 97[8] -1 18[20] -1 98[8] -1 70[48] -1 202[30] -1 101[5] -1 328[14] -1 275[12] -1 129[27] -1 323[18] -1 376[10] -1 142[20] -1 136[4] -1 295[24] -1 264[6] -1 -2  SUtility:1052
 556[6] -1 442[10] -1 126[2] -1 586[12] -1 431[54] -1 692[54] -1 415[16] -1 715[6] -1 401[6] -1 252[12] -1 391[15] -1 311[56] -1 310[6] -1 432[10] -1 453[18] -1 304[30] -1 421[18] -1 202[25] -1 328[20] -1 252[6] -1 163[36] -1 43[24] -1 239[8] -1 279[18] -1 142[20] -1 295[60] -1 173[3] -1 296[24] -1 322[14] -1 264[2] -1 376[10] -1 165[7] -1 137[5] -1 236[24] -1 116[48] -1 292[9] -1 180[32] -1 277[7] -1 231[8] -1 290[12] -1 250[14] -1 251[21] -1 -2  SUtility:788
 1798[9] -1 1131[6] -1 756[8] -1 1124[10] -1 1810[4] -1 1114[36] -1 1133[10] -1 1119[18] -1 1828[5] -1 1098[60] -1 1830[6] -1 1833[18] -1 129[6] -1 -2  SUtility:196
 570[28] -1 612[6] -1 652[50] -1 377[15] -1 530[4] -1 482[16] -1 483[50] -1 646[16] -1 873[16] -1 497[40] -1 1357[15] -1 -2  SUtility:256
 142[18] -1 101[7] -1 135[6] -1 90[2] -1 50[24] -1 164[12] -1 14[4] -1 24[30] -1 13[2] -1 155[28] -1 36[10] -1 147[12] -1 67[56] -1 131[3] -1 8[20] -1 10[18] -1 82[2] -1 44[48] -1 57[8] -1 31[40] -1 202[45] -1 328[8] -1 96[21] -1 216[14] -1 97[16] -1 30[18] -1 68[30] -1 118[5] -1 70[32] -1 98[12] -1 279[6] -1 181[5] -1 117[21] -1 264[8] -1 323[15] -1 129[9] -1 295[12] -1 111[10] -1 275[9] -1 376[20] -1 136[10] -1 -2  SUtility:676
 544[24] -1 481[7] -1 123[7] -1 98[18] -1 140[12] -1 123[56] -1 29[6] -1 120[30] -1 123[42] -1 27[32] -1 73[18] -1 148[54] -1 1883[4] -1 99[30] -1 119[16] -1 133[25] -1 1891[32] -1 240[24] -1 1914[10] -1 123[56] -1 78[6] -1 64[3] -1 327[10] -1 -2  SUtility:522
 17[27] -1 1[36] -1 46[3] -1 48[48] -1 47[3] -1 32[16] -1 15[20] -1 45[28] -1 155[12] -1 147[48] -1 135[1] -1 90[8] -1 8[8] -1 44[42] -1 57[18] -1 2[4] -1 10[6] -1 50[9] -1 24[20] -1 14[8] -1 59[7] -1 21[10] -1 36[6] -1 82[4] -1 131[1] -1 13[6] -1 37[6] -1 31[30] -1 67[48] -1 18[35] -1 96[27] -1 68[80] -1 97[2] -1 98[8] -1 70[24] -1 30[8] -1 118[2] -1 117[9] -1 129[21] -1 142[8] -1 295[6] -1 202[50] -1 264[20] -1 328[10] -1 101[9] -1 279[12] -1 323[3] -1 275[6] -1 111[6] -1 216[56] -1 376[30] -1 164[2] -1 136[2] -1 -2  SUtility:919
 155[16] -1 147[54] -1 135[9] -1 131[9] -1 13[6] -1 2[40] -1 90[3] -1 18[45] -1 8[20] -1 44[36] -1 50[3] -1 57[12] -1 10[12] -1 14[28] -1 21[14] -1 24[15] -1 59[5] -1 37[8] -1 36[8] -1 82[18] -1 135[7] -1 129[3] -1 142[20] -1 202[10] -1 279[20] -1 295[12] -1 328[10] -1 101[9] -1 216[42] -1 275[3] -1 264[20] -1 111[2] -1 323[3] -1 136[14] -1 164[8] -1 376[20] -1 337[20] -1 -2  SUtility:584
 155[40] -1 135[1] -1 82[8] -1 193[10] -1 131[7] -1 68[20] -1 117[27] -1 8[12] -1 10[16] -1 37[14] -1 13[8] -1 59[2] -1 50[18] -1 21[18] -1 67[56] -1 2[16] -1 18[30] -1 36[18] -1 90[9] -1 57[16] -1 147[6] -1 24[35] -1 29[54] -1 30[16] -1 51[15] -1 120[30] -1 119[12] -1 222[28] -1 253[10] -1 44[18] -1 14[32] -1 151[3] -1 97[4] -1 225[16] -1 118[8] -1 31[45] -1 70[72] -1 98[6] -1 181[20] -1 719[50] -1 124[5] -1 27[28] -1 72[5] -1 99[30] -1 140[4] -1 166[2] -1 167[2] -1 168[8] -1 73[20] -1 153[8] -1 161[14] -1 121[7] -1 192[21] -1 185[40] -1 254[2] -1 148[18] -1 133[10] -1 -2  SUtility:1050
 17[18] -1 1[24] -1 155[8] -1 131[1] -1 8[8] -1 96[21] -1 57[20] -1 46[24] -1 50[18] -1 44[6] -1 82[16] -1 14[24] -1 49[21] -1 48[60] -1 2[36] -1 135[3] -1 31[20] -1 147[36] -1 13[6] -1 90[1] -1 30[2] -1 18[10] -1 36[6] -1 67[56] -1 68[50] -1 97[16] -1 10[14] -1 70[16] -1 24[20] -1 21[6] -1 98[16] -1 181[10] -1 59[8] -1 511[16] -1 37[4] -1 117[9] -1 493[32] -1 527[16] -1 118[2] -1 171[4] -1 170[1] -1 208[42] -1 266[12] -1 490[25] -1 26[12] -1 81[50] -1 526[6] -1 233[27] -1 350[10] -1 306[4] -1 243[9] -1 326[3] -1 506[4] -1 12[8] -1 176[2] -1 7[6] -1 178[8] -1 541[30] -1 510[18] -1 248[7] -1 356[6] -1 565[6] -1 -2  SUtility:980
 13[6] -1 33[72] -1 44[12] -1 14[32] -1 59[9] -1 155[40] -1 147[36] -1 2[4] -1 135[2] -1 131[6] -1 90[2] -1 31[10] -1 67[80] -1 18[35] -1 8[8] -1 50[21] -1 57[16] -1 10[18] -1 21[10] -1 82[2] -1 24[50] -1 36[8] -1 37[4] -1 30[14] -1 70[72] -1 68[20] -1 97[14] -1 98[18] -1 117[18] -1 142[10] -1 118[1] -1 279[14] -1 96[6] -1 181[20] -1 101[4] -1 216[70] -1 164[2] -1 376[35] -1 129[21] -1 202[40] -1 328[6] -1 295[30] -1 264[2] -1 323[21] -1 275[6] -1 111[6] -1 136[12] -1 165[3] -1 296[27] -1 43[16] -1 180[16] -1 137[7] -1 116[24] -1 236[12] -1 277[6] -1 292[4] -1 322[8] -1 -2  SUtility:1068
 1006[54] -1 1071[25] -1 166[12] -1 1040[14] -1 1068[10] -1 254[6] -1 1046[6] -1 151[30] -1 193[6] -1 167[6] -1 161[20] -1 253[4] -1 168[2] -1 225[14] -1 185[25] -1 192[30] -1 1832[10] -1 1835[9] -1 1252[30] -1 1258[40] -1 288[5] -1 19[9] -1 358[4] -1 1841[3] -1 515[18] -1 1112[7] -1 456[12] -1 537[27] -1 1287[18] -1 -2  SUtility:456
 17[12] -1 33[80] -1 33[8] -1 155[40] -1 155[16] -1 147[24] -1 2[12] -1 135[8] -1 223[6] -1 26[8] -1 489[4] -1 220[2] -1 209[2] -1 -2  SUtility:222
 156[72] -1 104[12] -1 183[20] -1 138[8] -1 139[10] -1 249[18] -1 196[40] -1 289[9] -1 641[9] -1 86[36] -1 100[3] -1 98[8] -1 274[18] -1 102[2] -1 221[5] -1 297[3] -1 505[10] -1 313[1] -1 293[9] -1 150[9] -1 454[6] -1 9[10] -1 507[28] -1 241[48] -1 132[8] -1 115[25] -1 5[5] -1 242[9] -1 -2  SUtility:441
 155[4] -1 2[8] -1 31[45] -1 97[14] -1 181[40] -1 118[10] -1 70[32] -1 135[2] -1 90[1] -1 44[48] -1 10[10] -1 14[8] -1 57[14] -1 13[16] -1 21[14] -1 -2  SUtility:266
 48[24] -1 15[12] -1 49[30] -1 17[21] -1 1[8] -1 47[2] -1 46[24] -1 32[2] -1 33[40] -1 45[14] -1 155[40] -1 2[40] -1 90[6] -1 50[12] -1 57[12] -1 21[14] -1 24[45] -1 147[54] -1 37[18] -1 13[8] -1 36[4] -1 67[48] -1 30[8] -1 68[40] -1 44[6] -1 98[16] -1 117[9] -1 10[10] -1 14[28] -1 18[50] -1 59[10] -1 31[40] -1 97[2] -1 135[6] -1 98[16] -1 131[4] -1 8[16] -1 197[30] -1 96[6] -1 282[8] -1 82[2] -1 30[12] -1 70[32] -1 181[25] -1 118[7] -1 138[1] -1 138[4] -1 150[12] -1 102[1] -1 274[30] -1 102[4] -1 5[4] -1 104[2] -1 297[3] -1 314[6] -1 505[16] -1 9[3] -1 241[80] -1 115[10] -1 86[24] -1 104[14] -1 221[6] -1 505[20] -1 313[3] -1 115[25] -1 100[24] -1 274[6] -1 132[18] -1 313[6] -1 454[14] -1 5[2] -1 454[20] -1 86[24] -1 314[4] -1 293[21] -1 150[21] -1 507[28] -1 293[6] -1 132[6] -1 9[3] -1 242[5] -1 241[56] -1 242[2] -1 98[18] -1 100[21] -1 507[12] -1 -2  SUtility:1446
 243[9] -1 490[45] -1 26[28] -1 306[8] -1 81[40] -1 170[7] -1 7[12] -1 134[7] -1 511[40] -1 171[28] -1 689[14] -1 419[10] -1 695[10] -1 701[4] -1 200[14] -1 266[24] -1 233[24] -1 204[15] -1 338[40] -1 232[16] -1 541[5] -1 526[3] -1 704[8] -1 130[7] -1 379[12] -1 699[15] -1 211[2] -1 512[5] -1 479[1] -1 177[2] -1 510[18] -1 506[12] -1 145[2] -1 262[8] -1 228[10] -1 248[7] -1 271[12] -1 208[36] -1 350[20] -1 23[16] -1 178[18] -1 356[10] -1 326[6] -1 176[4] -1 494[9] -1 490[45] -1 565[3] -1 362[4] -1 309[2] -1 493[16] -1 234[32] -1 4[45] -1 26[24] -1 81[5] -1 26[24] -1 81[10] -1 -2  SUtility:853
 113[32] -1 30[10] -1 366[40] -1 117[6] -1 532[18] -1 181[50] -1 30[6] -1 97[18] -1 18[25] -1 70[48] -1 118[2] -1 319[14] -1 98[8] -1 -2  SUtility:277
 26[32] -1 490[50] -1 243[21] -1 306[5] -1 494[9] -1 326[30] -1 511[8] -1 506[16] -1 510[12] -1 512[8] -1 350[30] -1 527[8] -1 362[5] -1 176[12] -1 356[2] -1 175[2] -1 171[24] -1 145[10] -1 130[2] -1 204[21] -1 177[4] -1 178[2] -1 170[7] -1 7[2] -1 211[8] -1 200[2] -1 208[54] -1 234[24] -1 228[8] -1 23[6] -1 262[7] -1 233[3] -1 266[30] -1 248[3] -1 271[12] -1 3[21] -1 81[35] -1 51[20] -1 182[32] -1 339[12] -1 30[18] -1 493[4] -1 565[21] -1 309[10] -1 338[12] -1 526[7] -1 541[45] -1 12[5] -1 199[21] -1 232[10] -1 4[40] -1 207[18] -1 63[80] -1 109[4] -1 72[9] -1 335[12] -1 369[48] -1 28[4] -1 80[42] -1 -2  SUtility:1009
 124[30] -1 1210[36] -1 124[30] -1 104[16] -1 221[3] -1 313[7] -1 86[42] -1 102[4] -1 297[1] -1 197[15] -1 282[3] -1 505[8] -1 115[45] -1 241[40] -1 9[10] -1 184[40] -1 138[5] -1 274[3] -1 100[21] -1 146[21] -1 293[3] -1 242[2] -1 150[9] -1 5[6] -1 314[12] -1 132[12] -1 507[36] -1 454[4] -1 306[5] -1 565[18] -1 350[5] -1 176[14] -1 362[4] -1 211[18] -1 177[6] -1 200[20] -1 179[14] -1 154[5] -1 1291[6] -1 735[2] -1 26[36] -1 510[24] -1 493[20] -1 541[45] -1 170[6] -1 208[36] -1 234[4] -1 271[48] -1 145[1] -1 233[27] -1 326[12] -1 266[18] -1 224[2] -1 194[8] -1 219[2] -1 3[6] -1 299[5] -1 243[21] -1 511[24] -1 527[14] -1 171[36] -1 178[8] -1 494[4] -1 228[6] -1 262[8] -1 338[24] -1 81[25] -1 526[2] -1 12[1] -1 7[6] -1 506[20] -1 309[4] -1 175[12] -1 4[50] -1 232[4] -1 23[20] -1 490[45] -1 204[30] -1 199[21] -1 248[3] -1 512[9] -1 356[4] -1 130[10] -1 1857[8] -1 63[80] -1 734[27] -1 28[10] -1 109[20] -1 80[48] -1 182[40] -1 -2  SUtility:1525
 229[15] -1 1824[6] -1 270[6] -1 287[8] -1 217[42] -1 53[49] -1 936[20] -1 16[12] -1 1864[3] -1 534[3] -1 188[40] -1 657[12] -1 1868[24] -1 448[30] -1 1871[16] -1 1875[16] -1 -2  SUtility:302
 17[9] -1 49[21] -1 1[8] -1 46[15] -1 48[30] -1 32[2] -1 15[6] -1 47[7] -1 45[7] -1 33[48] -1 155[12] -1 135[10] -1 147[6] -1 50[6] -1 131[9] -1 44[12] -1 90[10] -1 21[18] -1 13[20] -1 8[24] -1 2[16] -1 82[12] -1 37[16] -1 -2  SUtility:324
 17[24] -1 48[30] -1 46[15] -1 33[72] -1 47[1] -1 15[6] -1 32[20] -1 1[40] -1 45[35] -1 135[9] -1 155[16] -1 147[24] -1 2[28] -1 90[1] -1 13[14] -1 131[7] -1 50[27] -1 57[18] -1 18[35] -1 44[12] -1 8[24] -1 30[16] -1 -2  SUtility:474
 1075[30] -1 1083[16] -1 43[36] -1 137[6] -1 180[12] -1 277[8] -1 292[6] -1 296[18] -1 322[8] -1 165[2] -1 236[30] -1 116[48] -1 -2  SUtility:220
 17[15] -1 1[4] -1 46[3] -1 47[5] -1 15[8] -1 470[1] -1 48[36] -1 412[12] -1 45[56] -1 113[28] -1 90[1] -1 33[72] -1 32[6] -1 519[2] -1 22[25] -1 618[4] -1 471[60] -1 131[8] -1 18[20] -1 324[30] -1 319[20] -1 315[7] -1 400[16] -1 13[4] -1 399[70] -1 464[24] -1 430[96] -1 20[40] -1 30[6] -1 366[24] -1 611[3] -1 344[7] -1 283[16] -1 532[14] -1 97[16] -1 181[10] -1 70[32] -1 118[1] -1 98[4] -1 117[21] -1 994[12] -1 966[63] -1 -2  SUtility:902
 17[3] -1 48[60] -1 46[12] -1 1[36] -1 49[12] -1 45[14] -1 32[12] -1 15[8] -1 33[48] -1 47[7] -1 -2  SUtility:212
 17[27] -1 46[27] -1 45[42] -1 1[32] -1 49[3] -1 1[8] -1 48[42] -1 32[20] -1 15[16] -1 15[20] -1 47[4] -1 33[64] -1 155[20] -1 2[8] -1 135[3] -1 147[18] -1 131[2] -1 44[24] -1 8[36] -1 90[7] -1 13[2] -1 10[18] -1 14[28] -1 30[4] -1 24[30] -1 18[25] -1 30[12] -1 59[7] -1 31[30] -1 57[8] -1 21[14] -1 82[20] -1 118[1] -1 70[80] -1 67[48] -1 37[12] -1 96[24] -1 50[15] -1 36[2] -1 98[12] -1 68[90] -1 117[24] -1 181[30] -1 98[6] -1 97[16] -1 129[27] -1 142[12] -1 279[18] -1 202[40] -1 295[24] -1 136[8] -1 216[28] -1 101[4] -1 328[4] -1 376[25] -1 111[7] -1 275[21] -1 164[18] -1 264[20] -1 323[24] -1 -2  SUtility:1261
 155[36] -1 147[6] -1 135[5] -1 131[2] -1 13[2] -1 57[2] -1 90[7] -1 8[16] -1 44[48] -1 10[2] -1 21[20] -1 50[9] -1 82[8] -1 59[2] -1 24[40] -1 37[6] -1 14[12] -1 2[4] -1 18[30] -1 30[4] -1 31[50] -1 68[50] -1 97[4] -1 36[12] -1 67[32] -1 98[6] -1 181[45] -1 117[15] -1 70[80] -1 118[7] -1 96[3] -1 -2  SUtility:565
 455[3] -1 360[15] -1 341[9] -1 395[20] -1 427[6] -1 162[10] -1 103[4] -1 474[27] -1 384[36] -1 383[12] -1 424[14] -1 122[9] -1 428[18] -1 435[6] -1 525[6] -1 473[16] -1 780[3] -1 308[12] -1 539[3] -1 723[6] -1 792[4] -1 838[16] -1 799[6] -1 585[12] -1 229[40] -1 728[2] -1 -2  SUtility:315
 1018[9] -1 1024[35] -1 1028[6] -1 289[9] -1 249[12] -1 196[64] -1 1700[21] -1 345[35] -1 654[6] -1 657[24] -1 685[27] -1 714[20] -1 710[16] -1 653[4] -1 760[10] -1 1714[20] -1 456[12] -1 735[2] -1 777[14] -1 814[15] -1 778[30] -1 850[27] -1 832[1] -1 447[6] -1 843[4] -1 369[64] -1 812[2] -1 579[24] -1 853[8] -1 420[36] -1 824[5] -1 1512[4] -1 -2  SUtility:572
 1006[24] -1 29[42] -1 900[8] -1 30[8] -1 418[3] -1 907[30] -1 902[56] -1 72[6] -1 1071[15] -1 166[18] -1 848[5] -1 167[18] -1 1040[35] -1 912[32] -1 168[6] -1 253[1] -1 254[10] -1 151[24] -1 193[12] -1 225[6] -1 185[15] -1 192[30] -1 457[20] -1 161[14] -1 1860[5] -1 98[10] -1 148[72] -1 133[20] -1 -2  SUtility:545
 26[8] -1 81[10] -1 243[3] -1 306[10] -1 490[5] -1 493[24] -1 494[1] -1 362[7] -1 565[18] -1 506[6] -1 511[28] -1 309[12] -1 510[48] -1 338[40] -1 512[10] -1 350[25] -1 527[8] -1 356[7] -1 526[4] -1 176[8] -1 145[8] -1 171[4] -1 130[1] -1 12[5] -1 204[27] -1 326[18] -1 541[25] -1 170[5] -1 177[14] -1 178[2] -1 175[16] -1 199[3] -1 7[14] -1 211[14] -1 200[18] -1 208[24] -1 234[32] -1 232[16] -1 228[14] -1 233[24] -1 262[2] -1 23[8] -1 248[2] -1 4[10] -1 271[18] -1 266[54] -1 168[8] -1 254[16] -1 151[21] -1 124[45] -1 51[35] -1 29[42] -1 27[40] -1 72[7] -1 99[15] -1 140[20] -1 73[4] -1 120[50] -1 119[12] -1 121[63] -1 222[36] -1 166[2] -1 167[14] -1 253[3] -1 153[4] -1 193[18] -1 161[20] -1 225[18] -1 185[40] -1 42[24] -1 192[6] -1 231[6] -1 250[2] -1 290[30] -1 251[18] -1 -2  SUtility:1279
 17[3] -1 2[36] -1 67[16] -1 509[18] -1 27[12] -1 99[10] -1 73[10] -1 119[16] -1 120[5] -1 29[30] -1 133[10] -1 148[9] -1 140[36] -1 202[50] -1 264[16] -1 101[3] -1 142[8] -1 328[14] -1 323[9] -1 275[27] -1 111[5] -1 164[14] -1 136[6] -1 376[50] -1 -2  SUtility:413
 2[36] -1 18[30] -1 30[16] -1 31[10] -1 181[50] -1 67[72] -1 68[40] -1 98[14] -1 96[3] -1 117[27] -1 70[24] -1 118[1] -1 97[8] -1 197[35] -1 138[9] -1 221[10] -1 297[9] -1 100[12] -1 86[54] -1 274[27] -1 102[9] -1 104[4] -1 146[9] -1 313[5] -1 179[10] -1 194[20] -1 154[35] -1 184[40] -1 219[9] -1 224[9] -1 641[3] -1 641[7] -1 104[12] -1 98[8] -1 138[1] -1 274[15] -1 86[36] -1 297[7] -1 100[21] -1 102[1] -1 221[5] -1 -2  SUtility:753
 512[10] -1 200[16] -1 232[6] -1 228[6] -1 262[5] -1 248[4] -1 271[24] -1 266[6] -1 766[10] -1 104[16] -1 86[30] -1 98[12] -1 138[4] -1 100[12] -1 662[2] -1 102[3] -1 297[2] -1 313[10] -1 156[72] -1 249[3] -1 183[8] -1 139[10] -1 289[4] -1 196[48] -1 197[35] -1 221[4] -1 282[4] -1 124[20] -1 27[12] -1 99[10] -1 42[16] -1 120[20] -1 140[36] -1 121[70] -1 166[8] -1 29[12] -1 222[8] -1 167[10] -1 253[7] -1 254[4] -1 168[10] -1 119[20] -1 153[16] -1 73[8] -1 151[27] -1 193[8] -1 161[10] -1 225[8] -1 185[40] -1 192[24] -1 274[21] -1 -2  SUtility:791
 126[12] -1 252[9] -1 421[16] -1 391[24] -1 401[2] -1 252[3] -1 415[18] -1 431[42] -1 311[70] -1 310[36] -1 432[3] -1 442[4] -1 453[24] -1 -2  SUtility:263
 758[9] -1 320[9] -1 321[60] -1 336[9] -1 354[9] -1 329[5] -1 340[9] -1 386[2] -1 380[15] -1 404[54] -1 382[40] -1 351[25] -1 355[18] -1 425[10] -1 405[24] -1 426[12] -1 352[8] -1 416[20] -1 793[20] -1 388[14] -1 368[8] -1 774[36] -1 373[18] -1 374[50] -1 417[16] -1 779[24] -1 423[24] -1 -2  SUtility:548
 255[28] -1 255[56] -1 92[7] -1 39[8] -1 214[8] -1 112[21] -1 1848[14] -1 39[4] -1 1876[21] -1 98[18] -1 27[4] -1 120[20] -1 73[20] -1 99[5] -1 29[18] -1 133[5] -1 119[16] -1 140[16] -1 148[81] -1 39[20] -1 1919[8] -1 39[36] -1 1802[36] -1 706[42] -1 -2  SUtility:512
 217[54] -1 786[3] -1 360[12] -1 707[9] -1 162[10] -1 341[7] -1 1076[56] -1 1080[28] -1 663[45] -1 384[6] -1 550[1] -1 594[12] -1 69[12] -1 270[6] -1 103[20] -1 287[14] -1 514[2] -1 441[42] -1 746[25] -1 122[15] -1 85[2] -1 383[10] -1 308[14] -1 345[25] -1 1280[6] -1 406[14] -1 1422[5] -1 841[2] -1 -2  SUtility:457
 155[8] -1 147[36] -1 135[8] -1 131[10] -1 2[4] -1 90[1] -1 13[14] -1 18[35] -1 44[60] -1 8[28] -1 10[16] -1 50[9] -1 96[27] -1 57[6] -1 14[24] -1 24[40] -1 21[6] -1 82[4] -1 59[10] -1 37[6] -1 30[18] -1 36[6] -1 31[10] -1 67[56] -1 70[16] -1 68[30] -1 97[14] -1 98[16] -1 117[18] -1 118[1] -1 181[35] -1 126[18] -1 252[12] -1 391[30] -1 310[36] -1 401[14] -1 431[60] -1 311[14] -1 415[10] -1 432[6] -1 442[4] -1 453[15] -1 43[8] -1 43[20] -1 142[8] -1 279[12] -1 202[25] -1 295[18] -1 -2  SUtility:882
 138[7] -1 196[48] -1 183[32] -1 1533[4] -1 1461[20] -1 124[35] -1 229[35] -1 1743[12] -1 124[5] -1 104[16] -1 249[21] -1 289[10] -1 138[6] -1 459[9] -1 226[16] -1 124[45] -1 320[72] -1 1509[4] -1 1486[30] -1 139[14] -1 728[14] -1 1746[15] -1 196[8] -1 543[36] -1 156[80] -1 139[20] -1 104[18] -1 249[18] -1 1545[1] -1 1105[12] -1 1022[30] -1 1434[20] -1 1022[20] -1 1545[10] -1 183[40] -1 156[16] -1 1509[18] -1 289[6] -1 1413[6] -1 321[36] -1 1419[40] -1 1430[12] -1 467[4] -1 343[10] -1 429[25] -1 1509[8] -1 1105[27] -1 1533[3] -1 543[20] -1 1434[6] -1 502[40] -1 865[6] -1 1468[18] -1 321[60] -1 1486[15] -1 1461[40] -1 1420[35] -1 320[27] -1 1420[21] -1 423[6] -1 1478[24] -1 124[30] -1 -2  SUtility:1342
 1320[16] -1 1358[18] -1 1799[15] -1 330[20] -1 738[12] -1 3[27] -1 61[30] -1 28[8] -1 58[5] -1 302[6] -1 446[35] -1 80[60] -1 148[45] -1 1885[25] -1 133[45] -1 -2  SUtility:367
 1351[3] -1 63[40] -1 30[18] -1 109[16] -1 554[30] -1 409[72] -1 1351[15] -1 3[15] -1 51[5] -1 28[10] -1 579[27] -1 72[7] -1 182[20] -1 80[12] -1 1351[9] -1 1880[16] -1 1351[18] -1 -2  SUtility:333
 412[36] -1 315[3] -1 430[72] -1 399[7] -1 20[30] -1 618[2] -1 470[8] -1 471[42] -1 1325[10] -1 1326[49] -1 324[6] -1 400[12] -1 519[14] -1 464[60] -1 366[36] -1 319[8] -1 1347[30] -1 1350[7] -1 1328[10] -1 711[18] -1 822[80] -1 34[5] -1 757[20] -1 772[20] -1 1047[42] -1 781[4] -1 763[25] -1 1043[6] -1 1021[4] -1 1695[16] -1 457[18] -1 61[18] -1 -2  SUtility:718
 147[18] -1 90[3] -1 31[10] -1 70[40] -1 57[4] -1 181[20] -1 118[4] -1 155[28] -1 135[6] -1 2[8] -1 131[6] -1 50[15] -1 13[18] -1 8[8] -1 44[18] -1 30[8] -1 21[14] -1 18[30] -1 96[21] -1 37[4] -1 68[60] -1 67[40] -1 142[2] -1 10[2] -1 14[20] -1 24[45] -1 323[24] -1 136[16] -1 97[4] -1 111[5] -1 59[9] -1 82[14] -1 98[12] -1 36[16] -1 117[30] -1 275[27] -1 129[18] -1 279[10] -1 202[35] -1 295[30] -1 328[8] -1 101[5] -1 376[40] -1 216[49] -1 164[4] -1 264[18] -1 137[5] -1 180[12] -1 43[4] -1 116[42] -1 165[8] -1 277[5] -1 296[9] -1 236[24] -1 322[6] -1 292[3] -1 -2  SUtility:944
 26[40] -1 81[20] -1 903[4] -1 3[27] -1 63[80] -1 30[16] -1 51[5] -1 109[12] -1 182[4] -1 562[32] -1 72[4] -1 408[4] -1 80[24] -1 28[10] -1 438[10] -1 -2  SUtility:292
 27[8] -1 121[35] -1 161[16] -1 72[1] -1 2[4] -1 44[48] -1 59[6] -1 147[54] -1 90[7] -1 24[45] -1 18[10] -1 155[16] -1 135[6] -1 131[1] -1 10[18] -1 168[6] -1 82[12] -1 13[10] -1 31[10] -1 57[20] -1 161[10] -1 167[12] -1 36[8] -1 21[4] -1 8[20] -1 37[14] -1 50[15] -1 14[20] -1 222[16] -1 124[45] -1 29[54] -1 73[2] -1 96[12] -1 51[45] -1 253[2] -1 98[12] -1 166[4] -1 120[5] -1 153[2] -1 140[32] -1 151[9] -1 185[10] -1 225[16] -1 254[14] -1 119[6] -1 99[50] -1 193[18] -1 192[15] -1 148[81] -1 1054[12] -1 133[45] -1 181[25] -1 1380[6] -1 124[10] -1 67[40] -1 31[5] -1 124[10] -1 97[14] -1 18[35] -1 68[90] -1 70[56] -1 -2  SUtility:1234
 49[27] -1 33[8] -1 48[48] -1 17[15] -1 46[15] -1 45[70] -1 32[6] -1 15[18] -1 1[36] -1 47[8] -1 -2  SUtility:251
 29[6] -1 509[6] -1 120[15] -1 27[16] -1 73[16] -1 119[6] -1 72[8] -1 140[12] -1 99[25] -1 133[50] -1 148[27] -1 229[15] -1 728[16] -1 51[35] -1 -2  SUtility:253
 1235[12] -1 1206[14] -1 726[5] -1 688[36] -1 489[16] -1 223[24] -1 220[7] -1 255[35] -1 209[20] -1 -2  SUtility:169
 734[21] -1 1857[6] -1 80[42] -1 3[27] -1 63[16] -1 28[16] -1 1291[7] -1 109[20] -1 182[24] -1 299[35] -1 148[72] -1 133[10] -1 -2  SUtility:296
 27[16] -1 73[20] -1 29[24] -1 133[35] -1 119[4] -1 1054[16] -1 99[35] -1 120[20] -1 72[5] -1 140[12] -1 148[54] -1 -2  SUtility:241
 2[36] -1 467[28] -1 67[56] -1 343[4] -1 226[36] -1 543[32] -1 429[45] -1 543[28] -1 1105[9] -1 1545[2] -1 320[81] -1 502[36] -1 865[12] -1 1461[10] -1 1420[56] -1 1533[3] -1 321[18] -1 1434[12] -1 1486[12] -1 1413[6] -1 1468[60] -1 1430[6] -1 1478[21] -1 -2  SUtility:609
 182[12] -1 109[10] -1 51[45] -1 214[8] -1 112[21] -1 92[6] -1 28[12] -1 80[12] -1 1848[8] -1 215[18] -1 688[12] -1 726[10] -1 1206[12] -1 92[1] -1 -2  SUtility:187
 17[18] -1 46[15] -1 33[32] -1 1[24] -1 48[30] -1 32[2] -1 47[9] -1 45[28] -1 15[4] -1 470[2] -1 471[12] -1 131[6] -1 412[36] -1 113[40] -1 13[8] -1 90[8] -1 315[9] -1 399[70] -1 400[20] -1 464[24] -1 519[16] -1 344[7] -1 611[4] -1 22[15] -1 283[6] -1 324[18] -1 618[9] -1 30[8] -1 532[12] -1 319[4] -1 430[24] -1 20[20] -1 366[4] -1 70[56] -1 97[18] -1 98[4] -1 181[50] -1 117[24] -1 18[35] -1 118[5] -1 1338[12] -1 29[6] -1 72[7] -1 900[3] -1 418[6] -1 902[8] -1 907[3] -1 848[5] -1 148[90] -1 133[50] -1 912[24] -1 1006[30] -1 457[10] -1 1071[30] -1 166[18] -1 1068[4] -1 1040[7] -1 167[20] -1 254[20] -1 168[8] -1 253[3] -1 1046[2] -1 151[30] -1 161[18] -1 185[35] -1 192[6] -1 193[2] -1 -2  SUtility:1193
 197[30] -1 138[9] -1 104[6] -1 100[24] -1 86[24] -1 274[30] -1 102[8] -1 297[3] -1 221[6] -1 -2  SUtility:140
 313[6] -1 154[30] -1 219[10] -1 146[6] -1 184[30] -1 224[1] -1 194[16] -1 522[40] -1 708[18] -1 179[10] -1 1666[15] -1 662[16] -1 1169[10] -1 -2  SUtility:208
 155[36] -1 147[48] -1 135[9] -1 2[32] -1 131[8] -1 18[5] -1 90[9] -1 13[4] -1 50[15] -1 44[30] -1 57[12] -1 10[10] -1 14[8] -1 21[8] -1 24[45] -1 8[36] -1 82[14] -1 59[8] -1 96[18] -1 36[6] -1 -2  SUtility:361
 760[4] -1 1700[21] -1 1018[3] -1 273[21] -1 653[40] -1 714[12] -1 654[10] -1 710[4] -1 657[16] -1 685[30] -1 -2  SUtility:161
 1844[12] -1 124[10] -1 53[42] -1 731[10] -1 1897[24] -1 345[50] -1 342[15] -1 534[10] -1 448[18] -1 188[36] -1 -2  SUtility:227
 17[27] -1 46[9] -1 48[24] -1 33[16] -1 45[63] -1 1[16] -1 47[7] -1 15[12] -1 32[14] -1 155[12] -1 147[6] -1 2[8] -1 135[8] -1 131[8] -1 90[9] -1 18[25] -1 44[36] -1 21[8] -1 24[45] -1 82[20] -1 36[16] -1 13[18] -1 8[12] -1 50[21] -1 96[9] -1 57[12] -1 10[14] -1 14[28] -1 59[1] -1 37[8] -1 30[4] -1 31[15] -1 68[40] -1 67[16] -1 118[7] -1 70[56] -1 98[10] -1 97[16] -1 181[10] -1 117[9] -1 243[3] -1 26[40] -1 81[10] -1 493[20] -1 490[50] -1 306[9] -1 494[1] -1 326[27] -1 565[27] -1 506[4] -1 309[4] -1 511[28] -1 510[54] -1 350[15] -1 512[6] -1 338[16] -1 527[18] -1 526[10] -1 356[6] -1 176[6] -1 175[20] -1 362[4] -1 541[20] -1 130[5] -1 145[4] -1 171[32] -1 170[7] -1 204[12] -1 12[6] -1 178[8] -1 177[14] -1 199[6] -1 208[30] -1 200[8] -1 7[8] -1 234[32] -1 228[4] -1 211[20] -1 232[20] -1 233[18] -1 23[16] -1 4[30] -1 248[4] -1 262[4] -1 271[18] -1 266[12] -1 -2  SUtility:1411
 392[3] -1 360[24] -1 162[2] -1 122[3] -1 308[18] -1 341[3] -1 572[12] -1 687[36] -1 568[24] -1 581[30] -1 595[4] -1 600[30] -1 631[16] -1 413[30] -1 465[3] -1 583[6] -1 383[2] -1 384[18] -1 547[30] -1 103[14] -1 680[50] -1 709[10] -1 578[24] -1 588[4] -1 598[35] -1 1867[4] -1 1867[2] -1 1886[2] -1 1873[6] -1 1892[32] -1 1887[54] -1 1888[10] -1 1889[3] -1 1893[24] -1 1894[4] -1 1900[10] -1 1898[30] -1 1274[6] -1 910[6] -1 821[10] -1 787[21] -1 1152[5] -1 789[4] -1 796[2] -1 1332[24] -1 1109[21] -1 1160[10] -1 1158[24] -1 828[8] -1 1167[2] -1 -2  SUtility:755
 522[30] -1 662[16] -1 297[7] -1 146[30] -1 194[20] -1 154[35] -1 179[16] -1 184[25] -1 224[4] -1 219[6] -1 -2  SUtility:189
 68[30] -1 118[3] -1 57[14] -1 47[5] -1 18[15] -1 24[45] -1 32[16] -1 37[10] -1 30[18] -1 82[14] -1 98[4] -1 70[16] -1 -2  SUtility:190
 1061[12] -1 147[24] -1 135[2] -1 131[9] -1 50[9] -1 8[8] -1 44[30] -1 10[20] -1 82[6] -1 37[14] -1 57[20] -1 36[6] -1 24[25] -1 14[32] -1 2[36] -1 59[1] -1 18[10] -1 30[10] -1 90[3] -1 30[4] -1 97[20] -1 31[40] -1 21[2] -1 68[90] -1 98[2] -1 96[21] -1 98[2] -1 118[6] -1 70[40] -1 117[30] -1 67[64] -1 181[35] -1 13[4] -1 509[10] -1 27[8] -1 99[40] -1 140[12] -1 73[14] -1 133[35] -1 119[16] -1 120[5] -1 29[30] -1 148[90] -1 72[5] -1 -2  SUtility:902
 17[9] -1 1[16] -1 49[27] -1 48[6] -1 1[16] -1 1[32] -1 46[15] -1 15[12] -1 32[12] -1 45[49] -1 47[4] -1 49[27] -1 33[40] -1 48[48] -1 -2  SUtility:313
 17[24] -1 17[30] -1 17[18] -1 48[30] -1 17[24] -1 47[5] -1 45[70] -1 155[32] -1 147[12] -1 13[12] -1 46[27] -1 15[2] -1 30[12] -1 17[12] -1 1[36] -1 2[36] -1 32[16] -1 33[48] -1 31[35] -1 131[4] -1 18[10] -1 57[4] -1 135[7] -1 90[10] -1 21[20] -1 59[3] -1 37[8] -1 36[12] -1 8[16] -1 50[12] -1 10[16] -1 68[20] -1 67[48] -1 70[16] -1 82[12] -1 14[32] -1 24[10] -1 44[54] -1 96[6] -1 97[14] -1 98[16] -1 181[35] -1 117[3] -1 118[4] -1 197[40] -1 104[2] -1 138[2] -1 221[5] -1 100[6] -1 102[9] -1 274[15] -1 297[9] -1 3[15] -1 86[12] -1 562[32] -1 903[6] -1 282[9] -1 51[30] -1 63[64] -1 28[20] -1 72[3] -1 109[8] -1 182[16] -1 438[16] -1 80[36] -1 408[12] -1 -2  SUtility:1240
 147[18] -1 50[15] -1 14[20] -1 10[6] -1 36[6] -1 155[12] -1 135[8] -1 2[12] -1 31[35] -1 131[4] -1 18[25] -1 90[7] -1 13[8] -1 8[12] -1 44[18] -1 57[18] -1 21[6] -1 24[50] -1 82[4] -1 59[8] -1 37[14] -1 96[15] -1 30[14] -1 67[56] -1 68[80] -1 26[40] -1 119[14] -1 121[28] -1 140[8] -1 167[2] -1 254[20] -1 153[18] -1 151[3] -1 193[4] -1 225[16] -1 185[10] -1 124[10] -1 29[18] -1 72[6] -1 27[20] -1 30[10] -1 99[35] -1 51[15] -1 73[2] -1 120[20] -1 166[8] -1 222[24] -1 168[10] -1 253[8] -1 161[18] -1 192[12] -1 -2  SUtility:850
 294[20] -1 354[9] -1 340[27] -1 388[49] -1 386[10] -1 405[8] -1 352[8] -1 368[2] -1 417[28] -1 380[27] -1 361[18] -1 404[6] -1 373[2] -1 382[5] -1 329[6] -1 374[25] -1 645[10] -1 367[35] -1 355[14] -1 351[40] -1 648[14] -1 434[3] -1 425[6] -1 664[6] -1 712[21] -1 422[20] -1 729[14] -1 571[10] -1 638[32] -1 720[6] -1 426[48] -1 -2  SUtility:529
 17[9] -1 46[27] -1 48[54] -1 33[48] -1 45[56] -1 2[40] -1 96[24] -1 139[8] -1 1[8] -1 15[18] -1 135[7] -1 131[1] -1 18[20] -1 50[3] -1 10[2] -1 82[12] -1 37[20] -1 44[42] -1 14[12] -1 21[20] -1 30[20] -1 97[4] -1 68[20] -1 59[6] -1 117[18] -1 181[10] -1 13[8] -1 47[7] -1 32[10] -1 31[35] -1 70[48] -1 155[24] -1 98[18] -1 147[42] -1 90[2] -1 118[9] -1 8[40] -1 57[14] -1 24[25] -1 36[10] -1 184[15] -1 183[20] -1 67[24] -1 196[64] -1 156[32] -1 104[12] -1 138[3] -1 289[6] -1 249[3] -1 100[3] -1 641[2] -1 274[21] -1 86[48] -1 297[3] -1 221[4] -1 102[5] -1 146[21] -1 314[12] -1 507[16] -1 115[20] -1 154[15] -1 224[9] -1 313[5] -1 194[10] -1 454[10] -1 505[8] -1 241[56] -1 242[3] -1 179[14] -1 219[8] -1 293[9] -1 132[10] -1 150[6] -1 9[5] -1 5[4] -1 -2  SUtility:1307
 17[6] -1 48[54] -1 1[40] -1 33[72] -1 46[18] -1 17[6] -1 47[10] -1 45[7] -1 15[16] -1 32[12] -1 155[16] -1 17[9] -1 147[18] -1 135[10] -1 2[8] -1 131[10] -1 17[18] -1 17[12] -1 17[12] -1 13[4] -1 90[9] -1 8[40] -1 50[18] -1 44[54] -1 18[25] -1 30[16] -1 31[20] -1 57[12] -1 10[8] -1 14[8] -1 21[2] -1 82[6] -1 96[6] -1 37[6] -1 67[16] -1 36[10] -1 24[35] -1 68[100] -1 70[32] -1 97[8] -1 181[20] -1 98[16] -1 117[24] -1 59[7] -1 118[10] -1 124[45] -1 51[5] -1 29[54] -1 72[6] -1 27[16] -1 99[5] -1 120[30] -1 73[14] -1 119[18] -1 140[20] -1 121[56] -1 17[3] -1 166[8] -1 167[16] -1 222[16] -1 168[6] -1 42[64] -1 253[7] -1 254[18] -1 153[14] -1 193[8] -1 151[21] -1 161[6] -1 185[30] -1 225[14] -1 192[9] -1 -2  SUtility:1375
 9[1] -1 115[35] -1 454[16] -1 314[8] -1 293[6] -1 505[6] -1 241[80] -1 5[1] -1 150[3] -1 132[6] -1 -2  SUtility:162
 438[10] -1 903[6] -1 562[36] -1 408[40] -1 158[35] -1 1918[14] -1 788[10] -1 997[27] -1 762[20] -1 1975[27] -1 1189[12] -1 -2  SUtility:237
 1[20] -1 17[6] -1 46[15] -1 48[54] -1 33[24] -1 47[1] -1 45[14] -1 32[4] -1 15[2] -1 -2  SUtility:140
 15[14] -1 17[21] -1 135[5] -1 1[28] -1 33[56] -1 45[56] -1 48[48] -1 32[2] -1 30[16] -1 46[24] -1 68[90] -1 47[5] -1 70[8] -1 14[24] -1 59[10] -1 2[24] -1 31[25] -1 97[4] -1 50[15] -1 98[20] -1 147[54] -1 24[10] -1 155[16] -1 289[2] -1 18[30] -1 44[60] -1 67[32] -1 82[4] -1 13[12] -1 131[10] -1 90[10] -1 8[16] -1 181[35] -1 57[8] -1 37[16] -1 36[4] -1 118[3] -1 10[18] -1 117[6] -1 21[4] -1 722[50] -1 721[30] -1 713[8] -1 732[4] -1 722[35] -1 746[20] -1 1679[1] -1 387[12] -1 345[20] -1 1377[12] -1 1676[15] -1 1373[9] -1 1374[14] -1 1729[12] -1 1759[9] -1 -2  SUtility:1096
 1061[30] -1 147[36] -1 131[10] -1 135[8] -1 2[28] -1 50[27] -1 44[36] -1 13[18] -1 8[36] -1 90[9] -1 31[20] -1 18[45] -1 21[12] -1 82[20] -1 37[14] -1 97[16] -1 30[2] -1 24[25] -1 59[2] -1 30[20] -1 10[18] -1 14[36] -1 67[56] -1 68[60] -1 96[30] -1 36[6] -1 98[18] -1 70[64] -1 57[16] -1 118[5] -1 181[40] -1 117[24] -1 129[27] -1 142[4] -1 202[15] -1 279[16] -1 295[18] -1 136[6] -1 264[2] -1 328[14] -1 216[35] -1 275[30] -1 111[9] -1 43[32] -1 137[7] -1 116[18] -1 236[27] -1 277[8] -1 180[24] -1 376[45] -1 296[21] -1 322[4] -1 292[1] -1 165[9] -1 323[15] -1 216[42] -1 275[12] -1 275[27] -1 101[2] -1 136[20] -1 216[28] -1 111[4] -1 111[9] -1 136[6] -1 164[8] -1 -2  SUtility:1332
 337[14] -1 337[6] -1 210[6] -1 303[4] -1 291[2] -1 285[12] -1 278[20] -1 475[7] -1 124[10] -1 29[30] -1 27[36] -1 99[30] -1 51[5] -1 72[9] -1 120[40] -1 73[2] -1 119[12] -1 140[24] -1 26[40] -1 121[21] -1 166[4] -1 222[4] -1 167[14] -1 168[2] -1 253[2] -1 254[6] -1 151[12] -1 153[18] -1 193[4] -1 161[8] -1 185[10] -1 225[12] -1 192[21] -1 873[18] -1 215[6] -1 270[8] -1 217[24] -1 287[8] -1 360[15] -1 103[18] -1 162[14] -1 122[27] -1 987[14] -1 990[4] -1 996[24] -1 989[24] -1 383[20] -1 384[6] -1 308[20] -1 341[6] -1 1027[15] -1 1007[21] -1 1009[5] -1 1004[4] -1 1013[48] -1 969[5] -1 1029[10] -1 444[3] -1 1035[14] -1 1015[27] -1 1041[8] -1 497[12] -1 1039[2] -1 1000[6] -1 1026[3] -1 1034[25] -1 1050[7] -1 1062[18] -1 1036[63] -1 731[1] -1 26[32] -1 459[3] -1 467[40] -1 543[28] -1 343[20] -1 226[36] -1 429[45] -1 -2  SUtility:1204
 1473[6] -1 1480[10] -1 1482[30] -1 1487[2] -1 1490[6] -1 1479[3] -1 1491[7] -1 1483[10] -1 1494[4] -1 1495[48] -1 1493[3] -1 1851[3] -1 892[6] -1 122[24] -1 894[40] -1 1852[3] -1 1853[4] -1 1854[2] -1 1855[10] -1 1858[28] -1 1856[2] -1 578[9] -1 880[50] -1 931[8] -1 933[4] -1 -2  SUtility:322
 13[10] -1 26[40] -1 26[8] -1 156[80] -1 183[36] -1 138[3] -1 622[20] -1 930[15] -1 829[12] -1 522[90] -1 -2  SUtility:314
 332[10] -1 3[3] -1 446[10] -1 457[16] -1 72[5] -1 461[9] -1 420[36] -1 61[30] -1 58[20] -1 28[10] -1 187[8] -1 1006[60] -1 418[15] -1 29[48] -1 902[56] -1 907[21] -1 848[15] -1 900[3] -1 1068[4] -1 166[18] -1 -2  SUtility:397
 2[12] -1 135[9] -1 90[6] -1 8[28] -1 57[8] -1 14[32] -1 21[4] -1 96[27] -1 82[14] -1 155[16] -1 147[48] -1 131[8] -1 37[12] -1 13[16] -1 44[30] -1 18[45] -1 50[21] -1 67[24] -1 30[14] -1 31[45] -1 117[6] -1 10[8] -1 24[20] -1 118[7] -1 59[7] -1 124[35] -1 36[4] -1 51[50] -1 68[100] -1 99[25] -1 140[16] -1 70[40] -1 222[4] -1 97[6] -1 254[6] -1 253[8] -1 73[18] -1 181[30] -1 98[12] -1 153[12] -1 151[12] -1 193[12] -1 161[4] -1 192[9] -1 225[10] -1 27[28] -1 29[60] -1 42[32] -1 72[9] -1 120[10] -1 121[35] -1 119[12] -1 166[12] -1 167[12] -1 168[16] -1 185[10] -1 229[40] -1 728[10] -1 -2  SUtility:1166
 155[40] -1 135[10] -1 147[36] -1 2[40] -1 90[9] -1 131[2] -1 13[2] -1 96[15] -1 18[45] -1 8[12] -1 44[36] -1 57[4] -1 10[8] -1 14[20] -1 50[18] -1 21[12] -1 24[15] -1 82[14] -1 37[6] -1 36[8] -1 30[14] -1 68[100] -1 70[32] -1 98[6] -1 67[56] -1 97[20] -1 117[18] -1 181[40] -1 118[1] -1 31[40] -1 -2  SUtility:679
 155[40] -1 147[30] -1 135[7] -1 2[36] -1 131[7] -1 44[12] -1 10[8] -1 18[50] -1 30[4] -1 30[18] -1 118[10] -1 96[24] -1 68[80] -1 8[16] -1 90[6] -1 13[16] -1 31[25] -1 57[10] -1 97[8] -1 14[12] -1 59[4] -1 181[50] -1 82[14] -1 98[12] -1 24[40] -1 98[18] -1 36[18] -1 117[9] -1 70[64] -1 67[16] -1 37[16] -1 50[6] -1 21[16] -1 -2  SUtility:702
 17[9] -1 46[12] -1 48[36] -1 49[15] -1 1[40] -1 32[18] -1 15[2] -1 47[3] -1 45[70] -1 33[32] -1 155[32] -1 147[54] -1 2[24] -1 13[2] -1 135[1] -1 18[50] -1 131[9] -1 30[10] -1 30[6] -1 31[20] -1 90[5] -1 181[5] -1 44[6] -1 8[28] -1 50[3] -1 10[14] -1 21[14] -1 37[20] -1 97[8] -1 98[12] -1 118[8] -1 57[2] -1 14[40] -1 96[9] -1 68[50] -1 36[18] -1 117[24] -1 70[24] -1 67[64] -1 59[8] -1 24[20] -1 82[10] -1 756[12] -1 77[9] -1 163[30] -1 173[18] -1 56[36] -1 54[28] -1 304[100] -1 25[10] -1 55[6] -1 95[10] -1 94[32] -1 11[7] -1 128[48] -1 203[15] -1 205[8] -1 237[15] -1 246[20] -1 239[14] -1 245[4] -1 -2  SUtility:1259
 156[48] -1 104[8] -1 196[40] -1 138[1] -1 249[18] -1 139[16] -1 183[36] -1 289[1] -1 146[6] -1 102[10] -1 194[16] -1 86[18] -1 274[15] -1 313[8] -1 297[5] -1 154[10] -1 224[4] -1 179[2] -1 219[6] -1 184[5] -1 692[54] -1 401[20] -1 586[6] -1 126[18] -1 715[2] -1 252[6] -1 391[9] -1 442[1] -1 431[6] -1 310[36] -1 453[15] -1 432[4] -1 311[14] -1 415[10] -1 556[14] -1 43[20] -1 202[45] -1 142[16] -1 279[18] -1 264[14] -1 180[40] -1 328[6] -1 116[60] -1 137[8] -1 277[7] -1 165[8] -1 292[1] -1 295[30] -1 296[18] -1 236[15] -1 322[14] -1 376[15] -1 101[6] -1 111[8] -1 129[15] -1 275[30] -1 164[10] -1 216[14] -1 323[18] -1 136[10] -1 -2  SUtility:934
 135[2] -1 155[40] -1 131[8] -1 13[8] -1 57[14] -1 59[5] -1 14[32] -1 37[18] -1 21[4] -1 24[30] -1 70[80] -1 97[12] -1 98[16] -1 181[20] -1 118[6] -1 82[20] -1 17[27] -1 33[72] -1 46[30] -1 48[60] -1 1[28] -1 15[4] -1 47[5] -1 45[49] -1 32[16] -1 147[24] -1 2[16] -1 90[7] -1 50[30] -1 8[20] -1 10[18] -1 36[12] -1 44[12] -1 18[50] -1 68[50] -1 30[8] -1 67[48] -1 31[25] -1 117[12] -1 129[6] -1 142[8] -1 295[48] -1 279[16] -1 202[20] -1 328[12] -1 264[12] -1 101[1] -1 323[30] -1 216[35] -1 275[21] -1 111[8] -1 164[8] -1 136[8] -1 376[30] -1 -2  SUtility:1201
 662[2] -1 522[90] -1 313[3] -1 243[24] -1 175[12] -1 130[2] -1 211[18] -1 326[18] -1 350[40] -1 262[9] -1 490[35] -1 510[48] -1 232[16] -1 494[8] -1 208[12] -1 39[32] -1 214[4] -1 26[12] -1 72[7] -1 81[40] -1 306[9] -1 512[9] -1 362[9] -1 356[1] -1 204[24] -1 199[27] -1 177[6] -1 200[16] -1 493[36] -1 506[16] -1 145[7] -1 309[8] -1 234[16] -1 176[4] -1 171[36] -1 228[16] -1 271[6] -1 170[7] -1 23[16] -1 7[20] -1 565[18] -1 233[18] -1 248[9] -1 338[12] -1 541[35] -1 178[4] -1 266[60] -1 12[10] -1 511[4] -1 4[5] -1 526[9] -1 51[15] -1 3[30] -1 63[56] -1 182[20] -1 92[5] -1 80[18] -1 109[20] -1 28[18] -1 112[27] -1 -2  SUtility:1114
 17[30] -1 46[24] -1 48[54] -1 47[9] -1 45[42] -1 15[8] -1 33[48] -1 1[4] -1 32[2] -1 470[6] -1 471[30] -1 412[60] -1 131[6] -1 113[8] -1 90[4] -1 315[7] -1 399[49] -1 324[21] -1 400[4] -1 13[4] -1 519[20] -1 430[84] -1 464[12] -1 283[2] -1 344[7] -1 18[20] -1 611[5] -1 20[35] -1 618[3] -1 22[40] -1 34[7] -1 81[5] -1 30[2] -1 711[21] -1 757[18] -1 717[27] -1 494[4] -1 763[45] -1 511[24] -1 326[24] -1 781[4] -1 510[54] -1 565[21] -1 512[2] -1 350[20] -1 338[20] -1 1043[6] -1 356[10] -1 526[10] -1 176[16] -1 772[5] -1 362[2] -1 541[35] -1 171[24] -1 506[4] -1 130[8] -1 1047[14] -1 204[30] -1 145[2] -1 178[20] -1 177[18] -1 806[4] -1 170[6] -1 7[8] -1 208[36] -1 211[12] -1 822[40] -1 232[12] -1 228[2] -1 233[24] -1 23[14] -1 1021[10] -1 262[10] -1 248[6] -1 200[4] -1 266[18] -1 271[6] -1 738[32] -1 738[16] -1 3[24] -1 738[16] -1 446[45] -1 457[8] -1 72[10] -1 58[5] -1 302[5] -1 61[12] -1 330[2] -1 28[12] -1 80[6] -1 -2  SUtility:1555
 17[24] -1 46[18] -1 1[20] -1 48[30] -1 49[12] -1 45[42] -1 155[28] -1 32[2] -1 147[24] -1 135[9] -1 90[3] -1 50[3] -1 44[30] -1 2[32] -1 21[20] -1 82[14] -1 13[10] -1 10[4] -1 131[6] -1 8[24] -1 18[25] -1 36[14] -1 30[4] -1 57[18] -1 14[16] -1 30[14] -1 59[3] -1 70[72] -1 24[40] -1 197[15] -1 104[14] -1 86[60] -1 98[12] -1 138[4] -1 100[6] -1 96[21] -1 102[9] -1 297[10] -1 221[6] -1 31[25] -1 274[21] -1 37[2] -1 -2  SUtility:766
 17[15] -1 33[64] -1 48[54] -1 46[18] -1 1[20] -1 47[6] -1 45[63] -1 32[2] -1 15[6] -1 470[10] -1 1716[4] -1 -2  SUtility:262
 124[15] -1 254[20] -1 166[4] -1 121[42] -1 168[16] -1 153[14] -1 151[15] -1 222[16] -1 167[4] -1 253[7] -1 161[20] -1 193[2] -1 225[14] -1 42[8] -1 192[15] -1 185[25] -1 -2  SUtility:237
 117[12] -1 57[12] -1 36[16] -1 135[9] -1 31[10] -1 46[30] -1 33[48] -1 17[27] -1 49[27] -1 170[5] -1 32[20] -1 326[30] -1 147[12] -1 2[4] -1 177[18] -1 1[12] -1 13[2] -1 362[10] -1 45[7] -1 30[8] -1 15[20] -1 90[4] -1 50[21] -1 14[16] -1 21[8] -1 48[48] -1 47[1] -1 97[20] -1 155[36] -1 44[12] -1 24[35] -1 255[14] -1 3[3] -1 131[4] -1 70[56] -1 325[3] -1 18[25] -1 30[16] -1 494[4] -1 67[8] -1 8[28] -1 350[50] -1 98[18] -1 228[2] -1 96[12] -1 512[9] -1 37[12] -1 59[4] -1 68[30] -1 82[12] -1 306[4] -1 10[14] -1 526[10] -1 541[25] -1 178[16] -1 23[8] -1 511[40] -1 271[18] -1 181[30] -1 81[40] -1 232[8] -1 145[6] -1 118[10] -1 51[15] -1 248[3] -1 510[12] -1 109[20] -1 171[8] -1 208[48] -1 565[18] -1 175[10] -1 26[32] -1 211[2] -1 12[3] -1 243[24] -1 234[36] -1 204[12] -1 130[7] -1 266[60] -1 527[16] -1 233[27] -1 490[15] -1 262[2] -1 176[16] -1 506[2] -1 72[10] -1 7[8] -1 338[4] -1 493[16] -1 349[80] -1 200[20] -1 80[18] -1 356[1] -1 4[10] -1 199[18] -1 309[12] -1 63[48] -1 28[20] -1 182[32] -1 370[27] -1 -2  SUtility:1791
 713[4] -1 732[3] -1 746[50] -1 721[6] -1 722[10] -1 744[5] -1 1098[18] -1 1131[1] -1 1119[10] -1 727[16] -1 365[2] -1 1133[5] -1 754[2] -1 836[10] -1 1133[1] -1 1124[16] -1 360[24] -1 162[20] -1 122[9] -1 564[10] -1 383[20] -1 308[14] -1 341[5] -1 103[4] -1 384[30] -1 754[16] -1 553[24] -1 675[21] -1 672[12] -1 673[4] -1 124[45] -1 51[50] -1 99[50] -1 120[45] -1 73[16] -1 167[18] -1 121[42] -1 29[48] -1 129[3] -1 142[16] -1 202[5] -1 279[6] -1 111[9] -1 164[2] -1 136[20] -1 328[12] -1 2[20] -1 31[40] -1 98[8] -1 70[80] -1 222[40] -1 197[25] -1 86[60] -1 104[10] -1 221[2] -1 102[7] -1 297[4] -1 100[15] -1 274[30] -1 282[6] -1 454[18] -1 138[10] -1 293[15] -1 505[4] -1 150[30] -1 9[3] -1 115[50] -1 5[5] -1 507[36] -1 314[4] -1 242[2] -1 132[10] -1 241[16] -1 312[18] -1 3[24] -1 182[24] -1 1168[15] -1 109[6] -1 28[4] -1 1165[27] -1 80[54] -1 63[16] -1 179[6] -1 224[1] -1 -2  SUtility:1504
 17[24] -1 46[6] -1 155[36] -1 147[24] -1 135[6] -1 2[40] -1 131[10] -1 13[10] -1 90[2] -1 8[20] -1 57[4] -1 44[48] -1 96[24] -1 50[24] -1 14[24] -1 24[30] -1 59[8] -1 37[14] -1 36[2] -1 10[6] -1 82[6] -1 21[16] -1 509[8] -1 29[60] -1 98[16] -1 27[40] -1 72[2] -1 120[10] -1 73[20] -1 119[18] -1 140[24] -1 133[45] -1 148[36] -1 99[30] -1 -2  SUtility:693
 26[32] -1 81[20] -1 243[12] -1 306[1] -1 490[25] -1 109[12] -1 916[32] -1 676[10] -1 3[12] -1 63[72] -1 28[2] -1 182[16] -1 702[6] -1 855[12] -1 80[54] -1 -2  SUtility:318
 104[14] -1 289[5] -1 249[12] -1 100[21] -1 282[1] -1 297[3] -1 196[64] -1 156[16] -1 139[2] -1 197[25] -1 221[9] -1 102[10] -1 274[12] -1 -2  SUtility:194
 1359[50] -1 920[1] -1 932[32] -1 938[2] -1 945[6] -1 935[40] -1 1590[1] -1 1575[7] -1 1562[21] -1 1579[8] -1 924[36] -1 951[48] -1 1591[18] -1 1563[48] -1 942[10] -1 1576[4] -1 1572[7] -1 1561[7] -1 1581[12] -1 1557[30] -1 1560[6] -1 85[9] -1 1553[18] -1 1551[18] -1 1556[32] -1 1404[18] -1 1555[42] -1 1178[2] -1 1334[56] -1 1321[1] -1 1271[9] -1 1331[70] -1 1298[6] -1 1312[6] -1 1315[12] -1 1261[8] -1 1260[24] -1 1322[4] -1 -2  SUtility:729
 17[12] -1 46[21] -1 48[36] -1 47[5] -1 45[70] -1 15[6] -1 32[10] -1 1[4] -1 155[28] -1 135[5] -1 2[20] -1 90[8] -1 18[30] -1 147[30] -1 131[8] -1 44[6] -1 8[16] -1 57[12] -1 10[10] -1 14[32] -1 24[15] -1 96[6] -1 82[12] -1 21[6] -1 37[6] -1 36[6] -1 13[18] -1 59[7] -1 30[8] -1 31[30] -1 97[14] -1 70[72] -1 98[2] -1 181[40] -1 117[3] -1 118[1] -1 50[15] -1 68[100] -1 67[80] -1 197[25] -1 104[6] -1 282[7] -1 86[42] -1 138[7] -1 274[24] -1 297[1] -1 102[3] -1 100[24] -1 221[2] -1 454[6] -1 313[3] -1 314[20] -1 505[14] -1 150[12] -1 9[2] -1 507[4] -1 132[14] -1 115[50] -1 5[10] -1 241[32] -1 293[24] -1 242[5] -1 -2  SUtility:1147
 475[2] -1 210[36] -1 285[48] -1 291[2] -1 303[1] -1 278[18] -1 26[12] -1 306[6] -1 243[9] -1 81[5] -1 510[6] -1 511[36] -1 527[20] -1 350[10] -1 326[24] -1 493[40] -1 526[5] -1 506[6] -1 356[1] -1 512[4] -1 494[8] -1 338[24] -1 309[18] -1 176[16] -1 541[50] -1 170[4] -1 178[4] -1 12[8] -1 362[8] -1 7[2] -1 228[20] -1 208[6] -1 23[10] -1 234[32] -1 262[4] -1 271[24] -1 175[4] -1 171[8] -1 490[10] -1 200[18] -1 232[16] -1 4[30] -1 177[2] -1 130[2] -1 266[60] -1 199[9] -1 145[4] -1 565[30] -1 248[10] -1 233[18] -1 204[6] -1 211[8] -1 948[63] -1 1088[18] -1 1096[2] -1 -2  SUtility:847
 44[48] -1 24[30] -1 37[6] -1 135[3] -1 90[5] -1 50[18] -1 57[10] -1 10[2] -1 21[16] -1 14[8] -1 82[12] -1 59[2] -1 36[18] -1 8[24] -1 2[16] -1 -2  SUtility:218
 1863[5] -1 1260[27] -1 1271[8] -1 1321[1] -1 1261[7] -1 1872[56] -1 769[10] -1 764[24] -1 770[9] -1 773[3] -1 771[4] -1 -2  SUtility:154
 147[18] -1 50[9] -1 57[16] -1 59[7] -1 155[20] -1 135[1] -1 2[32] -1 44[42] -1 90[3] -1 10[8] -1 8[8] -1 14[16] -1 21[6] -1 24[5] -1 37[6] -1 82[18] -1 18[25] -1 30[6] -1 31[5] -1 67[48] -1 68[80] -1 36[2] -1 70[32] -1 97[14] -1 98[20] -1 117[24] -1 131[1] -1 181[20] -1 118[6] -1 13[6] -1 96[24] -1 124[40] -1 222[24] -1 254[8] -1 151[9] -1 185[5] -1 42[24] -1 29[18] -1 51[50] -1 27[20] -1 99[25] -1 72[5] -1 73[12] -1 120[5] -1 119[14] -1 140[8] -1 121[14] -1 166[16] -1 167[18] -1 168[6] -1 153[10] -1 253[2] -1 225[12] -1 161[8] -1 193[16] -1 192[24] -1 -2  SUtility:921
 77[18] -1 337[10] -1 173[6] -1 203[9] -1 245[1] -1 205[4] -1 237[9] -1 163[42] -1 239[2] -1 246[16] -1 11[4] -1 337[6] -1 -2  SUtility:127
 510[48] -1 338[12] -1 356[5] -1 306[7] -1 176[16] -1 490[15] -1 171[28] -1 170[3] -1 494[4] -1 565[9] -1 199[27] -1 511[12] -1 208[18] -1 350[30] -1 26[24] -1 362[10] -1 145[6] -1 243[18] -1 81[40] -1 493[20] -1 326[24] -1 506[12] -1 512[4] -1 309[4] -1 526[3] -1 541[15] -1 527[16] -1 12[3] -1 175[2] -1 178[20] -1 130[9] -1 204[3] -1 200[18] -1 177[12] -1 234[8] -1 7[6] -1 232[6] -1 228[16] -1 23[12] -1 211[14] -1 271[36] -1 4[15] -1 248[4] -1 233[24] -1 262[2] -1 266[60] -1 249[9] -1 138[5] -1 196[8] -1 156[64] -1 139[14] -1 104[18] -1 289[9] -1 100[24] -1 183[8] -1 102[8] -1 86[60] -1 274[9] -1 641[6] -1 297[9] -1 221[4] -1 -2  SUtility:955
 337[16] -1 26[20] -1 81[10] -1 243[15] -1 490[20] -1 306[8] -1 493[40] -1 494[8] -1 565[15] -1 506[8] -1 326[6] -1 510[54] -1 309[12] -1 512[1] -1 511[8] -1 338[4] -1 527[8] -1 526[2] -1 356[5] -1 176[10] -1 350[20] -1 362[3] -1 175[2] -1 541[50] -1 145[4] -1 130[1] -1 204[30] -1 170[4] -1 12[8] -1 171[4] -1 177[20] -1 178[18] -1 7[14] -1 208[30] -1 211[10] -1 234[16] -1 232[14] -1 200[6] -1 23[18] -1 4[10] -1 248[3] -1 199[3] -1 123[70] -1 3[30] -1 63[16] -1 51[50] -1 72[5] -1 109[18] -1 462[6] -1 182[32] -1 28[10] -1 544[30] -1 481[9] -1 80[36] -1 -2  SUtility:870
 313[1] -1 102[2] -1 1506[4] -1 872[12] -1 138[7] -1 98[12] -1 662[10] -1 86[18] -1 104[8] -1 100[9] -1 297[10] -1 313[5] -1 100[24] -1 138[5] -1 104[2] -1 297[10] -1 102[10] -1 98[8] -1 86[36] -1 662[16] -1 662[20] -1 102[7] -1 1666[27] -1 1169[35] -1 100[30] -1 313[4] -1 138[6] -1 104[8] -1 86[42] -1 98[12] -1 297[9] -1 98[16] -1 102[2] -1 138[4] -1 297[6] -1 86[36] -1 104[4] -1 662[20] -1 100[18] -1 313[7] -1 274[24] -1 297[3] -1 383[16] -1 308[18] -1 1251[14] -1 162[20] -1 383[16] -1 341[4] -1 384[6] -1 98[18] -1 104[18] -1 313[2] -1 360[24] -1 1251[12] -1 360[6] -1 103[14] -1 122[18] -1 308[2] -1 1227[8] -1 86[36] -1 122[15] -1 100[18] -1 162[8] -1 341[9] -1 138[1] -1 274[24] -1 103[2] -1 384[54] -1 -2  SUtility:932
 17[21] -1 46[15] -1 49[15] -1 47[1] -1 48[60] -1 1[32] -1 45[56] -1 32[8] -1 15[10] -1 33[16] -1 155[8] -1 147[54] -1 131[10] -1 13[4] -1 2[16] -1 18[45] -1 30[4] -1 31[5] -1 96[6] -1 67[56] -1 68[50] -1 70[40] -1 97[14] -1 98[8] -1 98[12] -1 181[35] -1 117[27] -1 118[10] -1 135[8] -1 90[5] -1 8[8] -1 44[6] -1 50[12] -1 57[16] -1 10[6] -1 14[20] -1 21[20] -1 24[50] -1 82[2] -1 59[8] -1 37[10] -1 36[18] -1 124[15] -1 72[3] -1 99[15] -1 120[25] -1 73[16] -1 119[12] -1 140[12] -1 121[14] -1 166[14] -1 222[8] -1 167[20] -1 168[10] -1 253[1] -1 254[2] -1 153[8] -1 151[18] -1 193[4] -1 161[2] -1 225[6] -1 185[20] -1 193[10] -1 161[6] -1 192[30] -1 -2  SUtility:1098
 17[6] -1 17[18] -1 17[6] -1 17[30] -1 17[12] -1 17[6] -1 17[21] -1 17[18] -1 470[8] -1 17[6] -1 17[27] -1 17[6] -1 17[15] -1 17[18] -1 17[30] -1 17[24] -1 17[18] -1 17[9] -1 17[6] -1 17[24] -1 17[6] -1 17[27] -1 17[15] -1 17[27] -1 17[15] -1 17[30] -1 17[21] -1 17[30] -1 17[3] -1 17[6] -1 17[27] -1 17[21] -1 17[21] -1 17[27] -1 17[12] -1 17[30] -1 17[27] -1 17[12] -1 17[15] -1 17[24] -1 17[30] -1 17[27] -1 17[18] -1 17[21] -1 17[21] -1 17[6] -1 17[27] -1 17[12] -1 17[18] -1 17[27] -1 17[9] -1 -2  SUtility:920
 25[5] -1 128[24] -1 55[6] -1 94[8] -1 17[30] -1 163[60] -1 95[2] -1 77[12] -1 40[18] -1 54[20] -1 304[100] -1 94[36] -1 756[6] -1 173[30] -1 11[4] -1 56[12] -1 -2  SUtility:373
 57[8] -1 14[32] -1 21[12] -1 59[5] -1 50[18] -1 735[2] -1 369[48] -1 824[9] -1 579[6] -1 1115[8] -1 1765[28] -1 1765[28] -1 1765[14] -1 1512[16] -1 1115[3] -1 1115[9] -1 1512[36] -1 1512[32] -1 -2  SUtility:314
 72[5] -1 119[12] -1 222[8] -1 253[5] -1 225[20] -1 120[50] -1 140[28] -1 167[18] -1 168[12] -1 29[30] -1 124[5] -1 121[7] -1 166[2] -1 153[10] -1 151[12] -1 192[18] -1 147[18] -1 254[8] -1 27[24] -1 99[15] -1 73[4] -1 51[35] -1 161[10] -1 185[15] -1 193[2] -1 37[20] -1 18[25] -1 2[36] -1 155[20] -1 31[40] -1 181[50] -1 135[7] -1 255[49] -1 255[35] -1 255[56] -1 255[42] -1 90[6] -1 44[60] -1 3[21] -1 63[16] -1 109[6] -1 182[40] -1 325[27] -1 349[80] -1 28[14] -1 80[30] -1 370[12] -1 131[4] -1 13[16] -1 96[21] -1 70[56] -1 24[10] -1 8[20] -1 97[10] -1 14[36] -1 30[20] -1 67[16] -1 50[24] -1 118[6] -1 68[70] -1 10[2] -1 59[1] -1 98[4] -1 117[30] -1 82[12] -1 21[10] -1 36[18] -1 57[6] -1 -2  SUtility:1457
 337[16] -1 180[24] -1 277[9] -1 43[28] -1 137[3] -1 116[6] -1 165[6] -1 236[3] -1 322[10] -1 292[1] -1 296[18] -1 -2  SUtility:124
 187[10] -1 266[54] -1 271[36] -1 298[10] -1 420[24] -1 461[9] -1 1882[12] -1 688[54] -1 1206[12] -1 726[5] -1 215[20] -1 -2  SUtility:246
 306[10] -1 243[27] -1 171[28] -1 12[7] -1 228[18] -1 23[12] -1 350[10] -1 527[12] -1 248[5] -1 494[9] -1 26[12] -1 512[10] -1 130[6] -1 81[25] -1 493[8] -1 510[42] -1 526[7] -1 541[45] -1 176[10] -1 170[3] -1 178[4] -1 208[54] -1 234[36] -1 7[4] -1 490[15] -1 271[36] -1 262[4] -1 326[24] -1 309[6] -1 506[16] -1 145[7] -1 199[27] -1 204[12] -1 362[9] -1 233[9] -1 211[14] -1 177[14] -1 511[20] -1 175[6] -1 338[16] -1 266[30] -1 232[20] -1 4[45] -1 356[8] -1 565[9] -1 200[10] -1 737[35] -1 63[48] -1 51[25] -1 3[6] -1 447[9] -1 28[16] -1 72[2] -1 80[60] -1 109[14] -1 182[40] -1 999[42] -1 958[16] -1 -2  SUtility:1074
 17[24] -1 1[20] -1 46[18] -1 47[1] -1 48[6] -1 45[14] -1 15[16] -1 32[12] -1 470[3] -1 471[6] -1 113[20] -1 131[6] -1 18[25] -1 412[18] -1 13[14] -1 283[8] -1 30[4] -1 366[40] -1 70[32] -1 98[18] -1 532[2] -1 319[14] -1 181[35] -1 117[9] -1 118[4] -1 90[6] -1 324[18] -1 315[5] -1 399[63] -1 400[8] -1 430[36] -1 464[36] -1 839[5] -1 20[30] -1 611[2] -1 344[10] -1 22[5] -1 618[7] -1 29[18] -1 900[5] -1 902[16] -1 519[14] -1 72[2] -1 912[20] -1 848[45] -1 414[5] -1 907[12] -1 390[7] -1 433[28] -1 397[27] -1 305[40] -1 402[24] -1 443[5] -1 476[21] -1 513[16] -1 34[8] -1 81[10] -1 711[21] -1 757[12] -1 -2  SUtility:956
 155[16] -1 147[30] -1 135[7] -1 131[1] -1 90[6] -1 2[28] -1 13[6] -1 18[40] -1 8[4] -1 44[42] -1 50[3] -1 57[14] -1 10[20] -1 14[4] -1 21[6] -1 82[4] -1 59[4] -1 24[20] -1 37[12] -1 96[21] -1 124[35] -1 29[6] -1 72[6] -1 30[2] -1 51[45] -1 99[45] -1 120[20] -1 73[2] -1 27[4] -1 119[2] -1 121[70] -1 166[8] -1 222[24] -1 167[20] -1 168[16] -1 253[7] -1 140[28] -1 254[20] -1 153[6] -1 151[24] -1 193[2] -1 225[16] -1 185[30] -1 161[10] -1 192[3] -1 -2  SUtility:739
 17[27] -1 47[6] -1 33[80] -1 155[12] -1 147[42] -1 197[20] -1 44[30] -1 104[14] -1 21[18] -1 86[30] -1 138[9] -1 221[6] -1 274[3] -1 100[3] -1 102[3] -1 297[7] -1 -2  SUtility:310
 155[24] -1 147[42] -1 135[5] -1 2[28] -1 131[1] -1 18[20] -1 96[18] -1 90[3] -1 13[16] -1 30[16] -1 8[4] -1 44[42] -1 50[21] -1 67[8] -1 31[15] -1 57[14] -1 10[6] -1 14[28] -1 21[8] -1 82[12] -1 59[2] -1 37[10] -1 36[4] -1 70[72] -1 97[10] -1 98[20] -1 181[10] -1 68[20] -1 118[4] -1 117[9] -1 24[15] -1 129[27] -1 202[30] -1 295[36] -1 279[10] -1 328[20] -1 264[18] -1 142[18] -1 101[9] -1 216[70] -1 275[21] -1 111[8] -1 164[18] -1 323[6] -1 136[20] -1 376[30] -1 -2  SUtility:848
 2[40] -1 155[16] -1 147[60] -1 131[9] -1 90[1] -1 50[18] -1 30[18] -1 31[25] -1 10[2] -1 24[15] -1 96[3] -1 14[4] -1 156[64] -1 36[18] -1 37[16] -1 289[6] -1 70[32] -1 68[10] -1 181[45] -1 98[8] -1 135[3] -1 196[16] -1 118[4] -1 44[6] -1 57[10] -1 21[20] -1 67[40] -1 59[2] -1 138[2] -1 139[14] -1 97[20] -1 117[21] -1 82[8] -1 183[16] -1 86[12] -1 249[30] -1 102[1] -1 104[14] -1 641[5] -1 100[21] -1 274[15] -1 297[5] -1 221[9] -1 184[30] -1 224[1] -1 146[6] -1 313[2] -1 154[45] -1 194[10] -1 219[6] -1 179[10] -1 -2  SUtility:814
 46[9] -1 1[32] -1 48[6] -1 15[8] -1 45[56] -1 32[10] -1 135[3] -1 2[4] -1 18[45] -1 90[8] -1 131[3] -1 50[21] -1 96[12] -1 10[16] -1 57[10] -1 13[12] -1 8[16] -1 14[28] -1 24[10] -1 59[5] -1 36[10] -1 37[14] -1 31[5] -1 67[80] -1 82[20] -1 68[70] -1 70[56] -1 97[14] -1 98[18] -1 118[5] -1 181[45] -1 117[3] -1 30[2] -1 -2  SUtility:656
 17[12] -1 46[24] -1 48[12] -1 33[72] -1 1[16] -1 45[56] -1 32[14] -1 47[4] -1 15[14] -1 90[1] -1 155[36] -1 147[36] -1 135[8] -1 2[28] -1 131[10] -1 44[54] -1 18[35] -1 50[24] -1 14[32] -1 13[14] -1 96[24] -1 8[20] -1 82[10] -1 57[14] -1 10[20] -1 36[20] -1 21[10] -1 24[35] -1 59[9] -1 37[20] -1 26[28] -1 81[50] -1 243[24] -1 306[1] -1 30[14] -1 490[20] -1 493[32] -1 494[8] -1 326[6] -1 565[6] -1 506[10] -1 511[36] -1 309[8] -1 512[8] -1 350[15] -1 510[48] -1 527[12] -1 338[4] -1 356[1] -1 526[9] -1 362[6] -1 175[16] -1 176[10] -1 145[8] -1 541[10] -1 171[12] -1 130[4] -1 12[6] -1 170[5] -1 204[21] -1 178[14] -1 177[20] -1 7[14] -1 199[15] -1 208[54] -1 200[4] -1 211[2] -1 232[6] -1 234[32] -1 233[9] -1 228[12] -1 255[28] -1 51[50] -1 325[30] -1 255[28] -1 3[27] -1 63[64] -1 72[1] -1 182[36] -1 109[18] -1 349[8] -1 28[12] -1 370[15] -1 80[30] -1 -2  SUtility:1651
 202[15] -1 279[16] -1 1881[18] -1 376[25] -1 199[15] -1 178[18] -1 328[6] -1 264[6] -1 323[24] -1 111[5] -1 177[8] -1 142[10] -1 204[15] -1 337[8] -1 295[6] -1 101[7] -1 216[14] -1 275[30] -1 164[10] -1 136[2] -1 -2  SUtility:258
 210[36] -1 303[9] -1 285[30] -1 291[2] -1 278[20] -1 475[8] -1 1473[2] -1 387[24] -1 307[5] -1 318[36] -1 637[50] -1 436[2] -1 584[3] -1 533[28] -1 538[20] -1 521[27] -1 499[30] -1 1479[4] -1 1482[18] -1 1480[6] -1 1483[8] -1 1487[2] -1 1490[6] -1 1494[4] -1 1493[30] -1 1491[4] -1 1495[24] -1 -2  SUtility:438
 81[45] -1 26[36] -1 26[40] -1 30[16] -1 243[3] -1 493[4] -1 326[6] -1 350[35] -1 527[14] -1 526[10] -1 362[9] -1 12[7] -1 541[10] -1 177[18] -1 178[4] -1 30[8] -1 211[12] -1 232[8] -1 306[4] -1 243[12] -1 4[10] -1 490[30] -1 494[5] -1 506[14] -1 81[40] -1 309[12] -1 512[1] -1 510[36] -1 338[12] -1 511[8] -1 356[10] -1 565[27] -1 175[16] -1 145[7] -1 170[1] -1 7[6] -1 130[4] -1 204[6] -1 208[24] -1 199[18] -1 200[20] -1 176[10] -1 234[16] -1 233[27] -1 262[7] -1 248[7] -1 171[28] -1 228[18] -1 23[10] -1 271[18] -1 266[36] -1 -2  SUtility:785
 17[24] -1 46[12] -1 48[24] -1 32[12] -1 45[42] -1 47[8] -1 1[24] -1 15[12] -1 2[4] -1 13[8] -1 135[9] -1 50[21] -1 21[10] -1 82[8] -1 59[3] -1 44[24] -1 57[10] -1 36[2] -1 67[8] -1 31[20] -1 713[4] -1 722[50] -1 732[6] -1 721[3] -1 746[35] -1 836[10] -1 1133[3] -1 1119[8] -1 365[7] -1 162[2] -1 564[5] -1 1124[2] -1 1131[4] -1 360[21] -1 1098[42] -1 383[6] -1 341[7] -1 384[18] -1 308[14] -1 -2  SUtility:532
 135[10] -1 147[6] -1 131[3] -1 2[16] -1 44[48] -1 30[2] -1 90[6] -1 50[27] -1 18[25] -1 155[40] -1 51[45] -1 13[14] -1 8[12] -1 70[48] -1 96[21] -1 98[14] -1 118[5] -1 67[16] -1 31[30] -1 117[21] -1 14[40] -1 161[10] -1 225[4] -1 68[50] -1 181[10] -1 10[8] -1 97[14] -1 29[12] -1 27[4] -1 72[9] -1 73[12] -1 166[4] -1 42[72] -1 167[20] -1 124[30] -1 119[16] -1 99[40] -1 253[1] -1 121[49] -1 222[4] -1 153[18] -1 168[16] -1 185[40] -1 140[8] -1 254[16] -1 193[20] -1 151[12] -1 120[25] -1 192[30] -1 414[5] -1 443[1] -1 513[18] -1 348[28] -1 402[12] -1 476[7] -1 138[10] -1 305[28] -1 433[35] -1 390[2] -1 397[27] -1 487[16] -1 18[5] -1 67[32] -1 2[40] -1 68[10] -1 100[15] -1 31[45] -1 297[3] -1 181[20] -1 70[16] -1 117[15] -1 197[20] -1 104[10] -1 221[4] -1 86[30] -1 102[7] -1 274[18] -1 282[9] -1 156[24] -1 454[20] -1 -2  SUtility:1535
 231[8] -1 156[48] -1 210[48] -1 278[14] -1 303[6] -1 285[36] -1 291[14] -1 475[2] -1 713[4] -1 126[10] -1 203[27] -1 205[28] -1 239[10] -1 245[7] -1 173[12] -1 163[12] -1 237[30] -1 246[14] -1 77[24] -1 11[8] -1 -2  SUtility:362
 748[1] -1 86[42] -1 282[9] -1 138[3] -1 221[4] -1 274[15] -1 197[25] -1 297[6] -1 104[20] -1 100[12] -1 102[8] -1 313[7] -1 505[10] -1 507[20] -1 314[2] -1 454[20] -1 132[4] -1 293[18] -1 9[8] -1 150[6] -1 242[4] -1 241[32] -1 115[25] -1 5[1] -1 121[7] -1 168[20] -1 254[18] -1 193[6] -1 552[8] -1 225[10] -1 42[56] -1 124[40] -1 222[4] -1 253[1] -1 166[8] -1 167[10] -1 153[8] -1 151[9] -1 161[18] -1 185[30] -1 192[6] -1 -2  SUtility:561
 366[4] -1 324[15] -1 319[20] -1 519[10] -1 20[5] -1 344[1] -1 22[30] -1 70[64] -1 430[84] -1 97[6] -1 464[36] -1 98[14] -1 611[2] -1 181[20] -1 131[5] -1 13[2] -1 618[2] -1 118[3] -1 117[30] -1 1613[2] -1 1019[36] -1 457[18] -1 1031[27] -1 360[3] -1 162[12] -1 923[40] -1 1678[15] -1 1664[48] -1 263[12] -1 103[14] -1 1662[32] -1 1099[28] -1 122[24] -1 383[4] -1 308[4] -1 1668[4] -1 345[30] -1 384[60] -1 341[6] -1 1778[3] -1 107[4] -1 1847[12] -1 345[5] -1 -2  SUtility:796
 1222[12] -1 584[5] -1 318[16] -1 1283[24] -1 499[10] -1 1237[4] -1 1279[8] -1 521[30] -1 637[15] -1 1185[10] -1 1175[3] -1 1289[20] -1 -2  SUtility:157
 155[24] -1 131[8] -1 18[20] -1 96[6] -1 13[8] -1 46[9] -1 49[3] -1 17[30] -1 1[40] -1 30[20] -1 30[18] -1 48[30] -1 97[20] -1 45[7] -1 2[28] -1 138[1] -1 68[10] -1 70[32] -1 135[8] -1 147[42] -1 90[4] -1 50[3] -1 44[18] -1 118[9] -1 181[40] -1 8[36] -1 249[3] -1 82[4] -1 117[15] -1 24[35] -1 31[45] -1 10[10] -1 14[20] -1 21[18] -1 37[2] -1 59[1] -1 67[48] -1 98[16] -1 36[18] -1 57[2] -1 289[4] -1 104[8] -1 156[24] -1 139[20] -1 183[24] -1 297[2] -1 196[80] -1 100[9] -1 641[7] -1 221[7] -1 86[6] -1 274[3] -1 102[8] -1 293[6] -1 242[3] -1 150[18] -1 505[18] -1 132[6] -1 314[18] -1 313[9] -1 241[8] -1 454[10] -1 115[30] -1 5[10] -1 9[5] -1 507[8] -1 -2  SUtility:1062
 48[54] -1 32[16] -1 17[12] -1 1[32] -1 45[70] -1 47[2] -1 49[30] -1 33[32] -1 46[27] -1 15[2] -1 -2  SUtility:277
 17[30] -1 46[9] -1 45[21] -1 48[18] -1 49[12] -1 47[7] -1 15[10] -1 32[20] -1 33[24] -1 1[40] -1 155[12] -1 147[6] -1 135[1] -1 2[16] -1 13[2] -1 90[4] -1 10[6] -1 131[8] -1 44[30] -1 8[24] -1 57[4] -1 30[20] -1 96[6] -1 18[35] -1 67[80] -1 37[20] -1 31[10] -1 59[7] -1 68[80] -1 30[6] -1 14[4] -1 70[72] -1 50[30] -1 97[6] -1 82[16] -1 21[16] -1 36[14] -1 98[12] -1 181[45] -1 118[9] -1 24[45] -1 117[9] -1 156[56] -1 138[4] -1 104[18] -1 156[8] -1 104[4] -1 138[7] -1 183[16] -1 139[12] -1 289[7] -1 249[15] -1 196[72] -1 622[16] -1 345[40] -1 657[36] -1 653[20] -1 654[10] -1 760[1] -1 714[24] -1 685[15] -1 765[12] -1 86[24] -1 802[35] -1 829[28] -1 820[33] -1 823[25] -1 641[8] -1 641[3] -1 86[54] -1 138[3] -1 100[12] -1 274[9] -1 98[14] -1 297[4] -1 102[3] -1 221[2] -1 -2  SUtility:1496
 17[27] -1 46[30] -1 33[48] -1 48[6] -1 47[4] -1 1[8] -1 45[28] -1 15[14] -1 32[2] -1 -2  SUtility:167
 43[28] -1 137[1] -1 116[18] -1 165[10] -1 180[8] -1 236[24] -1 277[4] -1 292[1] -1 322[4] -1 296[6] -1 -2  SUtility:104
 261[21] -1 124[15] -1 99[25] -1 253[4] -1 153[8] -1 222[36] -1 166[16] -1 151[3] -1 185[35] -1 42[64] -1 27[16] -1 29[18] -1 167[14] -1 120[30] -1 121[28] -1 119[20] -1 254[4] -1 73[14] -1 140[24] -1 168[2] -1 193[2] -1 161[6] -1 192[27] -1 225[6] -1 -2  SUtility:438
 448[60] -1 639[8] -1 107[20] -1 345[20] -1 592[48] -1 188[24] -1 342[40] -1 534[7] -1 468[8] -1 591[40] -1 360[9] -1 263[15] -1 103[18] -1 1942[20] -1 122[9] -1 557[21] -1 162[6] -1 480[14] -1 383[6] -1 621[18] -1 18[50] -1 -2  SUtility:461
 17[3] -1 46[21] -1 45[21] -1 48[36] -1 1[40] -1 33[24] -1 47[4] -1 15[8] -1 1[40] -1 32[8] -1 33[16] -1 -2  SUtility:221
 17[24] -1 46[12] -1 45[28] -1 47[8] -1 1[24] -1 33[48] -1 90[3] -1 50[15] -1 44[60] -1 8[8] -1 96[21] -1 10[2] -1 24[35] -1 59[6] -1 13[20] -1 36[10] -1 82[2] -1 97[16] -1 117[6] -1 181[35] -1 118[2] -1 37[16] -1 21[18] -1 68[40] -1 70[8] -1 565[9] -1 506[4] -1 494[9] -1 338[40] -1 204[12] -1 177[12] -1 123[28] -1 3[21] -1 63[8] -1 182[16] -1 109[10] -1 462[16] -1 544[36] -1 481[7] -1 28[6] -1 -2  SUtility:701
 1114[36] -1 1098[36] -1 72[9] -1 1119[4] -1 365[7] -1 1124[8] -1 1129[6] -1 1107[18] -1 1142[35] -1 1150[18] -1 1162[14] -1 -2  SUtility:191
 454[6] -1 293[30] -1 505[20] -1 314[20] -1 150[30] -1 241[32] -1 9[2] -1 115[45] -1 132[20] -1 5[8] -1 242[4] -1 507[12] -1 -2  SUtility:229
 17[27] -1 1[32] -1 17[12] -1 46[15] -1 1[24] -1 32[2] -1 47[2] -1 49[3] -1 46[12] -1 48[42] -1 15[12] -1 45[35] -1 47[5] -1 32[4] -1 33[24] -1 49[30] -1 48[54] -1 45[70] -1 33[40] -1 15[4] -1 -2  SUtility:449
 203[9] -1 205[8] -1 77[18] -1 163[54] -1 173[27] -1 11[7] -1 245[7] -1 237[12] -1 246[10] -1 239[4] -1 -2  SUtility:156
 17[15] -1 48[42] -1 1[8] -1 47[9] -1 15[2] -1 46[15] -1 32[6] -1 45[14] -1 155[36] -1 147[24] -1 135[3] -1 131[10] -1 90[6] -1 8[20] -1 13[14] -1 2[36] -1 44[42] -1 50[30] -1 10[20] -1 96[30] -1 82[6] -1 37[10] -1 57[16] -1 36[14] -1 24[40] -1 59[8] -1 14[16] -1 21[6] -1 18[20] -1 30[16] -1 70[56] -1 98[4] -1 68[100] -1 97[16] -1 31[40] -1 181[20] -1 67[56] -1 117[15] -1 118[3] -1 509[8] -1 29[60] -1 120[35] -1 73[4] -1 119[2] -1 27[32] -1 72[6] -1 99[10] -1 140[20] -1 148[63] -1 133[45] -1 -2  SUtility:1129
 17[15] -1 46[15] -1 49[27] -1 1[40] -1 48[36] -1 45[35] -1 32[2] -1 15[2] -1 47[3] -1 33[24] -1 155[40] -1 147[6] -1 2[32] -1 18[30] -1 135[9] -1 31[50] -1 30[12] -1 30[18] -1 181[30] -1 96[15] -1 117[3] -1 97[8] -1 67[56] -1 70[40] -1 13[4] -1 98[4] -1 131[5] -1 68[80] -1 90[7] -1 57[20] -1 44[60] -1 8[32] -1 118[3] -1 59[9] -1 50[9] -1 24[10] -1 37[14] -1 36[8] -1 14[4] -1 82[12] -1 10[6] -1 21[6] -1 129[3] -1 142[20] -1 279[14] -1 295[36] -1 202[20] -1 264[2] -1 328[16] -1 216[70] -1 275[6] -1 111[1] -1 136[14] -1 323[18] -1 376[50] -1 43[32] -1 116[42] -1 165[9] -1 137[1] -1 180[40] -1 236[15] -1 322[16] -1 292[8] -1 296[9] -1 277[6] -1 376[20] -1 376[20] -1 323[6] -1 101[8] -1 275[30] -1 275[24] -1 164[10] -1 323[3] -1 136[10] -1 136[16] -1 -2  SUtility:1436
 210[30] -1 303[2] -1 278[14] -1 285[6] -1 291[6] -1 475[8] -1 1508[5] -1 1508[8] -1 307[9] -1 584[4] -1 1516[9] -1 1517[8] -1 1527[8] -1 1519[8] -1 1523[2] -1 186[7] -1 661[8] -1 1536[10] -1 1537[5] -1 1538[20] -1 1534[25] -1 1544[6] -1 1539[72] -1 1542[16] -1 -2  SUtility:296
 129[6] -1 111[5] -1 275[27] -1 279[8] -1 202[50] -1 142[16] -1 328[16] -1 264[10] -1 295[54] -1 101[5] -1 216[35] -1 323[18] -1 164[4] -1 136[20] -1 376[25] -1 -2  SUtility:299
 17[27] -1 147[48] -1 135[10] -1 2[40] -1 46[18] -1 1[16] -1 49[3] -1 48[54] -1 45[42] -1 32[8] -1 15[10] -1 47[8] -1 33[64] -1 155[36] -1 31[20] -1 131[8] -1 13[6] -1 24[50] -1 68[30] -1 90[10] -1 117[15] -1 44[6] -1 8[28] -1 67[40] -1 10[4] -1 82[18] -1 37[14] -1 18[45] -1 30[14] -1 14[40] -1 59[2] -1 57[4] -1 50[9] -1 96[6] -1 97[14] -1 21[16] -1 70[80] -1 98[18] -1 118[7] -1 181[35] -1 756[16] -1 77[12] -1 163[60] -1 25[3] -1 173[24] -1 11[7] -1 43[16] -1 142[6] -1 202[20] -1 279[4] -1 295[12] -1 264[10] -1 116[42] -1 328[12] -1 137[4] -1 180[32] -1 165[2] -1 277[6] -1 296[6] -1 292[6] -1 -2  SUtility:1223
 31[35] -1 29[24] -1 18[45] -1 67[48] -1 117[18] -1 2[4] -1 70[24] -1 73[16] -1 181[35] -1 96[24] -1 221[10] -1 30[20] -1 120[45] -1 509[4] -1 119[8] -1 133[35] -1 97[2] -1 118[2] -1 68[10] -1 98[12] -1 27[16] -1 148[54] -1 72[2] -1 99[25] -1 140[28] -1 86[12] -1 100[27] -1 104[16] -1 297[1] -1 138[4] -1 313[7] -1 662[12] -1 197[50] -1 102[7] -1 274[30] -1 -2  SUtility:712
 737[45] -1 3[9] -1 63[64] -1 72[10] -1 109[18] -1 182[32] -1 51[10] -1 28[14] -1 80[12] -1 -2  SUtility:214
 26[20] -1 81[20] -1 243[21] -1 306[9] -1 490[35] -1 494[3] -1 493[16] -1 326[15] -1 565[9] -1 511[28] -1 506[2] -1 309[6] -1 510[60] -1 350[15] -1 512[1] -1 338[4] -1 356[8] -1 527[14] -1 526[7] -1 362[2] -1 176[6] -1 175[6] -1 541[30] -1 130[3] -1 171[8] -1 12[9] -1 145[10] -1 204[6] -1 177[10] -1 170[5] -1 178[20] -1 7[18] -1 199[15] -1 200[12] -1 211[4] -1 208[36] -1 234[12] -1 232[18] -1 228[8] -1 233[9] -1 23[10] -1 4[35] -1 262[7] -1 248[8] -1 271[30] -1 266[18] -1 -2  SUtility:648
 1285[32] -1 1697[12] -1 1691[6] -1 1243[20] -1 1687[30] -1 1297[9] -1 1296[5] -1 1672[18] -1 104[20] -1 622[12] -1 657[20] -1 653[32] -1 685[27] -1 760[3] -1 710[8] -1 1641[6] -1 1682[4] -1 808[20] -1 1660[4] -1 629[9] -1 917[10] -1 369[24] -1 -2  SUtility:331
 72[2] -1 997[21] -1 788[4] -1 762[20] -1 3[3] -1 63[80] -1 30[20] -1 51[5] -1 109[20] -1 182[4] -1 28[20] -1 80[30] -1 158[70] -1 -2  SUtility:299
 239[6] -1 173[6] -1 203[24] -1 203[6] -1 205[20] -1 77[9] -1 163[30] -1 237[9] -1 245[4] -1 246[14] -1 11[5] -1 -2  SUtility:133
 48[36] -1 47[6] -1 32[20] -1 147[18] -1 13[4] -1 8[32] -1 50[30] -1 10[14] -1 37[10] -1 18[15] -1 97[10] -1 98[18] -1 117[9] -1 1[12] -1 45[56] -1 104[4] -1 274[21] -1 282[8] -1 135[8] -1 90[9] -1 57[6] -1 14[8] -1 24[15] -1 82[4] -1 59[9] -1 36[4] -1 30[6] -1 31[45] -1 68[90] -1 70[24] -1 181[40] -1 118[5] -1 86[24] -1 17[15] -1 102[7] -1 46[21] -1 15[2] -1 155[20] -1 131[1] -1 44[60] -1 21[8] -1 67[24] -1 33[32] -1 96[27] -1 2[40] -1 138[8] -1 100[3] -1 197[40] -1 221[4] -1 297[6] -1 -2  SUtility:938
 17[12] -1 1[12] -1 48[60] -1 46[24] -1 49[3] -1 15[16] -1 47[4] -1 32[18] -1 45[35] -1 33[8] -1 470[3] -1 471[6] -1 412[24] -1 113[36] -1 131[4] -1 90[3] -1 399[28] -1 13[6] -1 18[5] -1 324[18] -1 30[4] -1 532[14] -1 30[2] -1 97[16] -1 283[8] -1 181[25] -1 22[50] -1 315[8] -1 611[10] -1 464[12] -1 366[24] -1 20[30] -1 319[18] -1 618[3] -1 430[36] -1 70[32] -1 98[8] -1 400[2] -1 519[10] -1 118[5] -1 344[8] -1 117[27] -1 1006[30] -1 29[54] -1 900[3] -1 912[16] -1 1071[30] -1 418[27] -1 253[8] -1 1046[18] -1 902[40] -1 848[50] -1 168[10] -1 151[9] -1 166[10] -1 167[18] -1 457[12] -1 72[6] -1 907[21] -1 254[14] -1 1040[63] -1 193[14] -1 1068[16] -1 185[35] -1 161[2] -1 192[21] -1 225[8] -1 -2  SUtility:1212
 17[27] -1 46[6] -1 33[72] -1 45[56] -1 48[18] -1 32[14] -1 1[8] -1 47[6] -1 15[6] -1 155[32] -1 2[12] -1 18[35] -1 147[54] -1 135[10] -1 30[18] -1 67[80] -1 31[20] -1 68[40] -1 70[80] -1 97[14] -1 21[10] -1 118[9] -1 98[20] -1 13[16] -1 90[5] -1 96[3] -1 50[18] -1 181[45] -1 8[24] -1 44[12] -1 57[8] -1 10[14] -1 14[24] -1 24[15] -1 82[6] -1 117[9] -1 36[6] -1 131[4] -1 37[20] -1 59[2] -1 197[35] -1 86[18] -1 104[2] -1 138[4] -1 221[7] -1 297[2] -1 274[18] -1 102[4] -1 100[6] -1 282[9] -1 -2  SUtility:983
 17[9] -1 46[24] -1 1[12] -1 48[18] -1 45[14] -1 47[3] -1 32[8] -1 15[4] -1 33[24] -1 155[24] -1 147[30] -1 135[9] -1 131[10] -1 8[32] -1 13[12] -1 50[9] -1 44[60] -1 57[16] -1 10[14] -1 14[40] -1 2[12] -1 24[5] -1 90[9] -1 21[2] -1 37[6] -1 36[14] -1 18[15] -1 30[10] -1 31[30] -1 82[18] -1 67[40] -1 59[8] -1 97[12] -1 98[20] -1 68[90] -1 70[32] -1 118[2] -1 117[9] -1 96[6] -1 126[16] -1 556[6] -1 415[18] -1 442[5] -1 586[16] -1 692[30] -1 431[42] -1 715[20] -1 401[6] -1 391[3] -1 310[48] -1 432[6] -1 453[3] -1 252[9] -1 311[70] -1 -2  SUtility:1010
 1006[48] -1 1349[50] -1 1287[60] -1 1112[7] -1 1252[21] -1 1258[36] -1 360[27] -1 103[16] -1 162[16] -1 990[8] -1 987[6] -1 996[3] -1 383[18] -1 308[2] -1 122[30] -1 384[30] -1 341[4] -1 1009[40] -1 1027[6] -1 1912[2] -1 1103[1] -1 1498[10] -1 1102[18] -1 1501[10] -1 1500[27] -1 1503[2] -1 746[45] -1 85[10] -1 1058[27] -1 989[18] -1 1007[18] -1 1004[16] -1 1013[18] -1 1029[9] -1 1035[18] -1 1015[15] -1 444[27] -1 1041[9] -1 497[28] -1 1000[36] -1 1053[16] -1 1034[15] -1 1039[7] -1 1036[7] -1 1026[24] -1 969[10] -1 1049[15] -1 977[15] -1 1797[63] -1 877[16] -1 884[48] -1 562[12] -1 -2  SUtility:1040
 17[21] -1 1[12] -1 33[64] -1 48[12] -1 47[7] -1 15[20] -1 32[12] -1 46[9] -1 45[21] -1 2[24] -1 18[35] -1 155[20] -1 135[7] -1 147[24] -1 90[4] -1 8[28] -1 44[42] -1 50[21] -1 57[16] -1 10[18] -1 14[28] -1 21[16] -1 131[7] -1 13[6] -1 30[14] -1 96[27] -1 31[35] -1 24[15] -1 82[18] -1 59[1] -1 37[10] -1 36[18] -1 67[80] -1 70[24] -1 68[80] -1 97[2] -1 98[4] -1 181[40] -1 117[9] -1 118[3] -1 -2  SUtility:854
 39[20] -1 3[6] -1 109[10] -1 182[12] -1 28[8] -1 214[6] -1 80[60] -1 63[64] -1 112[27] -1 -2  SUtility:213
 17[6] -1 46[18] -1 47[7] -1 45[7] -1 48[54] -1 15[10] -1 32[6] -1 1[36] -1 33[80] -1 470[1] -1 1716[18] -1 45[42] -1 33[16] -1 -2  SUtility:301
 155[36] -1 147[18] -1 2[20] -1 30[10] -1 18[5] -1 135[9] -1 98[12] -1 181[50] -1 68[50] -1 44[24] -1 31[35] -1 117[15] -1 118[10] -1 8[20] -1 70[56] -1 97[20] -1 67[80] -1 90[4] -1 96[9] -1 -2  SUtility:483
 1909[12] -1 17[18] -1 49[12] -1 48[60] -1 45[7] -1 46[15] -1 1[4] -1 15[18] -1 32[16] -1 155[40] -1 47[4] -1 135[6] -1 2[4] -1 90[9] -1 50[24] -1 147[12] -1 31[35] -1 8[40] -1 10[2] -1 44[18] -1 131[1] -1 30[6] -1 67[48] -1 118[10] -1 14[4] -1 24[40] -1 21[14] -1 36[2] -1 68[20] -1 30[14] -1 82[2] -1 117[9] -1 59[4] -1 57[16] -1 37[18] -1 98[18] -1 97[20] -1 18[45] -1 70[72] -1 181[45] -1 13[2] -1 509[2] -1 27[4] -1 72[5] -1 140[16] -1 148[45] -1 29[36] -1 119[20] -1 96[18] -1 73[6] -1 133[15] -1 99[10] -1 120[5] -1 124[10] -1 51[10] -1 121[63] -1 166[8] -1 222[28] -1 168[12] -1 254[12] -1 253[10] -1 167[20] -1 153[18] -1 161[2] -1 42[80] -1 225[8] -1 193[18] -1 193[20] -1 192[27] -1 185[30] -1 151[24] -1 1054[8] -1 -2  SUtility:1356
 43[4] -1 279[10] -1 328[12] -1 116[24] -1 165[3] -1 180[16] -1 292[3] -1 376[20] -1 202[30] -1 264[8] -1 142[2] -1 295[6] -1 137[5] -1 236[30] -1 277[5] -1 296[6] -1 322[14] -1 -2  SUtility:198
 470[6] -1 471[12] -1 113[40] -1 131[6] -1 13[14] -1 18[20] -1 412[60] -1 532[10] -1 30[16] -1 319[16] -1 366[28] -1 70[8] -1 181[15] -1 97[8] -1 283[18] -1 98[18] -1 90[4] -1 400[10] -1 315[7] -1 430[24] -1 324[21] -1 464[36] -1 519[8] -1 -2  SUtility:405
[truncated: 7,542,791 more chars]
