# Supplementary material for: Mining actionable combined high utility incremental and associated sequential patterns
Source: PLoS One. 2023 Mar 29;18(3):e0283365. doi: 10.1371/journal.pone.0283365 (PMC10058157; doi:10.1371/journal.pone.0283365)
Supplement: S1 Datasets — (ZIP) [file pone.0283365.s001.zip › Supporting Information/Data sets/SIGN.txt]

5[45] -1 15[3] -1 23[50] -1 8[4] -1 9[8] -1 28[45] -1 13[6] -1 38[4] -1 66[40] -1 14[15] -1 29[16] -1 32[30] -1 17[63] -1 26[2] -1 33[4] -1 18[40] -1 77[12] -1 22[7] -1 4[3] -1 27[15] -1 41[18] -1 35[16] -1 114[20] -1 1[4] -1 118[27] -1 132[1] -1 78[35] -1 136[9] -1 71[48] -1 76[3] -1 137[10] -1 25[21] -1 34[30] -1 143[21] -1 69[10] -1 144[50] -1 47[88] -1 245[28] -1 58[10] -1 246[2] -1 24[60] -1 253[12] -1 42[3] -1 51[6] -1 -2  SUtility:944
4[18] -1 13[7] -1 65[30] -1 8[32] -1 7[20] -1 9[6] -1 77[36] -1 22[7] -1 68[12] -1 26[18] -1 2[30] -1 27[27] -1 46[2] -1 38[16] -1 70[21] -1 53[15] -1 32[21] -1 113[1] -1 117[6] -1 118[30] -1 132[5] -1 67[1] -1 133[8] -1 66[36] -1 136[18] -1 71[24] -1 143[3] -1 5[50] -1 195[16] -1 245[12] -1 36[20] -1 37[6] -1 246[2] -1 10[6] -1 16[10] -1 250[8] -1 42[18] -1 253[4] -1 20[6] -1 25[30] -1 28[10] -1 30[24] -1 -2  SUtility:672
4[6] -1 42[6] -1 60[40] -1 5[40] -1 8[12] -1 21[10] -1 1[8] -1 36[8] -1 9[6] -1 26[6] -1 72[21] -1 10[10] -1 41[20] -1 63[30] -1 14[6] -1 29[4] -1 17[42] -1 37[10] -1 18[20] -1 22[6] -1 44[3] -1 66[40] -1 23[5] -1 40[18] -1 27[9] -1 25[15] -1 46[10] -1 64[72] -1 53[12] -1 35[2] -1 113[8] -1 114[4] -1 117[2] -1 118[27] -1 132[6] -1 68[24] -1 133[20] -1 38[16] -1 65[6] -1 136[12] -1 69[5] -1 143[6] -1 195[10] -1 245[4] -1 246[18] -1 12[10] -1 250[18] -1 43[4] -1 54[3] -1 253[8] -1 24[42] -1 28[25] -1 30[32] -1 -2  SUtility:807
5[25] -1 15[5] -1 20[15] -1 8[8] -1 1[7] -1 9[8] -1 24[54] -1 40[15] -1 72[70] -1 23[30] -1 16[8] -1 21[2] -1 26[4] -1 38[6] -1 27[9] -1 48[30] -1 66[8] -1 53[9] -1 18[25] -1 113[2] -1 114[18] -1 117[2] -1 22[10] -1 118[6] -1 132[7] -1 65[30] -1 133[20] -1 136[3] -1 67[7] -1 143[24] -1 13[10] -1 144[25] -1 42[9] -1 175[27] -1 36[12] -1 179[4] -1 180[10] -1 191[8] -1 245[28] -1 58[2] -1 64[24] -1 246[4] -1 12[1] -1 253[4] -1 44[3] -1 49[6] -1 51[12] -1 274[7] -1 -2  SUtility:663
4[24] -1 8[32] -1 24[36] -1 5[40] -1 69[2] -1 83[14] -1 6[12] -1 32[9] -1 42[24] -1 1[8] -1 25[12] -1 62[14] -1 9[20] -1 50[8] -1 95[9] -1 11[9] -1 60[12] -1 91[6] -1 17[28] -1 37[12] -1 18[30] -1 22[1] -1 68[6] -1 23[50] -1 67[10] -1 26[12] -1 41[4] -1 56[9] -1 46[10] -1 88[36] -1 53[21] -1 65[48] -1 113[9] -1 114[8] -1 64[16] -1 117[1] -1 118[9] -1 132[10] -1 63[35] -1 89[30] -1 133[2] -1 136[24] -1 92[12] -1 143[6] -1 195[16] -1 245[40] -1 61[1] -1 246[12] -1 16[10] -1 250[20] -1 79[20] -1 253[40] -1 45[2] -1 49[18] -1 54[7] -1 57[5] -1 259[28] -1 34[24] -1 -2  SUtility:973
4[21] -1 19[48] -1 26[12] -1 63[10] -1 71[48] -1 6[18] -1 29[18] -1 56[5] -1 8[20] -1 1[4] -1 27[18] -1 57[25] -1 9[14] -1 83[8] -1 10[7] -1 75[54] -1 11[1] -1 13[3] -1 17[70] -1 7[50] -1 18[35] -1 22[8] -1 31[4] -1 73[5] -1 23[5] -1 14[12] -1 15[3] -1 46[4] -1 53[18] -1 43[6] -1 113[7] -1 12[6] -1 117[10] -1 118[15] -1 133[16] -1 143[15] -1 195[4] -1 245[32] -1 45[14] -1 246[18] -1 250[18] -1 50[7] -1 253[28] -1 36[14] -1 38[18] -1 41[10] -1 259[24] -1 32[12] -1 -2  SUtility:822
1[8] -1 18[5] -1 60[16] -1 8[20] -1 4[9] -1 10[6] -1 9[6] -1 57[35] -1 17[28] -1 2[40] -1 22[2] -1 26[8] -1 27[27] -1 28[25] -1 23[5] -1 59[35] -1 35[16] -1 14[30] -1 69[6] -1 55[3] -1 78[10] -1 79[28] -1 110[6] -1 56[4] -1 117[5] -1 118[12] -1 139[8] -1 5[50] -1 143[18] -1 199[7] -1 245[36] -1 34[42] -1 39[3] -1 246[12] -1 6[18] -1 12[10] -1 253[8] -1 15[7] -1 29[16] -1 -2  SUtility:630
1[1] -1 48[15] -1 82[10] -1 2[15] -1 28[20] -1 47[33] -1 5[15] -1 13[2] -1 18[15] -1 8[8] -1 19[18] -1 10[5] -1 26[16] -1 75[60] -1 17[49] -1 23[30] -1 7[5] -1 76[10] -1 27[30] -1 61[5] -1 35[2] -1 50[5] -1 36[16] -1 81[36] -1 41[20] -1 16[3] -1 44[10] -1 110[12] -1 117[6] -1 118[21] -1 132[4] -1 79[40] -1 139[2] -1 21[5] -1 73[1] -1 143[21] -1 74[32] -1 199[9] -1 245[24] -1 40[21] -1 246[16] -1 20[12] -1 253[36] -1 25[9] -1 29[14] -1 34[36] -1 262[18] -1 67[5] -1 -2  SUtility:798
19[48] -1 50[6] -1 73[3] -1 26[8] -1 35[10] -1 27[30] -1 75[48] -1 31[28] -1 11[5] -1 22[1] -1 2[20] -1 36[2] -1 41[16] -1 30[40] -1 13[3] -1 25[24] -1 78[45] -1 6[20] -1 79[28] -1 110[16] -1 4[9] -1 21[8] -1 114[18] -1 34[18] -1 117[10] -1 1[4] -1 29[8] -1 118[21] -1 120[18] -1 132[1] -1 38[8] -1 40[21] -1 133[6] -1 37[18] -1 55[24] -1 136[21] -1 24[12] -1 139[2] -1 143[12] -1 162[49] -1 7[50] -1 8[8] -1 179[10] -1 180[25] -1 184[24] -1 9[14] -1 189[54] -1 190[2] -1 14[21] -1 210[20] -1 245[12] -1 246[10] -1 33[20] -1 253[24] -1 48[21] -1 255[20] -1 17[35] -1 58[18] -1 66[40] -1 264[36] -1 266[21] -1 -2  SUtility:1174
2[30] -1 61[6] -1 68[9] -1 5[40] -1 14[21] -1 20[9] -1 8[8] -1 1[3] -1 54[8] -1 9[16] -1 27[3] -1 10[3] -1 47[22] -1 18[35] -1 28[20] -1 17[7] -1 40[27] -1 34[42] -1 19[54] -1 58[10] -1 22[6] -1 23[45] -1 15[7] -1 26[8] -1 4[9] -1 16[10] -1 37[6] -1 31[8] -1 50[7] -1 35[20] -1 45[12] -1 41[16] -1 132[7] -1 30[24] -1 38[8] -1 133[10] -1 42[15] -1 49[10] -1 136[12] -1 21[3] -1 144[15] -1 55[18] -1 245[28] -1 24[18] -1 29[10] -1 246[2] -1 33[16] -1 253[16] -1 51[6] -1 256[5] -1 266[3] -1 39[6] -1 43[20] -1 -2  SUtility:779
10[9] -1 33[12] -1 50[9] -1 62[70] -1 87[60] -1 17[56] -1 24[42] -1 60[24] -1 18[50] -1 56[4] -1 92[36] -1 19[42] -1 22[3] -1 12[1] -1 48[15] -1 26[12] -1 1[3] -1 49[2] -1 27[9] -1 37[4] -1 65[42] -1 81[4] -1 41[12] -1 45[10] -1 51[12] -1 44[1] -1 58[4] -1 110[2] -1 6[12] -1 47[11] -1 113[2] -1 55[24] -1 117[3] -1 120[2] -1 11[10] -1 132[4] -1 133[14] -1 57[10] -1 72[42] -1 139[18] -1 143[18] -1 52[49] -1 144[10] -1 77[20] -1 218[12] -1 245[28] -1 76[6] -1 246[20] -1 54[6] -1 253[40] -1 68[18] -1 73[8] -1 259[8] -1 64[32] -1 261[2] -1 262[8] -1 82[8] -1 86[3] -1 -2  SUtility:998
11[2] -1 21[5] -1 63[35] -1 17[63] -1 18[20] -1 66[20] -1 20[3] -1 50[6] -1 60[12] -1 22[9] -1 12[4] -1 39[9] -1 23[35] -1 1[1] -1 2[5] -1 26[14] -1 3[8] -1 40[3] -1 27[21] -1 37[10] -1 44[4] -1 41[6] -1 110[16] -1 36[8] -1 114[14] -1 47[33] -1 117[1] -1 120[2] -1 6[18] -1 121[28] -1 13[1] -1 19[60] -1 132[5] -1 133[4] -1 48[3] -1 58[4] -1 136[15] -1 45[20] -1 139[10] -1 143[27] -1 144[50] -1 62[56] -1 205[36] -1 245[16] -1 31[8] -1 246[4] -1 253[20] -1 266[30] -1 46[2] -1 -2  SUtility:786
4[6] -1 15[8] -1 66[40] -1 8[20] -1 1[7] -1 9[14] -1 71[42] -1 11[2] -1 5[20] -1 69[1] -1 17[63] -1 18[35] -1 22[2] -1 20[6] -1 23[10] -1 29[2] -1 26[6] -1 21[2] -1 27[21] -1 46[10] -1 39[1] -1 53[9] -1 37[2] -1 113[5] -1 117[5] -1 118[24] -1 133[4] -1 136[3] -1 143[12] -1 195[4] -1 245[32] -1 35[6] -1 246[4] -1 14[3] -1 250[18] -1 50[5] -1 58[10] -1 253[24] -1 28[30] -1 31[24] -1 256[10] -1 40[9] -1 45[18] -1 -2  SUtility:579
1[1] -1 64[72] -1 65[36] -1 4[21] -1 11[5] -1 46[9] -1 8[32] -1 58[2] -1 9[8] -1 53[30] -1 10[8] -1 32[6] -1 60[24] -1 17[14] -1 30[24] -1 18[30] -1 22[9] -1 61[10] -1 26[18] -1 27[15] -1 28[30] -1 52[35] -1 59[28] -1 33[8] -1 57[30] -1 29[16] -1 113[5] -1 117[8] -1 118[21] -1 133[18] -1 136[24] -1 137[16] -1 195[10] -1 245[20] -1 246[6] -1 14[3] -1 250[20] -1 43[12] -1 51[8] -1 253[28] -1 21[3] -1 23[10] -1 256[25] -1 34[18] -1 38[8] -1 -2  SUtility:784
1[1] -1 67[8] -1 68[27] -1 4[6] -1 32[6] -1 46[4] -1 5[25] -1 13[5] -1 31[36] -1 8[8] -1 60[32] -1 9[2] -1 53[24] -1 10[2] -1 34[30] -1 61[7] -1 17[42] -1 29[8] -1 18[20] -1 22[5] -1 7[5] -1 64[24] -1 26[4] -1 27[21] -1 28[30] -1 52[28] -1 35[12] -1 59[42] -1 30[12] -1 113[10] -1 117[6] -1 118[9] -1 132[6] -1 65[60] -1 133[4] -1 136[24] -1 66[28] -1 137[10] -1 195[20] -1 245[36] -1 246[16] -1 15[2] -1 250[18] -1 43[12] -1 51[20] -1 253[32] -1 24[42] -1 256[30] -1 39[1] -1 -2  SUtility:862
1[4] -1 105[12] -1 106[15] -1 2[25] -1 51[16] -1 60[24] -1 5[25] -1 12[10] -1 29[8] -1 71[30] -1 83[10] -1 8[16] -1 30[36] -1 67[1] -1 90[6] -1 9[2] -1 64[8] -1 86[12] -1 11[10] -1 31[20] -1 61[8] -1 92[16] -1 17[63] -1 24[48] -1 18[20] -1 19[12] -1 76[7] -1 22[8] -1 14[24] -1 26[4] -1 38[18] -1 73[6] -1 93[3] -1 42[21] -1 62[21] -1 110[18] -1 4[18] -1 59[49] -1 114[4] -1 117[9] -1 123[30] -1 6[6] -1 132[8] -1 136[6] -1 65[6] -1 139[12] -1 143[30] -1 144[5] -1 218[8] -1 245[16] -1 49[10] -1 55[18] -1 84[4] -1 89[9] -1 246[20] -1 20[18] -1 247[3] -1 98[9] -1 249[20] -1 253[16] -1 32[27] -1 74[32] -1 81[4] -1 259[12] -1 69[9] -1 -2  SUtility:1005
1[8] -1 37[4] -1 40[6] -1 85[24] -1 110[14] -1 3[10] -1 117[10] -1 125[15] -1 4[3] -1 16[10] -1 25[9] -1 5[25] -1 53[30] -1 69[10] -1 8[12] -1 2[40] -1 26[6] -1 49[18] -1 70[21] -1 111[7] -1 9[8] -1 45[10] -1 11[7] -1 50[1] -1 112[5] -1 17[63] -1 46[9] -1 18[50] -1 20[18] -1 54[3] -1 57[30] -1 21[7] -1 65[18] -1 113[4] -1 22[2] -1 41[6] -1 58[2] -1 27[15] -1 28[35] -1 43[12] -1 6[16] -1 114[20] -1 118[3] -1 120[2] -1 38[2] -1 132[3] -1 39[10] -1 133[20] -1 44[5] -1 72[21] -1 139[6] -1 143[9] -1 144[45] -1 83[20] -1 218[2] -1 245[36] -1 32[9] -1 35[14] -1 99[9] -1 104[6] -1 246[18] -1 14[24] -1 249[10] -1 63[40] -1 66[12] -1 253[32] -1 23[35] -1 55[3] -1 256[35] -1 75[54] -1 257[18] -1 89[30] -1 92[4] -1 259[16] -1 -2  SUtility:1176
1[6] -1 78[10] -1 94[60] -1 3[18] -1 99[4] -1 111[6] -1 4[27] -1 17[35] -1 19[24] -1 47[11] -1 57[45] -1 8[8] -1 42[30] -1 72[56] -1 95[24] -1 9[16] -1 60[20] -1 10[2] -1 49[6] -1 97[3] -1 11[1] -1 40[24] -1 13[8] -1 45[18] -1 18[30] -1 108[9] -1 46[6] -1 23[20] -1 36[8] -1 26[2] -1 2[50] -1 37[2] -1 27[9] -1 107[4] -1 41[14] -1 31[4] -1 110[14] -1 6[16] -1 30[28] -1 114[6] -1 117[8] -1 120[10] -1 132[1] -1 32[18] -1 34[30] -1 133[18] -1 66[12] -1 136[12] -1 35[6] -1 139[14] -1 20[15] -1 29[10] -1 143[15] -1 16[10] -1 144[5] -1 76[10] -1 218[8] -1 245[32] -1 25[21] -1 92[4] -1 246[12] -1 7[20] -1 14[12] -1 77[12] -1 249[12] -1 56[1] -1 253[40] -1 21[6] -1 50[4] -1 256[15] -1 62[56] -1 68[30] -1 257[24] -1 83[2] -1 84[3] -1 259[36] -1 43[2] -1 -2  SUtility:1230
1[1] -1 120[14] -1 121[12] -1 2[45] -1 24[30] -1 61[2] -1 4[12] -1 7[40] -1 17[49] -1 8[20] -1 18[45] -1 113[7] -1 9[6] -1 67[8] -1 10[8] -1 98[2] -1 101[8] -1 11[1] -1 73[5] -1 76[3] -1 14[30] -1 78[15] -1 87[42] -1 15[10] -1 69[7] -1 77[28] -1 88[32] -1 65[24] -1 107[32] -1 19[36] -1 91[6] -1 20[9] -1 111[6] -1 112[7] -1 22[3] -1 79[32] -1 23[30] -1 13[8] -1 99[7] -1 103[4] -1 26[6] -1 70[21] -1 80[27] -1 92[20] -1 104[18] -1 27[18] -1 117[2] -1 28[20] -1 37[2] -1 30[24] -1 38[10] -1 31[32] -1 56[2] -1 93[21] -1 110[18] -1 60[20] -1 114[16] -1 62[70] -1 127[6] -1 97[10] -1 132[6] -1 64[72] -1 133[16] -1 68[15] -1 89[30] -1 137[12] -1 95[9] -1 139[10] -1 16[8] -1 143[6] -1 90[1] -1 172[2] -1 83[18] -1 181[36] -1 102[4] -1 219[10] -1 223[20] -1 63[20] -1 245[40] -1 39[9] -1 108[6] -1 246[10] -1 12[8] -1 253[12] -1 259[4] -1 29[12] -1 71[60] -1 260[36] -1 81[40] -1 -2  SUtility:1581
1[4] -1 34[30] -1 52[49] -1 8[4] -1 24[12] -1 9[8] -1 58[14] -1 11[10] -1 66[28] -1 75[54] -1 14[6] -1 53[15] -1 56[2] -1 17[7] -1 49[16] -1 57[10] -1 18[40] -1 82[1] -1 22[1] -1 51[8] -1 26[12] -1 27[21] -1 61[2] -1 38[12] -1 63[15] -1 77[20] -1 67[8] -1 80[12] -1 87[30] -1 78[35] -1 64[56] -1 110[12] -1 5[25] -1 48[3] -1 114[8] -1 117[6] -1 132[7] -1 55[24] -1 133[12] -1 139[18] -1 50[5] -1 143[21] -1 219[10] -1 245[32] -1 15[2] -1 20[6] -1 35[2] -1 79[4] -1 246[8] -1 59[35] -1 62[56] -1 247[6] -1 253[32] -1 25[6] -1 28[35] -1 71[60] -1 255[18] -1 86[30] -1 259[24] -1 68[27] -1 -2  SUtility:1076
4[15] -1 18[35] -1 27[30] -1 5[15] -1 7[35] -1 17[14] -1 8[36] -1 1[5] -1 9[12] -1 34[48] -1 20[3] -1 52[42] -1 60[12] -1 22[9] -1 26[6] -1 24[18] -1 33[14] -1 36[4] -1 37[10] -1 64[32] -1 110[16] -1 114[12] -1 39[5] -1 117[3] -1 132[2] -1 35[10] -1 40[3] -1 139[16] -1 143[18] -1 25[3] -1 209[27] -1 245[24] -1 16[4] -1 30[4] -1 51[8] -1 59[14] -1 253[4] -1 42[15] -1 45[8] -1 257[12] -1 -2  SUtility:603
4[9] -1 7[40] -1 33[8] -1 8[8] -1 1[1] -1 9[18] -1 39[6] -1 11[6] -1 6[2] -1 38[8] -1 17[63] -1 18[30] -1 41[2] -1 20[21] -1 56[5] -1 66[28] -1 22[8] -1 23[35] -1 10[5] -1 32[30] -1 26[8] -1 5[45] -1 40[9] -1 68[18] -1 42[18] -1 78[40] -1 34[12] -1 79[20] -1 48[6] -1 111[2] -1 27[18] -1 37[2] -1 114[12] -1 46[5] -1 117[2] -1 19[42] -1 118[18] -1 132[6] -1 44[1] -1 137[12] -1 143[21] -1 45[10] -1 144[5] -1 25[18] -1 214[8] -1 245[36] -1 15[5] -1 52[49] -1 64[48] -1 253[12] -1 257[21] -1 29[8] -1 -2  SUtility:870
1[3] -1 70[21] -1 73[8] -1 5[5] -1 28[45] -1 38[16] -1 8[36] -1 21[9] -1 61[9] -1 9[10] -1 44[9] -1 14[9] -1 40[27] -1 48[27] -1 17[35] -1 37[16] -1 18[30] -1 60[40] -1 22[2] -1 35[6] -1 46[1] -1 23[20] -1 27[12] -1 26[8] -1 57[40] -1 45[16] -1 47[110] -1 39[9] -1 36[12] -1 68[12] -1 50[3] -1 78[5] -1 79[8] -1 59[49] -1 114[2] -1 132[3] -1 11[10] -1 49[8] -1 51[10] -1 133[6] -1 7[25] -1 52[14] -1 55[21] -1 136[18] -1 12[4] -1 20[9] -1 137[14] -1 143[18] -1 144[40] -1 245[20] -1 13[1] -1 42[30] -1 54[7] -1 65[24] -1 253[24] -1 24[30] -1 257[15] -1 259[8] -1 19[30] -1 -2  SUtility:1059
4[27] -1 19[6] -1 92[36] -1 8[16] -1 1[7] -1 9[16] -1 98[6] -1 11[9] -1 49[2] -1 57[40] -1 71[18] -1 94[80] -1 17[63] -1 46[7] -1 69[7] -1 18[15] -1 60[24] -1 22[5] -1 53[24] -1 23[40] -1 61[5] -1 26[12] -1 54[3] -1 62[7] -1 90[9] -1 56[3] -1 113[4] -1 20[15] -1 93[18] -1 117[4] -1 118[3] -1 132[9] -1 95[6] -1 133[8] -1 143[24] -1 195[14] -1 245[8] -1 30[36] -1 44[3] -1 75[36] -1 82[9] -1 250[12] -1 253[24] -1 55[9] -1 58[20] -1 257[12] -1 36[12] -1 37[16] -1 259[24] -1 51[18] -1 52[49] -1 262[16] -1 85[40] -1 88[12] -1 -2  SUtility:948
1[8] -1 38[20] -1 39[6] -1 8[28] -1 31[40] -1 13[4] -1 4[9] -1 17[28] -1 22[3] -1 3[6] -1 26[20] -1 27[27] -1 114[4] -1 137[12] -1 144[5] -1 245[20] -1 5[10] -1 24[30] -1 32[21] -1 253[28] -1 10[2] -1 18[5] -1 -2  SUtility:336
1[5] -1 57[15] -1 58[20] -1 2[50] -1 36[12] -1 51[14] -1 8[36] -1 24[30] -1 52[28] -1 13[5] -1 29[8] -1 17[49] -1 14[21] -1 18[5] -1 22[9] -1 26[16] -1 5[5] -1 27[12] -1 31[12] -1 35[14] -1 113[1] -1 32[15] -1 43[12] -1 114[20] -1 46[3] -1 117[9] -1 44[2] -1 127[10] -1 34[36] -1 41[6] -1 132[1] -1 25[6] -1 133[4] -1 30[36] -1 137[6] -1 143[15] -1 144[40] -1 48[3] -1 145[45] -1 168[12] -1 33[10] -1 245[16] -1 12[3] -1 16[9] -1 49[16] -1 253[24] -1 42[24] -1 -2  SUtility:750
1[4] -1 16[3] -1 24[48] -1 56[1] -1 60[24] -1 8[8] -1 50[9] -1 13[1] -1 9[20] -1 45[10] -1 14[18] -1 46[7] -1 57[25] -1 17[14] -1 5[30] -1 18[20] -1 22[5] -1 10[4] -1 55[6] -1 23[5] -1 2[30] -1 26[10] -1 3[20] -1 27[15] -1 31[8] -1 33[12] -1 39[1] -1 35[16] -1 29[12] -1 36[4] -1 42[24] -1 113[3] -1 15[10] -1 32[27] -1 115[4] -1 38[18] -1 117[4] -1 7[45] -1 120[6] -1 41[20] -1 133[20] -1 143[9] -1 6[18] -1 28[30] -1 144[25] -1 43[14] -1 145[50] -1 37[8] -1 149[40] -1 150[18] -1 245[12] -1 44[2] -1 247[2] -1 253[28] -1 19[24] -1 264[8] -1 -2  SUtility:859
1[10] -1 35[4] -1 70[6] -1 2[45] -1 27[18] -1 32[12] -1 3[4] -1 77[40] -1 89[18] -1 8[32] -1 19[54] -1 33[20] -1 71[30] -1 10[8] -1 24[36] -1 17[49] -1 16[8] -1 18[20] -1 80[24] -1 22[4] -1 11[1] -1 23[25] -1 4[18] -1 26[4] -1 5[35] -1 81[32] -1 110[4] -1 117[2] -1 118[27] -1 132[10] -1 7[45] -1 136[9] -1 73[6] -1 139[2] -1 14[15] -1 143[30] -1 199[3] -1 245[40] -1 15[4] -1 38[12] -1 40[30] -1 247[1] -1 45[16] -1 50[4] -1 253[40] -1 29[14] -1 259[16] -1 21[7] -1 262[18] -1 61[1] -1 69[10] -1 264[32] -1 -2  SUtility:955
1[3] -1 27[15] -1 70[30] -1 3[2] -1 81[16] -1 82[7] -1 8[24] -1 17[70] -1 71[30] -1 11[5] -1 24[48] -1 19[60] -1 18[50] -1 22[6] -1 12[10] -1 23[50] -1 7[30] -1 26[16] -1 110[12] -1 10[7] -1 117[4] -1 118[24] -1 120[8] -1 29[12] -1 32[6] -1 39[7] -1 43[18] -1 139[10] -1 16[4] -1 143[30] -1 144[5] -1 78[40] -1 199[3] -1 245[12] -1 15[9] -1 40[6] -1 41[14] -1 247[8] -1 44[9] -1 46[6] -1 248[9] -1 35[4] -1 37[10] -1 253[16] -1 262[6] -1 54[6] -1 64[40] -1 266[15] -1 21[8] -1 -2  SUtility:840
1[4] -1 31[12] -1 37[20] -1 3[16] -1 46[10] -1 47[88] -1 8[28] -1 26[2] -1 38[12] -1 11[9] -1 27[18] -1 36[18] -1 13[8] -1 6[8] -1 17[35] -1 14[18] -1 18[5] -1 43[18] -1 19[24] -1 22[6] -1 12[1] -1 39[6] -1 5[10] -1 113[7] -1 117[1] -1 132[7] -1 4[3] -1 15[6] -1 136[3] -1 137[6] -1 138[6] -1 143[21] -1 16[6] -1 35[10] -1 144[40] -1 30[20] -1 245[32] -1 253[8] -1 21[9] -1 23[25] -1 258[8] -1 7[30] -1 -2  SUtility:624
2[45] -1 23[25] -1 25[30] -1 8[12] -1 17[35] -1 9[16] -1 31[16] -1 11[7] -1 30[12] -1 41[10] -1 13[1] -1 18[15] -1 1[10] -1 19[6] -1 27[3] -1 22[4] -1 7[50] -1 10[9] -1 26[4] -1 39[10] -1 12[5] -1 44[1] -1 114[10] -1 118[3] -1 132[3] -1 24[30] -1 133[12] -1 138[24] -1 143[30] -1 245[20] -1 253[24] -1 28[40] -1 258[18] -1 -2  SUtility:540
4[3] -1 19[54] -1 60[20] -1 8[40] -1 12[9] -1 9[12] -1 68[3] -1 22[10] -1 16[8] -1 23[5] -1 17[56] -1 64[80] -1 26[16] -1 1[2] -1 27[12] -1 46[3] -1 35[8] -1 59[14] -1 53[18] -1 31[16] -1 113[10] -1 7[35] -1 117[8] -1 118[18] -1 132[7] -1 2[25] -1 63[5] -1 66[20] -1 133[6] -1 62[56] -1 136[27] -1 67[2] -1 195[18] -1 245[36] -1 33[14] -1 34[36] -1 250[20] -1 40[27] -1 43[10] -1 253[40] -1 25[15] -1 258[16] -1 14[24] -1 264[4] -1 29[4] -1 30[32] -1 -2  SUtility:904
1[1] -1 84[8] -1 112[10] -1 2[15] -1 35[8] -1 68[3] -1 8[36] -1 21[1] -1 69[6] -1 10[1] -1 33[12] -1 36[20] -1 60[24] -1 64[8] -1 11[9] -1 85[16] -1 13[1] -1 22[9] -1 14[21] -1 49[4] -1 50[4] -1 76[7] -1 77[32] -1 17[42] -1 23[5] -1 37[10] -1 65[18] -1 18[40] -1 111[1] -1 19[42] -1 26[2] -1 27[12] -1 87[30] -1 48[12] -1 104[18] -1 53[30] -1 113[3] -1 20[15] -1 117[7] -1 132[5] -1 54[9] -1 58[16] -1 62[14] -1 71[24] -1 136[6] -1 59[56] -1 61[2] -1 66[28] -1 70[18] -1 78[15] -1 137[8] -1 52[35] -1 141[5] -1 143[18] -1 186[14] -1 45[14] -1 189[42] -1 38[8] -1 191[8] -1 245[8] -1 12[3] -1 41[10] -1 252[27] -1 30[40] -1 253[16] -1 258[14] -1 16[8] -1 262[16] -1 -2  SUtility:1030
5[40] -1 18[50] -1 55[18] -1 8[20] -1 12[3] -1 9[6] -1 61[8] -1 10[8] -1 58[6] -1 11[9] -1 14[21] -1 17[35] -1 1[4] -1 15[9] -1 22[7] -1 60[16] -1 26[2] -1 46[5] -1 56[3] -1 53[30] -1 113[5] -1 117[5] -1 118[27] -1 62[7] -1 132[5] -1 57[20] -1 133[8] -1 146[60] -1 195[18] -1 245[16] -1 13[1] -1 27[21] -1 31[20] -1 250[2] -1 35[14] -1 43[20] -1 253[24] -1 23[50] -1 24[36] -1 258[8] -1 262[12] -1 45[2] -1 49[20] -1 -2  SUtility:701
10[2] -1 3[14] -1 7[30] -1 34[24] -1 36[2] -1 53[3] -1 59[14] -1 11[1] -1 8[16] -1 12[1] -1 37[4] -1 46[5] -1 69[9] -1 74[16] -1 13[3] -1 19[24] -1 22[2] -1 17[14] -1 1[9] -1 23[40] -1 47[22] -1 60[12] -1 48[3] -1 20[24] -1 113[4] -1 132[6] -1 73[4] -1 133[18] -1 72[56] -1 171[45] -1 179[4] -1 191[36] -1 245[12] -1 65[30] -1 246[16] -1 38[14] -1 43[16] -1 247[6] -1 252[21] -1 21[9] -1 27[15] -1 253[28] -1 35[18] -1 257[6] -1 49[10] -1 262[12] -1 71[18] -1 -2  SUtility:698
5[40] -1 14[15] -1 33[4] -1 8[32] -1 1[1] -1 9[12] -1 36[10] -1 11[3] -1 4[27] -1 29[10] -1 41[10] -1 67[1] -1 17[70] -1 38[6] -1 18[45] -1 35[6] -1 72[21] -1 22[8] -1 32[12] -1 23[10] -1 16[3] -1 26[8] -1 27[15] -1 37[12] -1 46[1] -1 69[9] -1 53[3] -1 110[8] -1 114[12] -1 40[18] -1 73[1] -1 117[4] -1 34[60] -1 132[9] -1 65[18] -1 133[12] -1 55[24] -1 136[24] -1 68[24] -1 139[18] -1 7[25] -1 143[15] -1 144[45] -1 57[20] -1 171[40] -1 179[4] -1 191[32] -1 209[15] -1 245[24] -1 24[6] -1 246[2] -1 247[7] -1 39[3] -1 252[12] -1 42[15] -1 48[6] -1 253[32] -1 56[7] -1 63[45] -1 257[24] -1 20[30] -1 21[8] -1 -2  SUtility:1043
2[40] -1 1[9] -1 29[4] -1 37[4] -1 4[21] -1 15[1] -1 20[12] -1 5[5] -1 41[12] -1 66[24] -1 8[8] -1 21[3] -1 38[16] -1 9[16] -1 73[4] -1 10[4] -1 34[18] -1 11[2] -1 14[18] -1 31[40] -1 48[30] -1 17[70] -1 12[3] -1 32[3] -1 43[10] -1 18[25] -1 19[18] -1 55[15] -1 22[1] -1 26[10] -1 46[1] -1 45[4] -1 53[15] -1 42[24] -1 69[4] -1 35[18] -1 40[3] -1 23[30] -1 78[40] -1 3[10] -1 24[54] -1 79[40] -1 110[18] -1 7[5] -1 33[14] -1 114[20] -1 117[4] -1 120[4] -1 132[1] -1 71[60] -1 136[12] -1 39[2] -1 68[30] -1 139[12] -1 143[6] -1 171[25] -1 191[36] -1 210[15] -1 245[40] -1 27[27] -1 246[18] -1 247[10] -1 252[6] -1 47[55] -1 253[8] -1 59[63] -1 65[6] -1 257[24] -1 -2  SUtility:1210
2[5] -1 1[7] -1 11[10] -1 9[20] -1 20[6] -1 14[27] -1 8[24] -1 31[28] -1 40[21] -1 17[7] -1 24[60] -1 18[50] -1 10[3] -1 43[6] -1 27[3] -1 23[45] -1 26[4] -1 12[6] -1 35[18] -1 36[10] -1 16[6] -1 84[10] -1 7[15] -1 88[16] -1 89[9] -1 111[8] -1 114[2] -1 117[7] -1 120[12] -1 6[14] -1 133[4] -1 144[45] -1 145[40] -1 3[10] -1 149[20] -1 150[27] -1 162[14] -1 4[3] -1 179[1] -1 180[10] -1 13[4] -1 184[9] -1 190[8] -1 209[18] -1 237[18] -1 245[28] -1 32[3] -1 246[14] -1 247[6] -1 257[30] -1 28[50] -1 -2  SUtility:821
1[4] -1 34[12] -1 56[6] -1 4[21] -1 27[12] -1 29[20] -1 8[32] -1 18[20] -1 30[36] -1 13[3] -1 39[8] -1 52[63] -1 14[21] -1 9[6] -1 12[5] -1 17[56] -1 32[15] -1 16[2] -1 19[24] -1 49[10] -1 22[6] -1 5[25] -1 11[5] -1 26[6] -1 2[5] -1 35[18] -1 31[28] -1 71[12] -1 42[15] -1 50[9] -1 78[5] -1 79[32] -1 84[8] -1 88[32] -1 89[15] -1 111[4] -1 23[15] -1 113[4] -1 10[7] -1 114[20] -1 117[4] -1 120[8] -1 7[25] -1 133[18] -1 139[8] -1 143[18] -1 144[5] -1 145[25] -1 6[10] -1 149[4] -1 150[6] -1 162[7] -1 179[9] -1 180[40] -1 184[30] -1 189[30] -1 190[8] -1 245[28] -1 246[18] -1 247[3] -1 257[3] -1 24[48] -1 25[30] -1 -2  SUtility:1032
1[1] -1 50[4] -1 3[8] -1 51[12] -1 59[35] -1 10[3] -1 17[56] -1 18[45] -1 22[2] -1 27[3] -1 110[6] -1 54[1] -1 118[18] -1 124[8] -1 139[6] -1 52[56] -1 144[30] -1 57[20] -1 199[10] -1 245[8] -1 26[18] -1 32[21] -1 36[8] -1 246[18] -1 12[9] -1 247[6] -1 4[21] -1 257[15] -1 21[8] -1 262[16] -1 42[3] -1 -2  SUtility:475
11[10] -1 36[6] -1 58[2] -1 13[9] -1 7[25] -1 17[28] -1 2[50] -1 30[28] -1 18[5] -1 26[12] -1 60[16] -1 23[10] -1 1[9] -1 47[66] -1 34[12] -1 57[50] -1 53[9] -1 29[16] -1 113[4] -1 117[10] -1 118[30] -1 120[10] -1 3[2] -1 10[9] -1 24[18] -1 133[2] -1 195[8] -1 245[40] -1 247[3] -1 21[2] -1 22[2] -1 250[16] -1 35[12] -1 40[24] -1 257[27] -1 262[16] -1 43[20] -1 49[10] -1 -2  SUtility:628
1[3] -1 50[9] -1 60[32] -1 2[20] -1 8[16] -1 30[16] -1 49[12] -1 27[30] -1 9[4] -1 12[5] -1 11[7] -1 13[4] -1 14[9] -1 28[35] -1 17[70] -1 15[2] -1 18[50] -1 58[20] -1 19[36] -1 22[2] -1 23[40] -1 10[10] -1 26[14] -1 57[15] -1 31[28] -1 35[10] -1 36[16] -1 73[2] -1 20[15] -1 78[40] -1 79[4] -1 34[18] -1 84[1] -1 16[1] -1 88[12] -1 89[24] -1 110[4] -1 114[2] -1 32[6] -1 117[1] -1 118[18] -1 21[4] -1 120[6] -1 6[20] -1 136[24] -1 51[6] -1 139[14] -1 7[10] -1 143[21] -1 144[25] -1 163[21] -1 209[21] -1 245[20] -1 42[12] -1 55[24] -1 246[6] -1 38[14] -1 247[6] -1 257[21] -1 29[2] -1 273[6] -1 -2  SUtility:946
19[42] -1 27[6] -1 38[10] -1 53[18] -1 78[10] -1 26[14] -1 18[20] -1 50[8] -1 43[6] -1 41[16] -1 33[14] -1 44[8] -1 17[7] -1 48[30] -1 79[24] -1 42[9] -1 113[1] -1 1[2] -1 132[6] -1 16[8] -1 20[30] -1 63[15] -1 66[8] -1 76[2] -1 133[12] -1 15[6] -1 21[7] -1 62[14] -1 67[3] -1 75[48] -1 146[48] -1 4[3] -1 149[20] -1 245[16] -1 13[5] -1 56[6] -1 246[20] -1 57[10] -1 64[64] -1 253[16] -1 40[3] -1 45[20] -1 258[12] -1 28[45] -1 262[12] -1 -2  SUtility:704
19[54] -1 41[18] -1 44[2] -1 20[9] -1 62[21] -1 78[20] -1 22[5] -1 8[28] -1 29[18] -1 26[4] -1 1[7] -1 30[4] -1 58[18] -1 27[12] -1 49[18] -1 48[6] -1 39[2] -1 76[2] -1 53[18] -1 110[2] -1 21[9] -1 113[5] -1 14[21] -1 81[36] -1 117[9] -1 15[7] -1 133[14] -1 13[6] -1 37[4] -1 136[15] -1 77[28] -1 139[14] -1 18[10] -1 141[4] -1 28[25] -1 36[16] -1 143[9] -1 23[20] -1 214[6] -1 245[32] -1 47[88] -1 55[21] -1 246[2] -1 4[21] -1 59[49] -1 66[40] -1 253[28] -1 42[12] -1 45[4] -1 257[9] -1 258[4] -1 33[20] -1 262[14] -1 70[24] -1 79[28] -1 -2  SUtility:922
22[5] -1 5[25] -1 14[30] -1 33[18] -1 24[54] -1 15[4] -1 21[8] -1 26[4] -1 1[6] -1 31[8] -1 35[20] -1 13[7] -1 36[16] -1 41[16] -1 9[14] -1 27[12] -1 44[5] -1 113[8] -1 20[24] -1 114[2] -1 12[9] -1 55[18] -1 120[10] -1 16[4] -1 132[6] -1 133[4] -1 19[18] -1 137[20] -1 7[30] -1 141[4] -1 8[24] -1 144[25] -1 146[60] -1 149[4] -1 150[27] -1 32[6] -1 163[21] -1 17[28] -1 245[28] -1 246[14] -1 2[25] -1 253[24] -1 258[18] -1 10[5] -1 262[16] -1 48[3] -1 52[14] -1 -2  SUtility:751
14[6] -1 31[8] -1 57[50] -1 17[21] -1 12[9] -1 23[25] -1 10[7] -1 26[4] -1 5[40] -1 41[12] -1 18[15] -1 33[4] -1 44[2] -1 1[3] -1 45[12] -1 113[9] -1 126[24] -1 35[4] -1 132[2] -1 4[30] -1 133[4] -1 40[12] -1 136[9] -1 24[54] -1 32[18] -1 137[14] -1 141[2] -1 143[15] -1 13[2] -1 245[16] -1 42[6] -1 43[14] -1 48[9] -1 52[7] -1 246[2] -1 8[40] -1 253[8] -1 259[20] -1 21[2] -1 25[3] -1 -2  SUtility:544
1[1] -1 48[27] -1 65[36] -1 2[30] -1 41[10] -1 47[44] -1 8[20] -1 38[8] -1 13[8] -1 36[10] -1 14[9] -1 15[6] -1 17[21] -1 5[15] -1 24[54] -1 18[25] -1 56[7] -1 22[4] -1 52[35] -1 26[14] -1 4[12] -1 27[9] -1 58[12] -1 114[16] -1 136[27] -1 49[8] -1 171[50] -1 9[2] -1 245[36] -1 253[24] -1 29[2] -1 33[18] -1 259[36] -1 21[10] -1 23[40] -1 -2  SUtility:686
1[9] -1 49[2] -1 54[4] -1 2[20] -1 42[30] -1 45[6] -1 8[8] -1 34[36] -1 46[6] -1 20[27] -1 27[30] -1 48[6] -1 26[14] -1 23[35] -1 53[27] -1 15[8] -1 113[8] -1 132[10] -1 14[12] -1 22[10] -1 133[16] -1 32[24] -1 143[15] -1 12[6] -1 144[45] -1 35[20] -1 191[40] -1 245[24] -1 41[8] -1 252[21] -1 24[18] -1 253[8] -1 33[12] -1 36[18] -1 259[8] -1 19[42] -1 -2  SUtility:633
10[7] -1 20[3] -1 22[6] -1 11[10] -1 26[10] -1 52[28] -1 15[4] -1 13[2] -1 17[35] -1 4[6] -1 14[24] -1 23[40] -1 19[30] -1 49[10] -1 27[24] -1 53[12] -1 48[15] -1 5[40] -1 113[1] -1 8[24] -1 117[1] -1 1[10] -1 132[9] -1 50[7] -1 51[16] -1 133[2] -1 12[7] -1 28[50] -1 143[24] -1 144[10] -1 32[30] -1 191[16] -1 245[4] -1 9[8] -1 40[27] -1 253[40] -1 31[12] -1 35[8] -1 266[18] -1 24[54] -1 -2  SUtility:684
4[15] -1 14[24] -1 51[20] -1 8[32] -1 2[40] -1 9[2] -1 59[42] -1 11[6] -1 32[15] -1 52[21] -1 17[70] -1 28[25] -1 18[40] -1 56[8] -1 22[6] -1 26[16] -1 1[6] -1 46[8] -1 54[6] -1 53[9] -1 113[5] -1 33[18] -1 114[18] -1 117[8] -1 29[14] -1 118[12] -1 132[2] -1 55[27] -1 58[12] -1 133[8] -1 134[63] -1 143[30] -1 30[16] -1 146[12] -1 34[18] -1 40[9] -1 149[4] -1 195[2] -1 245[12] -1 42[21] -1 45[6] -1 246[8] -1 15[9] -1 253[20] -1 27[3] -1 257[30] -1 35[16] -1 38[20] -1 259[40] -1 21[4] -1 23[20] -1 262[20] -1 -2  SUtility:918
2[45] -1 12[9] -1 17[7] -1 4[24] -1 36[14] -1 47[66] -1 8[24] -1 27[24] -1 9[2] -1 55[24] -1 11[9] -1 32[21] -1 54[1] -1 30[16] -1 18[5] -1 56[2] -1 22[7] -1 1[2] -1 41[8] -1 46[8] -1 33[4] -1 53[12] -1 113[2] -1 114[18] -1 28[20] -1 48[27] -1 117[9] -1 29[2] -1 132[1] -1 133[14] -1 134[63] -1 16[2] -1 143[15] -1 195[12] -1 245[28] -1 42[12] -1 246[14] -1 7[35] -1 13[3] -1 253[4] -1 25[21] -1 257[24] -1 35[14] -1 39[6] -1 262[8] -1 267[30] -1 -2  SUtility:718
2[20] -1 25[3] -1 31[40] -1 4[24] -1 14[12] -1 21[5] -1 36[12] -1 45[8] -1 8[32] -1 22[8] -1 32[24] -1 9[12] -1 56[1] -1 11[1] -1 35[20] -1 17[35] -1 1[7] -1 28[10] -1 49[4] -1 46[7] -1 53[9] -1 113[5] -1 34[18] -1 114[2] -1 27[6] -1 117[7] -1 133[16] -1 24[54] -1 33[8] -1 44[9] -1 135[5] -1 43[14] -1 141[4] -1 23[25] -1 195[10] -1 245[16] -1 246[8] -1 6[6] -1 16[9] -1 253[36] -1 257[9] -1 37[20] -1 41[10] -1 262[12] -1 50[3] -1 -2  SUtility:606
2[20] -1 25[15] -1 29[8] -1 4[30] -1 1[7] -1 5[15] -1 8[16] -1 21[10] -1 9[18] -1 12[9] -1 35[8] -1 11[5] -1 13[3] -1 28[25] -1 32[24] -1 17[49] -1 10[4] -1 18[45] -1 20[21] -1 23[35] -1 26[2] -1 41[14] -1 44[9] -1 110[16] -1 111[8] -1 114[16] -1 14[12] -1 117[10] -1 143[30] -1 144[20] -1 34[54] -1 36[18] -1 209[18] -1 245[16] -1 6[2] -1 27[12] -1 253[16] -1 -2  SUtility:640
1[6] -1 27[12] -1 34[54] -1 2[20] -1 49[6] -1 60[16] -1 4[6] -1 8[40] -1 9[20] -1 10[9] -1 35[14] -1 68[30] -1 47[11] -1 13[10] -1 23[15] -1 36[16] -1 67[10] -1 69[8] -1 17[70] -1 15[1] -1 37[2] -1 61[2] -1 18[10] -1 80[9] -1 31[40] -1 19[6] -1 30[36] -1 42[18] -1 41[14] -1 11[7] -1 39[5] -1 48[15] -1 53[27] -1 110[12] -1 51[14] -1 56[7] -1 117[3] -1 5[50] -1 46[5] -1 118[21] -1 64[56] -1 132[5] -1 139[2] -1 33[14] -1 141[1] -1 7[45] -1 143[6] -1 181[6] -1 62[7] -1 191[28] -1 209[3] -1 212[20] -1 245[24] -1 29[12] -1 247[7] -1 58[16] -1 252[15] -1 79[8] -1 253[32] -1 21[4] -1 261[3] -1 43[8] -1 45[18] -1 -2  SUtility:1017
10[3] -1 38[2] -1 41[4] -1 13[9] -1 19[12] -1 24[6] -1 17[28] -1 6[8] -1 25[18] -1 18[10] -1 48[15] -1 23[20] -1 1[7] -1 14[27] -1 27[24] -1 22[10] -1 50[4] -1 53[30] -1 4[12] -1 114[14] -1 117[8] -1 118[18] -1 52[70] -1 133[18] -1 5[40] -1 143[12] -1 49[2] -1 165[30] -1 191[16] -1 245[4] -1 11[8] -1 15[2] -1 252[3] -1 253[20] -1 30[12] -1 33[12] -1 -2  SUtility:538
4[12] -1 10[1] -1 16[4] -1 8[4] -1 1[10] -1 9[2] -1 24[12] -1 25[3] -1 32[12] -1 17[49] -1 20[9] -1 18[45] -1 37[8] -1 59[70] -1 69[3] -1 22[6] -1 23[20] -1 26[8] -1 56[4] -1 27[24] -1 75[12] -1 41[18] -1 15[4] -1 21[10] -1 35[4] -1 48[9] -1 43[18] -1 70[6] -1 53[27] -1 33[14] -1 110[12] -1 29[18] -1 114[20] -1 117[3] -1 30[36] -1 118[6] -1 72[21] -1 132[10] -1 71[42] -1 133[18] -1 139[8] -1 6[8] -1 31[40] -1 143[27] -1 144[20] -1 173[20] -1 39[7] -1 184[6] -1 191[32] -1 212[12] -1 245[4] -1 12[8] -1 60[12] -1 65[6] -1 252[9] -1 50[8] -1 54[6] -1 253[4] -1 261[1] -1 -2  SUtility:852
1[9] -1 9[12] -1 56[2] -1 8[8] -1 10[9] -1 47[77] -1 18[15] -1 23[15] -1 27[27] -1 28[45] -1 32[9] -1 54[2] -1 35[6] -1 36[4] -1 73[9] -1 20[24] -1 110[8] -1 5[35] -1 111[6] -1 50[2] -1 117[4] -1 48[24] -1 139[4] -1 45[14] -1 144[35] -1 199[5] -1 245[12] -1 6[10] -1 12[7] -1 22[7] -1 29[6] -1 253[4] -1 16[1] -1 262[14] -1 -2  SUtility:471
1[8] -1 11[3] -1 20[3] -1 8[8] -1 3[8] -1 10[8] -1 6[12] -1 55[30] -1 17[14] -1 18[5] -1 64[32] -1 23[15] -1 27[6] -1 24[42] -1 28[45] -1 41[16] -1 35[12] -1 36[8] -1 110[8] -1 117[3] -1 118[21] -1 139[4] -1 143[15] -1 144[35] -1 61[10] -1 199[1] -1 245[4] -1 15[7] -1 32[6] -1 253[28] -1 262[2] -1 40[9] -1 -2  SUtility:428
4[21] -1 48[24] -1 51[12] -1 8[36] -1 22[4] -1 30[16] -1 37[14] -1 9[2] -1 60[4] -1 13[3] -1 15[1] -1 55[21] -1 17[7] -1 2[15] -1 18[30] -1 69[9] -1 6[6] -1 39[2] -1 47[66] -1 23[45] -1 40[15] -1 46[7] -1 26[18] -1 1[6] -1 27[27] -1 65[60] -1 114[10] -1 19[24] -1 34[30] -1 117[4] -1 118[9] -1 54[7] -1 132[3] -1 35[4] -1 141[9] -1 50[1] -1 144[35] -1 153[24] -1 43[8] -1 172[20] -1 52[35] -1 181[18] -1 245[20] -1 5[35] -1 10[7] -1 246[6] -1 62[70] -1 253[4] -1 21[8] -1 -2  SUtility:862
1[7] -1 42[9] -1 44[2] -1 2[35] -1 16[8] -1 5[30] -1 53[21] -1 61[2] -1 8[12] -1 26[8] -1 45[20] -1 9[20] -1 21[8] -1 70[30] -1 13[6] -1 27[12] -1 32[15] -1 17[56] -1 18[50] -1 40[18] -1 71[18] -1 76[1] -1 22[7] -1 51[12] -1 59[28] -1 23[20] -1 25[24] -1 60[36] -1 37[18] -1 41[2] -1 30[24] -1 43[14] -1 114[8] -1 10[2] -1 117[2] -1 118[6] -1 132[3] -1 141[4] -1 33[14] -1 63[35] -1 144[40] -1 68[3] -1 153[30] -1 55[12] -1 172[14] -1 56[10] -1 58[2] -1 181[48] -1 245[40] -1 66[8] -1 246[12] -1 7[40] -1 11[4] -1 253[28] -1 19[30] -1 255[14] -1 38[2] -1 -2  SUtility:984
1[1] -1 61[4] -1 69[3] -1 4[3] -1 14[30] -1 43[20] -1 5[50] -1 44[9] -1 52[28] -1 8[36] -1 53[3] -1 9[6] -1 73[2] -1 10[8] -1 60[16] -1 81[12] -1 15[9] -1 54[10] -1 17[63] -1 55[30] -1 18[50] -1 86[6] -1 19[48] -1 76[6] -1 22[1] -1 40[27] -1 68[9] -1 23[15] -1 39[8] -1 26[2] -1 27[21] -1 88[32] -1 41[20] -1 56[10] -1 72[49] -1 74[32] -1 62[49] -1 78[15] -1 79[32] -1 82[7] -1 110[16] -1 117[1] -1 118[27] -1 132[2] -1 71[30] -1 133[14] -1 141[4] -1 37[18] -1 80[21] -1 144[5] -1 42[21] -1 47[77] -1 92[40] -1 172[20] -1 84[5] -1 181[30] -1 214[10] -1 245[32] -1 49[2] -1 59[35] -1 246[18] -1 29[14] -1 96[6] -1 253[12] -1 36[8] -1 271[12] -1 -2  SUtility:1262
8[12] -1 17[28] -1 19[24] -1 9[6] -1 47[44] -1 52[63] -1 13[5] -1 15[6] -1 46[3] -1 11[6] -1 18[45] -1 1[9] -1 50[5] -1 113[8] -1 132[8] -1 48[12] -1 49[6] -1 133[20] -1 141[10] -1 191[40] -1 245[8] -1 31[24] -1 34[18] -1 41[10] -1 246[20] -1 4[27] -1 14[6] -1 252[15] -1 253[8] -1 24[6] -1 27[15] -1 271[12] -1 36[16] -1 37[6] -1 -2  SUtility:551
8[4] -1 32[15] -1 44[9] -1 9[14] -1 76[4] -1 83[10] -1 13[2] -1 20[18] -1 17[21] -1 10[9] -1 18[50] -1 47[44] -1 53[27] -1 113[9] -1 1[9] -1 132[9] -1 79[24] -1 133[10] -1 77[12] -1 143[12] -1 78[5] -1 191[12] -1 245[20] -1 15[7] -1 29[16] -1 31[28] -1 246[16] -1 51[8] -1 58[4] -1 247[4] -1 48[9] -1 252[24] -1 66[36] -1 69[9] -1 253[36] -1 25[24] -1 26[16] -1 256[30] -1 41[10] -1 -2  SUtility:626
2[30] -1 14[27] -1 16[8] -1 8[28] -1 24[42] -1 28[45] -1 9[4] -1 18[50] -1 32[27] -1 37[8] -1 15[6] -1 21[8] -1 26[10] -1 17[21] -1 34[6] -1 20[15] -1 44[3] -1 47[11] -1 23[20] -1 12[5] -1 27[24] -1 22[4] -1 52[42] -1 39[8] -1 50[7] -1 41[6] -1 114[16] -1 7[30] -1 117[9] -1 1[6] -1 118[9] -1 141[9] -1 40[24] -1 46[9] -1 245[32] -1 11[7] -1 19[12] -1 48[12] -1 253[28] -1 25[24] -1 -2  SUtility:692
8[40] -1 23[40] -1 29[10] -1 9[10] -1 32[24] -1 45[4] -1 11[10] -1 33[20] -1 53[12] -1 17[14] -1 28[35] -1 20[27] -1 31[4] -1 47[66] -1 1[1] -1 12[1] -1 26[12] -1 27[15] -1 16[7] -1 30[40] -1 35[14] -1 36[8] -1 40[3] -1 39[2] -1 48[27] -1 111[1] -1 5[10] -1 114[18] -1 117[2] -1 24[30] -1 118[6] -1 132[3] -1 46[6] -1 141[6] -1 143[9] -1 18[5] -1 21[6] -1 144[25] -1 13[3] -1 15[2] -1 209[9] -1 245[40] -1 10[2] -1 253[28] -1 -2  SUtility:657
8[40] -1 41[4] -1 53[18] -1 11[2] -1 67[5] -1 81[12] -1 17[14] -1 62[35] -1 19[36] -1 20[3] -1 26[14] -1 48[15] -1 36[2] -1 75[18] -1 32[21] -1 114[6] -1 15[10] -1 117[2] -1 10[4] -1 118[6] -1 132[6] -1 76[4] -1 78[25] -1 143[21] -1 1[4] -1 31[36] -1 144[30] -1 52[42] -1 57[35] -1 153[18] -1 25[3] -1 38[8] -1 172[20] -1 39[8] -1 60[4] -1 181[12] -1 191[36] -1 245[16] -1 18[20] -1 65[18] -1 72[21] -1 247[1] -1 21[3] -1 30[16] -1 252[6] -1 44[1] -1 253[8] -1 49[20] -1 -2  SUtility:709
1[10] -1 50[6] -1 58[10] -1 2[30] -1 12[2] -1 21[4] -1 8[32] -1 22[2] -1 41[8] -1 9[10] -1 64[48] -1 11[2] -1 56[3] -1 18[35] -1 19[36] -1 60[32] -1 27[18] -1 47[55] -1 28[50] -1 53[24] -1 23[20] -1 113[7] -1 118[24] -1 61[1] -1 132[5] -1 141[1] -1 17[42] -1 31[28] -1 51[12] -1 143[3] -1 144[20] -1 59[56] -1 172[18] -1 181[18] -1 25[3] -1 44[5] -1 191[24] -1 245[40] -1 7[15] -1 10[5] -1 49[20] -1 247[6] -1 14[21] -1 266[6] -1 33[8] -1 -2  SUtility:825
8[40] -1 15[6] -1 18[35] -1 9[16] -1 58[12] -1 66[36] -1 10[10] -1 5[50] -1 17[14] -1 1[7] -1 68[3] -1 22[8] -1 60[12] -1 27[18] -1 67[1] -1 28[30] -1 32[3] -1 35[18] -1 23[40] -1 36[16] -1 63[10] -1 72[35] -1 34[42] -1 78[20] -1 31[24] -1 110[4] -1 14[24] -1 117[8] -1 118[15] -1 139[14] -1 57[10] -1 141[5] -1 143[12] -1 199[2] -1 245[16] -1 19[18] -1 44[5] -1 253[28] -1 26[2] -1 262[12] -1 49[16] -1 -2  SUtility:697
2[50] -1 18[30] -1 70[12] -1 8[16] -1 1[1] -1 9[10] -1 75[24] -1 11[9] -1 15[6] -1 25[24] -1 47[77] -1 71[54] -1 17[70] -1 4[3] -1 46[5] -1 53[27] -1 48[12] -1 26[6] -1 52[49] -1 20[9] -1 113[4] -1 5[40] -1 117[10] -1 118[12] -1 132[10] -1 49[4] -1 50[8] -1 73[10] -1 133[20] -1 143[21] -1 51[8] -1 144[40] -1 146[12] -1 153[42] -1 27[30] -1 42[9] -1 184[24] -1 69[9] -1 191[40] -1 195[18] -1 245[40] -1 246[12] -1 250[18] -1 56[9] -1 67[2] -1 266[15] -1 31[32] -1 40[15] -1 295[4] -1 -2  SUtility:1012
4[30] -1 22[1] -1 56[5] -1 8[4] -1 1[2] -1 9[14] -1 68[27] -1 11[2] -1 36[10] -1 53[9] -1 17[70] -1 14[27] -1 18[40] -1 46[6] -1 40[24] -1 65[24] -1 113[2] -1 117[10] -1 118[9] -1 132[3] -1 38[18] -1 67[3] -1 135[5] -1 37[12] -1 41[20] -1 143[27] -1 66[32] -1 195[4] -1 245[20] -1 253[36] -1 31[36] -1 257[9] -1 44[10] -1 48[12] -1 258[16] -1 23[30] -1 27[21] -1 262[10] -1 59[21] -1 62[21] -1 -2  SUtility:682
2[10] -1 50[5] -1 56[6] -1 4[9] -1 38[14] -1 49[6] -1 8[36] -1 34[36] -1 9[4] -1 58[4] -1 11[2] -1 17[35] -1 18[40] -1 61[3] -1 23[45] -1 26[14] -1 1[7] -1 27[9] -1 35[6] -1 28[30] -1 39[4] -1 33[20] -1 44[5] -1 12[8] -1 46[8] -1 37[14] -1 55[15] -1 53[9] -1 110[18] -1 113[8] -1 57[30] -1 114[6] -1 117[9] -1 10[7] -1 29[10] -1 118[3] -1 132[4] -1 60[36] -1 133[6] -1 3[6] -1 41[2] -1 139[16] -1 21[4] -1 141[3] -1 143[24] -1 19[48] -1 30[36] -1 32[15] -1 195[4] -1 214[10] -1 245[12] -1 253[12] -1 25[3] -1 257[27] -1 259[24] -1 20[21] -1 262[6] -1 54[5] -1 -2  SUtility:819
4[24] -1 44[2] -1 60[40] -1 8[20] -1 39[10] -1 9[6] -1 75[48] -1 11[3] -1 43[14] -1 15[2] -1 13[2] -1 23[30] -1 17[42] -1 40[12] -1 18[45] -1 28[40] -1 64[16] -1 22[2] -1 26[2] -1 1[1] -1 31[8] -1 16[7] -1 29[4] -1 35[14] -1 36[2] -1 41[6] -1 33[8] -1 46[8] -1 71[24] -1 53[15] -1 67[5] -1 19[54] -1 55[18] -1 78[45] -1 7[10] -1 79[8] -1 66[16] -1 113[10] -1 114[18] -1 37[16] -1 117[7] -1 27[30] -1 38[6] -1 118[3] -1 132[5] -1 72[14] -1 73[4] -1 133[12] -1 141[1] -1 21[1] -1 143[12] -1 6[4] -1 144[50] -1 195[18] -1 245[32] -1 5[40] -1 10[6] -1 253[36] -1 257[27] -1 50[3] -1 262[18] -1 65[54] -1 263[64] -1 25[12] -1 -2  SUtility:1116
13[9] -1 31[12] -1 71[24] -1 15[7] -1 1[2] -1 11[4] -1 17[28] -1 22[7] -1 18[35] -1 16[10] -1 86[9] -1 27[30] -1 78[20] -1 67[3] -1 76[6] -1 35[20] -1 56[4] -1 36[20] -1 81[40] -1 114[14] -1 91[30] -1 117[7] -1 21[2] -1 132[2] -1 14[15] -1 141[6] -1 19[42] -1 72[21] -1 143[27] -1 144[20] -1 245[8] -1 25[12] -1 26[20] -1 74[8] -1 246[14] -1 51[6] -1 61[5] -1 253[24] -1 30[12] -1 33[10] -1 255[4] -1 -2  SUtility:599
13[6] -1 17[7] -1 37[14] -1 10[8] -1 18[10] -1 47[11] -1 22[6] -1 14[18] -1 30[40] -1 23[15] -1 6[6] -1 26[8] -1 1[7] -1 11[9] -1 27[12] -1 50[7] -1 31[40] -1 33[14] -1 43[10] -1 35[12] -1 29[18] -1 36[18] -1 49[2] -1 114[14] -1 141[6] -1 41[18] -1 245[16] -1 25[27] -1 246[14] -1 5[20] -1 253[16] -1 -2  SUtility:429
8[16] -1 14[24] -1 19[36] -1 44[3] -1 54[5] -1 9[6] -1 23[50] -1 29[12] -1 13[3] -1 15[9] -1 53[15] -1 55[12] -1 17[21] -1 49[2] -1 18[45] -1 37[10] -1 60[16] -1 20[3] -1 36[6] -1 38[14] -1 6[16] -1 25[3] -1 26[2] -1 1[4] -1 27[3] -1 46[7] -1 31[4] -1 12[8] -1 35[2] -1 10[10] -1 82[5] -1 83[14] -1 42[24] -1 113[6] -1 65[24] -1 115[4] -1 28[5] -1 117[4] -1 133[8] -1 33[10] -1 143[15] -1 11[1] -1 144[5] -1 45[20] -1 145[35] -1 21[6] -1 149[28] -1 150[21] -1 165[20] -1 22[10] -1 170[4] -1 184[3] -1 237[27] -1 243[2] -1 244[45] -1 39[5] -1 245[12] -1 43[6] -1 52[35] -1 59[7] -1 246[6] -1 253[32] -1 263[16] -1 -2  SUtility:832
1[3] -1 12[1] -1 54[5] -1 11[5] -1 10[6] -1 51[12] -1 17[49] -1 6[20] -1 18[40] -1 41[2] -1 7[20] -1 22[7] -1 44[7] -1 2[40] -1 110[8] -1 50[10] -1 118[15] -1 139[4] -1 48[15] -1 144[45] -1 199[1] -1 245[28] -1 27[27] -1 29[6] -1 37[12] -1 246[12] -1 253[32] -1 19[30] -1 259[36] -1 15[1] -1 16[4] -1 -2  SUtility:503
1[8] -1 55[12] -1 9[8] -1 62[63] -1 11[8] -1 17[70] -1 12[4] -1 18[5] -1 23[50] -1 8[36] -1 53[21] -1 26[10] -1 27[3] -1 61[2] -1 28[50] -1 44[4] -1 35[8] -1 36[16] -1 41[12] -1 10[6] -1 110[4] -1 57[20] -1 117[8] -1 118[18] -1 60[8] -1 132[7] -1 4[9] -1 6[12] -1 56[6] -1 58[18] -1 139[6] -1 141[3] -1 3[10] -1 143[3] -1 7[40] -1 144[40] -1 199[3] -1 245[8] -1 40[3] -1 46[4] -1 246[4] -1 33[10] -1 253[32] -1 21[8] -1 262[18] -1 52[49] -1 267[30] -1 13[3] -1 -2  SUtility:780
4[6] -1 14[30] -1 79[8] -1 8[4] -1 1[5] -1 9[20] -1 88[8] -1 10[5] -1 43[2] -1 77[28] -1 11[7] -1 37[16] -1 17[14] -1 38[20] -1 18[25] -1 84[5] -1 22[6] -1 35[16] -1 78[40] -1 23[10] -1 34[6] -1 27[30] -1 89[27] -1 46[1] -1 44[4] -1 65[48] -1 47[110] -1 67[5] -1 80[9] -1 53[12] -1 36[10] -1 113[6] -1 132[6] -1 83[20] -1 133[6] -1 69[10] -1 141[6] -1 42[15] -1 144[45] -1 195[4] -1 245[32] -1 16[9] -1 55[27] -1 62[28] -1 253[32] -1 39[2] -1 255[6] -1 68[9] -1 257[30] -1 45[20] -1 50[3] -1 262[10] -1 85[16] -1 -2  SUtility:879
2[30] -1 21[3] -1 33[8] -1 4[15] -1 34[6] -1 59[14] -1 8[40] -1 1[8] -1 9[4] -1 65[48] -1 10[10] -1 32[27] -1 69[6] -1 17[35] -1 12[9] -1 18[25] -1 80[18] -1 22[5] -1 45[8] -1 67[10] -1 23[10] -1 44[8] -1 68[6] -1 77[16] -1 27[15] -1 46[5] -1 35[8] -1 58[14] -1 47[22] -1 72[56] -1 53[30] -1 113[8] -1 132[8] -1 133[6] -1 15[7] -1 48[24] -1 63[25] -1 143[12] -1 16[5] -1 195[18] -1 76[9] -1 245[32] -1 56[9] -1 253[24] -1 255[6] -1 61[5] -1 71[60] -1 257[18] -1 40[15] -1 262[12] -1 -2  SUtility:822
1[4] -1 34[60] -1 72[14] -1 8[4] -1 10[9] -1 16[4] -1 9[2] -1 78[45] -1 32[21] -1 11[9] -1 4[3] -1 23[50] -1 17[14] -1 2[10] -1 24[42] -1 18[30] -1 82[10] -1 71[48] -1 26[10] -1 27[21] -1 28[45] -1 55[21] -1 35[12] -1 49[6] -1 36[4] -1 80[12] -1 41[16] -1 21[6] -1 110[4] -1 12[4] -1 76[8] -1 117[1] -1 118[27] -1 139[16] -1 70[18] -1 143[27] -1 144[20] -1 77[12] -1 199[6] -1 74[36] -1 245[28] -1 46[5] -1 249[8] -1 37[18] -1 253[12] -1 262[6] -1 61[2] -1 -2  SUtility:790
2[30] -1 10[4] -1 24[30] -1 53[27] -1 63[30] -1 4[9] -1 25[9] -1 29[2] -1 8[4] -1 1[10] -1 44[8] -1 9[8] -1 34[54] -1 71[18] -1 39[2] -1 68[21] -1 11[2] -1 35[8] -1 17[70] -1 36[6] -1 18[5] -1 77[36] -1 22[2] -1 33[18] -1 41[6] -1 23[50] -1 32[12] -1 45[6] -1 69[5] -1 26[16] -1 42[15] -1 27[27] -1 28[20] -1 46[3] -1 50[1] -1 70[18] -1 73[4] -1 38[14] -1 78[15] -1 47[66] -1 79[32] -1 113[3] -1 7[30] -1 115[10] -1 48[21] -1 117[5] -1 118[30] -1 132[1] -1 72[42] -1 133[4] -1 37[6] -1 143[3] -1 20[3] -1 144[45] -1 195[10] -1 245[32] -1 19[60] -1 58[2] -1 67[5] -1 253[16] -1 43[18] -1 257[24] -1 54[4] -1 259[32] -1 -2  SUtility:1129
2[30] -1 12[4] -1 29[20] -1 8[12] -1 1[9] -1 9[16] -1 39[9] -1 10[1] -1 76[5] -1 130[30] -1 11[6] -1 20[24] -1 41[2] -1 57[30] -1 75[12] -1 17[56] -1 50[1] -1 18[30] -1 47[77] -1 142[4] -1 23[40] -1 24[48] -1 106[10] -1 131[30] -1 26[20] -1 78[35] -1 27[18] -1 35[4] -1 150[21] -1 37[6] -1 13[5] -1 54[9] -1 59[63] -1 102[2] -1 53[18] -1 97[4] -1 110[18] -1 114[2] -1 117[8] -1 36[20] -1 118[27] -1 33[14] -1 132[8] -1 80[21] -1 81[40] -1 90[6] -1 92[36] -1 153[12] -1 28[30] -1 31[32] -1 182[7] -1 98[6] -1 184[24] -1 73[7] -1 189[48] -1 191[12] -1 99[4] -1 134[28] -1 209[3] -1 245[36] -1 25[9] -1 30[16] -1 56[4] -1 61[4] -1 247[8] -1 74[40] -1 248[3] -1 16[4] -1 253[28] -1 49[20] -1 116[6] -1 261[4] -1 67[8] -1 68[3] -1 266[9] -1 103[4] -1 107[20] -1 -2  SUtility:1350
2[30] -1 21[10] -1 70[12] -1 8[20] -1 1[9] -1 9[20] -1 74[16] -1 10[4] -1 69[6] -1 137[10] -1 11[4] -1 63[40] -1 68[15] -1 15[1] -1 30[12] -1 31[20] -1 17[70] -1 26[14] -1 51[12] -1 18[5] -1 35[8] -1 157[10] -1 22[10] -1 58[16] -1 23[40] -1 57[5] -1 27[27] -1 86[27] -1 39[8] -1 89[27] -1 44[7] -1 82[7] -1 46[4] -1 64[40] -1 78[50] -1 47[44] -1 32[18] -1 59[70] -1 110[8] -1 87[60] -1 114[20] -1 77[16] -1 94[30] -1 117[3] -1 38[16] -1 88[4] -1 132[2] -1 3[20] -1 81[20] -1 136[21] -1 133[4] -1 4[21] -1 139[10] -1 84[10] -1 141[6] -1 138[18] -1 143[6] -1 165[10] -1 173[8] -1 92[40] -1 120[4] -1 184[9] -1 191[24] -1 245[4] -1 29[20] -1 125[12] -1 247[1] -1 36[6] -1 93[30] -1 253[32] -1 100[1] -1 103[1] -1 116[8] -1 261[2] -1 266[18] -1 -2  SUtility:1273
2[45] -1 29[4] -1 31[20] -1 66[20] -1 95[24] -1 8[36] -1 12[5] -1 22[4] -1 24[18] -1 32[6] -1 39[3] -1 54[5] -1 9[18] -1 40[12] -1 44[3] -1 106[15] -1 10[1] -1 47[22] -1 103[9] -1 17[28] -1 18[20] -1 112[6] -1 11[7] -1 23[25] -1 1[2] -1 4[24] -1 26[16] -1 5[45] -1 27[30] -1 37[16] -1 41[20] -1 28[45] -1 46[9] -1 69[7] -1 55[21] -1 68[3] -1 110[14] -1 113[2] -1 25[21] -1 120[20] -1 117[3] -1 132[10] -1 20[15] -1 105[18] -1 108[4] -1 133[4] -1 104[12] -1 146[60] -1 90[7] -1 165[20] -1 30[40] -1 38[10] -1 88[36] -1 184[3] -1 33[6] -1 189[24] -1 191[28] -1 209[6] -1 14[3] -1 245[28] -1 91[6] -1 247[2] -1 65[48] -1 67[8] -1 253[32] -1 56[3] -1 266[9] -1 78[15] -1 84[6] -1 -2  SUtility:1117
1[8] -1 52[49] -1 56[4] -1 2[5] -1 76[10] -1 96[7] -1 8[4] -1 44[6] -1 65[60] -1 9[4] -1 60[8] -1 114[8] -1 19[30] -1 89[3] -1 113[7] -1 22[7] -1 16[5] -1 62[7] -1 26[12] -1 63[40] -1 27[27] -1 127[2] -1 39[8] -1 47[88] -1 53[21] -1 59[42] -1 74[12] -1 78[30] -1 79[28] -1 84[9] -1 48[27] -1 117[2] -1 42[30] -1 132[8] -1 17[70] -1 21[1] -1 133[18] -1 141[2] -1 15[1] -1 58[16] -1 143[12] -1 144[20] -1 146[18] -1 77[36] -1 97[3] -1 149[40] -1 61[8] -1 173[40] -1 191[20] -1 245[12] -1 51[14] -1 102[3] -1 246[16] -1 34[54] -1 252[21] -1 85[36] -1 253[16] -1 28[50] -1 32[3] -1 90[5] -1 91[9] -1 271[20] -1 43[8] -1 94[100] -1 95[18] -1 -2  SUtility:1308
1[7] -1 27[15] -1 32[21] -1 2[10] -1 17[21] -1 19[54] -1 41[8] -1 45[6] -1 8[20] -1 12[9] -1 20[6] -1 33[8] -1 46[8] -1 55[21] -1 9[10] -1 57[50] -1 62[49] -1 11[10] -1 47[66] -1 58[8] -1 15[8] -1 10[4] -1 4[18] -1 42[27] -1 18[30] -1 63[5] -1 22[1] -1 14[24] -1 23[50] -1 53[27] -1 26[14] -1 35[20] -1 61[1] -1 111[9] -1 5[20] -1 44[9] -1 117[4] -1 118[6] -1 60[28] -1 132[5] -1 59[42] -1 141[2] -1 21[7] -1 144[25] -1 48[27] -1 51[10] -1 245[32] -1 28[45] -1 54[2] -1 253[40] -1 261[5] -1 38[12] -1 -2  SUtility:966
13[10] -1 28[45] -1 88[16] -1 15[5] -1 24[42] -1 17[35] -1 3[4] -1 25[30] -1 18[45] -1 100[2] -1 23[40] -1 9[4] -1 86[21] -1 26[20] -1 1[5] -1 27[3] -1 102[9] -1 39[6] -1 19[30] -1 91[6] -1 73[4] -1 72[35] -1 90[2] -1 78[10] -1 57[30] -1 79[36] -1 94[80] -1 245[4] -1 40[15] -1 41[6] -1 56[2] -1 70[30] -1 84[8] -1 246[20] -1 253[24] -1 261[9] -1 76[7] -1 77[16] -1 271[32] -1 47[22] -1 48[30] -1 -2  SUtility:800
2[40] -1 8[16] -1 12[1] -1 1[10] -1 26[10] -1 30[16] -1 9[18] -1 21[1] -1 36[20] -1 39[4] -1 10[6] -1 32[18] -1 13[10] -1 56[1] -1 60[16] -1 17[21] -1 23[5] -1 50[9] -1 18[30] -1 46[8] -1 68[3] -1 20[6] -1 14[3] -1 24[36] -1 57[50] -1 59[7] -1 15[1] -1 37[18] -1 27[9] -1 28[25] -1 58[10] -1 61[7] -1 35[4] -1 53[24] -1 66[36] -1 67[4] -1 38[20] -1 65[12] -1 78[25] -1 49[6] -1 79[20] -1 41[10] -1 75[60] -1 114[10] -1 132[7] -1 69[3] -1 70[3] -1 141[2] -1 16[10] -1 143[6] -1 144[35] -1 76[9] -1 245[8] -1 55[21] -1 246[4] -1 5[15] -1 253[12] -1 19[24] -1 261[4] -1 45[10] -1 47[55] -1 262[2] -1 -2  SUtility:896
8[12] -1 17[21] -1 23[30] -1 9[18] -1 24[6] -1 35[14] -1 11[3] -1 33[10] -1 68[12] -1 85[4] -1 99[3] -1 80[30] -1 18[40] -1 75[12] -1 108[7] -1 19[24] -1 60[32] -1 67[7] -1 92[28] -1 20[24] -1 37[4] -1 59[56] -1 26[16] -1 79[8] -1 27[6] -1 76[8] -1 39[5] -1 16[10] -1 50[2] -1 64[72] -1 74[40] -1 78[40] -1 62[49] -1 110[2] -1 52[63] -1 56[5] -1 113[10] -1 13[5] -1 44[5] -1 114[12] -1 72[42] -1 109[63] -1 117[9] -1 45[18] -1 57[45] -1 132[8] -1 15[2] -1 47[33] -1 133[20] -1 21[7] -1 30[32] -1 141[2] -1 58[10] -1 143[24] -1 144[20] -1 34[18] -1 71[36] -1 245[20] -1 14[9] -1 38[12] -1 88[40] -1 96[10] -1 253[8] -1 32[27] -1 65[36] -1 73[4] -1 255[4] -1 55[15] -1 -2  SUtility:1329
4[15] -1 1[10] -1 16[10] -1 8[28] -1 17[35] -1 33[16] -1 9[8] -1 63[5] -1 70[30] -1 15[9] -1 80[24] -1 83[20] -1 74[20] -1 18[25] -1 91[24] -1 22[5] -1 28[40] -1 77[16] -1 81[16] -1 23[45] -1 68[18] -1 72[42] -1 26[12] -1 64[16] -1 73[9] -1 27[6] -1 41[18] -1 44[3] -1 67[1] -1 37[20] -1 78[15] -1 79[12] -1 110[14] -1 61[10] -1 117[2] -1 118[21] -1 127[1] -1 132[1] -1 65[12] -1 139[14] -1 140[12] -1 19[36] -1 141[6] -1 10[9] -1 143[30] -1 11[10] -1 62[14] -1 144[30] -1 69[10] -1 219[8] -1 245[12] -1 14[30] -1 57[45] -1 102[10] -1 253[4] -1 25[15] -1 30[32] -1 85[40] -1 90[4] -1 94[20] -1 259[28] -1 71[6] -1 -2  SUtility:1059
1[5] -1 36[8] -1 37[20] -1 2[15] -1 20[18] -1 26[4] -1 4[12] -1 81[32] -1 94[60] -1 8[24] -1 13[8] -1 27[15] -1 75[36] -1 9[12] -1 44[6] -1 116[1] -1 10[3] -1 80[18] -1 108[7] -1 11[4] -1 58[2] -1 78[20] -1 15[10] -1 34[36] -1 17[35] -1 28[15] -1 38[14] -1 79[28] -1 18[30] -1 120[18] -1 19[30] -1 74[32] -1 109[63] -1 52[28] -1 72[21] -1 23[40] -1 29[4] -1 47[44] -1 73[7] -1 39[4] -1 22[3] -1 77[28] -1 70[30] -1 92[32] -1 107[32] -1 76[8] -1 119[8] -1 111[10] -1 71[18] -1 113[8] -1 32[12] -1 65[6] -1 114[16] -1 124[3] -1 117[6] -1 66[32] -1 126[24] -1 141[8] -1 25[3] -1 46[5] -1 143[18] -1 144[40] -1 84[1] -1 245[32] -1 59[63] -1 63[40] -1 101[8] -1 253[20] -1 40[30] -1 85[4] -1 255[8] -1 -2  SUtility:1345
1[4] -1 61[1] -1 77[12] -1 2[45] -1 6[4] -1 33[10] -1 8[12] -1 56[3] -1 9[12] -1 39[6] -1 19[42] -1 46[4] -1 65[42] -1 20[24] -1 28[15] -1 45[12] -1 26[4] -1 27[18] -1 75[30] -1 48[6] -1 35[4] -1 67[6] -1 53[21] -1 111[10] -1 10[3] -1 23[20] -1 114[8] -1 117[3] -1 24[60] -1 132[7] -1 69[1] -1 133[12] -1 41[12] -1 143[15] -1 144[5] -1 50[9] -1 191[28] -1 245[36] -1 52[56] -1 60[24] -1 246[2] -1 12[2] -1 252[30] -1 37[12] -1 253[8] -1 42[27] -1 47[66] -1 258[6] -1 32[3] -1 -2  SUtility:802
4[18] -1 9[4] -1 20[6] -1 49[12] -1 61[1] -1 8[12] -1 1[1] -1 44[6] -1 28[35] -1 72[28] -1 22[10] -1 55[30] -1 70[9] -1 23[30] -1 11[2] -1 19[54] -1 26[4] -1 27[9] -1 77[16] -1 46[8] -1 68[12] -1 48[6] -1 29[12] -1 53[30] -1 113[6] -1 132[2] -1 43[10] -1 47[44] -1 133[4] -1 42[12] -1 67[10] -1 144[10] -1 76[3] -1 191[28] -1 195[18] -1 245[8] -1 41[16] -1 246[8] -1 16[5] -1 21[7] -1 250[2] -1 52[35] -1 252[6] -1 30[12] -1 31[16] -1 253[24] -1 33[14] -1 37[18] -1 258[4] -1 25[30] -1 -2  SUtility:707
23[50] -1 13[2] -1 28[30] -1 26[10] -1 9[6] -1 27[30] -1 35[12] -1 5[25] -1 7[35] -1 36[6] -1 18[40] -1 25[27] -1 39[7] -1 2[30] -1 33[16] -1 112[9] -1 114[10] -1 22[1] -1 117[3] -1 1[3] -1 19[18] -1 118[6] -1 32[12] -1 132[5] -1 34[30] -1 133[18] -1 6[2] -1 16[9] -1 143[6] -1 144[10] -1 145[50] -1 8[32] -1 149[32] -1 150[30] -1 20[30] -1 162[21] -1 14[24] -1 184[27] -1 189[36] -1 190[6] -1 245[28] -1 4[27] -1 30[36] -1 248[21] -1 253[28] -1 11[3] -1 283[4] -1 309[27] -1 12[1] -1 310[9] -1 -2  SUtility:940
33[8] -1 15[2] -1 23[15] -1 35[10] -1 10[9] -1 48[24] -1 16[5] -1 55[30] -1 53[12] -1 7[35] -1 112[3] -1 22[8] -1 113[1] -1 1[4] -1 117[2] -1 133[6] -1 29[18] -1 136[24] -1 14[12] -1 19[48] -1 141[7] -1 36[14] -1 143[9] -1 20[30] -1 30[28] -1 147[8] -1 153[18] -1 44[5] -1 46[3] -1 167[12] -1 184[9] -1 189[24] -1 13[5] -1 245[36] -1 9[16] -1 11[10] -1 39[5] -1 40[15] -1 247[4] -1 45[4] -1 248[3] -1 27[30] -1 252[15] -1 18[45] -1 21[2] -1 253[40] -1 24[42] -1 26[4] -1 283[4] -1 309[24] -1 47[55] -1 -2  SUtility:802
23[45] -1 33[20] -1 35[2] -1 26[10] -1 29[8] -1 27[6] -1 43[20] -1 48[15] -1 18[20] -1 64[48] -1 53[3] -1 7[35] -1 113[2] -1 1[10] -1 133[4] -1 13[7] -1 50[9] -1 136[30] -1 54[5] -1 143[6] -1 10[3] -1 51[12] -1 147[4] -1 15[1] -1 149[20] -1 9[10] -1 167[21] -1 46[8] -1 245[36] -1 42[9] -1 246[6] -1 5[10] -1 11[9] -1 247[8] -1 45[4] -1 248[12] -1 253[4] -1 269[80] -1 24[30] -1 -2  SUtility:592
11[2] -1 16[6] -1 51[12] -1 17[49] -1 10[3] -1 20[30] -1 9[16] -1 14[15] -1 26[2] -1 1[8] -1 27[3] -1 18[10] -1 39[10] -1 110[20] -1 6[10] -1 114[18] -1 13[6] -1 46[7] -1 117[7] -1 118[9] -1 124[2] -1 21[2] -1 50[8] -1 136[15] -1 139[10] -1 4[21] -1 7[15] -1 141[9] -1 52[56] -1 143[15] -1 8[16] -1 49[18] -1 144[35] -1 24[42] -1 209[27] -1 245[20] -1 35[2] -1 37[6] -1 253[20] -1 255[4] -1 40[3] -1 43[18] -1 259[4] -1 12[6] -1 264[8] -1 31[28] -1 32[27] -1 -2  SUtility:680
15[5] -1 8[36] -1 64[80] -1 17[49] -1 1[3] -1 18[20] -1 73[7] -1 20[9] -1 23[40] -1 26[16] -1 13[4] -1 27[18] -1 28[5] -1 33[4] -1 40[12] -1 79[40] -1 35[4] -1 12[7] -1 41[16] -1 2[10] -1 9[6] -1 110[16] -1 14[21] -1 117[2] -1 118[3] -1 132[2] -1 65[24] -1 66[40] -1 139[8] -1 5[40] -1 62[70] -1 143[3] -1 63[15] -1 144[20] -1 70[24] -1 149[12] -1 22[3] -1 199[10] -1 16[6] -1 245[36] -1 42[12] -1 43[12] -1 253[36] -1 32[30] -1 34[30] -1 255[18] -1 45[6] -1 46[9] -1 259[4] -1 29[6] -1 262[6] -1 51[20] -1 264[36] -1 37[16] -1 38[8] -1 280[9] -1 -2  SUtility:1004
10[5] -1 40[12] -1 53[30] -1 11[1] -1 4[30] -1 19[24] -1 15[6] -1 32[9] -1 39[3] -1 17[14] -1 1[3] -1 20[12] -1 22[2] -1 6[2] -1 14[3] -1 23[5] -1 26[4] -1 36[16] -1 27[18] -1 49[14] -1 72[63] -1 33[14] -1 47[88] -1 78[35] -1 30[32] -1 79[8] -1 52[49] -1 112[1] -1 31[32] -1 113[3] -1 120[2] -1 132[10] -1 133[8] -1 29[20] -1 45[18] -1 136[27] -1 12[2] -1 143[6] -1 46[7] -1 149[20] -1 150[12] -1 167[21] -1 245[40] -1 13[4] -1 41[2] -1 253[20] -1 25[18] -1 255[8] -1 259[4] -1 18[30] -1 21[9] -1 264[40] -1 34[30] -1 283[8] -1 309[3] -1 310[8] -1 -2  SUtility:915
10[4] -1 40[9] -1 65[42] -1 15[6] -1 1[10] -1 34[42] -1 17[63] -1 35[20] -1 18[35] -1 72[35] -1 20[18] -1 25[24] -1 26[10] -1 14[24] -1 27[9] -1 31[12] -1 33[6] -1 19[42] -1 39[2] -1 51[12] -1 9[18] -1 110[12] -1 22[8] -1 117[9] -1 6[10] -1 118[30] -1 120[16] -1 132[4] -1 66[8] -1 67[9] -1 139[14] -1 63[25] -1 141[4] -1 143[24] -1 64[8] -1 147[6] -1 13[9] -1 149[40] -1 4[12] -1 199[3] -1 45[20] -1 210[20] -1 44[4] -1 245[20] -1 24[30] -1 41[8] -1 253[36] -1 30[36] -1 259[32] -1 46[4] -1 47[22] -1 262[10] -1 54[3] -1 264[28] -1 280[27] -1 38[20] -1 50[5] -1 285[48] -1 49[16] -1 309[18] -1 -2  SUtility:1101
15[5] -1 35[4] -1 58[18] -1 17[70] -1 27[24] -1 18[50] -1 62[35] -1 22[5] -1 13[4] -1 26[4] -1 1[2] -1 46[9] -1 38[2] -1 56[4] -1 53[3] -1 33[2] -1 113[1] -1 114[6] -1 32[18] -1 117[2] -1 132[2] -1 16[10] -1 136[24] -1 42[18] -1 57[50] -1 141[10] -1 143[21] -1 14[3] -1 43[14] -1 45[12] -1 195[18] -1 245[8] -1 11[2] -1 47[55] -1 246[10] -1 253[12] -1 19[24] -1 24[12] -1 257[6] -1 44[10] -1 284[21] -1 54[10] -1 309[21] -1 310[2] -1 -2  SUtility:643
11[1] -1 42[3] -1 65[54] -1 17[49] -1 37[2] -1 18[35] -1 69[10] -1 21[1] -1 24[48] -1 28[50] -1 22[2] -1 13[4] -1 29[14] -1 26[12] -1 1[9] -1 46[8] -1 43[20] -1 53[18] -1 40[6] -1 113[5] -1 114[10] -1 41[20] -1 117[5] -1 118[6] -1 132[6] -1 67[3] -1 136[21] -1 49[12] -1 141[9] -1 5[40] -1 143[6] -1 38[10] -1 147[2] -1 50[6] -1 149[20] -1 150[21] -1 55[15] -1 161[60] -1 181[6] -1 23[50] -1 25[24] -1 195[4] -1 245[28] -1 34[30] -1 52[42] -1 66[24] -1 246[14] -1 9[18] -1 253[32] -1 257[15] -1 281[6] -1 14[15] -1 61[3] -1 309[15] -1 310[9] -1 -2  SUtility:958
15[8] -1 36[2] -1 54[10] -1 17[28] -1 32[3] -1 18[25] -1 62[56] -1 20[24] -1 1[6] -1 22[1] -1 16[8] -1 46[8] -1 35[8] -1 58[12] -1 113[9] -1 114[4] -1 27[9] -1 117[8] -1 28[35] -1 118[18] -1 132[4] -1 59[35] -1 133[18] -1 143[21] -1 4[24] -1 26[16] -1 161[36] -1 19[42] -1 23[15] -1 181[42] -1 195[20] -1 38[8] -1 245[20] -1 8[8] -1 45[18] -1 50[10] -1 246[4] -1 25[30] -1 33[4] -1 253[20] -1 257[21] -1 42[27] -1 262[20] -1 281[20] -1 48[24] -1 284[30] -1 12[9] -1 49[20] -1 55[12] -1 309[30] -1 310[10] -1 -2  SUtility:900
15[3] -1 41[4] -1 51[10] -1 17[42] -1 37[2] -1 20[15] -1 10[2] -1 21[9] -1 26[14] -1 1[4] -1 27[12] -1 25[30] -1 35[18] -1 13[5] -1 19[60] -1 36[14] -1 40[24] -1 59[56] -1 24[6] -1 67[6] -1 110[2] -1 5[15] -1 112[8] -1 113[1] -1 28[50] -1 34[12] -1 114[10] -1 117[8] -1 11[1] -1 120[14] -1 22[6] -1 132[9] -1 2[15] -1 133[6] -1 18[10] -1 143[9] -1 3[14] -1 144[15] -1 145[10] -1 147[9] -1 16[5] -1 149[16] -1 8[32] -1 150[15] -1 29[8] -1 184[9] -1 185[24] -1 189[54] -1 190[2] -1 209[21] -1 12[7] -1 245[12] -1 46[9] -1 248[30] -1 33[16] -1 255[14] -1 48[9] -1 50[7] -1 256[20] -1 273[9] -1 283[5] -1 309[9] -1 310[5] -1 -2  SUtility:898
15[3] -1 12[6] -1 23[35] -1 31[40] -1 49[10] -1 17[63] -1 6[12] -1 29[8] -1 18[15] -1 26[8] -1 35[14] -1 27[18] -1 32[18] -1 110[14] -1 8[20] -1 48[18] -1 117[10] -1 1[8] -1 118[12] -1 50[1] -1 120[2] -1 139[8] -1 3[12] -1 143[21] -1 144[35] -1 199[7] -1 245[28] -1 9[12] -1 14[12] -1 24[54] -1 255[20] -1 256[40] -1 20[3] -1 262[10] -1 39[3] -1 280[24] -1 13[6] -1 283[6] -1 28[35] -1 309[30] -1 4[3] -1 -2  SUtility:704
10[10] -1 37[14] -1 71[24] -1 15[4] -1 31[12] -1 36[2] -1 17[56] -1 22[7] -1 18[45] -1 75[48] -1 20[18] -1 7[20] -1 38[12] -1 26[20] -1 1[9] -1 27[12] -1 47[110] -1 35[20] -1 43[20] -1 52[21] -1 41[2] -1 28[20] -1 25[9] -1 110[16] -1 66[4] -1 117[1] -1 118[12] -1 120[20] -1 23[30] -1 139[20] -1 65[48] -1 141[1] -1 72[42] -1 143[24] -1 153[42] -1 33[8] -1 199[9] -1 69[9] -1 245[8] -1 44[6] -1 48[30] -1 255[12] -1 54[7] -1 256[40] -1 40[3] -1 262[16] -1 61[2] -1 280[3] -1 283[9] -1 64[64] -1 309[3] -1 -2  SUtility:1004
10[7] -1 16[5] -1 18[30] -1 23[20] -1 58[18] -1 15[9] -1 19[6] -1 22[1] -1 17[49] -1 11[7] -1 45[6] -1 40[24] -1 26[12] -1 13[10] -1 41[4] -1 46[9] -1 53[6] -1 112[5] -1 12[2] -1 113[1] -1 1[2] -1 5[45] -1 117[9] -1 6[14] -1 136[21] -1 39[1] -1 141[8] -1 21[2] -1 37[18] -1 143[27] -1 3[10] -1 38[6] -1 245[24] -1 31[16] -1 36[8] -1 252[21] -1 255[10] -1 43[12] -1 44[7] -1 256[50] -1 25[3] -1 27[21] -1 280[18] -1 56[4] -1 283[8] -1 51[8] -1 309[3] -1 52[49] -1 -2  SUtility:656
10[8] -1 26[6] -1 52[7] -1 17[14] -1 19[36] -1 27[27] -1 49[6] -1 20[27] -1 1[9] -1 14[27] -1 15[7] -1 113[10] -1 4[24] -1 117[4] -1 132[3] -1 2[45] -1 133[8] -1 5[5] -1 13[10] -1 22[1] -1 136[15] -1 18[30] -1 143[18] -1 3[20] -1 35[18] -1 144[15] -1 39[7] -1 245[32] -1 253[36] -1 21[10] -1 24[30] -1 255[8] -1 42[12] -1 284[3] -1 34[48] -1 309[21] -1 12[7] -1 310[5] -1 41[8] -1 -2  SUtility:627
10[9] -1 37[6] -1 55[6] -1 15[9] -1 20[3] -1 36[6] -1 17[63] -1 7[10] -1 18[25] -1 61[5] -1 13[10] -1 28[15] -1 26[8] -1 4[21] -1 27[27] -1 41[18] -1 35[12] -1 33[14] -1 110[8] -1 8[4] -1 117[7] -1 1[3] -1 118[27] -1 62[56] -1 132[9] -1 3[16] -1 139[12] -1 54[3] -1 141[5] -1 2[20] -1 143[21] -1 5[35] -1 144[45] -1 199[3] -1 12[4] -1 245[8] -1 19[30] -1 32[24] -1 253[32] -1 22[2] -1 25[18] -1 255[2] -1 42[9] -1 262[10] -1 47[44] -1 280[30] -1 64[56] -1 283[9] -1 21[5] -1 -2  SUtility:824
10[5] -1 42[30] -1 58[10] -1 15[9] -1 8[12] -1 36[20] -1 17[70] -1 1[1] -1 37[16] -1 18[5] -1 64[48] -1 20[6] -1 4[9] -1 22[5] -1 12[3] -1 26[16] -1 5[45] -1 27[9] -1 28[40] -1 43[10] -1 59[49] -1 35[10] -1 9[6] -1 32[9] -1 24[48] -1 29[4] -1 101[6] -1 40[24] -1 108[7] -1 110[6] -1 6[4] -1 56[8] -1 117[9] -1 118[12] -1 139[10] -1 143[3] -1 144[15] -1 199[6] -1 245[20] -1 13[3] -1 23[20] -1 30[16] -1 253[12] -1 255[4] -1 262[2] -1 50[4] -1 283[5] -1 14[30] -1 57[50] -1 309[18] -1 310[2] -1 -2  SUtility:791
13[2] -1 28[20] -1 41[20] -1 17[28] -1 9[18] -1 18[20] -1 55[30] -1 22[5] -1 11[4] -1 42[27] -1 26[14] -1 1[9] -1 27[12] -1 35[10] -1 23[50] -1 31[20] -1 36[2] -1 38[8] -1 114[12] -1 132[1] -1 16[2] -1 43[2] -1 46[7] -1 141[8] -1 15[9] -1 47[88] -1 143[21] -1 245[8] -1 253[16] -1 19[18] -1 24[54] -1 255[12] -1 39[10] -1 280[21] -1 48[15] -1 284[15] -1 10[2] -1 25[18] -1 309[12] -1 40[30] -1 310[7] -1 30[28] -1 -2  SUtility:715
11[10] -1 4[21] -1 17[42] -1 13[6] -1 24[24] -1 37[10] -1 1[9] -1 18[45] -1 50[2] -1 20[6] -1 39[5] -1 22[1] -1 6[18] -1 38[20] -1 26[18] -1 35[4] -1 21[6] -1 36[20] -1 113[5] -1 132[8] -1 41[20] -1 44[4] -1 141[10] -1 3[2] -1 15[2] -1 48[6] -1 143[15] -1 45[4] -1 144[20] -1 29[10] -1 167[3] -1 245[4] -1 7[25] -1 10[9] -1 28[25] -1 251[8] -1 23[35] -1 253[28] -1 14[18] -1 255[2] -1 43[2] -1 280[27] -1 46[9] -1 309[18] -1 -2  SUtility:586
11[4] -1 10[6] -1 18[35] -1 13[7] -1 23[20] -1 37[14] -1 17[63] -1 3[8] -1 19[48] -1 50[5] -1 20[6] -1 1[8] -1 22[3] -1 14[30] -1 36[6] -1 26[20] -1 4[9] -1 27[27] -1 35[4] -1 33[16] -1 114[12] -1 132[3] -1 16[10] -1 41[10] -1 43[14] -1 141[2] -1 15[6] -1 32[27] -1 44[1] -1 143[9] -1 167[15] -1 245[16] -1 7[20] -1 28[10] -1 29[10] -1 251[4] -1 253[24] -1 255[20] -1 283[3] -1 284[21] -1 21[8] -1 309[27] -1 40[30] -1 310[1] -1 24[12] -1 -2  SUtility:654
13[4] -1 27[9] -1 55[3] -1 17[7] -1 18[40] -1 70[24] -1 22[7] -1 15[5] -1 58[2] -1 26[8] -1 1[9] -1 33[6] -1 47[110] -1 35[18] -1 42[15] -1 36[2] -1 60[32] -1 113[8] -1 132[1] -1 5[40] -1 6[20] -1 19[36] -1 29[2] -1 31[16] -1 141[6] -1 4[27] -1 7[5] -1 20[6] -1 28[50] -1 59[35] -1 143[27] -1 32[3] -1 40[18] -1 53[24] -1 161[6] -1 25[6] -1 245[40] -1 14[9] -1 39[6] -1 51[10] -1 251[28] -1 43[4] -1 46[2] -1 253[40] -1 24[12] -1 30[36] -1 280[6] -1 63[10] -1 281[10] -1 23[30] -1 45[8] -1 309[3] -1 56[2] -1 310[7] -1 54[1] -1 -2  SUtility:901
11[4] -1 1[4] -1 41[16] -1 13[9] -1 55[18] -1 73[7] -1 17[49] -1 42[24] -1 18[45] -1 84[3] -1 20[9] -1 33[6] -1 22[1] -1 52[42] -1 75[42] -1 26[8] -1 34[30] -1 27[27] -1 87[12] -1 32[18] -1 114[8] -1 93[12] -1 119[7] -1 48[15] -1 57[10] -1 132[8] -1 2[10] -1 4[27] -1 12[3] -1 71[30] -1 74[32] -1 141[6] -1 143[3] -1 5[15] -1 8[28] -1 14[27] -1 39[7] -1 70[24] -1 168[20] -1 245[12] -1 40[24] -1 43[4] -1 47[88] -1 251[24] -1 72[28] -1 253[8] -1 280[6] -1 284[9] -1 35[2] -1 68[18] -1 309[3] -1 31[8] -1 69[3] -1 310[10] -1 -2  SUtility:913
13[2] -1 31[28] -1 85[24] -1 17[42] -1 6[12] -1 18[10] -1 97[10] -1 20[3] -1 1[4] -1 68[15] -1 92[8] -1 22[3] -1 78[5] -1 84[10] -1 26[8] -1 69[1] -1 27[21] -1 124[4] -1 72[49] -1 74[24] -1 82[7] -1 119[10] -1 46[7] -1 66[32] -1 120[8] -1 28[10] -1 33[16] -1 132[7] -1 10[7] -1 34[24] -1 36[18] -1 44[5] -1 107[8] -1 108[3] -1 141[10] -1 5[50] -1 11[3] -1 37[2] -1 43[14] -1 47[88] -1 80[27] -1 109[90] -1 143[27] -1 104[9] -1 144[5] -1 94[30] -1 168[28] -1 81[4] -1 245[20] -1 30[12] -1 89[27] -1 93[15] -1 98[8] -1 253[4] -1 62[21] -1 67[6] -1 76[8] -1 255[10] -1 32[27] -1 260[24] -1 52[63] -1 281[16] -1 77[20] -1 86[3] -1 284[21] -1 19[6] -1 309[21] -1 310[5] -1 50[1] -1 -2  SUtility:1170
11[2] -1 1[3] -1 12[7] -1 13[3] -1 17[14] -1 82[4] -1 18[20] -1 90[2] -1 20[15] -1 7[40] -1 21[4] -1 42[21] -1 51[6] -1 22[2] -1 16[10] -1 38[18] -1 58[20] -1 76[1] -1 26[20] -1 8[16] -1 39[3] -1 52[28] -1 27[24] -1 35[10] -1 36[6] -1 28[15] -1 67[4] -1 15[7] -1 78[10] -1 10[8] -1 79[16] -1 29[6] -1 113[7] -1 114[20] -1 9[20] -1 31[32] -1 117[3] -1 23[40] -1 119[10] -1 120[10] -1 132[3] -1 33[12] -1 83[12] -1 133[12] -1 30[28] -1 141[7] -1 34[48] -1 49[2] -1 84[1] -1 143[15] -1 168[12] -1 54[1] -1 245[12] -1 64[40] -1 70[9] -1 74[8] -1 81[16] -1 249[18] -1 19[48] -1 253[24] -1 56[1] -1 255[12] -1 32[9] -1 284[21] -1 5[35] -1 41[16] -1 61[7] -1 309[18] -1 310[3] -1 -2  SUtility:957
11[2] -1 23[50] -1 27[24] -1 15[9] -1 44[5] -1 56[2] -1 17[28] -1 38[14] -1 18[50] -1 30[4] -1 61[3] -1 20[18] -1 1[7] -1 29[20] -1 46[5] -1 57[25] -1 26[18] -1 62[70] -1 113[5] -1 14[27] -1 114[6] -1 13[7] -1 28[15] -1 124[9] -1 132[8] -1 12[10] -1 58[14] -1 141[10] -1 3[4] -1 10[4] -1 16[2] -1 143[30] -1 144[10] -1 54[9] -1 168[8] -1 181[12] -1 245[36] -1 4[6] -1 8[8] -1 34[24] -1 39[1] -1 45[20] -1 253[8] -1 284[3] -1 -2  SUtility:650
11[8] -1 56[7] -1 65[36] -1 13[6] -1 72[7] -1 73[8] -1 15[3] -1 22[3] -1 34[42] -1 17[70] -1 19[30] -1 35[18] -1 66[16] -1 18[30] -1 86[24] -1 20[24] -1 1[8] -1 74[24] -1 26[16] -1 16[4] -1 27[21] -1 41[2] -1 33[10] -1 110[20] -1 28[35] -1 114[20] -1 37[16] -1 117[9] -1 14[6] -1 29[8] -1 132[6] -1 32[6] -1 139[10] -1 141[8] -1 143[21] -1 36[14] -1 168[4] -1 47[44] -1 209[27] -1 245[40] -1 39[1] -1 44[2] -1 253[8] -1 48[24] -1 85[16] -1 281[4] -1 49[2] -1 67[8] -1 309[30] -1 310[7] -1 25[15] -1 -2  SUtility:828
11[8] -1 15[8] -1 27[27] -1 45[4] -1 53[21] -1 13[3] -1 37[2] -1 44[10] -1 1[7] -1 2[35] -1 17[70] -1 28[30] -1 18[15] -1 6[20] -1 20[9] -1 12[2] -1 36[14] -1 26[8] -1 30[4] -1 23[20] -1 35[4] -1 32[12] -1 40[9] -1 47[77] -1 113[6] -1 117[8] -1 118[21] -1 50[3] -1 124[1] -1 16[9] -1 132[7] -1 48[24] -1 133[16] -1 29[18] -1 143[12] -1 25[15] -1 144[15] -1 195[6] -1 245[20] -1 24[48] -1 246[10] -1 4[30] -1 9[12] -1 253[8] -1 14[6] -1 257[9] -1 283[10] -1 42[18] -1 309[9] -1 310[9] -1 49[6] -1 -2  SUtility:775
15[7] -1 46[7] -1 51[8] -1 17[21] -1 44[8] -1 18[10] -1 63[5] -1 20[6] -1 16[1] -1 54[1] -1 26[8] -1 7[5] -1 27[21] -1 35[10] -1 19[18] -1 24[60] -1 36[2] -1 31[28] -1 47[11] -1 113[10] -1 42[9] -1 117[6] -1 38[20] -1 118[12] -1 59[63] -1 132[8] -1 4[18] -1 5[40] -1 61[2] -1 133[18] -1 143[12] -1 2[30] -1 39[7] -1 144[20] -1 8[12] -1 147[10] -1 43[4] -1 149[20] -1 150[27] -1 57[15] -1 195[8] -1 245[12] -1 41[14] -1 246[6] -1 11[7] -1 253[16] -1 257[24] -1 283[4] -1 56[4] -1 309[21] -1 310[7] -1 66[24] -1 -2  SUtility:747
11[9] -1 33[8] -1 17[70] -1 5[35] -1 18[5] -1 37[18] -1 35[8] -1 1[4] -1 7[30] -1 36[8] -1 23[45] -1 163[3] -1 4[21] -1 10[7] -1 184[18] -1 189[24] -1 190[3] -1 12[8] -1 245[12] -1 8[20] -1 24[54] -1 31[12] -1 253[32] -1 20[6] -1 -2  SUtility:460
11[1] -1 32[24] -1 36[16] -1 13[7] -1 54[3] -1 76[6] -1 17[35] -1 22[7] -1 46[5] -1 18[50] -1 40[6] -1 83[18] -1 20[15] -1 50[5] -1 64[48] -1 37[8] -1 49[8] -1 26[6] -1 27[27] -1 78[35] -1 28[30] -1 38[8] -1 35[20] -1 1[4] -1 25[12] -1 47[66] -1 52[49] -1 69[9] -1 48[12] -1 71[48] -1 53[15] -1 110[20] -1 45[14] -1 111[8] -1 7[45] -1 112[3] -1 114[20] -1 14[15] -1 21[8] -1 117[4] -1 12[10] -1 118[3] -1 120[16] -1 29[16] -1 132[6] -1 133[18] -1 136[30] -1 74[24] -1 79[16] -1 139[14] -1 44[9] -1 143[15] -1 72[49] -1 144[5] -1 85[12] -1 145[30] -1 68[3] -1 147[1] -1 10[6] -1 149[36] -1 4[21] -1 43[4] -1 150[27] -1 16[9] -1 163[9] -1 8[40] -1 173[12] -1 184[21] -1 9[8] -1 189[30] -1 190[10] -1 209[12] -1 210[40] -1 245[32] -1 24[36] -1 42[30] -1 248[9] -1 252[30] -1 253[16] -1 57[40] -1 284[12] -1 309[27] -1 30[20] -1 310[8] -1 -2  SUtility:1562
35[18] -1 5[20] -1 10[9] -1 36[16] -1 30[16] -1 37[16] -1 47[55] -1 7[5] -1 29[6] -1 53[30] -1 4[21] -1 73[1] -1 12[1] -1 78[5] -1 1[10] -1 113[6] -1 117[4] -1 118[9] -1 133[14] -1 136[3] -1 143[6] -1 145[40] -1 149[24] -1 150[6] -1 33[20] -1 168[24] -1 24[42] -1 184[30] -1 28[30] -1 189[36] -1 190[1] -1 32[6] -1 245[28] -1 3[20] -1 21[10] -1 252[21] -1 9[18] -1 253[32] -1 14[6] -1 17[56] -1 255[6] -1 284[27] -1 11[3] -1 309[12] -1 -2  SUtility:769
11[1] -1 52[28] -1 74[4] -1 13[2] -1 32[21] -1 51[18] -1 17[42] -1 25[27] -1 20[15] -1 15[4] -1 39[10] -1 23[35] -1 44[3] -1 50[6] -1 26[14] -1 4[27] -1 40[12] -1 27[21] -1 53[12] -1 28[50] -1 54[9] -1 35[10] -1 8[36] -1 45[6] -1 36[20] -1 37[8] -1 41[16] -1 58[16] -1 46[2] -1 69[7] -1 55[15] -1 110[14] -1 113[8] -1 57[10] -1 117[3] -1 1[4] -1 118[30] -1 120[8] -1 9[2] -1 14[12] -1 132[7] -1 70[12] -1 72[35] -1 133[20] -1 68[3] -1 136[24] -1 3[4] -1 139[10] -1 49[10] -1 143[24] -1 33[2] -1 144[15] -1 145[50] -1 147[1] -1 34[54] -1 149[20] -1 16[9] -1 150[3] -1 38[10] -1 71[54] -1 163[24] -1 168[24] -1 179[4] -1 184[3] -1 189[42] -1 190[6] -1 209[6] -1 212[10] -1 245[8] -1 252[24] -1 64[64] -1 253[40] -1 281[8] -1 283[1] -1 48[18] -1 284[21] -1 19[54] -1 309[21] -1 310[5] -1 -2  SUtility:1338
15[10] -1 13[4] -1 37[4] -1 17[63] -1 5[5] -1 18[25] -1 45[20] -1 20[30] -1 26[18] -1 4[18] -1 27[9] -1 35[16] -1 6[14] -1 11[6] -1 36[4] -1 42[12] -1 110[4] -1 117[2] -1 1[6] -1 118[18] -1 43[16] -1 132[6] -1 22[9] -1 23[50] -1 136[30] -1 39[9] -1 139[12] -1 28[15] -1 143[21] -1 21[1] -1 144[5] -1 199[3] -1 245[28] -1 3[6] -1 24[48] -1 247[4] -1 10[5] -1 32[27] -1 33[20] -1 253[8] -1 16[9] -1 19[42] -1 280[21] -1 12[3] -1 38[4] -1 309[9] -1 310[1] -1 -2  SUtility:700
10[5] -1 29[14] -1 47[110] -1 15[1] -1 18[25] -1 28[25] -1 17[21] -1 12[7] -1 60[16] -1 20[15] -1 9[6] -1 43[2] -1 26[4] -1 1[5] -1 27[15] -1 58[10] -1 37[8] -1 46[8] -1 110[18] -1 6[4] -1 25[18] -1 111[8] -1 33[20] -1 117[9] -1 118[6] -1 56[8] -1 120[4] -1 11[9] -1 132[10] -1 48[24] -1 49[4] -1 139[20] -1 5[5] -1 45[14] -1 143[30] -1 144[50] -1 52[21] -1 145[5] -1 149[24] -1 22[1] -1 150[21] -1 50[10] -1 168[16] -1 38[4] -1 184[27] -1 189[54] -1 190[4] -1 199[2] -1 212[4] -1 245[4] -1 7[5] -1 21[3] -1 24[12] -1 253[40] -1 16[7] -1 36[4] -1 262[20] -1 283[10] -1 31[20] -1 284[9] -1 309[27] -1 310[1] -1 14[15] -1 51[14] -1 -2  SUtility:942
11[4] -1 10[1] -1 16[4] -1 17[56] -1 3[16] -1 18[45] -1 22[1] -1 20[3] -1 13[6] -1 26[2] -1 5[40] -1 27[30] -1 23[10] -1 35[12] -1 1[9] -1 8[16] -1 36[8] -1 39[5] -1 45[2] -1 110[6] -1 118[3] -1 31[24] -1 127[10] -1 15[3] -1 132[6] -1 55[9] -1 57[50] -1 133[2] -1 25[27] -1 139[2] -1 32[24] -1 37[16] -1 143[30] -1 19[54] -1 28[45] -1 144[10] -1 41[14] -1 147[9] -1 6[2] -1 24[6] -1 149[28] -1 150[6] -1 29[2] -1 166[35] -1 167[27] -1 184[21] -1 185[9] -1 38[14] -1 189[12] -1 190[6] -1 212[4] -1 245[24] -1 7[10] -1 246[6] -1 42[6] -1 51[16] -1 253[36] -1 283[9] -1 284[15] -1 40[3] -1 43[14] -1 309[30] -1 310[8] -1 50[1] -1 -2  SUtility:964
11[2] -1 52[21] -1 69[5] -1 17[28] -1 45[14] -1 18[30] -1 80[30] -1 20[9] -1 60[8] -1 26[10] -1 6[16] -1 27[6] -1 75[42] -1 35[12] -1 15[6] -1 36[4] -1 56[7] -1 67[4] -1 110[4] -1 9[10] -1 117[1] -1 5[35] -1 118[6] -1 49[18] -1 127[4] -1 16[2] -1 23[35] -1 132[2] -1 3[8] -1 43[6] -1 44[2] -1 133[18] -1 37[8] -1 42[3] -1 139[12] -1 12[3] -1 29[12] -1 143[9] -1 30[36] -1 147[7] -1 21[3] -1 149[36] -1 150[6] -1 47[44] -1 184[6] -1 189[60] -1 190[9] -1 46[10] -1 212[4] -1 245[24] -1 28[15] -1 31[12] -1 62[56] -1 70[21] -1 246[6] -1 253[32] -1 24[18] -1 48[27] -1 255[16] -1 284[12] -1 55[27] -1 61[9] -1 309[15] -1 310[8] -1 -2  SUtility:971
13[8] -1 35[16] -1 59[56] -1 17[21] -1 30[8] -1 18[20] -1 67[4] -1 20[12] -1 14[18] -1 33[14] -1 23[25] -1 68[3] -1 26[14] -1 5[50] -1 27[18] -1 40[15] -1 73[2] -1 24[24] -1 36[18] -1 64[80] -1 72[14] -1 41[12] -1 44[2] -1 62[70] -1 110[20] -1 10[5] -1 16[9] -1 111[4] -1 60[8] -1 114[20] -1 48[6] -1 54[2] -1 117[6] -1 1[9] -1 55[12] -1 118[12] -1 22[2] -1 120[20] -1 21[4] -1 132[2] -1 3[8] -1 4[18] -1 57[30] -1 58[20] -1 84[1] -1 85[28] -1 139[20] -1 11[2] -1 143[24] -1 47[44] -1 50[8] -1 144[35] -1 209[27] -1 245[8] -1 42[9] -1 43[2] -1 246[12] -1 82[9] -1 253[16] -1 31[36] -1 271[32] -1 37[2] -1 281[10] -1 7[5] -1 283[7] -1 309[27] -1 310[4] -1 63[10] -1 -2  SUtility:1119
11[7] -1 23[20] -1 29[14] -1 13[1] -1 30[28] -1 48[30] -1 17[63] -1 14[12] -1 18[50] -1 55[15] -1 20[3] -1 12[9] -1 26[14] -1 4[15] -1 27[30] -1 33[2] -1 28[20] -1 1[8] -1 2[10] -1 35[10] -1 15[6] -1 36[14] -1 46[6] -1 38[2] -1 47[77] -1 53[12] -1 110[8] -1 6[6] -1 117[4] -1 118[18] -1 34[42] -1 120[6] -1 10[10] -1 132[4] -1 31[24] -1 32[3] -1 139[2] -1 143[27] -1 144[10] -1 45[8] -1 147[7] -1 40[18] -1 149[24] -1 5[5] -1 150[30] -1 167[3] -1 51[2] -1 184[27] -1 189[48] -1 8[20] -1 190[2] -1 205[16] -1 245[32] -1 246[14] -1 252[21] -1 39[3] -1 44[4] -1 253[8] -1 21[2] -1 284[27] -1 7[25] -1 49[10] -1 309[9] -1 310[10] -1 57[15] -1 -2  SUtility:1032
11[3] -1 15[7] -1 13[2] -1 43[2] -1 58[14] -1 17[35] -1 7[15] -1 39[2] -1 18[30] -1 27[18] -1 63[50] -1 22[2] -1 16[10] -1 42[21] -1 26[4] -1 10[1] -1 55[3] -1 35[14] -1 8[16] -1 12[8] -1 36[18] -1 40[3] -1 45[14] -1 46[8] -1 56[2] -1 110[12] -1 117[10] -1 1[7] -1 118[15] -1 47[88] -1 127[9] -1 9[4] -1 132[2] -1 41[10] -1 139[16] -1 38[20] -1 143[15] -1 144[10] -1 53[12] -1 147[1] -1 6[16] -1 50[8] -1 149[12] -1 150[30] -1 167[15] -1 4[30] -1 52[21] -1 184[18] -1 189[18] -1 190[9] -1 205[4] -1 245[28] -1 23[40] -1 246[12] -1 33[6] -1 252[21] -1 253[16] -1 20[21] -1 256[20] -1 30[32] -1 31[16] -1 -2  SUtility:926
14[27] -1 36[10] -1 17[56] -1 8[8] -1 18[35] -1 43[10] -1 31[8] -1 13[9] -1 32[27] -1 35[16] -1 6[12] -1 42[30] -1 41[10] -1 10[7] -1 15[2] -1 71[60] -1 78[10] -1 1[6] -1 79[4] -1 114[20] -1 4[3] -1 11[6] -1 117[1] -1 118[3] -1 16[8] -1 132[9] -1 2[20] -1 38[10] -1 139[6] -1 143[12] -1 144[10] -1 209[18] -1 245[24] -1 7[35] -1 27[18] -1 253[20] -1 21[2] -1 -2  SUtility:572
13[4] -1 12[9] -1 18[45] -1 17[70] -1 3[2] -1 28[45] -1 31[24] -1 15[4] -1 35[4] -1 1[7] -1 36[18] -1 19[54] -1 73[6] -1 11[1] -1 78[50] -1 2[25] -1 79[20] -1 30[40] -1 111[9] -1 10[5] -1 117[5] -1 118[21] -1 14[18] -1 133[10] -1 4[3] -1 6[12] -1 143[27] -1 144[10] -1 145[25] -1 7[50] -1 149[16] -1 150[3] -1 184[9] -1 9[20] -1 189[48] -1 190[1] -1 245[8] -1 21[6] -1 29[14] -1 253[8] -1 -2  SUtility:756
13[2] -1 14[30] -1 37[20] -1 17[21] -1 10[8] -1 18[25] -1 41[20] -1 31[8] -1 11[2] -1 35[18] -1 7[40] -1 36[6] -1 47[110] -1 15[1] -1 53[6] -1 73[7] -1 78[15] -1 6[8] -1 79[36] -1 113[7] -1 34[12] -1 117[3] -1 8[40] -1 118[3] -1 38[8] -1 132[3] -1 1[10] -1 2[10] -1 40[30] -1 133[14] -1 12[6] -1 143[12] -1 144[30] -1 5[40] -1 145[5] -1 149[24] -1 9[10] -1 150[3] -1 168[36] -1 20[6] -1 174[45] -1 23[35] -1 179[2] -1 21[6] -1 180[40] -1 191[4] -1 245[40] -1 27[3] -1 32[27] -1 252[21] -1 16[9] -1 253[20] -1 -2  SUtility:947
8[8] -1 6[14] -1 9[14] -1 34[18] -1 38[8] -1 20[6] -1 11[5] -1 32[9] -1 26[18] -1 27[24] -1 29[20] -1 10[3] -1 35[20] -1 1[3] -1 36[10] -1 110[12] -1 5[10] -1 31[36] -1 117[2] -1 118[3] -1 139[20] -1 143[24] -1 144[5] -1 199[8] -1 245[24] -1 22[10] -1 253[16] -1 13[8] -1 15[3] -1 -2  SUtility:361
13[8] -1 12[9] -1 45[20] -1 14[21] -1 6[20] -1 9[20] -1 17[63] -1 3[16] -1 10[4] -1 18[15] -1 54[6] -1 23[50] -1 5[45] -1 49[4] -1 26[10] -1 2[40] -1 27[3] -1 31[36] -1 47[110] -1 35[16] -1 36[8] -1 53[30] -1 15[2] -1 113[10] -1 1[8] -1 118[24] -1 132[1] -1 48[21] -1 133[18] -1 143[24] -1 144[20] -1 145[10] -1 149[20] -1 150[18] -1 168[4] -1 180[15] -1 51[8] -1 191[20] -1 195[20] -1 245[8] -1 32[30] -1 246[2] -1 16[5] -1 250[6] -1 4[27] -1 252[6] -1 20[6] -1 253[32] -1 24[12] -1 262[14] -1 41[4] -1 -2  SUtility:949
4[21] -1 1[5] -1 11[3] -1 9[2] -1 18[25] -1 10[3] -1 53[15] -1 63[35] -1 17[42] -1 32[18] -1 77[36] -1 23[5] -1 33[6] -1 64[80] -1 26[12] -1 31[40] -1 27[6] -1 74[36] -1 19[42] -1 35[8] -1 12[1] -1 36[12] -1 28[35] -1 41[20] -1 114[10] -1 5[10] -1 117[4] -1 118[9] -1 119[6] -1 16[10] -1 132[3] -1 66[12] -1 68[18] -1 139[16] -1 7[15] -1 143[18] -1 144[35] -1 72[70] -1 209[24] -1 245[36] -1 29[8] -1 246[18] -1 37[14] -1 46[6] -1 248[21] -1 34[18] -1 253[28] -1 255[12] -1 52[63] -1 61[7] -1 -2  SUtility:999
5[25] -1 16[4] -1 39[3] -1 8[16] -1 1[3] -1 9[2] -1 11[8] -1 42[9] -1 30[12] -1 44[4] -1 17[14] -1 25[30] -1 18[35] -1 55[6] -1 23[30] -1 28[20] -1 26[14] -1 24[36] -1 27[6] -1 52[42] -1 29[20] -1 15[2] -1 34[18] -1 35[8] -1 36[12] -1 41[16] -1 10[2] -1 110[2] -1 6[12] -1 113[2] -1 31[40] -1 117[9] -1 22[9] -1 118[6] -1 132[9] -1 45[2] -1 48[12] -1 133[10] -1 139[20] -1 143[21] -1 20[12] -1 43[14] -1 144[40] -1 14[6] -1 54[1] -1 145[45] -1 32[9] -1 149[4] -1 150[12] -1 209[18] -1 245[40] -1 38[10] -1 246[2] -1 21[2] -1 247[2] -1 49[8] -1 50[6] -1 253[32] -1 33[2] -1 -2  SUtility:816
14[12] -1 50[9] -1 59[70] -1 17[14] -1 44[6] -1 18[35] -1 70[27] -1 29[10] -1 19[42] -1 22[10] -1 31[40] -1 15[10] -1 23[50] -1 32[24] -1 35[10] -1 8[36] -1 36[6] -1 37[12] -1 41[6] -1 5[25] -1 20[3] -1 110[6] -1 113[1] -1 26[4] -1 117[9] -1 1[5] -1 21[6] -1 118[6] -1 33[10] -1 125[30] -1 10[9] -1 16[6] -1 132[2] -1 56[6] -1 57[15] -1 139[16] -1 9[14] -1 143[24] -1 2[45] -1 54[2] -1 144[5] -1 64[48] -1 145[25] -1 149[40] -1 24[12] -1 150[18] -1 163[6] -1 13[7] -1 179[7] -1 180[15] -1 209[3] -1 214[5] -1 245[8] -1 39[7] -1 42[24] -1 47[110] -1 52[35] -1 246[18] -1 6[12] -1 247[10] -1 58[12] -1 253[28] -1 263[8] -1 -2  SUtility:1136
14[15] -1 48[3] -1 17[21] -1 10[2] -1 18[5] -1 57[10] -1 31[32] -1 25[9] -1 35[2] -1 12[9] -1 36[12] -1 28[5] -1 68[9] -1 19[36] -1 23[50] -1 78[45] -1 16[8] -1 79[24] -1 29[4] -1 110[14] -1 1[5] -1 5[20] -1 111[4] -1 13[7] -1 117[4] -1 6[16] -1 118[9] -1 15[6] -1 121[36] -1 3[10] -1 8[8] -1 132[6] -1 47[66] -1 133[14] -1 9[6] -1 11[9] -1 139[4] -1 143[27] -1 4[27] -1 44[7] -1 144[30] -1 53[15] -1 209[24] -1 245[40] -1 32[21] -1 33[2] -1 37[18] -1 40[9] -1 246[14] -1 247[3] -1 253[20] -1 259[20] -1 -2  SUtility:822
2[40] -1 20[21] -1 52[42] -1 4[27] -1 1[10] -1 8[40] -1 9[6] -1 66[8] -1 22[1] -1 10[9] -1 55[15] -1 26[10] -1 27[27] -1 29[4] -1 43[16] -1 53[12] -1 31[12] -1 23[15] -1 42[24] -1 35[20] -1 12[5] -1 36[20] -1 110[16] -1 5[35] -1 58[4] -1 117[1] -1 118[30] -1 121[28] -1 7[40] -1 11[10] -1 132[4] -1 61[1] -1 64[24] -1 139[18] -1 56[8] -1 143[30] -1 3[16] -1 57[5] -1 144[10] -1 199[9] -1 245[4] -1 34[6] -1 45[6] -1 49[20] -1 246[2] -1 6[10] -1 247[6] -1 253[36] -1 24[18] -1 255[16] -1 13[6] -1 259[20] -1 18[25] -1 -2  SUtility:848
1[1] -1 22[2] -1 64[56] -1 8[12] -1 10[3] -1 9[10] -1 74[8] -1 20[30] -1 11[6] -1 59[7] -1 26[14] -1 7[50] -1 27[30] -1 71[36] -1 29[18] -1 23[15] -1 33[6] -1 35[20] -1 12[7] -1 36[16] -1 40[21] -1 110[10] -1 117[1] -1 118[18] -1 121[40] -1 25[30] -1 132[6] -1 34[54] -1 139[10] -1 32[15] -1 39[5] -1 67[7] -1 143[30] -1 3[18] -1 144[20] -1 72[28] -1 199[6] -1 245[12] -1 15[9] -1 18[35] -1 53[18] -1 61[1] -1 246[18] -1 41[16] -1 47[22] -1 253[32] -1 266[18] -1 13[3] -1 24[6] -1 -2  SUtility:856
13[9] -1 31[20] -1 95[3] -1 14[18] -1 10[9] -1 30[4] -1 17[56] -1 1[1] -1 18[10] -1 105[30] -1 20[18] -1 22[3] -1 29[16] -1 26[6] -1 15[7] -1 27[21] -1 36[16] -1 39[8] -1 33[16] -1 62[28] -1 41[2] -1 47[55] -1 66[32] -1 94[20] -1 53[12] -1 110[2] -1 5[5] -1 113[8] -1 67[8] -1 114[12] -1 59[28] -1 61[10] -1 117[5] -1 56[5] -1 118[21] -1 97[2] -1 125[6] -1 21[8] -1 132[7] -1 12[1] -1 58[20] -1 96[8] -1 133[10] -1 139[12] -1 8[16] -1 9[8] -1 143[30] -1 64[8] -1 144[45] -1 103[5] -1 145[35] -1 65[54] -1 92[20] -1 149[12] -1 150[24] -1 191[16] -1 209[6] -1 245[8] -1 24[18] -1 54[8] -1 60[20] -1 91[21] -1 248[18] -1 6[16] -1 7[30] -1 252[9] -1 69[6] -1 71[48] -1 253[36] -1 75[54] -1 76[3] -1 80[24] -1 87[36] -1 -2  SUtility:1232
5[50] -1 18[20] -1 37[18] -1 8[32] -1 12[1] -1 9[2] -1 44[8] -1 13[8] -1 25[27] -1 40[24] -1 14[30] -1 65[48] -1 83[20] -1 17[49] -1 62[42] -1 49[8] -1 91[21] -1 20[24] -1 22[3] -1 50[4] -1 64[16] -1 26[6] -1 1[9] -1 39[1] -1 27[18] -1 29[2] -1 21[10] -1 54[2] -1 35[10] -1 15[9] -1 36[4] -1 24[6] -1 67[7] -1 47[110] -1 66[24] -1 85[16] -1 53[15] -1 110[20] -1 7[5] -1 61[5] -1 113[6] -1 34[12] -1 117[4] -1 118[9] -1 123[15] -1 45[20] -1 132[1] -1 84[4] -1 133[4] -1 19[60] -1 33[8] -1 81[8] -1 139[6] -1 11[7] -1 60[24] -1 143[15] -1 82[6] -1 144[35] -1 145[40] -1 149[32] -1 58[10] -1 150[21] -1 163[15] -1 174[20] -1 38[4] -1 87[60] -1 180[45] -1 191[16] -1 205[36] -1 209[6] -1 245[32] -1 59[56] -1 63[40] -1 252[3] -1 71[42] -1 78[30] -1 253[28] -1 51[4] -1 -2  SUtility:1518
8[12] -1 37[8] -1 46[4] -1 48[6] -1 63[15] -1 9[10] -1 65[54] -1 77[16] -1 13[1] -1 24[12] -1 53[30] -1 14[9] -1 95[30] -1 105[30] -1 17[49] -1 18[35] -1 88[12] -1 112[4] -1 20[3] -1 22[1] -1 1[9] -1 7[10] -1 67[1] -1 86[15] -1 26[6] -1 27[18] -1 23[50] -1 47[44] -1 90[10] -1 106[30] -1 87[12] -1 110[10] -1 114[16] -1 49[14] -1 52[63] -1 117[2] -1 118[21] -1 93[6] -1 121[4] -1 64[40] -1 70[18] -1 132[4] -1 2[20] -1 62[14] -1 107[36] -1 139[12] -1 6[14] -1 16[1] -1 60[40] -1 68[9] -1 85[28] -1 143[24] -1 43[14] -1 61[3] -1 103[6] -1 144[30] -1 89[21] -1 91[9] -1 149[12] -1 78[30] -1 150[27] -1 174[10] -1 180[25] -1 191[36] -1 205[24] -1 209[27] -1 245[40] -1 39[3] -1 50[10] -1 83[16] -1 246[8] -1 28[10] -1 33[18] -1 252[15] -1 98[6] -1 102[5] -1 253[8] -1 72[63] -1 269[64] -1 75[30] -1 -2  SUtility:1512
8[8] -1 2[25] -1 12[10] -1 9[10] -1 51[20] -1 62[49] -1 14[6] -1 21[10] -1 55[18] -1 17[56] -1 18[15] -1 20[24] -1 1[2] -1 54[6] -1 27[30] -1 29[2] -1 11[5] -1 35[12] -1 7[5] -1 36[12] -1 110[16] -1 6[6] -1 114[2] -1 117[9] -1 3[20] -1 118[3] -1 15[4] -1 132[2] -1 53[30] -1 58[12] -1 139[12] -1 5[15] -1 143[18] -1 50[10] -1 144[30] -1 209[21] -1 245[36] -1 4[18] -1 38[20] -1 44[2] -1 249[2] -1 22[1] -1 28[35] -1 253[4] -1 13[1] -1 16[9] -1 261[10] -1 39[4] -1 40[27] -1 -2  SUtility:704
4[3] -1 6[6] -1 12[8] -1 8[20] -1 1[8] -1 9[14] -1 17[7] -1 13[7] -1 23[5] -1 74[20] -1 18[20] -1 81[32] -1 31[12] -1 19[42] -1 26[16] -1 35[2] -1 36[2] -1 29[12] -1 41[12] -1 48[27] -1 62[35] -1 68[30] -1 73[4] -1 78[25] -1 69[6] -1 2[30] -1 71[6] -1 56[2] -1 57[40] -1 79[28] -1 110[12] -1 5[25] -1 7[40] -1 117[10] -1 118[12] -1 121[12] -1 30[8] -1 33[18] -1 49[4] -1 132[6] -1 58[12] -1 76[7] -1 136[6] -1 3[4] -1 143[9] -1 55[9] -1 144[50] -1 11[4] -1 60[36] -1 245[40] -1 39[6] -1 44[9] -1 53[12] -1 246[10] -1 10[1] -1 15[4] -1 253[32] -1 22[2] -1 265[1] -1 269[24] -1 32[27] -1 -2  SUtility:933
20[24] -1 38[20] -1 41[18] -1 26[18] -1 32[24] -1 27[6] -1 46[2] -1 31[36] -1 16[10] -1 35[10] -1 12[7] -1 36[20] -1 30[28] -1 67[1] -1 33[6] -1 78[15] -1 79[32] -1 43[18] -1 110[4] -1 3[2] -1 6[14] -1 117[3] -1 1[2] -1 118[9] -1 132[3] -1 45[10] -1 47[66] -1 136[6] -1 34[24] -1 42[27] -1 143[30] -1 144[15] -1 2[15] -1 209[15] -1 245[20] -1 23[35] -1 28[5] -1 44[3] -1 246[14] -1 4[24] -1 9[6] -1 253[8] -1 15[2] -1 18[5] -1 -2  SUtility:662
1[4] -1 33[4] -1 38[18] -1 8[20] -1 27[15] -1 9[10] -1 44[2] -1 13[3] -1 17[7] -1 42[21] -1 12[2] -1 18[50] -1 55[15] -1 20[12] -1 5[15] -1 26[6] -1 47[88] -1 31[36] -1 16[7] -1 36[14] -1 35[18] -1 11[9] -1 41[20] -1 45[20] -1 53[15] -1 67[10] -1 62[49] -1 74[16] -1 78[45] -1 54[1] -1 79[20] -1 77[12] -1 110[12] -1 10[1] -1 114[14] -1 46[4] -1 50[2] -1 117[2] -1 118[6] -1 127[7] -1 24[36] -1 132[7] -1 40[12] -1 72[70] -1 136[27] -1 21[10] -1 23[50] -1 139[12] -1 143[24] -1 19[30] -1 70[18] -1 144[40] -1 25[30] -1 209[27] -1 212[2] -1 245[40] -1 37[8] -1 63[40] -1 253[4] -1 56[2] -1 59[7] -1 255[16] -1 266[18] -1 14[18] -1 -2  SUtility:1180
1[2] -1 24[30] -1 50[10] -1 8[20] -1 11[3] -1 9[10] -1 60[36] -1 13[7] -1 20[12] -1 55[9] -1 17[63] -1 12[2] -1 18[40] -1 67[9] -1 16[5] -1 51[12] -1 26[4] -1 2[45] -1 27[6] -1 59[28] -1 31[20] -1 35[18] -1 10[8] -1 36[8] -1 56[6] -1 37[4] -1 61[1] -1 83[12] -1 110[2] -1 118[12] -1 57[30] -1 125[27] -1 40[9] -1 132[1] -1 53[12] -1 54[9] -1 136[3] -1 58[20] -1 139[14] -1 143[21] -1 3[18] -1 144[30] -1 38[14] -1 174[15] -1 45[14] -1 219[12] -1 6[12] -1 245[16] -1 43[16] -1 72[56] -1 77[4] -1 247[2] -1 7[25] -1 253[16] -1 32[15] -1 65[18] -1 68[15] -1 259[24] -1 266[21] -1 21[2] -1 -2  SUtility:935
1[8] -1 17[49] -1 36[18] -1 8[32] -1 7[45] -1 15[6] -1 9[4] -1 45[8] -1 14[12] -1 16[9] -1 64[48] -1 18[20] -1 70[18] -1 22[1] -1 6[16] -1 40[3] -1 26[18] -1 27[21] -1 31[4] -1 11[7] -1 35[4] -1 41[20] -1 37[20] -1 44[7] -1 43[14] -1 110[2] -1 118[12] -1 121[24] -1 5[35] -1 125[9] -1 23[25] -1 132[6] -1 38[12] -1 39[8] -1 67[3] -1 68[27] -1 139[8] -1 34[54] -1 143[15] -1 66[4] -1 144[5] -1 174[20] -1 28[25] -1 219[2] -1 245[36] -1 33[8] -1 59[63] -1 62[35] -1 253[28] -1 50[8] -1 54[4] -1 259[24] -1 46[2] -1 266[24] -1 19[48] -1 -2  SUtility:988
14[15] -1 19[24] -1 40[27] -1 17[70] -1 11[2] -1 18[20] -1 47[44] -1 29[8] -1 38[14] -1 35[20] -1 10[6] -1 36[10] -1 43[10] -1 46[6] -1 41[6] -1 53[3] -1 113[3] -1 114[20] -1 3[6] -1 6[8] -1 117[8] -1 1[7] -1 7[30] -1 118[21] -1 44[7] -1 132[3] -1 42[9] -1 133[18] -1 23[5] -1 143[12] -1 39[1] -1 144[25] -1 32[9] -1 146[12] -1 37[20] -1 149[16] -1 150[12] -1 191[4] -1 209[6] -1 8[20] -1 245[36] -1 31[8] -1 246[20] -1 252[6] -1 253[40] -1 24[30] -1 26[20] -1 258[20] -1 12[4] -1 -2  SUtility:751
14[6] -1 29[18] -1 17[70] -1 10[1] -1 44[2] -1 1[3] -1 3[18] -1 114[4] -1 118[15] -1 9[8] -1 132[7] -1 28[10] -1 136[6] -1 2[20] -1 144[20] -1 7[35] -1 245[28] -1 6[2] -1 24[24] -1 253[4] -1 11[10] -1 13[10] -1 -2  SUtility:321
31[28] -1 16[4] -1 27[3] -1 35[8] -1 4[30] -1 9[16] -1 36[6] -1 110[14] -1 1[8] -1 2[5] -1 113[1] -1 13[4] -1 117[1] -1 3[12] -1 118[6] -1 19[6] -1 125[3] -1 10[1] -1 15[6] -1 132[2] -1 32[12] -1 33[14] -1 133[8] -1 136[30] -1 139[10] -1 7[40] -1 143[30] -1 8[8] -1 144[50] -1 18[50] -1 145[10] -1 149[16] -1 6[14] -1 150[9] -1 169[20] -1 245[20] -1 20[21] -1 248[12] -1 253[8] -1 11[5] -1 -2  SUtility:551
5[40] -1 4[15] -1 10[4] -1 8[16] -1 1[7] -1 9[2] -1 20[18] -1 14[6] -1 12[1] -1 42[12] -1 17[14] -1 7[45] -1 18[50] -1 48[12] -1 29[12] -1 13[7] -1 36[16] -1 35[6] -1 39[7] -1 46[1] -1 53[3] -1 110[2] -1 113[5] -1 117[5] -1 118[18] -1 43[2] -1 132[4] -1 41[18] -1 44[1] -1 133[20] -1 11[9] -1 143[9] -1 40[18] -1 145[10] -1 146[24] -1 150[9] -1 45[20] -1 168[4] -1 174[40] -1 2[50] -1 6[12] -1 191[20] -1 209[27] -1 245[28] -1 25[6] -1 32[21] -1 247[4] -1 38[8] -1 252[3] -1 253[4] -1 19[24] -1 -2  SUtility:719
14[18] -1 44[5] -1 17[70] -1 10[2] -1 18[20] -1 53[21] -1 20[15] -1 7[40] -1 26[4] -1 2[5] -1 27[6] -1 15[3] -1 31[28] -1 11[2] -1 33[2] -1 35[8] -1 6[2] -1 36[20] -1 46[4] -1 58[14] -1 110[4] -1 9[12] -1 111[4] -1 117[10] -1 1[4] -1 118[9] -1 56[4] -1 132[7] -1 49[20] -1 133[4] -1 13[3] -1 42[18] -1 139[6] -1 143[12] -1 8[20] -1 43[14] -1 146[36] -1 174[5] -1 184[21] -1 191[28] -1 209[12] -1 245[16] -1 38[6] -1 246[4] -1 247[8] -1 253[24] -1 270[9] -1 -2  SUtility:609
13[9] -1 23[45] -1 62[70] -1 17[14] -1 18[20] -1 72[14] -1 22[2] -1 12[7] -1 16[3] -1 26[8] -1 4[15] -1 27[18] -1 29[14] -1 21[8] -1 28[5] -1 31[36] -1 36[14] -1 35[18] -1 42[24] -1 73[2] -1 78[5] -1 79[32] -1 44[4] -1 110[16] -1 117[6] -1 1[3] -1 118[30] -1 125[9] -1 30[20] -1 132[4] -1 63[35] -1 65[12] -1 139[12] -1 8[24] -1 58[2] -1 143[18] -1 59[21] -1 144[35] -1 20[9] -1 68[6] -1 209[9] -1 238[45] -1 245[40] -1 45[6] -1 54[5] -1 248[9] -1 34[54] -1 253[32] -1 32[6] -1 259[8] -1 272[9] -1 39[2] -1 40[3] -1 -2  SUtility:877
4[6] -1 35[10] -1 37[14] -1 8[24] -1 1[1] -1 30[4] -1 9[8] -1 46[6] -1 11[5] -1 12[5] -1 29[14] -1 74[16] -1 78[10] -1 17[42] -1 6[20] -1 66[28] -1 18[10] -1 42[27] -1 89[27] -1 20[24] -1 50[2] -1 22[4] -1 40[15] -1 49[18] -1 26[10] -1 27[9] -1 92[36] -1 47[33] -1 53[15] -1 63[35] -1 55[30] -1 60[12] -1 65[54] -1 51[2] -1 64[48] -1 113[4] -1 10[1] -1 81[40] -1 117[5] -1 118[3] -1 121[12] -1 31[20] -1 41[14] -1 132[10] -1 84[7] -1 133[6] -1 28[5] -1 143[15] -1 5[30] -1 144[45] -1 146[60] -1 149[12] -1 39[7] -1 59[42] -1 61[5] -1 150[30] -1 80[27] -1 195[18] -1 245[8] -1 21[10] -1 48[9] -1 246[16] -1 38[2] -1 71[54] -1 253[4] -1 54[4] -1 262[8] -1 76[9] -1 -2  SUtility:1166
1[5] -1 2[10] -1 81[8] -1 82[1] -1 5[15] -1 18[15] -1 20[15] -1 8[36] -1 15[9] -1 43[18] -1 53[27] -1 72[35] -1 9[8] -1 6[18] -1 24[6] -1 23[10] -1 26[4] -1 29[14] -1 45[2] -1 71[36] -1 40[30] -1 27[3] -1 32[3] -1 31[24] -1 39[7] -1 35[8] -1 19[12] -1 36[10] -1 41[16] -1 46[4] -1 42[12] -1 67[10] -1 110[10] -1 37[10] -1 113[9] -1 44[6] -1 117[7] -1 38[4] -1 118[21] -1 132[1] -1 76[9] -1 133[6] -1 139[8] -1 143[9] -1 144[50] -1 7[10] -1 146[6] -1 25[6] -1 65[18] -1 149[28] -1 150[9] -1 195[20] -1 213[18] -1 245[4] -1 13[9] -1 34[6] -1 59[35] -1 62[35] -1 246[4] -1 17[7] -1 21[10] -1 253[16] -1 -2  SUtility:822
5[45] -1 1[9] -1 7[50] -1 8[4] -1 24[54] -1 32[15] -1 9[4] -1 14[21] -1 40[6] -1 43[10] -1 31[4] -1 15[8] -1 26[8] -1 35[14] -1 10[3] -1 36[18] -1 29[8] -1 113[4] -1 13[10] -1 20[6] -1 117[8] -1 118[9] -1 23[45] -1 121[36] -1 22[6] -1 132[9] -1 44[8] -1 133[10] -1 19[60] -1 143[27] -1 144[25] -1 2[15] -1 4[15] -1 47[11] -1 145[50] -1 149[40] -1 150[18] -1 163[24] -1 18[20] -1 184[18] -1 189[54] -1 190[3] -1 245[40] -1 33[6] -1 248[3] -1 255[14] -1 263[64] -1 12[10] -1 -2  SUtility:949
1[6] -1 15[7] -1 54[2] -1 8[4] -1 11[4] -1 45[2] -1 17[42] -1 3[10] -1 18[50] -1 20[15] -1 7[30] -1 26[16] -1 2[20] -1 27[9] -1 31[16] -1 13[4] -1 25[3] -1 35[20] -1 5[40] -1 36[6] -1 110[8] -1 4[27] -1 43[4] -1 117[4] -1 118[6] -1 132[10] -1 44[4] -1 139[2] -1 41[8] -1 143[6] -1 42[12] -1 144[25] -1 47[66] -1 163[18] -1 14[3] -1 24[18] -1 199[5] -1 245[40] -1 30[4] -1 32[12] -1 248[9] -1 6[16] -1 255[14] -1 33[10] -1 256[15] -1 21[5] -1 -2  SUtility:657
1[5] -1 14[15] -1 66[24] -1 8[36] -1 5[20] -1 31[12] -1 25[21] -1 38[12] -1 35[6] -1 19[54] -1 36[4] -1 59[56] -1 110[18] -1 61[5] -1 117[8] -1 118[9] -1 121[32] -1 28[35] -1 33[10] -1 132[6] -1 63[15] -1 133[20] -1 21[2] -1 39[8] -1 139[2] -1 4[3] -1 16[1] -1 45[14] -1 62[63] -1 143[18] -1 17[14] -1 40[27] -1 145[35] -1 23[20] -1 149[8] -1 15[2] -1 150[21] -1 46[2] -1 163[12] -1 41[14] -1 168[12] -1 42[30] -1 43[4] -1 184[6] -1 20[30] -1 189[48] -1 190[9] -1 199[8] -1 209[30] -1 245[20] -1 255[10] -1 44[4] -1 256[20] -1 266[24] -1 26[18] -1 -2  SUtility:962
8[28] -1 11[9] -1 17[14] -1 9[20] -1 38[2] -1 45[2] -1 13[7] -1 10[3] -1 41[12] -1 4[15] -1 18[10] -1 20[3] -1 1[8] -1 6[4] -1 27[12] -1 31[12] -1 33[8] -1 35[14] -1 36[6] -1 39[10] -1 46[4] -1 40[18] -1 53[15] -1 5[50] -1 110[20] -1 118[9] -1 144[45] -1 2[25] -1 149[36] -1 150[24] -1 163[27] -1 7[10] -1 191[28] -1 245[32] -1 21[7] -1 22[4] -1 252[24] -1 12[5] -1 255[2] -1 29[8] -1 256[40] -1 15[9] -1 16[8] -1 -2  SUtility:649
8[16] -1 5[45] -1 7[35] -1 9[8] -1 35[12] -1 40[3] -1 13[10] -1 31[24] -1 14[15] -1 1[9] -1 6[18] -1 18[30] -1 42[30] -1 20[18] -1 2[10] -1 23[20] -1 32[12] -1 26[16] -1 27[15] -1 39[6] -1 29[16] -1 16[4] -1 33[20] -1 10[2] -1 36[6] -1 111[6] -1 117[2] -1 118[27] -1 11[5] -1 133[12] -1 143[12] -1 144[30] -1 145[25] -1 149[20] -1 150[15] -1 163[21] -1 179[2] -1 180[30] -1 12[7] -1 184[15] -1 189[12] -1 190[5] -1 245[24] -1 4[30] -1 248[18] -1 17[56] -1 256[50] -1 -2  SUtility:824
9[18] -1 3[10] -1 7[15] -1 14[30] -1 31[24] -1 52[21] -1 17[7] -1 22[10] -1 20[27] -1 11[1] -1 23[30] -1 1[2] -1 2[25] -1 26[2] -1 27[30] -1 35[12] -1 18[30] -1 29[16] -1 36[14] -1 40[9] -1 50[4] -1 71[18] -1 39[8] -1 79[28] -1 47[55] -1 110[10] -1 5[5] -1 112[7] -1 19[30] -1 21[10] -1 114[10] -1 117[6] -1 132[10] -1 51[18] -1 139[18] -1 8[12] -1 143[15] -1 144[25] -1 24[6] -1 209[15] -1 213[4] -1 12[6] -1 245[24] -1 32[21] -1 43[2] -1 253[24] -1 255[14] -1 -2  SUtility:738
5[15] -1 15[9] -1 74[28] -1 8[36] -1 3[6] -1 13[6] -1 58[2] -1 18[45] -1 19[36] -1 16[4] -1 57[25] -1 27[6] -1 35[6] -1 2[25] -1 36[20] -1 40[27] -1 68[3] -1 110[14] -1 1[8] -1 66[32] -1 118[6] -1 132[9] -1 139[4] -1 6[8] -1 63[10] -1 143[12] -1 64[32] -1 144[50] -1 71[48] -1 199[10] -1 245[24] -1 23[25] -1 25[6] -1 44[8] -1 49[16] -1 248[15] -1 17[35] -1 253[40] -1 38[2] -1 255[16] -1 262[2] -1 54[4] -1 59[35] -1 266[9] -1 29[12] -1 32[15] -1 -2  SUtility:806
5[40] -1 27[12] -1 57[35] -1 8[12] -1 13[6] -1 14[21] -1 1[10] -1 53[12] -1 18[25] -1 19[42] -1 51[8] -1 35[6] -1 23[35] -1 36[10] -1 47[55] -1 110[8] -1 118[18] -1 132[6] -1 3[8] -1 52[49] -1 54[9] -1 136[27] -1 55[24] -1 139[8] -1 11[9] -1 50[5] -1 143[18] -1 6[18] -1 199[9] -1 245[20] -1 17[63] -1 20[12] -1 31[36] -1 253[20] -1 26[14] -1 255[10] -1 7[20] -1 38[16] -1 -2  SUtility:756
11[10] -1 33[2] -1 49[12] -1 17[28] -1 18[50] -1 58[8] -1 23[40] -1 1[9] -1 13[9] -1 27[9] -1 25[18] -1 35[12] -1 14[27] -1 36[10] -1 16[4] -1 32[3] -1 37[14] -1 19[42] -1 43[10] -1 44[5] -1 15[9] -1 110[12] -1 4[18] -1 118[21] -1 8[4] -1 22[4] -1 122[9] -1 2[40] -1 5[40] -1 132[7] -1 51[18] -1 136[6] -1 52[14] -1 139[10] -1 7[5] -1 143[18] -1 45[6] -1 144[10] -1 213[8] -1 245[28] -1 38[10] -1 253[32] -1 24[60] -1 255[16] -1 41[6] -1 46[7] -1 -2  SUtility:740
4[21] -1 1[2] -1 10[8] -1 36[6] -1 54[6] -1 17[70] -1 23[40] -1 18[10] -1 58[2] -1 37[16] -1 50[8] -1 110[2] -1 3[12] -1 16[6] -1 117[4] -1 118[12] -1 22[4] -1 132[1] -1 56[9] -1 57[40] -1 139[14] -1 143[3] -1 144[25] -1 19[6] -1 209[9] -1 14[30] -1 245[16] -1 253[24] -1 25[6] -1 255[12] -1 31[16] -1 38[2] -1 43[16] -1 -2  SUtility:458
1[8] -1 47[44] -1 61[4] -1 8[24] -1 38[6] -1 11[1] -1 26[14] -1 46[6] -1 17[42] -1 14[12] -1 18[40] -1 56[9] -1 23[5] -1 27[27] -1 34[48] -1 35[16] -1 12[7] -1 36[6] -1 30[28] -1 37[4] -1 73[4] -1 78[45] -1 6[12] -1 79[16] -1 110[10] -1 2[45] -1 113[5] -1 114[10] -1 19[6] -1 117[7] -1 31[16] -1 122[6] -1 22[7] -1 24[42] -1 132[2] -1 4[21] -1 5[45] -1 60[36] -1 143[30] -1 58[16] -1 146[36] -1 29[20] -1 149[4] -1 13[2] -1 150[15] -1 33[8] -1 184[27] -1 209[15] -1 245[36] -1 9[12] -1 40[12] -1 55[27] -1 253[28] -1 265[2] -1 -2  SUtility:976
4[3] -1 1[3] -1 14[24] -1 5[10] -1 46[3] -1 69[2] -1 8[20] -1 35[6] -1 9[20] -1 22[4] -1 82[10] -1 13[2] -1 53[12] -1 68[9] -1 17[14] -1 34[36] -1 18[40] -1 92[32] -1 20[12] -1 70[18] -1 26[8] -1 27[12] -1 75[36] -1 16[1] -1 36[6] -1 79[32] -1 110[10] -1 112[9] -1 12[3] -1 117[2] -1 118[24] -1 132[10] -1 2[20] -1 15[7] -1 83[14] -1 86[30] -1 136[21] -1 23[20] -1 144[35] -1 153[60] -1 56[3] -1 163[12] -1 21[6] -1 172[10] -1 62[63] -1 84[5] -1 181[30] -1 184[3] -1 19[6] -1 245[4] -1 38[14] -1 45[4] -1 74[8] -1 249[18] -1 65[24] -1 71[54] -1 253[16] -1 25[12] -1 30[20] -1 50[6] -1 58[10] -1 265[1] -1 11[1] -1 -2  SUtility:970
20[12] -1 37[14] -1 39[5] -1 23[5] -1 44[5] -1 49[2] -1 26[6] -1 30[12] -1 40[6] -1 27[27] -1 52[21] -1 35[16] -1 31[4] -1 36[2] -1 42[30] -1 110[18] -1 1[7] -1 22[2] -1 118[12] -1 120[14] -1 13[6] -1 17[28] -1 132[5] -1 51[12] -1 139[14] -1 4[30] -1 143[3] -1 47[88] -1 144[30] -1 24[36] -1 54[4] -1 146[48] -1 7[40] -1 149[32] -1 150[6] -1 10[7] -1 184[27] -1 8[16] -1 189[18] -1 190[8] -1 209[21] -1 15[6] -1 210[35] -1 245[32] -1 253[36] -1 -2  SUtility:808
5[50] -1 62[21] -1 65[24] -1 8[36] -1 48[24] -1 9[2] -1 76[9] -1 14[18] -1 37[4] -1 69[6] -1 17[28] -1 30[4] -1 18[15] -1 20[27] -1 52[21] -1 67[6] -1 22[9] -1 33[10] -1 46[1] -1 26[12] -1 1[9] -1 47[110] -1 27[15] -1 78[30] -1 35[8] -1 28[30] -1 39[10] -1 36[16] -1 74[32] -1 34[6] -1 54[3] -1 29[18] -1 79[4] -1 110[20] -1 3[20] -1 117[7] -1 118[9] -1 121[24] -1 32[15] -1 44[2] -1 122[2] -1 16[10] -1 132[1] -1 45[12] -1 70[9] -1 72[35] -1 139[20] -1 143[3] -1 2[5] -1 144[25] -1 168[40] -1 43[12] -1 179[10] -1 180[40] -1 210[35] -1 4[6] -1 19[30] -1 23[45] -1 245[36] -1 59[28] -1 253[16] -1 255[16] -1 12[4] -1 68[3] -1 -2  SUtility:1158
4[27] -1 6[12] -1 34[12] -1 5[40] -1 60[4] -1 82[6] -1 8[16] -1 1[2] -1 54[5] -1 14[6] -1 37[14] -1 17[28] -1 35[16] -1 21[9] -1 24[6] -1 68[24] -1 22[7] -1 9[12] -1 26[2] -1 18[10] -1 27[9] -1 110[10] -1 16[10] -1 28[20] -1 112[6] -1 7[35] -1 11[9] -1 113[1] -1 36[10] -1 47[11] -1 117[2] -1 12[2] -1 29[4] -1 118[30] -1 52[35] -1 120[4] -1 132[6] -1 49[8] -1 50[4] -1 67[1] -1 69[3] -1 133[16] -1 33[12] -1 48[15] -1 136[27] -1 70[9] -1 139[10] -1 143[27] -1 145[10] -1 32[27] -1 149[40] -1 150[27] -1 173[32] -1 38[18] -1 210[5] -1 15[8] -1 245[32] -1 56[5] -1 62[21] -1 248[21] -1 51[2] -1 253[8] -1 255[14] -1 25[6] -1 -2  SUtility:870
8[32] -1 9[16] -1 14[9] -1 25[9] -1 30[4] -1 20[3] -1 16[2] -1 61[9] -1 26[12] -1 1[9] -1 27[21] -1 68[6] -1 73[10] -1 51[18] -1 78[50] -1 79[4] -1 110[6] -1 114[16] -1 32[15] -1 50[3] -1 117[10] -1 118[9] -1 65[54] -1 119[8] -1 17[35] -1 21[3] -1 29[10] -1 35[8] -1 132[8] -1 63[30] -1 133[10] -1 139[2] -1 4[18] -1 23[10] -1 143[30] -1 24[30] -1 28[40] -1 31[32] -1 144[15] -1 37[8] -1 146[6] -1 149[28] -1 150[18] -1 171[40] -1 33[4] -1 53[9] -1 180[40] -1 56[4] -1 181[54] -1 52[35] -1 189[42] -1 190[7] -1 210[15] -1 6[12] -1 18[10] -1 245[8] -1 253[20] -1 60[20] -1 255[16] -1 -2  SUtility:1012
1[7] -1 8[36] -1 79[16] -1 11[3] -1 9[14] -1 70[18] -1 17[28] -1 18[20] -1 76[1] -1 20[21] -1 68[3] -1 26[8] -1 27[30] -1 35[2] -1 15[2] -1 16[6] -1 36[10] -1 25[24] -1 28[5] -1 73[8] -1 51[4] -1 78[35] -1 67[5] -1 110[12] -1 118[6] -1 132[8] -1 69[7] -1 72[35] -1 136[6] -1 75[30] -1 139[6] -1 143[24] -1 199[1] -1 245[20] -1 12[10] -1 33[8] -1 37[4] -1 43[8] -1 50[4] -1 253[32] -1 255[18] -1 52[70] -1 266[30] -1 3[12] -1 -2  SUtility:657
8[20] -1 1[6] -1 6[18] -1 9[4] -1 58[12] -1 79[16] -1 11[3] -1 34[36] -1 35[10] -1 59[42] -1 74[40] -1 17[21] -1 5[25] -1 55[18] -1 18[30] -1 40[30] -1 20[3] -1 12[3] -1 26[2] -1 27[6] -1 28[30] -1 70[3] -1 36[6] -1 46[7] -1 68[12] -1 113[7] -1 10[1] -1 73[6] -1 117[1] -1 118[12] -1 121[8] -1 132[6] -1 47[88] -1 50[8] -1 76[6] -1 133[16] -1 136[12] -1 51[8] -1 143[15] -1 144[35] -1 146[36] -1 32[12] -1 33[16] -1 195[20] -1 245[28] -1 15[5] -1 25[15] -1 30[16] -1 52[7] -1 57[35] -1 250[20] -1 253[8] -1 45[12] -1 266[27] -1 -2  SUtility:889
8[40] -1 1[1] -1 10[1] -1 9[4] -1 19[60] -1 26[14] -1 13[2] -1 27[9] -1 51[18] -1 14[27] -1 17[63] -1 6[16] -1 18[35] -1 67[7] -1 22[4] -1 41[6] -1 20[9] -1 31[20] -1 114[10] -1 133[12] -1 3[6] -1 36[20] -1 143[18] -1 245[36] -1 60[36] -1 246[14] -1 7[50] -1 253[24] -1 34[54] -1 44[6] -1 266[30] -1 -2  SUtility:652
11[7] -1 24[18] -1 33[6] -1 17[14] -1 14[3] -1 18[35] -1 44[3] -1 28[25] -1 36[4] -1 35[6] -1 47[88] -1 46[8] -1 19[60] -1 32[6] -1 69[8] -1 26[18] -1 78[50] -1 79[36] -1 45[6] -1 110[10] -1 5[5] -1 117[2] -1 1[5] -1 139[2] -1 143[27] -1 199[6] -1 39[6] -1 201[24] -1 247[3] -1 10[1] -1 21[10] -1 253[16] -1 16[8] -1 -2  SUtility:526
5[25] -1 27[24] -1 36[10] -1 8[16] -1 9[18] -1 40[21] -1 11[2] -1 18[35] -1 17[14] -1 7[20] -1 42[15] -1 20[3] -1 26[14] -1 1[5] -1 28[40] -1 35[10] -1 46[5] -1 22[9] -1 69[9] -1 34[48] -1 78[5] -1 16[2] -1 79[28] -1 110[8] -1 4[18] -1 30[36] -1 117[7] -1 118[12] -1 41[8] -1 132[6] -1 38[14] -1 39[1] -1 139[6] -1 143[24] -1 144[50] -1 199[10] -1 247[5] -1 6[6] -1 253[36] -1 14[3] -1 15[1] -1 262[20] -1 24[42] -1 -2  SUtility:691
5[5] -1 33[6] -1 36[12] -1 8[28] -1 10[3] -1 9[4] -1 53[30] -1 11[2] -1 22[4] -1 17[56] -1 18[50] -1 48[21] -1 28[40] -1 41[6] -1 35[16] -1 52[28] -1 46[3] -1 3[8] -1 47[88] -1 16[8] -1 39[4] -1 110[18] -1 6[18] -1 43[4] -1 117[9] -1 1[6] -1 118[21] -1 119[5] -1 2[25] -1 132[3] -1 45[10] -1 139[4] -1 42[18] -1 143[9] -1 199[3] -1 245[12] -1 26[14] -1 247[8] -1 253[36] -1 14[3] -1 262[12] -1 29[16] -1 -2  SUtility:676
4[9] -1 1[10] -1 2[50] -1 5[40] -1 24[36] -1 54[3] -1 8[4] -1 3[14] -1 9[8] -1 61[5] -1 10[10] -1 55[30] -1 11[8] -1 26[16] -1 42[6] -1 17[56] -1 38[14] -1 18[20] -1 31[28] -1 28[45] -1 35[18] -1 12[3] -1 36[2] -1 67[9] -1 41[12] -1 44[9] -1 68[3] -1 22[3] -1 78[35] -1 13[6] -1 32[27] -1 79[4] -1 58[6] -1 94[60] -1 21[3] -1 27[24] -1 105[6] -1 50[2] -1 108[10] -1 109[18] -1 110[8] -1 52[7] -1 117[9] -1 118[21] -1 119[5] -1 20[6] -1 123[45] -1 139[6] -1 51[2] -1 143[12] -1 56[10] -1 171[35] -1 199[7] -1 245[12] -1 33[6] -1 39[3] -1 247[1] -1 7[40] -1 253[28] -1 262[4] -1 43[10] -1 -2  SUtility:949
5[40] -1 36[4] -1 41[14] -1 8[16] -1 30[24] -1 9[6] -1 51[16] -1 14[27] -1 50[3] -1 17[42] -1 32[12] -1 18[50] -1 53[30] -1 35[16] -1 1[9] -1 11[1] -1 43[10] -1 48[24] -1 13[3] -1 40[3] -1 98[6] -1 20[6] -1 28[50] -1 108[9] -1 6[8] -1 109[72] -1 112[3] -1 117[4] -1 118[9] -1 33[4] -1 121[24] -1 16[10] -1 27[27] -1 132[2] -1 49[18] -1 133[16] -1 7[35] -1 139[12] -1 46[8] -1 143[12] -1 47[66] -1 144[30] -1 146[48] -1 149[4] -1 150[6] -1 31[32] -1 214[8] -1 247[6] -1 253[4] -1 254[24] -1 262[2] -1 21[1] -1 -2  SUtility:916
11[6] -1 14[6] -1 18[15] -1 13[3] -1 29[16] -1 45[12] -1 17[35] -1 4[12] -1 19[24] -1 52[21] -1 98[7] -1 41[14] -1 108[3] -1 8[28] -1 109[9] -1 51[10] -1 112[8] -1 7[25] -1 117[1] -1 2[35] -1 118[3] -1 121[20] -1 12[2] -1 25[24] -1 133[14] -1 27[27] -1 139[6] -1 30[28] -1 42[6] -1 143[3] -1 1[10] -1 28[25] -1 144[45] -1 145[10] -1 26[12] -1 149[8] -1 150[18] -1 171[40] -1 10[2] -1 247[5] -1 253[24] -1 35[20] -1 254[40] -1 33[10] -1 262[16] -1 15[6] -1 21[3] -1 -2  SUtility:717
10[1] -1 12[8] -1 14[3] -1 13[6] -1 28[40] -1 52[14] -1 17[49] -1 1[6] -1 15[1] -1 18[45] -1 58[18] -1 35[6] -1 6[20] -1 23[25] -1 36[8] -1 98[9] -1 47[99] -1 108[7] -1 109[36] -1 55[6] -1 112[8] -1 32[6] -1 117[2] -1 118[9] -1 43[12] -1 121[32] -1 16[6] -1 27[18] -1 132[1] -1 51[6] -1 53[9] -1 133[16] -1 2[50] -1 139[16] -1 49[16] -1 143[3] -1 33[8] -1 50[10] -1 144[40] -1 145[30] -1 4[21] -1 146[30] -1 34[18] -1 48[24] -1 149[32] -1 150[6] -1 57[30] -1 153[48] -1 171[5] -1 247[9] -1 7[30] -1 253[40] -1 31[20] -1 38[16] -1 254[4] -1 20[15] -1 262[14] -1 40[27] -1 -2  SUtility:1094
9[20] -1 2[40] -1 11[1] -1 10[8] -1 19[24] -1 20[24] -1 13[10] -1 37[4] -1 41[18] -1 14[3] -1 42[30] -1 60[20] -1 17[49] -1 5[35] -1 18[50] -1 62[21] -1 35[20] -1 15[5] -1 32[12] -1 36[18] -1 54[1] -1 48[18] -1 7[45] -1 98[4] -1 38[18] -1 108[8] -1 30[16] -1 109[72] -1 110[6] -1 6[16] -1 12[7] -1 114[8] -1 24[60] -1 117[3] -1 1[10] -1 118[21] -1 121[24] -1 29[14] -1 132[8] -1 139[18] -1 58[12] -1 143[27] -1 3[10] -1 39[1] -1 144[20] -1 146[54] -1 28[45] -1 147[4] -1 57[50] -1 149[36] -1 150[21] -1 171[40] -1 49[14] -1 180[10] -1 59[35] -1 247[8] -1 253[28] -1 40[27] -1 46[6] -1 254[16] -1 262[12] -1 56[2] -1 -2  SUtility:1267
9[20] -1 4[12] -1 13[6] -1 22[7] -1 26[12] -1 14[24] -1 44[4] -1 52[21] -1 17[21] -1 8[16] -1 40[9] -1 18[45] -1 34[6] -1 35[14] -1 5[30] -1 21[8] -1 36[12] -1 46[7] -1 50[10] -1 31[40] -1 98[2] -1 43[10] -1 108[6] -1 29[12] -1 109[54] -1 49[4] -1 112[8] -1 42[12] -1 114[16] -1 10[2] -1 117[5] -1 6[10] -1 118[21] -1 51[10] -1 121[20] -1 25[18] -1 30[24] -1 132[1] -1 1[10] -1 2[15] -1 139[18] -1 38[8] -1 143[18] -1 144[20] -1 146[6] -1 16[3] -1 149[40] -1 150[15] -1 171[30] -1 179[5] -1 180[40] -1 247[3] -1 15[6] -1 253[16] -1 37[10] -1 254[8] -1 20[24] -1 262[6] -1 -2  SUtility:860
11[6] -1 9[10] -1 10[3] -1 13[5] -1 26[14] -1 34[48] -1 46[10] -1 59[56] -1 14[6] -1 35[6] -1 45[4] -1 17[49] -1 1[2] -1 18[45] -1 62[21] -1 20[24] -1 58[16] -1 29[2] -1 27[21] -1 48[9] -1 73[4] -1 42[24] -1 78[25] -1 32[3] -1 79[12] -1 60[36] -1 98[6] -1 8[12] -1 57[25] -1 108[8] -1 109[36] -1 112[10] -1 43[4] -1 54[9] -1 114[8] -1 117[7] -1 30[8] -1 118[18] -1 121[24] -1 132[8] -1 55[27] -1 56[1] -1 133[6] -1 139[20] -1 36[14] -1 53[21] -1 143[27] -1 31[16] -1 144[30] -1 146[30] -1 150[18] -1 171[35] -1 214[6] -1 15[5] -1 247[7] -1 4[15] -1 253[16] -1 254[8] -1 24[42] -1 262[10] -1 -2  SUtility:998
11[8] -1 18[50] -1 19[42] -1 49[20] -1 83[14] -1 14[21] -1 30[8] -1 31[40] -1 17[56] -1 9[12] -1 20[27] -1 97[9] -1 56[9] -1 51[14] -1 74[4] -1 62[28] -1 63[5] -1 78[10] -1 79[8] -1 70[27] -1 98[3] -1 16[8] -1 76[6] -1 108[3] -1 5[20] -1 109[54] -1 110[8] -1 38[12] -1 47[55] -1 112[9] -1 33[12] -1 117[6] -1 1[4] -1 34[42] -1 118[15] -1 50[2] -1 120[12] -1 132[4] -1 81[8] -1 133[6] -1 139[8] -1 37[12] -1 77[4] -1 143[15] -1 144[35] -1 91[12] -1 145[40] -1 48[21] -1 146[36] -1 61[6] -1 149[8] -1 150[12] -1 66[8] -1 153[48] -1 41[4] -1 175[21] -1 53[9] -1 209[24] -1 245[24] -1 40[3] -1 246[20] -1 72[21] -1 248[15] -1 255[16] -1 84[3] -1 260[12] -1 262[6] -1 28[45] -1 -2  SUtility:1189
5[5] -1 70[24] -1 80[21] -1 8[36] -1 52[28] -1 9[8] -1 95[18] -1 11[1] -1 12[9] -1 15[2] -1 64[72] -1 79[12] -1 14[9] -1 25[9] -1 26[4] -1 40[6] -1 44[9] -1 17[7] -1 6[10] -1 16[1] -1 36[14] -1 56[10] -1 18[45] -1 29[18] -1 49[16] -1 20[30] -1 31[32] -1 50[1] -1 23[30] -1 68[9] -1 51[8] -1 27[9] -1 98[8] -1 28[15] -1 108[5] -1 1[8] -1 109[18] -1 45[12] -1 110[16] -1 117[1] -1 118[27] -1 37[20] -1 121[28] -1 22[2] -1 132[1] -1 38[12] -1 39[8] -1 81[16] -1 83[18] -1 139[20] -1 35[16] -1 143[12] -1 144[50] -1 59[35] -1 86[27] -1 146[42] -1 149[32] -1 150[9] -1 181[48] -1 55[30] -1 61[8] -1 209[21] -1 245[16] -1 43[14] -1 246[20] -1 71[54] -1 248[15] -1 255[10] -1 85[4] -1 260[32] -1 63[25] -1 262[20] -1 13[8] -1 -2  SUtility:1296
5[50] -1 58[10] -1 63[10] -1 8[32] -1 39[1] -1 9[8] -1 79[12] -1 10[4] -1 57[5] -1 65[60] -1 11[10] -1 16[4] -1 20[21] -1 14[24] -1 38[2] -1 42[6] -1 17[7] -1 1[7] -1 21[7] -1 43[18] -1 18[25] -1 23[35] -1 59[14] -1 26[20] -1 55[3] -1 27[15] -1 35[4] -1 50[4] -1 36[18] -1 56[7] -1 98[7] -1 108[3] -1 51[6] -1 109[36] -1 73[8] -1 112[6] -1 114[20] -1 7[20] -1 12[5] -1 37[14] -1 117[10] -1 34[12] -1 118[3] -1 120[10] -1 121[40] -1 44[6] -1 125[6] -1 32[27] -1 132[5] -1 64[40] -1 139[4] -1 29[16] -1 62[70] -1 143[27] -1 30[16] -1 144[15] -1 75[54] -1 146[36] -1 53[9] -1 54[3] -1 149[40] -1 150[21] -1 171[40] -1 214[2] -1 217[24] -1 69[1] -1 245[40] -1 40[27] -1 41[20] -1 248[24] -1 253[20] -1 262[14] -1 -2  SUtility:1250
9[12] -1 21[3] -1 36[18] -1 11[1] -1 39[10] -1 40[27] -1 13[1] -1 58[12] -1 71[30] -1 14[6] -1 8[12] -1 17[7] -1 1[6] -1 10[4] -1 18[30] -1 84[1] -1 20[27] -1 43[20] -1 70[18] -1 26[4] -1 37[10] -1 27[15] -1 30[8] -1 35[10] -1 67[3] -1 48[21] -1 59[56] -1 7[10] -1 73[9] -1 98[10] -1 65[36] -1 72[42] -1 108[6] -1 49[20] -1 109[90] -1 80[12] -1 114[8] -1 68[30] -1 117[5] -1 118[3] -1 120[20] -1 121[4] -1 12[8] -1 132[8] -1 79[20] -1 82[4] -1 139[4] -1 69[2] -1 143[12] -1 77[8] -1 146[24] -1 4[27] -1 149[40] -1 150[24] -1 171[5] -1 29[18] -1 34[36] -1 52[28] -1 175[21] -1 41[8] -1 46[3] -1 245[8] -1 33[8] -1 246[2] -1 54[7] -1 61[4] -1 248[3] -1 6[2] -1 260[28] -1 262[18] -1 64[40] -1 -2  SUtility:1097
9[16] -1 4[27] -1 15[10] -1 11[10] -1 7[50] -1 17[35] -1 14[9] -1 33[8] -1 41[18] -1 2[5] -1 18[35] -1 55[15] -1 20[27] -1 45[14] -1 26[4] -1 25[3] -1 27[21] -1 35[14] -1 19[12] -1 32[12] -1 36[6] -1 51[4] -1 56[8] -1 59[42] -1 60[8] -1 101[4] -1 24[48] -1 52[56] -1 108[9] -1 10[10] -1 109[27] -1 114[14] -1 1[4] -1 44[6] -1 118[27] -1 121[40] -1 132[3] -1 54[10] -1 139[18] -1 3[2] -1 49[12] -1 143[27] -1 50[8] -1 144[5] -1 145[5] -1 6[4] -1 147[7] -1 53[27] -1 149[20] -1 150[30] -1 171[40] -1 175[27] -1 29[12] -1 180[25] -1 245[12] -1 246[12] -1 248[27] -1 8[20] -1 260[20] -1 31[36] -1 262[18] -1 43[10] -1 -2  SUtility:1095
11[4] -1 51[20] -1 14[6] -1 66[8] -1 75[18] -1 17[28] -1 1[6] -1 60[20] -1 18[10] -1 56[2] -1 79[16] -1 35[10] -1 40[6] -1 47[44] -1 36[18] -1 64[32] -1 98[2] -1 62[42] -1 68[30] -1 108[9] -1 109[81] -1 112[3] -1 63[5] -1 114[2] -1 50[5] -1 117[4] -1 42[30] -1 118[12] -1 70[15] -1 120[20] -1 6[16] -1 30[32] -1 46[1] -1 73[7] -1 132[6] -1 71[6] -1 139[10] -1 19[42] -1 55[27] -1 65[30] -1 143[21] -1 48[3] -1 49[20] -1 144[35] -1 146[48] -1 41[8] -1 147[10] -1 149[20] -1 29[18] -1 150[18] -1 74[4] -1 162[56] -1 171[10] -1 31[8] -1 39[6] -1 180[35] -1 72[49] -1 245[12] -1 23[25] -1 28[10] -1 246[14] -1 57[15] -1 248[9] -1 4[27] -1 255[12] -1 260[28] -1 37[2] -1 43[12] -1 262[12] -1 61[8] -1 -2  SUtility:1240
5[40] -1 47[22] -1 74[32] -1 8[4] -1 33[12] -1 9[8] -1 83[10] -1 10[2] -1 41[4] -1 68[15] -1 11[3] -1 13[4] -1 14[6] -1 22[5] -1 29[14] -1 17[49] -1 6[16] -1 15[5] -1 30[36] -1 18[40] -1 23[10] -1 26[4] -1 36[10] -1 27[15] -1 35[16] -1 12[2] -1 69[10] -1 81[28] -1 56[4] -1 49[8] -1 98[7] -1 75[30] -1 101[2] -1 108[2] -1 64[80] -1 109[63] -1 112[1] -1 2[10] -1 114[16] -1 37[16] -1 117[5] -1 31[28] -1 118[9] -1 120[10] -1 132[2] -1 72[14] -1 73[9] -1 133[20] -1 40[27] -1 50[7] -1 139[18] -1 59[35] -1 63[40] -1 143[3] -1 1[2] -1 34[36] -1 51[20] -1 144[10] -1 67[2] -1 146[6] -1 147[5] -1 149[32] -1 150[27] -1 84[1] -1 162[56] -1 46[5] -1 52[7] -1 171[30] -1 66[12] -1 175[30] -1 38[12] -1 43[16] -1 209[30] -1 245[4] -1 25[27] -1 246[20] -1 58[10] -1 65[18] -1 248[6] -1 255[20] -1 48[12] -1 54[7] -1 260[8] -1 39[6] -1 262[16] -1 19[24] -1 -2  SUtility:1405
10[2] -1 40[18] -1 53[9] -1 11[6] -1 14[12] -1 23[10] -1 24[48] -1 83[10] -1 85[20] -1 17[35] -1 1[8] -1 54[3] -1 18[10] -1 97[3] -1 52[49] -1 58[14] -1 26[8] -1 42[12] -1 27[3] -1 71[42] -1 35[10] -1 76[6] -1 84[5] -1 36[4] -1 32[30] -1 48[6] -1 56[7] -1 98[8] -1 82[2] -1 101[9] -1 19[60] -1 108[5] -1 6[12] -1 70[15] -1 109[81] -1 49[6] -1 114[20] -1 4[30] -1 117[4] -1 118[21] -1 43[16] -1 120[14] -1 12[4] -1 25[27] -1 132[5] -1 133[6] -1 31[32] -1 139[14] -1 50[1] -1 64[64] -1 143[27] -1 51[20] -1 59[7] -1 146[12] -1 33[12] -1 74[12] -1 149[16] -1 60[24] -1 150[6] -1 37[2] -1 162[42] -1 171[5] -1 29[8] -1 245[12] -1 246[10] -1 66[36] -1 75[42] -1 248[15] -1 5[20] -1 9[14] -1 255[8] -1 260[12] -1 41[18] -1 262[14] -1 77[4] -1 87[42] -1 -2  SUtility:1286
1[4] -1 9[4] -1 65[24] -1 8[4] -1 76[10] -1 14[18] -1 17[28] -1 24[54] -1 26[14] -1 28[40] -1 54[2] -1 64[16] -1 36[8] -1 73[6] -1 72[14] -1 22[1] -1 63[15] -1 78[35] -1 79[8] -1 114[10] -1 10[10] -1 117[9] -1 118[27] -1 127[4] -1 132[4] -1 60[4] -1 139[16] -1 6[20] -1 59[28] -1 143[27] -1 144[15] -1 71[30] -1 146[30] -1 23[15] -1 49[2] -1 149[32] -1 150[12] -1 245[32] -1 21[10] -1 45[18] -1 48[3] -1 249[18] -1 42[9] -1 253[36] -1 34[36] -1 262[14] -1 62[70] -1 -2  SUtility:846
1[8] -1 27[21] -1 54[5] -1 8[24] -1 9[14] -1 58[20] -1 14[21] -1 18[50] -1 17[14] -1 22[6] -1 11[4] -1 26[20] -1 28[50] -1 10[10] -1 29[18] -1 35[6] -1 36[20] -1 34[60] -1 62[56] -1 51[8] -1 72[49] -1 52[35] -1 78[15] -1 24[48] -1 79[40] -1 110[2] -1 118[6] -1 139[8] -1 3[12] -1 143[15] -1 144[10] -1 41[20] -1 147[6] -1 13[6] -1 149[28] -1 150[30] -1 245[40] -1 4[18] -1 38[10] -1 249[2] -1 32[6] -1 253[8] -1 262[6] -1 44[9] -1 -2  SUtility:864
2[25] -1 4[15] -1 16[2] -1 8[12] -1 1[2] -1 9[12] -1 50[7] -1 52[56] -1 15[2] -1 47[110] -1 17[35] -1 18[15] -1 74[4] -1 48[21] -1 78[10] -1 79[32] -1 133[20] -1 11[10] -1 19[6] -1 143[30] -1 144[15] -1 26[4] -1 146[42] -1 41[6] -1 149[20] -1 150[15] -1 245[36] -1 34[12] -1 45[18] -1 246[20] -1 3[12] -1 14[18] -1 253[8] -1 20[30] -1 24[24] -1 31[12] -1 -2  SUtility:718
4[12] -1 19[42] -1 59[42] -1 8[4] -1 1[4] -1 9[2] -1 63[40] -1 28[35] -1 57[10] -1 36[14] -1 47[66] -1 18[35] -1 56[5] -1 53[30] -1 6[10] -1 54[9] -1 72[7] -1 23[15] -1 78[40] -1 79[32] -1 113[4] -1 117[10] -1 118[15] -1 132[1] -1 2[10] -1 3[20] -1 133[16] -1 12[2] -1 143[21] -1 146[18] -1 11[1] -1 58[12] -1 149[8] -1 150[9] -1 195[14] -1 245[24] -1 33[8] -1 35[14] -1 246[18] -1 16[8] -1 250[12] -1 40[30] -1 43[20] -1 253[4] -1 20[9] -1 27[30] -1 29[10] -1 -2  SUtility:802
1[7] -1 14[15] -1 55[21] -1 8[28] -1 9[14] -1 61[4] -1 13[2] -1 35[2] -1 17[56] -1 25[3] -1 18[5] -1 64[16] -1 22[5] -1 11[2] -1 57[25] -1 26[14] -1 27[9] -1 28[40] -1 37[12] -1 53[18] -1 30[20] -1 36[16] -1 113[4] -1 33[20] -1 54[1] -1 117[5] -1 118[9] -1 133[14] -1 51[12] -1 143[9] -1 24[36] -1 52[21] -1 146[24] -1 149[28] -1 150[6] -1 195[16] -1 245[24] -1 31[8] -1 246[16] -1 2[20] -1 250[8] -1 40[6] -1 253[16] -1 10[9] -1 -2  SUtility:646
1[9] -1 12[3] -1 52[49] -1 4[3] -1 5[30] -1 8[28] -1 6[2] -1 9[4] -1 55[15] -1 13[3] -1 35[2] -1 51[4] -1 17[28] -1 26[14] -1 18[20] -1 28[50] -1 11[6] -1 44[4] -1 30[16] -1 34[36] -1 36[2] -1 113[5] -1 49[18] -1 117[1] -1 118[15] -1 133[16] -1 50[1] -1 146[12] -1 3[8] -1 149[12] -1 150[9] -1 195[6] -1 245[28] -1 246[6] -1 250[8] -1 42[21] -1 253[12] -1 14[6] -1 22[6] -1 -2  SUtility:518
4[6] -1 1[3] -1 52[56] -1 9[2] -1 55[27] -1 10[2] -1 35[18] -1 43[4] -1 13[6] -1 17[21] -1 24[42] -1 53[21] -1 25[12] -1 44[3] -1 28[20] -1 11[9] -1 46[7] -1 30[8] -1 12[5] -1 36[18] -1 48[15] -1 54[10] -1 56[1] -1 74[28] -1 139[2] -1 143[30] -1 21[5] -1 144[30] -1 146[48] -1 49[2] -1 149[16] -1 2[15] -1 150[6] -1 167[9] -1 18[25] -1 191[12] -1 245[20] -1 40[9] -1 42[15] -1 246[6] -1 3[12] -1 7[10] -1 253[32] -1 22[3] -1 34[48] -1 273[6] -1 -2  SUtility:705
1[9] -1 57[30] -1 68[24] -1 4[21] -1 6[8] -1 47[33] -1 8[36] -1 48[12] -1 9[16] -1 76[4] -1 13[9] -1 49[18] -1 69[2] -1 17[63] -1 29[14] -1 18[20] -1 74[32] -1 37[4] -1 10[2] -1 38[8] -1 113[1] -1 70[18] -1 117[8] -1 32[15] -1 118[21] -1 77[12] -1 127[7] -1 34[24] -1 132[4] -1 67[2] -1 133[10] -1 66[16] -1 136[12] -1 143[27] -1 24[18] -1 35[6] -1 195[2] -1 245[36] -1 42[18] -1 246[12] -1 12[10] -1 250[4] -1 253[36] -1 23[40] -1 26[4] -1 30[40] -1 259[12] -1 19[36] -1 -2  SUtility:816
1[5] -1 6[6] -1 50[5] -1 8[32] -1 30[4] -1 5[35] -1 14[21] -1 35[10] -1 36[6] -1 26[10] -1 72[63] -1 7[15] -1 78[20] -1 2[5] -1 110[8] -1 46[6] -1 118[12] -1 143[15] -1 44[3] -1 47[66] -1 245[12] -1 28[50] -1 246[18] -1 253[20] -1 17[56] -1 24[48] -1 266[21] -1 12[1] -1 16[6] -1 33[12] -1 37[10] -1 -2  SUtility:601
1[2] -1 14[24] -1 48[9] -1 4[27] -1 8[20] -1 5[25] -1 28[15] -1 6[8] -1 30[28] -1 13[8] -1 31[4] -1 35[6] -1 7[5] -1 36[16] -1 74[16] -1 110[6] -1 41[20] -1 117[6] -1 118[18] -1 139[20] -1 10[9] -1 143[21] -1 3[20] -1 144[30] -1 245[32] -1 33[4] -1 37[20] -1 246[4] -1 12[9] -1 253[12] -1 23[20] -1 27[21] -1 266[21] -1 16[7] -1 20[12] -1 -2  SUtility:525
1[9] -1 5[10] -1 44[2] -1 8[4] -1 9[16] -1 49[12] -1 30[40] -1 4[6] -1 35[16] -1 36[16] -1 110[14] -1 42[24] -1 118[9] -1 139[12] -1 3[10] -1 33[10] -1 143[21] -1 43[10] -1 144[25] -1 45[8] -1 245[36] -1 23[5] -1 27[18] -1 246[18] -1 253[8] -1 16[10] -1 20[12] -1 265[7] -1 29[12] -1 38[2] -1 266[12] -1 10[7] -1 13[6] -1 -2  SUtility:427
2[10] -1 3[18] -1 63[10] -1 8[12] -1 1[3] -1 9[18] -1 71[24] -1 15[10] -1 33[12] -1 17[70] -1 22[2] -1 18[50] -1 30[32] -1 5[25] -1 58[12] -1 35[20] -1 36[20] -1 69[8] -1 37[16] -1 47[44] -1 74[32] -1 62[70] -1 79[20] -1 110[10] -1 19[30] -1 118[9] -1 57[5] -1 119[10] -1 10[4] -1 139[8] -1 56[7] -1 144[10] -1 65[48] -1 146[18] -1 150[21] -1 66[12] -1 210[30] -1 245[32] -1 11[9] -1 246[2] -1 23[35] -1 27[12] -1 253[4] -1 42[6] -1 255[4] -1 49[20] -1 268[21] -1 6[2] -1 -2  SUtility:907
1[7] -1 10[3] -1 70[9] -1 8[12] -1 15[10] -1 29[6] -1 68[6] -1 17[70] -1 6[10] -1 18[10] -1 30[24] -1 65[6] -1 35[2] -1 36[4] -1 41[8] -1 4[30] -1 23[40] -1 110[6] -1 5[25] -1 19[54] -1 117[5] -1 118[9] -1 119[9] -1 133[16] -1 22[2] -1 25[21] -1 139[2] -1 21[7] -1 143[21] -1 210[10] -1 245[12] -1 16[8] -1 48[18] -1 50[3] -1 246[18] -1 26[8] -1 253[16] -1 32[30] -1 39[6] -1 42[24] -1 255[16] -1 55[27] -1 62[7] -1 268[21] -1 11[2] -1 -2  SUtility:660
1[10] -1 52[7] -1 65[60] -1 2[30] -1 28[35] -1 40[30] -1 8[12] -1 9[20] -1 21[3] -1 41[16] -1 72[63] -1 30[4] -1 4[9] -1 20[18] -1 35[10] -1 36[4] -1 37[6] -1 24[36] -1 46[1] -1 44[6] -1 19[36] -1 45[14] -1 56[4] -1 110[8] -1 18[10] -1 118[9] -1 119[7] -1 11[3] -1 139[8] -1 6[20] -1 143[15] -1 144[15] -1 25[3] -1 210[15] -1 245[24] -1 12[7] -1 246[14] -1 23[5] -1 253[20] -1 31[32] -1 39[6] -1 255[4] -1 50[5] -1 58[14] -1 268[3] -1 -2  SUtility:681
4[27] -1 1[5] -1 44[6] -1 9[8] -1 60[4] -1 15[9] -1 14[30] -1 58[20] -1 17[14] -1 18[25] -1 62[28] -1 28[5] -1 19[30] -1 24[6] -1 29[12] -1 25[24] -1 38[4] -1 30[36] -1 35[18] -1 36[12] -1 41[4] -1 33[18] -1 74[16] -1 6[4] -1 56[2] -1 78[45] -1 79[40] -1 114[14] -1 10[9] -1 16[9] -1 117[7] -1 118[3] -1 20[9] -1 125[27] -1 3[8] -1 7[50] -1 136[18] -1 8[24] -1 141[5] -1 53[9] -1 143[27] -1 52[63] -1 144[50] -1 12[3] -1 219[10] -1 245[16] -1 48[30] -1 51[8] -1 246[2] -1 21[6] -1 26[2] -1 253[40] -1 255[8] -1 256[20] -1 -2  SUtility:929
1[4] -1 5[35] -1 32[30] -1 4[15] -1 35[4] -1 65[18] -1 8[32] -1 34[18] -1 9[10] -1 70[9] -1 15[9] -1 69[7] -1 17[28] -1 18[45] -1 71[6] -1 22[3] -1 10[2] -1 26[4] -1 27[3] -1 28[40] -1 38[18] -1 30[32] -1 33[6] -1 37[10] -1 39[2] -1 66[32] -1 41[12] -1 19[30] -1 29[14] -1 74[4] -1 64[8] -1 79[4] -1 110[10] -1 3[14] -1 31[20] -1 117[1] -1 118[30] -1 43[2] -1 119[5] -1 25[6] -1 132[8] -1 36[6] -1 133[4] -1 44[7] -1 60[24] -1 139[10] -1 2[30] -1 143[15] -1 144[25] -1 218[14] -1 221[8] -1 245[8] -1 13[10] -1 58[6] -1 61[4] -1 246[2] -1 40[12] -1 253[28] -1 20[9] -1 23[45] -1 48[27] -1 52[35] -1 259[20] -1 46[9] -1 261[5] -1 7[50] -1 -2  SUtility:1003
2[20] -1 52[7] -1 64[64] -1 8[20] -1 1[7] -1 21[2] -1 40[30] -1 9[12] -1 66[8] -1 14[15] -1 51[14] -1 17[14] -1 39[7] -1 18[35] -1 28[30] -1 10[6] -1 26[8] -1 41[4] -1 30[36] -1 53[9] -1 35[4] -1 11[10] -1 42[24] -1 110[14] -1 6[10] -1 117[7] -1 118[24] -1 60[16] -1 125[9] -1 15[5] -1 22[5] -1 139[10] -1 32[6] -1 143[24] -1 144[5] -1 146[30] -1 63[30] -1 149[4] -1 34[30] -1 150[15] -1 210[35] -1 245[16] -1 29[14] -1 33[16] -1 246[10] -1 253[32] -1 20[3] -1 25[30] -1 266[24] -1 48[18] -1 -2  SUtility:828
4[30] -1 1[5] -1 47[99] -1 9[4] -1 53[15] -1 28[5] -1 36[16] -1 46[5] -1 14[18] -1 7[15] -1 54[8] -1 72[14] -1 12[9] -1 78[25] -1 79[40] -1 113[10] -1 117[8] -1 118[12] -1 132[4] -1 49[20] -1 50[9] -1 133[10] -1 143[24] -1 145[50] -1 6[8] -1 149[32] -1 150[12] -1 195[8] -1 245[4] -1 21[10] -1 24[12] -1 246[12] -1 8[16] -1 250[6] -1 32[18] -1 41[12] -1 253[16] -1 13[8] -1 17[42] -1 256[20] -1 25[6] -1 30[16] -1 -2  SUtility:713
1[8] -1 59[7] -1 64[64] -1 8[40] -1 9[8] -1 42[9] -1 15[1] -1 61[10] -1 17[56] -1 20[18] -1 18[10] -1 28[40] -1 48[12] -1 29[18] -1 13[7] -1 30[16] -1 35[2] -1 31[32] -1 36[16] -1 63[15] -1 46[4] -1 58[20] -1 53[12] -1 54[3] -1 113[7] -1 40[24] -1 117[5] -1 38[6] -1 118[6] -1 125[30] -1 25[24] -1 132[7] -1 60[8] -1 133[2] -1 41[18] -1 57[15] -1 143[6] -1 32[18] -1 145[20] -1 149[12] -1 150[24] -1 195[18] -1 245[8] -1 246[2] -1 16[10] -1 250[10] -1 45[10] -1 253[24] -1 256[20] -1 34[30] -1 39[3] -1 -2  SUtility:795
1[6] -1 16[9] -1 42[24] -1 4[15] -1 3[18] -1 5[25] -1 8[40] -1 6[2] -1 9[14] -1 63[5] -1 23[25] -1 60[32] -1 80[3] -1 24[42] -1 14[18] -1 26[8] -1 43[18] -1 28[5] -1 30[8] -1 15[2] -1 35[8] -1 10[9] -1 36[12] -1 71[24] -1 110[18] -1 41[12] -1 117[6] -1 118[12] -1 66[4] -1 119[9] -1 120[6] -1 133[14] -1 7[25] -1 136[21] -1 48[3] -1 57[20] -1 139[18] -1 13[5] -1 143[12] -1 144[50] -1 218[8] -1 245[16] -1 39[6] -1 68[21] -1 246[4] -1 11[1] -1 247[1] -1 47[88] -1 49[10] -1 253[16] -1 22[5] -1 59[56] -1 254[36] -1 259[24] -1 55[18] -1 -2  SUtility:917
1[9] -1 97[8] -1 126[27] -1 2[30] -1 11[6] -1 27[3] -1 4[3] -1 10[5] -1 14[18] -1 38[14] -1 53[21] -1 15[5] -1 12[8] -1 19[48] -1 17[63] -1 20[9] -1 18[40] -1 23[10] -1 62[56] -1 108[9] -1 24[24] -1 5[30] -1 51[18] -1 26[14] -1 52[7] -1 121[12] -1 28[30] -1 8[16] -1 56[6] -1 58[12] -1 80[9] -1 86[12] -1 30[24] -1 16[1] -1 49[2] -1 64[16] -1 71[6] -1 93[27] -1 107[32] -1 35[10] -1 9[4] -1 50[9] -1 59[35] -1 72[56] -1 87[30] -1 36[14] -1 39[9] -1 109[9] -1 41[10] -1 44[6] -1 110[10] -1 118[9] -1 61[5] -1 120[6] -1 7[35] -1 132[7] -1 48[18] -1 139[18] -1 47[44] -1 141[1] -1 113[10] -1 143[27] -1 177[60] -1 37[14] -1 219[10] -1 245[12] -1 32[18] -1 103[8] -1 246[16] -1 6[2] -1 82[7] -1 84[2] -1 253[8] -1 21[3] -1 63[50] -1 254[24] -1 67[6] -1 69[3] -1 256[15] -1 75[6] -1 259[16] -1 -2  SUtility:1352
1[5] -1 20[21] -1 109[81] -1 8[40] -1 9[4] -1 117[10] -1 10[10] -1 73[6] -1 79[40] -1 94[40] -1 97[2] -1 13[7] -1 62[14] -1 66[28] -1 15[4] -1 108[2] -1 17[35] -1 67[5] -1 80[24] -1 98[4] -1 18[5] -1 19[18] -1 81[24] -1 22[9] -1 26[2] -1 65[60] -1 24[42] -1 16[7] -1 25[6] -1 27[15] -1 30[32] -1 60[24] -1 35[4] -1 36[6] -1 89[30] -1 48[6] -1 63[30] -1 107[16] -1 53[24] -1 52[63] -1 54[6] -1 113[2] -1 34[36] -1 87[54] -1 78[40] -1 110[20] -1 59[21] -1 118[18] -1 119[5] -1 28[50] -1 124[10] -1 41[2] -1 51[18] -1 132[2] -1 5[25] -1 58[10] -1 139[20] -1 57[50] -1 143[30] -1 64[16] -1 70[24] -1 144[5] -1 91[15] -1 219[16] -1 245[24] -1 246[16] -1 253[12] -1 29[14] -1 84[4] -1 86[18] -1 92[16] -1 260[20] -1 72[63] -1 -2  SUtility:1487
1[1] -1 14[9] -1 50[8] -1 4[12] -1 57[5] -1 69[1] -1 8[36] -1 51[6] -1 9[10] -1 85[24] -1 10[9] -1 67[5] -1 72[7] -1 90[9] -1 91[9] -1 13[4] -1 58[2] -1 61[9] -1 39[7] -1 52[7] -1 15[5] -1 16[4] -1 25[27] -1 82[7] -1 83[14] -1 17[56] -1 26[16] -1 53[12] -1 62[42] -1 73[1] -1 18[15] -1 112[5] -1 19[42] -1 104[30] -1 22[5] -1 12[4] -1 56[6] -1 27[3] -1 29[8] -1 68[15] -1 71[42] -1 30[12] -1 54[9] -1 35[4] -1 55[3] -1 36[18] -1 48[18] -1 60[4] -1 76[2] -1 23[10] -1 81[28] -1 78[20] -1 79[28] -1 102[4] -1 110[18] -1 5[10] -1 115[8] -1 65[48] -1 117[9] -1 118[6] -1 80[30] -1 119[10] -1 7[40] -1 124[7] -1 45[18] -1 132[2] -1 2[35] -1 139[8] -1 6[10] -1 143[12] -1 3[20] -1 64[80] -1 144[5] -1 219[14] -1 245[20] -1 46[1] -1 92[32] -1 246[14] -1 253[24] -1 86[15] -1 260[32] -1 66[20] -1 -2  SUtility:1247
1[3] -1 12[8] -1 47[11] -1 79[36] -1 96[9] -1 4[24] -1 61[2] -1 72[7] -1 8[8] -1 48[24] -1 74[16] -1 9[16] -1 109[36] -1 13[8] -1 68[27] -1 73[4] -1 14[18] -1 42[18] -1 55[30] -1 17[21] -1 56[7] -1 18[30] -1 105[18] -1 19[24] -1 80[21] -1 94[100] -1 22[2] -1 10[2] -1 65[6] -1 26[16] -1 66[24] -1 27[30] -1 28[25] -1 63[20] -1 70[9] -1 30[36] -1 44[9] -1 90[3] -1 35[14] -1 45[2] -1 71[36] -1 36[10] -1 69[4] -1 76[5] -1 23[20] -1 78[35] -1 110[8] -1 113[7] -1 62[70] -1 93[30] -1 117[6] -1 118[18] -1 119[6] -1 24[6] -1 121[28] -1 52[42] -1 132[5] -1 60[4] -1 133[10] -1 139[6] -1 144[20] -1 145[20] -1 57[15] -1 91[9] -1 149[24] -1 40[18] -1 150[27] -1 219[6] -1 3[20] -1 245[8] -1 92[8] -1 101[2] -1 246[12] -1 7[50] -1 253[40] -1 15[6] -1 21[6] -1 89[30] -1 265[4] -1 -2  SUtility:1405
1[9] -1 24[60] -1 40[21] -1 4[18] -1 8[16] -1 16[5] -1 17[14] -1 9[16] -1 63[35] -1 22[5] -1 44[4] -1 26[10] -1 27[15] -1 65[24] -1 30[4] -1 14[21] -1 42[27] -1 35[4] -1 36[16] -1 74[32] -1 45[20] -1 78[25] -1 79[24] -1 64[72] -1 110[12] -1 3[8] -1 25[12] -1 38[4] -1 115[7] -1 43[10] -1 58[20] -1 117[6] -1 10[1] -1 118[30] -1 41[8] -1 123[50] -1 23[20] -1 31[36] -1 125[30] -1 132[10] -1 39[5] -1 139[10] -1 143[3] -1 18[5] -1 144[30] -1 209[9] -1 210[25] -1 245[40] -1 51[4] -1 61[9] -1 253[40] -1 48[24] -1 255[20] -1 11[2] -1 12[9] -1 -2  SUtility:996
1[7] -1 3[20] -1 55[30] -1 4[15] -1 2[5] -1 9[4] -1 58[20] -1 15[2] -1 27[9] -1 37[14] -1 17[70] -1 18[40] -1 22[1] -1 28[5] -1 35[8] -1 26[16] -1 30[12] -1 6[2] -1 24[54] -1 34[18] -1 25[18] -1 36[14] -1 73[10] -1 110[8] -1 12[3] -1 117[8] -1 118[30] -1 124[1] -1 139[20] -1 21[8] -1 143[18] -1 144[10] -1 42[15] -1 210[50] -1 245[12] -1 11[7] -1 32[3] -1 46[3] -1 253[36] -1 43[8] -1 259[40] -1 -2  SUtility:674
1[1] -1 9[18] -1 26[10] -1 4[21] -1 33[8] -1 55[30] -1 8[32] -1 27[30] -1 57[45] -1 30[24] -1 13[6] -1 29[8] -1 35[2] -1 36[18] -1 47[66] -1 114[16] -1 21[5] -1 28[5] -1 117[1] -1 118[6] -1 51[2] -1 124[9] -1 6[12] -1 10[8] -1 132[8] -1 31[36] -1 133[12] -1 139[6] -1 11[2] -1 143[3] -1 144[15] -1 46[2] -1 209[3] -1 3[16] -1 245[28] -1 43[12] -1 52[14] -1 253[4] -1 37[2] -1 40[12] -1 -2  SUtility:558
1[9] -1 15[3] -1 36[2] -1 4[24] -1 37[6] -1 75[48] -1 8[36] -1 6[14] -1 9[10] -1 83[10] -1 13[4] -1 41[2] -1 52[56] -1 17[63] -1 5[35] -1 18[45] -1 84[10] -1 28[40] -1 30[24] -1 29[2] -1 16[8] -1 35[20] -1 10[2] -1 110[20] -1 14[24] -1 113[9] -1 20[24] -1 117[9] -1 118[3] -1 123[50] -1 49[20] -1 124[4] -1 132[10] -1 46[7] -1 78[30] -1 133[6] -1 45[16] -1 53[27] -1 74[4] -1 139[6] -1 143[9] -1 144[50] -1 146[30] -1 149[36] -1 150[30] -1 195[12] -1 245[8] -1 31[4] -1 51[20] -1 54[3] -1 247[2] -1 19[42] -1 21[3] -1 250[12] -1 57[50] -1 253[12] -1 42[24] -1 255[8] -1 11[9] -1 -2  SUtility:1106
1[10] -1 8[40] -1 49[6] -1 9[10] -1 52[14] -1 14[15] -1 17[35] -1 24[6] -1 4[21] -1 26[14] -1 28[5] -1 2[30] -1 30[40] -1 15[3] -1 35[20] -1 3[8] -1 36[20] -1 78[20] -1 110[4] -1 48[18] -1 118[27] -1 120[2] -1 21[7] -1 139[6] -1 39[2] -1 143[18] -1 40[24] -1 245[20] -1 7[30] -1 27[27] -1 253[8] -1 259[4] -1 11[8] -1 265[6] -1 38[16] -1 -2  SUtility:544
1[9] -1 12[7] -1 32[6] -1 8[8] -1 9[16] -1 55[3] -1 14[21] -1 24[18] -1 30[32] -1 13[3] -1 20[15] -1 35[20] -1 36[14] -1 47[66] -1 48[12] -1 53[15] -1 54[5] -1 110[12] -1 27[3] -1 113[10] -1 117[7] -1 28[50] -1 118[18] -1 119[1] -1 21[5] -1 132[10] -1 133[2] -1 5[50] -1 29[6] -1 143[3] -1 2[30] -1 144[35] -1 146[42] -1 31[40] -1 149[32] -1 25[6] -1 150[21] -1 195[14] -1 245[40] -1 6[16] -1 26[16] -1 250[18] -1 39[7] -1 253[20] -1 15[8] -1 268[15] -1 17[49] -1 19[60] -1 -2  SUtility:916
1[4] -1 16[7] -1 19[36] -1 8[40] -1 2[20] -1 20[12] -1 22[7] -1 9[12] -1 31[24] -1 39[10] -1 14[12] -1 32[15] -1 47[77] -1 17[35] -1 28[45] -1 35[14] -1 33[16] -1 53[30] -1 110[6] -1 27[24] -1 113[5] -1 44[9] -1 117[1] -1 118[21] -1 120[8] -1 12[9] -1 143[21] -1 4[9] -1 6[12] -1 34[18] -1 45[12] -1 146[24] -1 7[30] -1 149[32] -1 5[10] -1 29[16] -1 150[24] -1 195[6] -1 245[8] -1 23[15] -1 25[21] -1 250[2] -1 40[30] -1 253[8] -1 255[2] -1 258[20] -1 10[1] -1 -2  SUtility:820
1[1] -1 14[12] -1 47[33] -1 8[20] -1 2[30] -1 9[14] -1 53[9] -1 15[1] -1 12[6] -1 19[36] -1 17[21] -1 10[9] -1 18[10] -1 22[10] -1 48[24] -1 26[20] -1 4[30] -1 27[27] -1 46[2] -1 13[1] -1 54[2] -1 110[6] -1 118[9] -1 6[12] -1 120[4] -1 21[10] -1 24[24] -1 144[5] -1 3[8] -1 191[20] -1 245[32] -1 30[20] -1 252[24] -1 11[9] -1 253[28] -1 16[9] -1 20[30] -1 258[2] -1 5[35] -1 262[4] -1 33[8] -1 39[9] -1 268[3] -1 23[40] -1 -2  SUtility:669
1[3] -1 10[1] -1 27[18] -1 8[32] -1 2[40] -1 9[12] -1 33[2] -1 23[35] -1 26[12] -1 63[10] -1 114[12] -1 118[30] -1 132[10] -1 31[28] -1 32[12] -1 133[8] -1 5[45] -1 143[27] -1 144[15] -1 28[10] -1 146[48] -1 25[24] -1 149[36] -1 7[5] -1 150[27] -1 29[2] -1 184[3] -1 189[6] -1 190[9] -1 245[8] -1 3[20] -1 18[10] -1 253[32] -1 12[9] -1 16[5] -1 258[4] -1 -2  SUtility:610
1[10] -1 14[6] -1 52[70] -1 8[36] -1 2[25] -1 9[6] -1 58[12] -1 15[7] -1 12[4] -1 53[15] -1 17[49] -1 18[15] -1 23[15] -1 13[10] -1 55[27] -1 26[18] -1 27[21] -1 47[77] -1 33[4] -1 50[6] -1 28[15] -1 54[7] -1 63[25] -1 34[42] -1 96[2] -1 39[8] -1 41[10] -1 108[9] -1 109[72] -1 46[8] -1 114[10] -1 115[3] -1 51[16] -1 117[3] -1 118[3] -1 57[35] -1 132[10] -1 133[16] -1 11[1] -1 143[12] -1 144[15] -1 146[30] -1 32[12] -1 149[8] -1 150[6] -1 45[18] -1 184[15] -1 189[54] -1 190[8] -1 56[6] -1 195[6] -1 245[12] -1 4[9] -1 6[2] -1 22[3] -1 250[14] -1 35[16] -1 253[12] -1 20[15] -1 258[12] -1 262[10] -1 -2  SUtility:1023
48[6] -1 7[30] -1 60[40] -1 53[21] -1 5[10] -1 113[7] -1 57[5] -1 117[3] -1 1[2] -1 118[3] -1 120[12] -1 15[3] -1 22[2] -1 132[8] -1 58[20] -1 59[28] -1 143[30] -1 56[1] -1 146[12] -1 10[2] -1 149[4] -1 150[15] -1 168[36] -1 3[2] -1 180[30] -1 191[12] -1 245[8] -1 36[10] -1 43[16] -1 246[2] -1 19[36] -1 26[10] -1 247[8] -1 252[18] -1 8[32] -1 45[12] -1 253[40] -1 17[14] -1 -2  SUtility:550
4[24] -1 1[4] -1 14[3] -1 8[32] -1 15[7] -1 22[6] -1 24[54] -1 20[24] -1 66[36] -1 26[18] -1 28[35] -1 6[8] -1 44[1] -1 35[20] -1 39[9] -1 36[8] -1 9[18] -1 48[15] -1 40[15] -1 59[49] -1 53[21] -1 31[16] -1 54[8] -1 110[6] -1 7[15] -1 111[1] -1 13[3] -1 29[20] -1 117[10] -1 118[18] -1 34[12] -1 120[18] -1 12[7] -1 132[10] -1 61[7] -1 62[56] -1 139[20] -1 16[7] -1 143[30] -1 144[30] -1 170[40] -1 191[20] -1 193[48] -1 209[30] -1 245[24] -1 246[4] -1 2[15] -1 247[10] -1 52[21] -1 252[12] -1 37[16] -1 253[28] -1 43[6] -1 47[11] -1 -2  SUtility:986
2[5] -1 38[6] -1 61[8] -1 4[30] -1 1[10] -1 8[32] -1 31[16] -1 9[12] -1 11[7] -1 13[6] -1 52[14] -1 14[3] -1 28[15] -1 17[35] -1 6[8] -1 29[4] -1 18[45] -1 59[56] -1 22[2] -1 10[7] -1 26[6] -1 27[15] -1 45[10] -1 30[24] -1 35[4] -1 19[12] -1 39[10] -1 36[10] -1 32[24] -1 48[3] -1 33[20] -1 58[20] -1 53[12] -1 110[16] -1 118[9] -1 120[12] -1 132[7] -1 57[45] -1 139[18] -1 3[12] -1 143[9] -1 56[2] -1 144[30] -1 184[18] -1 189[54] -1 190[6] -1 191[40] -1 209[24] -1 245[4] -1 20[9] -1 25[15] -1 246[6] -1 247[1] -1 252[12] -1 37[4] -1 253[28] -1 43[12] -1 -2  SUtility:884
1[7] -1 11[10] -1 24[24] -1 4[12] -1 2[35] -1 5[45] -1 28[5] -1 35[4] -1 8[20] -1 3[12] -1 25[21] -1 9[8] -1 41[18] -1 14[24] -1 23[50] -1 36[8] -1 15[4] -1 43[6] -1 58[20] -1 17[7] -1 20[12] -1 37[14] -1 18[30] -1 65[30] -1 22[7] -1 10[5] -1 26[18] -1 27[30] -1 47[33] -1 29[20] -1 30[24] -1 6[12] -1 39[8] -1 46[3] -1 53[3] -1 110[6] -1 117[5] -1 118[15] -1 42[6] -1 120[16] -1 13[9] -1 132[4] -1 62[14] -1 63[35] -1 133[6] -1 34[24] -1 139[16] -1 143[27] -1 144[25] -1 38[14] -1 40[6] -1 146[24] -1 149[36] -1 150[3] -1 163[24] -1 168[16] -1 21[8] -1 184[27] -1 189[48] -1 190[2] -1 191[28] -1 210[45] -1 245[20] -1 31[20] -1 246[18] -1 247[5] -1 59[35] -1 61[1] -1 252[6] -1 45[14] -1 253[4] -1 50[6] -1 55[24] -1 -2  SUtility:1231
4[15] -1 12[9] -1 15[4] -1 8[20] -1 7[50] -1 9[14] -1 43[10] -1 10[10] -1 30[28] -1 36[2] -1 13[8] -1 16[8] -1 45[18] -1 61[3] -1 14[3] -1 80[15] -1 81[4] -1 17[35] -1 37[4] -1 62[35] -1 22[7] -1 28[20] -1 29[18] -1 38[14] -1 71[42] -1 35[12] -1 39[6] -1 113[4] -1 72[28] -1 118[9] -1 132[4] -1 25[3] -1 79[16] -1 133[4] -1 24[12] -1 143[9] -1 144[5] -1 145[50] -1 73[7] -1 150[18] -1 245[28] -1 23[40] -1 26[2] -1 47[66] -1 55[12] -1 246[14] -1 60[40] -1 67[1] -1 247[9] -1 248[6] -1 57[10] -1 59[63] -1 253[32] -1 31[32] -1 258[10] -1 -2  SUtility:948
4[21] -1 1[7] -1 49[2] -1 9[8] -1 60[24] -1 10[2] -1 69[7] -1 74[12] -1 13[3] -1 41[16] -1 48[6] -1 14[12] -1 22[9] -1 23[25] -1 17[28] -1 12[6] -1 34[60] -1 18[30] -1 31[32] -1 76[2] -1 30[28] -1 47[99] -1 65[18] -1 26[16] -1 45[16] -1 27[15] -1 77[20] -1 36[4] -1 46[9] -1 35[16] -1 3[8] -1 25[12] -1 54[4] -1 110[8] -1 113[2] -1 29[4] -1 68[30] -1 117[4] -1 118[27] -1 70[18] -1 120[14] -1 20[3] -1 132[6] -1 21[7] -1 28[10] -1 72[63] -1 73[3] -1 133[4] -1 37[12] -1 44[7] -1 143[18] -1 144[25] -1 32[12] -1 145[35] -1 149[40] -1 150[27] -1 163[15] -1 168[12] -1 51[16] -1 173[28] -1 209[27] -1 245[24] -1 11[8] -1 62[14] -1 246[20] -1 57[5] -1 247[9] -1 19[24] -1 253[4] -1 258[14] -1 -2  SUtility:1176
2[45] -1 37[4] -1 49[10] -1 4[9] -1 28[10] -1 34[18] -1 8[36] -1 21[2] -1 35[6] -1 9[18] -1 56[10] -1 13[2] -1 32[15] -1 14[18] -1 45[2] -1 15[4] -1 55[6] -1 73[6] -1 17[42] -1 23[35] -1 50[6] -1 18[25] -1 86[3] -1 24[12] -1 1[1] -1 36[4] -1 27[6] -1 41[14] -1 29[2] -1 30[24] -1 40[3] -1 110[20] -1 117[7] -1 31[24] -1 118[27] -1 123[45] -1 10[10] -1 16[8] -1 132[3] -1 71[42] -1 72[49] -1 139[4] -1 42[3] -1 143[27] -1 22[9] -1 144[40] -1 20[30] -1 47[77] -1 51[10] -1 209[18] -1 3[12] -1 245[32] -1 44[6] -1 48[12] -1 246[6] -1 7[45] -1 61[8] -1 68[9] -1 247[8] -1 248[27] -1 54[9] -1 253[4] -1 38[16] -1 258[20] -1 -2  SUtility:1065
2[25] -1 1[2] -1 5[30] -1 39[5] -1 43[14] -1 4[18] -1 46[7] -1 60[28] -1 8[40] -1 31[20] -1 44[5] -1 9[2] -1 15[9] -1 69[1] -1 13[5] -1 14[21] -1 26[8] -1 70[27] -1 87[36] -1 17[28] -1 20[6] -1 32[21] -1 62[49] -1 18[10] -1 52[63] -1 94[20] -1 24[18] -1 11[5] -1 42[21] -1 68[9] -1 88[16] -1 64[72] -1 27[9] -1 48[15] -1 28[25] -1 36[18] -1 53[27] -1 21[10] -1 41[10] -1 110[16] -1 6[2] -1 117[10] -1 118[12] -1 82[8] -1 123[35] -1 132[1] -1 49[4] -1 139[10] -1 30[40] -1 143[21] -1 47[55] -1 144[45] -1 146[36] -1 149[24] -1 150[21] -1 163[6] -1 50[8] -1 209[15] -1 245[16] -1 22[10] -1 23[45] -1 58[12] -1 246[10] -1 73[4] -1 83[8] -1 247[6] -1 65[54] -1 67[7] -1 253[8] -1 258[10] -1 40[15] -1 -2  SUtility:1329
2[45] -1 1[2] -1 5[5] -1 32[9] -1 35[8] -1 53[9] -1 71[36] -1 8[12] -1 24[24] -1 46[1] -1 9[20] -1 11[9] -1 41[2] -1 78[45] -1 13[7] -1 57[25] -1 14[12] -1 75[24] -1 15[9] -1 30[16] -1 17[28] -1 48[12] -1 58[6] -1 18[5] -1 84[6] -1 23[35] -1 55[15] -1 72[35] -1 36[10] -1 80[24] -1 110[4] -1 4[3] -1 22[9] -1 113[5] -1 54[3] -1 70[18] -1 114[14] -1 43[8] -1 117[9] -1 44[8] -1 118[12] -1 73[10] -1 123[10] -1 33[6] -1 39[10] -1 132[2] -1 45[14] -1 52[70] -1 62[56] -1 63[10] -1 133[6] -1 61[4] -1 64[8] -1 139[4] -1 10[6] -1 20[18] -1 143[18] -1 21[4] -1 144[45] -1 27[12] -1 74[28] -1 145[5] -1 146[18] -1 149[8] -1 47[55] -1 150[27] -1 29[10] -1 76[2] -1 209[27] -1 245[36] -1 82[6] -1 88[12] -1 246[20] -1 31[36] -1 248[27] -1 6[20] -1 253[36] -1 255[14] -1 258[16] -1 51[18] -1 -2  SUtility:1323
1[5] -1 25[24] -1 44[3] -1 5[10] -1 9[14] -1 8[16] -1 10[9] -1 45[16] -1 59[21] -1 68[3] -1 79[20] -1 23[5] -1 27[24] -1 48[12] -1 26[4] -1 17[21] -1 66[16] -1 28[5] -1 16[10] -1 22[4] -1 30[8] -1 31[8] -1 62[49] -1 35[20] -1 36[14] -1 69[1] -1 41[2] -1 43[10] -1 6[4] -1 74[24] -1 50[4] -1 60[8] -1 78[35] -1 7[5] -1 110[8] -1 113[1] -1 47[99] -1 117[2] -1 32[15] -1 118[3] -1 127[7] -1 143[24] -1 12[5] -1 144[20] -1 65[48] -1 245[24] -1 246[14] -1 24[60] -1 247[1] -1 61[9] -1 248[12] -1 55[9] -1 56[5] -1 253[28] -1 -2  SUtility:828
15[3] -1 17[21] -1 28[40] -1 14[3] -1 18[20] -1 38[16] -1 24[6] -1 6[2] -1 12[4] -1 43[4] -1 57[20] -1 26[16] -1 1[10] -1 13[1] -1 27[27] -1 59[70] -1 30[24] -1 16[8] -1 35[2] -1 36[2] -1 31[40] -1 44[1] -1 20[21] -1 110[16] -1 118[27] -1 119[6] -1 5[50] -1 9[6] -1 132[2] -1 53[30] -1 54[8] -1 136[3] -1 144[50] -1 209[12] -1 3[4] -1 10[9] -1 245[24] -1 32[21] -1 47[88] -1 50[7] -1 246[20] -1 7[5] -1 247[6] -1 248[9] -1 41[16] -1 42[21] -1 253[36] -1 23[35] -1 29[20] -1 259[40] -1 19[54] -1 -2  SUtility:986
44[4] -1 12[1] -1 16[7] -1 115[1] -1 1[1] -1 20[24] -1 118[15] -1 25[6] -1 245[8] -1 6[18] -1 7[30] -1 24[6] -1 33[16] -1 253[8] -1 17[14] -1 259[8] -1 11[6] -1 13[3] -1 -2  SUtility:176
2[45] -1 41[2] -1 51[18] -1 8[32] -1 36[12] -1 15[9] -1 40[24] -1 17[7] -1 37[8] -1 22[9] -1 19[42] -1 39[1] -1 26[10] -1 27[3] -1 43[4] -1 29[20] -1 35[20] -1 42[24] -1 46[1] -1 53[30] -1 73[9] -1 78[20] -1 12[5] -1 79[12] -1 50[2] -1 110[8] -1 1[5] -1 113[6] -1 117[7] -1 120[16] -1 3[8] -1 6[2] -1 133[6] -1 139[16] -1 143[27] -1 145[20] -1 149[4] -1 38[20] -1 173[8] -1 25[18] -1 191[28] -1 193[42] -1 205[12] -1 245[32] -1 9[4] -1 10[5] -1 30[28] -1 253[24] -1 28[15] -1 259[20] -1 18[30] -1 -2  SUtility:780
15[4] -1 5[15] -1 32[12] -1 17[63] -1 1[5] -1 18[35] -1 35[10] -1 46[8] -1 31[8] -1 53[24] -1 54[5] -1 113[5] -1 4[30] -1 30[16] -1 117[2] -1 118[3] -1 133[10] -1 3[2] -1 29[2] -1 143[6] -1 145[20] -1 149[40] -1 150[12] -1 34[36] -1 168[36] -1 173[16] -1 191[20] -1 193[24] -1 245[40] -1 2[10] -1 20[6] -1 252[21] -1 6[12] -1 9[6] -1 253[20] -1 13[2] -1 -2  SUtility:586
15[10] -1 28[20] -1 39[5] -1 17[7] -1 25[30] -1 21[9] -1 19[24] -1 26[8] -1 23[25] -1 1[5] -1 5[45] -1 6[16] -1 27[21] -1 38[8] -1 30[40] -1 11[10] -1 35[6] -1 36[12] -1 33[4] -1 46[6] -1 37[4] -1 53[15] -1 73[10] -1 18[30] -1 78[15] -1 79[16] -1 110[6] -1 24[24] -1 113[4] -1 117[6] -1 118[27] -1 120[12] -1 2[40] -1 123[10] -1 9[8] -1 133[14] -1 143[9] -1 144[25] -1 145[30] -1 146[36] -1 149[32] -1 150[18] -1 173[28] -1 180[20] -1 191[40] -1 193[12] -1 205[12] -1 245[36] -1 3[20] -1 253[8] -1 16[9] -1 20[15] -1 259[24] -1 8[24] -1 10[4] -1 -2  SUtility:954
36[10] -1 16[9] -1 20[15] -1 46[10] -1 5[35] -1 31[40] -1 53[30] -1 3[4] -1 115[4] -1 1[10] -1 12[2] -1 118[24] -1 133[8] -1 10[3] -1 144[10] -1 146[24] -1 15[10] -1 150[3] -1 18[45] -1 173[40] -1 180[45] -1 19[6] -1 191[20] -1 193[18] -1 245[36] -1 2[5] -1 4[9] -1 22[7] -1 253[12] -1 271[20] -1 6[6] -1 -2  SUtility:520
1[2] -1 34[36] -1 14[6] -1 4[18] -1 17[21] -1 24[42] -1 114[18] -1 30[12] -1 146[54] -1 10[1] -1 16[9] -1 149[20] -1 7[25] -1 150[27] -1 20[12] -1 173[12] -1 13[10] -1 245[8] -1 3[18] -1 253[36] -1 259[16] -1 -2  SUtility:403
2[20] -1 45[20] -1 50[7] -1 4[30] -1 10[2] -1 39[5] -1 8[24] -1 40[6] -1 14[9] -1 5[5] -1 17[56] -1 3[6] -1 28[15] -1 6[16] -1 35[4] -1 47[110] -1 46[10] -1 53[30] -1 54[5] -1 113[9] -1 117[5] -1 1[4] -1 133[20] -1 143[15] -1 146[24] -1 149[32] -1 195[18] -1 245[4] -1 16[8] -1 246[14] -1 19[42] -1 22[10] -1 250[4] -1 253[28] -1 32[24] -1 36[18] -1 259[40] -1 27[15] -1 -2  SUtility:714
4[6] -1 8[40] -1 41[12] -1 1[3] -1 9[18] -1 49[2] -1 14[15] -1 20[24] -1 80[18] -1 17[28] -1 10[2] -1 22[10] -1 19[48] -1 26[4] -1 28[50] -1 50[9] -1 35[6] -1 46[10] -1 34[54] -1 53[30] -1 32[30] -1 71[48] -1 55[21] -1 78[35] -1 51[12] -1 113[6] -1 115[3] -1 29[2] -1 117[10] -1 12[3] -1 30[20] -1 133[18] -1 27[21] -1 195[2] -1 245[24] -1 31[20] -1 44[10] -1 247[3] -1 52[21] -1 54[2] -1 57[25] -1 59[7] -1 63[35] -1 64[8] -1 70[18] -1 250[12] -1 36[12] -1 253[32] -1 23[15] -1 -2  SUtility:864
5[35] -1 18[10] -1 33[12] -1 59[14] -1 60[16] -1 8[8] -1 6[8] -1 57[30] -1 9[12] -1 38[6] -1 13[10] -1 1[3] -1 14[3] -1 34[30] -1 20[12] -1 4[3] -1 22[10] -1 10[9] -1 26[6] -1 36[18] -1 2[45] -1 15[2] -1 67[6] -1 79[40] -1 114[14] -1 120[14] -1 132[7] -1 47[33] -1 48[9] -1 56[9] -1 58[18] -1 143[30] -1 144[10] -1 245[28] -1 41[4] -1 54[1] -1 253[40] -1 254[16] -1 -2  SUtility:581
1[7] -1 55[12] -1 62[14] -1 2[45] -1 28[40] -1 31[36] -1 100[2] -1 116[10] -1 8[28] -1 32[30] -1 63[25] -1 65[30] -1 86[18] -1 9[12] -1 129[3] -1 11[3] -1 118[15] -1 13[6] -1 18[45] -1 61[8] -1 14[24] -1 79[40] -1 98[8] -1 17[49] -1 99[5] -1 140[42] -1 19[54] -1 69[10] -1 90[7] -1 21[3] -1 108[1] -1 122[5] -1 23[25] -1 68[24] -1 26[8] -1 12[2] -1 91[6] -1 27[9] -1 35[8] -1 77[8] -1 117[5] -1 125[24] -1 36[12] -1 85[28] -1 95[24] -1 110[10] -1 57[20] -1 115[4] -1 70[24] -1 126[24] -1 58[16] -1 120[10] -1 7[45] -1 132[9] -1 3[4] -1 6[18] -1 64[48] -1 136[12] -1 139[16] -1 29[18] -1 59[35] -1 143[30] -1 60[20] -1 127[7] -1 245[4] -1 84[4] -1 88[4] -1 107[8] -1 253[24] -1 76[3] -1 82[2] -1 93[3] -1 101[2] -1 128[48] -1 259[16] -1 -2  SUtility:1308
2[50] -1 76[9] -1 79[24] -1 4[3] -1 15[9] -1 27[6] -1 8[12] -1 28[30] -1 48[24] -1 50[5] -1 1[7] -1 22[1] -1 44[2] -1 75[12] -1 24[48] -1 33[6] -1 77[24] -1 26[6] -1 34[12] -1 31[12] -1 43[2] -1 35[14] -1 32[27] -1 36[18] -1 13[1] -1 57[20] -1 71[60] -1 20[6] -1 55[6] -1 78[45] -1 6[14] -1 74[8] -1 110[16] -1 7[20] -1 113[9] -1 17[70] -1 23[10] -1 117[6] -1 118[12] -1 121[16] -1 3[6] -1 123[25] -1 53[24] -1 132[1] -1 72[70] -1 80[12] -1 133[4] -1 18[45] -1 21[7] -1 139[2] -1 51[8] -1 143[18] -1 11[3] -1 52[63] -1 56[5] -1 68[3] -1 144[20] -1 153[54] -1 54[2] -1 69[10] -1 179[5] -1 180[45] -1 245[32] -1 38[16] -1 247[9] -1 9[18] -1 253[32] -1 16[4] -1 29[8] -1 256[40] -1 30[32] -1 289[4] -1 -2  SUtility:1309
2[5] -1 25[27] -1 50[1] -1 4[21] -1 1[5] -1 8[4] -1 17[35] -1 51[16] -1 57[10] -1 9[18] -1 13[9] -1 58[4] -1 63[10] -1 14[6] -1 30[8] -1 18[10] -1 43[2] -1 24[6] -1 22[10] -1 66[16] -1 26[2] -1 15[8] -1 37[8] -1 20[21] -1 53[18] -1 41[20] -1 71[54] -1 79[8] -1 19[42] -1 110[4] -1 118[3] -1 132[4] -1 55[6] -1 56[9] -1 139[20] -1 16[1] -1 143[15] -1 144[50] -1 245[32] -1 62[70] -1 253[4] -1 34[30] -1 39[9] -1 254[24] -1 42[27] -1 46[7] -1 259[36] -1 27[21] -1 265[10] -1 7[10] -1 -2  SUtility:796
4[12] -1 1[1] -1 12[3] -1 8[28] -1 30[16] -1 37[14] -1 9[4] -1 21[4] -1 46[5] -1 51[18] -1 13[6] -1 2[45] -1 18[30] -1 16[1] -1 47[22] -1 23[25] -1 26[12] -1 3[20] -1 27[18] -1 68[9] -1 41[12] -1 17[7] -1 71[30] -1 55[15] -1 79[12] -1 73[8] -1 110[4] -1 113[5] -1 34[42] -1 117[8] -1 20[18] -1 118[27] -1 19[54] -1 49[10] -1 120[10] -1 29[14] -1 132[4] -1 10[9] -1 61[1] -1 62[35] -1 133[12] -1 36[4] -1 136[12] -1 38[8] -1 45[18] -1 143[9] -1 7[20] -1 59[7] -1 144[30] -1 25[21] -1 48[18] -1 209[9] -1 245[24] -1 14[15] -1 54[2] -1 63[30] -1 247[8] -1 249[6] -1 40[18] -1 253[12] -1 32[21] -1 286[10] -1 -2  SUtility:932
2[10] -1 40[18] -1 57[30] -1 8[32] -1 35[14] -1 9[16] -1 17[63] -1 22[5] -1 14[21] -1 46[9] -1 33[6] -1 23[20] -1 44[7] -1 26[16] -1 34[30] -1 73[5] -1 12[1] -1 78[20] -1 1[2] -1 110[20] -1 10[10] -1 20[9] -1 111[5] -1 56[9] -1 114[8] -1 36[6] -1 51[4] -1 117[5] -1 5[5] -1 52[35] -1 118[18] -1 132[5] -1 4[12] -1 7[5] -1 133[10] -1 43[12] -1 136[18] -1 48[3] -1 53[12] -1 139[20] -1 13[4] -1 143[30] -1 54[4] -1 144[25] -1 58[14] -1 245[8] -1 18[40] -1 55[24] -1 255[18] -1 19[54] -1 32[21] -1 256[40] -1 37[16] -1 41[10] -1 -2  SUtility:864
1[8] -1 3[2] -1 2[20] -1 33[20] -1 36[20] -1 55[18] -1 63[10] -1 8[40] -1 4[21] -1 12[2] -1 16[10] -1 51[8] -1 64[16] -1 70[27] -1 9[6] -1 40[27] -1 14[6] -1 35[6] -1 18[15] -1 23[20] -1 27[30] -1 10[8] -1 22[3] -1 46[2] -1 6[2] -1 60[20] -1 69[2] -1 44[5] -1 45[20] -1 28[10] -1 73[9] -1 110[16] -1 111[10] -1 117[1] -1 118[24] -1 39[6] -1 120[20] -1 68[3] -1 132[2] -1 37[18] -1 62[63] -1 139[16] -1 5[50] -1 66[20] -1 143[21] -1 34[24] -1 245[32] -1 31[32] -1 53[9] -1 65[36] -1 247[3] -1 7[20] -1 253[36] -1 21[4] -1 25[24] -1 26[14] -1 41[6] -1 47[33] -1 -2  SUtility:956
1[5] -1 28[30] -1 44[9] -1 8[20] -1 15[2] -1 9[6] -1 55[18] -1 29[2] -1 32[24] -1 17[14] -1 18[20] -1 45[20] -1 24[18] -1 22[8] -1 34[60] -1 26[6] -1 14[21] -1 27[15] -1 51[16] -1 35[6] -1 36[20] -1 42[9] -1 54[1] -1 115[5] -1 20[18] -1 40[3] -1 117[8] -1 13[4] -1 118[12] -1 120[20] -1 23[35] -1 30[24] -1 132[7] -1 3[8] -1 33[20] -1 133[8] -1 21[7] -1 143[15] -1 31[4] -1 144[35] -1 7[30] -1 146[18] -1 149[40] -1 4[30] -1 150[21] -1 53[24] -1 173[12] -1 245[16] -1 246[16] -1 248[15] -1 253[20] -1 255[10] -1 43[12] -1 -2  SUtility:847
2[45] -1 14[27] -1 23[15] -1 8[8] -1 9[10] -1 36[20] -1 48[21] -1 28[10] -1 50[1] -1 59[42] -1 24[54] -1 39[2] -1 51[2] -1 26[16] -1 27[24] -1 64[24] -1 17[14] -1 20[24] -1 35[12] -1 11[4] -1 115[9] -1 52[14] -1 117[7] -1 13[5] -1 118[21] -1 120[4] -1 32[30] -1 40[15] -1 132[5] -1 43[4] -1 143[27] -1 16[4] -1 25[21] -1 38[8] -1 144[25] -1 56[6] -1 146[24] -1 53[3] -1 149[16] -1 150[9] -1 68[9] -1 173[4] -1 34[48] -1 245[32] -1 49[12] -1 246[8] -1 21[3] -1 248[21] -1 37[2] -1 253[20] -1 29[12] -1 255[16] -1 55[12] -1 58[4] -1 -2  SUtility:835
2[40] -1 1[2] -1 22[2] -1 8[32] -1 38[10] -1 47[66] -1 9[14] -1 30[28] -1 63[50] -1 74[4] -1 113[7] -1 61[5] -1 117[9] -1 118[15] -1 120[16] -1 51[10] -1 60[28] -1 132[9] -1 65[42] -1 133[18] -1 27[9] -1 143[18] -1 20[12] -1 144[50] -1 146[12] -1 28[5] -1 50[8] -1 149[36] -1 150[27] -1 173[40] -1 37[20] -1 245[8] -1 44[2] -1 49[8] -1 246[12] -1 16[3] -1 23[45] -1 248[18] -1 36[2] -1 39[10] -1 253[36] -1 31[36] -1 255[10] -1 56[3] -1 -2  SUtility:837
8[8] -1 24[54] -1 35[18] -1 9[4] -1 57[35] -1 71[48] -1 37[10] -1 55[27] -1 26[4] -1 25[24] -1 27[30] -1 67[4] -1 34[24] -1 36[6] -1 58[20] -1 69[9] -1 113[5] -1 32[15] -1 48[12] -1 114[20] -1 117[9] -1 16[6] -1 118[3] -1 65[36] -1 120[6] -1 56[4] -1 132[9] -1 59[70] -1 60[40] -1 139[16] -1 28[15] -1 143[3] -1 20[27] -1 144[40] -1 41[12] -1 66[16] -1 146[18] -1 149[36] -1 14[24] -1 150[18] -1 173[36] -1 40[30] -1 45[16] -1 245[8] -1 49[8] -1 246[20] -1 23[10] -1 248[6] -1 39[2] -1 43[8] -1 253[24] -1 255[8] -1 53[24] -1 63[20] -1 -2  SUtility:1005
1[3] -1 35[10] -1 36[12] -1 2[40] -1 12[10] -1 54[10] -1 106[10] -1 8[36] -1 13[10] -1 38[12] -1 23[10] -1 69[4] -1 80[18] -1 24[6] -1 57[35] -1 58[10] -1 26[10] -1 37[6] -1 59[21] -1 27[3] -1 89[6] -1 101[7] -1 67[1] -1 104[30] -1 108[2] -1 39[4] -1 109[54] -1 91[30] -1 110[12] -1 16[6] -1 117[2] -1 118[15] -1 70[6] -1 120[8] -1 50[2] -1 55[12] -1 132[2] -1 33[8] -1 34[42] -1 43[2] -1 45[16] -1 133[8] -1 32[24] -1 136[12] -1 66[20] -1 139[14] -1 42[3] -1 60[40] -1 143[30] -1 46[9] -1 61[2] -1 144[40] -1 78[20] -1 163[9] -1 179[9] -1 22[6] -1 180[10] -1 209[24] -1 53[27] -1 211[40] -1 246[10] -1 247[10] -1 72[42] -1 84[6] -1 253[24] -1 -2  SUtility:982
8[16] -1 36[16] -1 44[4] -1 9[10] -1 68[3] -1 83[2] -1 13[5] -1 77[20] -1 15[9] -1 53[3] -1 63[5] -1 17[35] -1 35[6] -1 64[64] -1 18[45] -1 87[36] -1 21[10] -1 70[12] -1 79[28] -1 24[18] -1 46[9] -1 26[2] -1 65[18] -1 27[18] -1 98[2] -1 23[20] -1 80[3] -1 11[1] -1 45[16] -1 39[7] -1 76[9] -1 78[25] -1 71[30] -1 97[6] -1 110[14] -1 10[10] -1 60[12] -1 115[2] -1 117[1] -1 3[20] -1 67[10] -1 118[6] -1 62[63] -1 120[4] -1 40[24] -1 132[8] -1 4[30] -1 6[4] -1 31[32] -1 32[15] -1 82[2] -1 133[10] -1 28[15] -1 136[24] -1 139[14] -1 16[6] -1 143[21] -1 1[9] -1 29[18] -1 33[4] -1 61[6] -1 144[5] -1 86[15] -1 163[3] -1 25[3] -1 174[45] -1 179[4] -1 22[5] -1 66[4] -1 180[50] -1 210[5] -1 41[4] -1 58[14] -1 211[40] -1 227[20] -1 73[10] -1 230[12] -1 231[8] -1 246[16] -1 247[2] -1 253[40] -1 -2  SUtility:1202
1[9] -1 74[28] -1 76[6] -1 8[40] -1 13[3] -1 34[30] -1 67[8] -1 9[8] -1 35[4] -1 39[5] -1 86[15] -1 69[2] -1 15[9] -1 54[2] -1 62[63] -1 17[49] -1 36[14] -1 63[15] -1 18[25] -1 22[9] -1 72[70] -1 24[24] -1 60[16] -1 26[10] -1 43[4] -1 61[3] -1 27[27] -1 53[12] -1 82[9] -1 44[2] -1 45[10] -1 40[6] -1 87[6] -1 78[5] -1 79[36] -1 98[4] -1 110[10] -1 12[5] -1 117[2] -1 6[16] -1 118[24] -1 124[5] -1 47[44] -1 56[3] -1 132[9] -1 4[12] -1 31[8] -1 33[16] -1 66[4] -1 88[16] -1 133[4] -1 28[30] -1 139[8] -1 16[1] -1 19[42] -1 143[6] -1 20[12] -1 29[4] -1 64[32] -1 144[20] -1 11[9] -1 96[6] -1 163[6] -1 174[25] -1 83[14] -1 179[7] -1 68[24] -1 180[45] -1 209[3] -1 41[20] -1 211[40] -1 227[12] -1 71[54] -1 230[42] -1 65[42] -1 231[1] -1 232[2] -1 80[6] -1 235[100] -1 85[16] -1 246[12] -1 247[4] -1 253[16] -1 84[10] -1 -2  SUtility:1437
8[28] -1 15[8] -1 19[6] -1 9[18] -1 37[14] -1 42[27] -1 13[4] -1 54[7] -1 76[5] -1 17[70] -1 46[1] -1 18[40] -1 81[12] -1 22[5] -1 72[63] -1 23[45] -1 3[2] -1 4[21] -1 24[12] -1 67[10] -1 26[4] -1 1[6] -1 45[2] -1 68[27] -1 27[3] -1 14[9] -1 90[10] -1 35[14] -1 7[30] -1 36[18] -1 62[14] -1 44[5] -1 28[10] -1 108[6] -1 109[72] -1 78[30] -1 86[27] -1 110[6] -1 5[25] -1 43[18] -1 117[6] -1 118[15] -1 55[3] -1 120[14] -1 29[2] -1 132[7] -1 2[20] -1 133[20] -1 12[4] -1 136[12] -1 73[10] -1 139[4] -1 143[6] -1 144[10] -1 52[14] -1 77[40] -1 163[3] -1 30[16] -1 174[30] -1 80[30] -1 179[7] -1 180[5] -1 34[12] -1 210[5] -1 211[28] -1 25[12] -1 246[6] -1 31[24] -1 247[6] -1 253[4] -1 59[35] -1 255[6] -1 41[14] -1 -2  SUtility:1164
10[4] -1 9[6] -1 31[20] -1 17[63] -1 2[50] -1 18[10] -1 37[12] -1 70[9] -1 11[7] -1 42[3] -1 78[5] -1 6[20] -1 173[16] -1 34[24] -1 245[8] -1 25[24] -1 254[36] -1 16[7] -1 22[5] -1 -2  SUtility:329
15[10] -1 29[6] -1 40[24] -1 17[70] -1 18[15] -1 53[6] -1 24[12] -1 20[18] -1 41[8] -1 26[2] -1 8[24] -1 27[9] -1 28[25] -1 58[6] -1 61[1] -1 35[4] -1 10[8] -1 21[3] -1 36[8] -1 32[9] -1 38[18] -1 44[7] -1 5[40] -1 45[2] -1 110[14] -1 115[3] -1 25[24] -1 117[2] -1 118[24] -1 52[70] -1 124[8] -1 7[20] -1 12[3] -1 132[6] -1 1[2] -1 2[20] -1 139[2] -1 16[10] -1 19[18] -1 143[27] -1 144[35] -1 187[25] -1 189[6] -1 13[9] -1 190[1] -1 33[10] -1 245[24] -1 246[14] -1 31[24] -1 247[4] -1 9[18] -1 22[1] -1 -2  SUtility:759
1[7] -1 41[2] -1 58[14] -1 2[20] -1 11[5] -1 24[54] -1 4[12] -1 74[20] -1 78[30] -1 8[40] -1 32[18] -1 59[70] -1 9[14] -1 30[24] -1 13[2] -1 39[7] -1 68[12] -1 17[49] -1 27[24] -1 18[10] -1 75[12] -1 25[18] -1 26[20] -1 35[6] -1 31[40] -1 36[12] -1 54[3] -1 67[7] -1 76[6] -1 49[10] -1 44[7] -1 79[16] -1 110[18] -1 23[45] -1 117[5] -1 3[10] -1 118[6] -1 28[50] -1 120[8] -1 38[2] -1 43[10] -1 123[30] -1 19[30] -1 139[6] -1 143[30] -1 6[18] -1 12[9] -1 16[1] -1 22[9] -1 144[40] -1 163[12] -1 184[6] -1 20[21] -1 21[8] -1 189[42] -1 190[7] -1 210[50] -1 245[28] -1 51[6] -1 66[20] -1 246[2] -1 33[12] -1 37[18] -1 247[6] -1 46[6] -1 248[18] -1 272[10] -1 -2  SUtility:1190
1[10] -1 23[15] -1 43[12] -1 8[40] -1 9[16] -1 55[27] -1 24[42] -1 12[7] -1 44[4] -1 26[12] -1 27[30] -1 58[20] -1 110[12] -1 6[18] -1 41[10] -1 117[6] -1 118[18] -1 51[8] -1 124[10] -1 15[5] -1 132[9] -1 2[20] -1 139[6] -1 10[3] -1 143[6] -1 7[10] -1 144[50] -1 5[30] -1 163[21] -1 11[5] -1 17[49] -1 179[7] -1 180[10] -1 20[27] -1 184[30] -1 13[2] -1 189[36] -1 190[7] -1 21[9] -1 199[10] -1 45[6] -1 202[42] -1 52[21] -1 210[5] -1 18[25] -1 245[28] -1 30[32] -1 32[9] -1 35[14] -1 39[7] -1 248[27] -1 262[20] -1 40[9] -1 278[2] -1 -2  SUtility:916
1[4] -1 26[18] -1 50[5] -1 8[16] -1 11[4] -1 9[12] -1 60[36] -1 14[27] -1 29[4] -1 55[9] -1 17[21] -1 19[42] -1 18[50] -1 62[28] -1 110[18] -1 10[5] -1 49[4] -1 117[3] -1 4[27] -1 118[6] -1 59[63] -1 124[8] -1 133[8] -1 6[2] -1 139[16] -1 54[9] -1 143[18] -1 7[20] -1 144[45] -1 163[30] -1 20[27] -1 199[5] -1 52[35] -1 201[4] -1 202[30] -1 245[20] -1 40[18] -1 43[18] -1 46[1] -1 53[3] -1 246[10] -1 30[20] -1 34[6] -1 248[15] -1 15[8] -1 -2  SUtility:778
8[24] -1 3[20] -1 17[56] -1 9[2] -1 38[4] -1 50[8] -1 14[12] -1 1[1] -1 7[15] -1 18[20] -1 20[24] -1 35[16] -1 16[1] -1 36[16] -1 49[4] -1 113[4] -1 55[9] -1 117[3] -1 118[27] -1 62[28] -1 123[40] -1 10[10] -1 132[6] -1 59[14] -1 61[4] -1 133[2] -1 57[25] -1 143[15] -1 2[15] -1 58[6] -1 144[10] -1 63[40] -1 145[15] -1 11[8] -1 39[8] -1 149[8] -1 150[30] -1 171[15] -1 13[1] -1 195[2] -1 197[10] -1 198[28] -1 245[36] -1 47[99] -1 248[30] -1 250[16] -1 23[25] -1 27[6] -1 -2  SUtility:818
1[4] -1 14[27] -1 18[35] -1 8[4] -1 19[18] -1 22[5] -1 9[18] -1 45[14] -1 52[21] -1 35[12] -1 13[6] -1 36[14] -1 44[8] -1 51[18] -1 47[88] -1 28[40] -1 53[30] -1 15[5] -1 54[7] -1 113[8] -1 12[9] -1 115[9] -1 6[14] -1 117[9] -1 7[50] -1 118[30] -1 56[2] -1 124[7] -1 132[8] -1 49[8] -1 50[1] -1 133[12] -1 143[18] -1 144[30] -1 46[8] -1 145[50] -1 39[1] -1 149[8] -1 150[6] -1 171[30] -1 38[20] -1 195[20] -1 197[3] -1 5[35] -1 198[4] -1 245[12] -1 33[6] -1 247[10] -1 17[14] -1 250[12] -1 23[40] -1 25[30] -1 262[20] -1 41[6] -1 -2  SUtility:924
2[30] -1 23[45] -1 29[6] -1 50[5] -1 57[40] -1 8[16] -1 10[2] -1 45[2] -1 13[10] -1 22[10] -1 40[6] -1 15[6] -1 1[8] -1 12[9] -1 17[49] -1 18[10] -1 54[10] -1 24[54] -1 27[3] -1 35[16] -1 4[9] -1 11[4] -1 36[12] -1 25[24] -1 110[18] -1 9[2] -1 113[10] -1 16[8] -1 19[42] -1 117[8] -1 118[12] -1 124[2] -1 3[4] -1 132[10] -1 47[33] -1 133[18] -1 139[18] -1 143[9] -1 5[5] -1 144[25] -1 146[12] -1 149[8] -1 150[12] -1 245[24] -1 37[10] -1 246[12] -1 30[28] -1 34[54] -1 247[9] -1 259[24] -1 21[8] -1 -2  SUtility:811
14[18] -1 1[9] -1 3[18] -1 24[48] -1 41[6] -1 17[70] -1 19[54] -1 18[5] -1 13[7] -1 47[88] -1 23[25] -1 28[15] -1 26[6] -1 27[12] -1 115[4] -1 20[3] -1 117[7] -1 118[9] -1 40[3] -1 124[7] -1 9[2] -1 132[3] -1 2[30] -1 133[6] -1 15[2] -1 143[30] -1 8[40] -1 12[2] -1 144[20] -1 30[40] -1 146[30] -1 25[24] -1 149[20] -1 150[6] -1 29[4] -1 245[40] -1 254[28] -1 -2  SUtility:741
2[10] -1 22[4] -1 26[4] -1 4[18] -1 12[2] -1 16[7] -1 8[40] -1 5[35] -1 17[70] -1 9[18] -1 29[10] -1 14[15] -1 13[9] -1 31[24] -1 58[2] -1 67[9] -1 56[4] -1 18[10] -1 37[8] -1 73[1] -1 19[30] -1 52[28] -1 54[9] -1 24[42] -1 42[24] -1 27[9] -1 34[54] -1 60[40] -1 41[6] -1 25[27] -1 44[8] -1 3[18] -1 45[20] -1 35[10] -1 53[18] -1 59[7] -1 78[30] -1 46[1] -1 79[16] -1 110[2] -1 11[4] -1 113[5] -1 32[15] -1 80[9] -1 117[2] -1 120[12] -1 43[20] -1 68[24] -1 132[1] -1 28[30] -1 69[9] -1 72[63] -1 133[10] -1 30[16] -1 66[24] -1 139[14] -1 143[24] -1 144[15] -1 75[42] -1 210[5] -1 227[16] -1 65[54] -1 232[10] -1 246[6] -1 61[6] -1 247[2] -1 33[20] -1 253[8] -1 38[4] -1 40[24] -1 -2  SUtility:1193
4[18] -1 13[8] -1 18[40] -1 8[8] -1 2[30] -1 9[2] -1 23[30] -1 14[15] -1 43[20] -1 66[40] -1 17[28] -1 39[5] -1 71[48] -1 22[9] -1 51[4] -1 65[60] -1 26[2] -1 27[18] -1 72[7] -1 41[6] -1 12[9] -1 44[4] -1 45[10] -1 30[12] -1 68[24] -1 57[40] -1 78[10] -1 79[28] -1 110[4] -1 24[12] -1 113[10] -1 31[32] -1 117[2] -1 25[24] -1 120[8] -1 69[10] -1 132[6] -1 1[2] -1 70[24] -1 133[10] -1 37[4] -1 139[10] -1 143[27] -1 5[15] -1 38[4] -1 40[30] -1 52[42] -1 56[6] -1 67[7] -1 144[25] -1 3[14] -1 210[45] -1 227[20] -1 232[18] -1 246[20] -1 59[35] -1 247[3] -1 32[6] -1 253[36] -1 36[16] -1 -2  SUtility:1062
5[50] -1 6[14] -1 11[10] -1 8[20] -1 1[7] -1 9[20] -1 16[1] -1 20[30] -1 40[9] -1 42[21] -1 26[18] -1 36[8] -1 27[3] -1 45[12] -1 41[8] -1 7[50] -1 22[2] -1 44[6] -1 2[40] -1 72[14] -1 46[6] -1 54[9] -1 78[15] -1 79[36] -1 60[40] -1 110[20] -1 114[16] -1 31[28] -1 65[18] -1 117[8] -1 118[27] -1 25[27] -1 139[6] -1 143[6] -1 144[35] -1 24[24] -1 175[30] -1 209[6] -1 246[10] -1 21[10] -1 35[4] -1 253[20] -1 49[16] -1 -2  SUtility:760
1[3] -1 2[35] -1 27[6] -1 34[60] -1 68[27] -1 70[3] -1 4[27] -1 13[8] -1 19[48] -1 8[40] -1 20[3] -1 62[49] -1 9[4] -1 40[18] -1 42[6] -1 53[15] -1 24[36] -1 31[28] -1 26[20] -1 7[5] -1 39[8] -1 35[2] -1 58[10] -1 41[12] -1 44[6] -1 45[14] -1 110[6] -1 11[6] -1 29[20] -1 113[9] -1 37[2] -1 117[4] -1 118[27] -1 32[3] -1 132[2] -1 3[14] -1 139[20] -1 16[2] -1 143[21] -1 30[4] -1 38[2] -1 144[15] -1 6[4] -1 48[15] -1 210[35] -1 246[10] -1 18[10] -1 28[10] -1 46[7] -1 253[16] -1 50[3] -1 -2  SUtility:760
4[15] -1 7[30] -1 55[21] -1 8[16] -1 3[18] -1 9[14] -1 69[9] -1 20[15] -1 48[12] -1 67[3] -1 24[36] -1 11[7] -1 41[16] -1 26[20] -1 6[16] -1 42[9] -1 27[21] -1 73[9] -1 114[16] -1 47[110] -1 80[9] -1 117[10] -1 39[9] -1 132[7] -1 1[5] -1 2[20] -1 77[32] -1 78[30] -1 133[20] -1 45[2] -1 59[28] -1 143[15] -1 5[40] -1 43[2] -1 74[20] -1 144[35] -1 72[28] -1 245[40] -1 56[1] -1 246[18] -1 19[18] -1 34[18] -1 253[32] -1 46[4] -1 51[10] -1 -2  SUtility:866
5[10] -1 1[7] -1 52[42] -1 9[20] -1 60[28] -1 11[10] -1 47[44] -1 17[49] -1 43[14] -1 24[24] -1 8[20] -1 26[4] -1 4[18] -1 27[15] -1 29[2] -1 37[4] -1 56[6] -1 44[4] -1 45[10] -1 114[18] -1 117[5] -1 143[15] -1 35[20] -1 144[10] -1 50[9] -1 57[35] -1 245[4] -1 42[30] -1 246[4] -1 12[1] -1 21[9] -1 253[20] -1 -2  SUtility:511
1[3] -1 29[6] -1 39[6] -1 8[16] -1 22[3] -1 9[12] -1 49[18] -1 31[40] -1 26[12] -1 19[48] -1 27[24] -1 68[30] -1 32[9] -1 40[6] -1 78[40] -1 21[9] -1 79[16] -1 55[15] -1 114[6] -1 24[36] -1 41[12] -1 117[3] -1 118[9] -1 45[6] -1 132[9] -1 43[16] -1 44[8] -1 136[9] -1 28[20] -1 143[15] -1 23[40] -1 42[27] -1 144[15] -1 246[8] -1 253[12] -1 33[10] -1 -2  SUtility:574
1[3] -1 34[36] -1 47[11] -1 8[40] -1 26[6] -1 9[6] -1 55[24] -1 21[6] -1 35[2] -1 41[14] -1 10[7] -1 27[12] -1 62[42] -1 11[3] -1 33[4] -1 36[4] -1 51[10] -1 60[12] -1 68[3] -1 37[8] -1 78[25] -1 24[42] -1 79[8] -1 64[16] -1 113[9] -1 30[36] -1 45[12] -1 114[20] -1 117[8] -1 118[18] -1 65[42] -1 136[18] -1 246[10] -1 23[45] -1 253[8] -1 -2  SUtility:570
5[50] -1 1[2] -1 39[7] -1 67[10] -1 68[21] -1 8[4] -1 60[12] -1 9[14] -1 44[9] -1 14[27] -1 57[5] -1 17[7] -1 40[12] -1 18[25] -1 64[64] -1 24[48] -1 45[12] -1 52[63] -1 26[16] -1 38[16] -1 27[3] -1 59[49] -1 114[6] -1 132[3] -1 54[2] -1 56[3] -1 143[18] -1 144[15] -1 61[1] -1 174[30] -1 50[7] -1 246[6] -1 12[7] -1 37[10] -1 253[40] -1 43[20] -1 -2  SUtility:644
4[18] -1 8[36] -1 52[56] -1 64[64] -1 110[6] -1 1[8] -1 53[12] -1 111[9] -1 124[8] -1 21[4] -1 78[25] -1 83[6] -1 22[3] -1 66[8] -1 24[36] -1 45[10] -1 26[12] -1 46[3] -1 67[5] -1 27[24] -1 100[3] -1 72[63] -1 69[1] -1 89[21] -1 79[16] -1 101[1] -1 120[18] -1 65[54] -1 132[10] -1 5[25] -1 7[40] -1 33[12] -1 39[6] -1 84[2] -1 86[30] -1 119[3] -1 136[3] -1 41[6] -1 62[42] -1 117[7] -1 141[8] -1 123[45] -1 127[10] -1 143[18] -1 10[2] -1 32[24] -1 40[18] -1 63[10] -1 87[30] -1 118[3] -1 121[4] -1 170[12] -1 70[6] -1 81[24] -1 177[24] -1 88[24] -1 179[6] -1 82[8] -1 181[6] -1 189[60] -1 190[8] -1 91[24] -1 245[20] -1 58[18] -1 99[3] -1 105[24] -1 249[20] -1 20[30] -1 253[28] -1 90[6] -1 -2  SUtility:1239
5[40] -1 9[8] -1 84[1] -1 8[32] -1 1[1] -1 105[21] -1 14[18] -1 17[63] -1 19[60] -1 45[16] -1 66[20] -1 39[1] -1 18[50] -1 27[27] -1 75[42] -1 44[4] -1 63[30] -1 22[10] -1 33[20] -1 34[6] -1 26[6] -1 10[9] -1 20[9] -1 35[2] -1 29[18] -1 48[21] -1 65[60] -1 42[9] -1 36[4] -1 74[8] -1 113[6] -1 85[8] -1 118[3] -1 132[9] -1 67[6] -1 68[15] -1 143[12] -1 6[2] -1 69[10] -1 72[56] -1 144[25] -1 170[32] -1 40[30] -1 60[12] -1 173[8] -1 177[12] -1 179[1] -1 61[3] -1 180[15] -1 181[60] -1 64[48] -1 189[54] -1 190[8] -1 245[16] -1 76[4] -1 81[28] -1 87[24] -1 95[15] -1 249[10] -1 16[10] -1 23[50] -1 253[28] -1 -2  SUtility:1236
5[30] -1 6[8] -1 83[14] -1 8[12] -1 1[3] -1 9[10] -1 101[5] -1 14[30] -1 16[1] -1 17[56] -1 43[4] -1 65[42] -1 37[16] -1 18[40] -1 24[42] -1 74[32] -1 19[6] -1 15[7] -1 63[5] -1 22[6] -1 30[28] -1 31[32] -1 26[12] -1 32[6] -1 27[27] -1 73[6] -1 35[10] -1 39[8] -1 46[10] -1 88[16] -1 97[8] -1 36[14] -1 66[24] -1 44[10] -1 61[7] -1 78[25] -1 38[2] -1 79[4] -1 70[3] -1 113[5] -1 132[8] -1 64[32] -1 136[15] -1 143[15] -1 144[15] -1 170[36] -1 173[8] -1 10[1] -1 181[18] -1 62[42] -1 189[18] -1 190[3] -1 245[12] -1 86[18] -1 93[9] -1 249[18] -1 20[18] -1 253[12] -1 -2  SUtility:924
5[10] -1 1[3] -1 58[2] -1 9[2] -1 75[54] -1 14[30] -1 37[4] -1 40[6] -1 72[56] -1 76[8] -1 17[14] -1 33[2] -1 59[28] -1 18[35] -1 44[6] -1 82[4] -1 19[30] -1 34[54] -1 26[6] -1 27[18] -1 56[5] -1 43[18] -1 113[4] -1 117[1] -1 132[2] -1 45[20] -1 46[2] -1 78[40] -1 80[9] -1 136[6] -1 12[4] -1 143[12] -1 47[77] -1 144[50] -1 64[40] -1 173[12] -1 177[36] -1 181[24] -1 38[8] -1 189[30] -1 30[32] -1 190[5] -1 245[28] -1 22[1] -1 25[15] -1 73[10] -1 246[2] -1 48[30] -1 54[3] -1 247[1] -1 253[28] -1 41[20] -1 -2  SUtility:947
4[12] -1 1[2] -1 44[3] -1 8[16] -1 77[20] -1 80[6] -1 9[10] -1 55[9] -1 20[30] -1 26[10] -1 49[12] -1 24[60] -1 17[35] -1 61[1] -1 63[50] -1 2[45] -1 18[40] -1 57[35] -1 27[27] -1 70[6] -1 31[40] -1 15[4] -1 35[16] -1 69[6] -1 36[4] -1 25[18] -1 52[14] -1 59[49] -1 60[32] -1 113[2] -1 81[4] -1 117[7] -1 132[2] -1 51[8] -1 53[27] -1 141[6] -1 79[36] -1 143[12] -1 50[10] -1 75[30] -1 144[35] -1 153[24] -1 23[30] -1 245[40] -1 14[27] -1 73[7] -1 253[16] -1 -2  SUtility:935
1[9] -1 109[27] -1 110[2] -1 2[35] -1 34[30] -1 37[14] -1 4[12] -1 53[12] -1 72[42] -1 5[15] -1 10[1] -1 21[10] -1 8[40] -1 22[2] -1 38[18] -1 101[3] -1 9[2] -1 86[3] -1 14[15] -1 66[20] -1 75[48] -1 17[56] -1 59[35] -1 18[10] -1 81[16] -1 19[18] -1 24[30] -1 87[42] -1 90[2] -1 26[12] -1 30[36] -1 76[3] -1 27[12] -1 93[6] -1 114[16] -1 132[1] -1 6[14] -1 143[12] -1 12[3] -1 144[50] -1 78[25] -1 170[20] -1 56[3] -1 177[18] -1 64[16] -1 179[8] -1 60[12] -1 181[18] -1 69[1] -1 189[6] -1 190[1] -1 245[8] -1 25[30] -1 84[1] -1 100[6] -1 253[40] -1 74[4] -1 -2  SUtility:951
1[10] -1 71[60] -1 73[4] -1 4[24] -1 9[16] -1 30[24] -1 8[28] -1 53[18] -1 37[8] -1 14[3] -1 42[9] -1 68[9] -1 17[21] -1 36[4] -1 18[50] -1 20[12] -1 45[8] -1 67[8] -1 24[24] -1 26[18] -1 5[25] -1 27[18] -1 63[45] -1 65[30] -1 62[7] -1 114[10] -1 117[9] -1 132[1] -1 70[3] -1 143[24] -1 66[20] -1 144[20] -1 49[8] -1 58[14] -1 245[16] -1 44[5] -1 48[15] -1 246[14] -1 29[14] -1 253[4] -1 33[18] -1 -2  SUtility:678
2[50] -1 59[21] -1 62[7] -1 4[30] -1 1[9] -1 21[10] -1 8[32] -1 52[56] -1 9[20] -1 27[9] -1 10[7] -1 13[9] -1 16[7] -1 17[14] -1 18[30] -1 25[27] -1 23[35] -1 22[8] -1 41[6] -1 48[12] -1 26[20] -1 14[6] -1 35[14] -1 30[36] -1 54[8] -1 120[4] -1 132[8] -1 50[5] -1 51[16] -1 133[12] -1 6[12] -1 143[3] -1 7[10] -1 144[50] -1 177[42] -1 181[30] -1 189[30] -1 190[9] -1 245[12] -1 32[15] -1 34[6] -1 246[20] -1 3[18] -1 253[4] -1 12[1] -1 24[24] -1 -2  SUtility:814
1[5] -1 62[7] -1 65[36] -1 4[6] -1 22[2] -1 8[20] -1 49[14] -1 9[14] -1 28[25] -1 19[30] -1 44[5] -1 57[5] -1 24[42] -1 11[7] -1 21[1] -1 26[20] -1 7[30] -1 38[18] -1 27[15] -1 63[10] -1 36[4] -1 114[18] -1 23[15] -1 117[9] -1 132[3] -1 59[49] -1 61[3] -1 143[15] -1 144[45] -1 245[40] -1 34[6] -1 37[2] -1 41[18] -1 53[18] -1 246[12] -1 10[2] -1 253[32] -1 -2  SUtility:603
10[1] -1 30[8] -1 60[4] -1 17[21] -1 25[9] -1 18[35] -1 68[9] -1 22[7] -1 24[6] -1 26[14] -1 42[24] -1 51[10] -1 15[5] -1 35[14] -1 27[12] -1 33[6] -1 66[40] -1 29[20] -1 34[48] -1 48[18] -1 78[25] -1 23[15] -1 44[4] -1 79[24] -1 39[7] -1 110[12] -1 7[35] -1 117[3] -1 2[30] -1 118[24] -1 13[10] -1 120[10] -1 61[6] -1 132[9] -1 62[14] -1 143[21] -1 144[5] -1 41[12] -1 69[5] -1 173[8] -1 32[18] -1 245[20] -1 50[1] -1 246[18] -1 28[25] -1 247[5] -1 36[12] -1 37[20] -1 253[16] -1 19[30] -1 20[12] -1 -2  SUtility:767
4[27] -1 45[12] -1 52[14] -1 8[32] -1 40[3] -1 9[4] -1 55[21] -1 13[2] -1 48[6] -1 86[9] -1 17[56] -1 41[14] -1 18[5] -1 95[15] -1 22[5] -1 27[24] -1 49[18] -1 26[10] -1 59[63] -1 37[8] -1 61[1] -1 85[32] -1 6[20] -1 44[5] -1 1[5] -1 38[6] -1 89[3] -1 110[10] -1 7[20] -1 117[2] -1 118[9] -1 132[3] -1 19[18] -1 139[16] -1 16[10] -1 21[3] -1 143[6] -1 39[9] -1 144[5] -1 63[45] -1 76[8] -1 145[10] -1 51[18] -1 149[28] -1 150[27] -1 54[5] -1 171[20] -1 42[27] -1 173[24] -1 5[10] -1 210[30] -1 23[25] -1 245[36] -1 31[8] -1 70[6] -1 80[27] -1 246[2] -1 14[21] -1 247[9] -1 253[24] -1 64[24] -1 -2  SUtility:965
1[9] -1 30[28] -1 37[10] -1 112[8] -1 120[18] -1 2[40] -1 58[20] -1 59[42] -1 4[15] -1 12[9] -1 17[56] -1 66[20] -1 89[12] -1 8[32] -1 18[50] -1 38[16] -1 60[8] -1 90[5] -1 14[30] -1 25[24] -1 71[48] -1 72[63] -1 19[54] -1 23[40] -1 20[27] -1 81[32] -1 110[4] -1 22[8] -1 51[20] -1 64[56] -1 26[10] -1 39[6] -1 77[40] -1 27[6] -1 117[4] -1 28[40] -1 34[42] -1 35[16] -1 21[2] -1 36[10] -1 41[14] -1 15[4] -1 44[7] -1 3[10] -1 45[4] -1 56[3] -1 33[6] -1 65[18] -1 74[28] -1 68[12] -1 61[5] -1 92[24] -1 113[7] -1 70[9] -1 78[10] -1 88[40] -1 79[4] -1 118[3] -1 62[70] -1 132[10] -1 139[20] -1 143[18] -1 6[10] -1 31[32] -1 63[30] -1 144[25] -1 210[5] -1 245[24] -1 53[6] -1 100[1] -1 246[20] -1 247[10] -1 75[48] -1 76[5] -1 253[24] -1 82[6] -1 -2  SUtility:1552
5[35] -1 9[2] -1 16[3] -1 8[40] -1 2[15] -1 19[24] -1 37[18] -1 18[20] -1 52[42] -1 44[6] -1 12[3] -1 45[20] -1 55[27] -1 110[12] -1 7[25] -1 117[9] -1 118[21] -1 17[21] -1 121[28] -1 56[9] -1 58[10] -1 132[5] -1 54[4] -1 143[15] -1 144[35] -1 173[20] -1 22[5] -1 24[36] -1 245[28] -1 33[2] -1 246[14] -1 13[6] -1 253[32] -1 28[25] -1 258[20] -1 -2  SUtility:637
4[9] -1 7[10] -1 15[8] -1 8[4] -1 1[8] -1 9[16] -1 19[30] -1 11[9] -1 39[1] -1 40[12] -1 13[3] -1 24[54] -1 27[30] -1 17[28] -1 28[30] -1 18[50] -1 48[21] -1 22[2] -1 49[6] -1 53[3] -1 54[9] -1 110[2] -1 3[6] -1 6[6] -1 113[9] -1 23[50] -1 26[6] -1 115[6] -1 10[9] -1 16[6] -1 117[7] -1 118[30] -1 29[10] -1 146[30] -1 21[9] -1 149[40] -1 150[9] -1 31[24] -1 191[36] -1 245[28] -1 38[2] -1 46[7] -1 246[20] -1 252[12] -1 25[3] -1 253[24] -1 32[15] -1 259[4] -1 14[21] -1 -2  SUtility:774
2[40] -1 17[7] -1 18[25] -1 8[32] -1 11[9] -1 9[2] -1 22[3] -1 54[7] -1 12[8] -1 62[14] -1 19[6] -1 51[8] -1 26[8] -1 27[9] -1 63[25] -1 29[8] -1 35[10] -1 14[27] -1 36[14] -1 24[48] -1 41[20] -1 44[4] -1 21[6] -1 45[6] -1 57[40] -1 132[2] -1 59[35] -1 143[9] -1 144[15] -1 245[40] -1 33[14] -1 246[16] -1 6[18] -1 10[6] -1 253[36] -1 25[12] -1 258[10] -1 -2  SUtility:599
4[15] -1 9[16] -1 17[7] -1 8[8] -1 1[10] -1 24[54] -1 10[5] -1 37[16] -1 41[12] -1 13[8] -1 20[15] -1 28[50] -1 52[14] -1 55[6] -1 15[5] -1 29[18] -1 42[30] -1 18[40] -1 63[20] -1 48[24] -1 58[20] -1 53[12] -1 54[3] -1 64[16] -1 110[2] -1 5[25] -1 113[2] -1 49[18] -1 117[8] -1 14[15] -1 118[6] -1 132[9] -1 65[30] -1 133[2] -1 19[24] -1 143[18] -1 60[16] -1 144[40] -1 68[30] -1 145[30] -1 50[3] -1 149[40] -1 150[9] -1 168[36] -1 22[9] -1 25[24] -1 33[4] -1 173[40] -1 32[9] -1 191[32] -1 23[30] -1 246[12] -1 253[36] -1 35[6] -1 39[2] -1 47[110] -1 269[8] -1 27[15] -1 -2  SUtility:1124
2[40] -1 36[10] -1 49[12] -1 8[32] -1 30[20] -1 9[10] -1 58[6] -1 11[3] -1 1[6] -1 20[3] -1 17[56] -1 13[8] -1 18[50] -1 7[20] -1 24[48] -1 19[54] -1 32[18] -1 26[6] -1 12[3] -1 27[15] -1 37[4] -1 74[20] -1 46[7] -1 78[35] -1 10[7] -1 79[24] -1 54[8] -1 110[20] -1 5[15] -1 117[10] -1 118[15] -1 132[4] -1 143[12] -1 59[7] -1 62[14] -1 144[40] -1 4[21] -1 209[30] -1 246[2] -1 6[2] -1 253[16] -1 29[4] -1 259[28] -1 286[30] -1 -2  SUtility:795
2[15] -1 12[2] -1 45[6] -1 8[28] -1 6[6] -1 9[6] -1 49[16] -1 13[3] -1 32[27] -1 44[3] -1 17[28] -1 27[24] -1 18[30] -1 26[2] -1 29[20] -1 39[10] -1 74[20] -1 20[24] -1 78[25] -1 79[36] -1 47[55] -1 245[12] -1 23[45] -1 246[6] -1 253[32] -1 16[5] -1 19[6] -1 255[18] -1 33[12] -1 -2  SUtility:522
5[45] -1 7[25] -1 17[14] -1 8[36] -1 1[9] -1 9[16] -1 23[20] -1 10[10] -1 40[18] -1 45[4] -1 13[10] -1 29[10] -1 56[9] -1 67[4] -1 16[4] -1 30[32] -1 46[4] -1 24[60] -1 19[30] -1 53[24] -1 26[12] -1 27[30] -1 59[56] -1 48[24] -1 28[15] -1 110[14] -1 12[4] -1 117[5] -1 2[5] -1 118[15] -1 136[30] -1 33[2] -1 139[18] -1 143[21] -1 3[6] -1 14[9] -1 144[15] -1 50[6] -1 147[7] -1 20[24] -1 149[24] -1 150[18] -1 168[12] -1 179[3] -1 37[20] -1 185[3] -1 189[30] -1 11[5] -1 191[36] -1 245[32] -1 43[16] -1 57[20] -1 246[20] -1 252[21] -1 25[24] -1 253[28] -1 35[16] -1 38[4] -1 258[10] -1 21[2] -1 -2  SUtility:1046
2[40] -1 17[49] -1 63[5] -1 8[16] -1 13[3] -1 10[4] -1 36[10] -1 44[4] -1 22[6] -1 25[3] -1 55[27] -1 26[2] -1 45[18] -1 47[77] -1 52[14] -1 53[24] -1 15[6] -1 54[3] -1 62[70] -1 114[16] -1 49[2] -1 117[4] -1 118[6] -1 143[21] -1 14[15] -1 18[50] -1 144[25] -1 46[9] -1 147[9] -1 149[20] -1 11[2] -1 150[27] -1 191[16] -1 245[12] -1 37[20] -1 48[27] -1 246[6] -1 5[5] -1 252[12] -1 23[15] -1 253[36] -1 29[16] -1 31[32] -1 258[16] -1 -2  SUtility:800
10[8] -1 41[8] -1 44[9] -1 13[8] -1 18[25] -1 28[5] -1 17[14] -1 1[3] -1 29[18] -1 51[6] -1 50[10] -1 23[35] -1 53[15] -1 11[6] -1 54[1] -1 52[14] -1 114[14] -1 27[30] -1 117[5] -1 20[9] -1 118[27] -1 49[16] -1 143[9] -1 16[9] -1 19[24] -1 144[5] -1 43[12] -1 191[4] -1 245[16] -1 36[14] -1 46[8] -1 246[4] -1 5[10] -1 253[12] -1 32[30] -1 272[9] -1 -2  SUtility:452
5[25] -1 1[3] -1 25[12] -1 45[2] -1 54[7] -1 8[4] -1 38[18] -1 9[12] -1 31[40] -1 59[49] -1 11[8] -1 15[4] -1 27[24] -1 40[15] -1 17[28] -1 28[5] -1 19[18] -1 37[8] -1 26[6] -1 24[60] -1 48[3] -1 39[1] -1 7[20] -1 44[2] -1 113[6] -1 120[2] -1 20[6] -1 41[14] -1 132[2] -1 56[7] -1 143[9] -1 53[18] -1 144[5] -1 153[12] -1 246[6] -1 4[3] -1 253[32] -1 33[2] -1 257[9] -1 259[40] -1 22[9] -1 23[5] -1 -2  SUtility:561
1[2] -1 30[4] -1 35[6] -1 5[40] -1 6[6] -1 14[21] -1 8[20] -1 23[30] -1 9[20] -1 22[4] -1 40[12] -1 24[12] -1 38[8] -1 17[42] -1 18[35] -1 47[66] -1 19[48] -1 37[16] -1 26[4] -1 27[6] -1 69[3] -1 78[30] -1 29[4] -1 79[8] -1 49[12] -1 113[3] -1 58[18] -1 120[6] -1 132[7] -1 53[24] -1 54[8] -1 143[6] -1 52[70] -1 144[25] -1 50[5] -1 56[1] -1 153[48] -1 246[14] -1 41[20] -1 253[32] -1 34[30] -1 -2  SUtility:776
4[18] -1 1[2] -1 28[5] -1 53[27] -1 70[27] -1 8[12] -1 43[20] -1 9[18] -1 37[18] -1 19[30] -1 41[14] -1 47[44] -1 22[6] -1 11[1] -1 26[16] -1 27[18] -1 57[15] -1 23[40] -1 36[12] -1 33[14] -1 34[36] -1 40[15] -1 44[4] -1 45[4] -1 46[4] -1 113[1] -1 120[6] -1 132[4] -1 50[4] -1 51[18] -1 143[9] -1 49[18] -1 52[49] -1 56[8] -1 246[18] -1 6[6] -1 54[3] -1 60[12] -1 253[36] -1 257[6] -1 259[16] -1 35[16] -1 -2  SUtility:650
10[8] -1 14[30] -1 15[7] -1 42[30] -1 46[2] -1 13[1] -1 23[50] -1 31[32] -1 56[2] -1 62[7] -1 17[28] -1 7[10] -1 16[3] -1 32[15] -1 47[99] -1 24[18] -1 39[2] -1 26[2] -1 8[28] -1 27[24] -1 49[10] -1 48[30] -1 57[30] -1 53[24] -1 54[3] -1 110[16] -1 113[7] -1 33[6] -1 117[7] -1 2[35] -1 9[8] -1 118[3] -1 38[12] -1 143[9] -1 12[8] -1 144[10] -1 52[14] -1 145[20] -1 40[15] -1 149[24] -1 150[12] -1 45[6] -1 171[35] -1 37[16] -1 191[4] -1 245[8] -1 35[2] -1 246[14] -1 6[4] -1 252[21] -1 22[4] -1 253[12] -1 29[10] -1 259[4] -1 -2  SUtility:841
2[45] -1 25[15] -1 41[20] -1 8[20] -1 22[7] -1 9[18] -1 47[44] -1 15[9] -1 38[4] -1 44[7] -1 10[8] -1 45[6] -1 110[10] -1 6[16] -1 11[7] -1 117[10] -1 1[2] -1 118[3] -1 245[4] -1 34[48] -1 246[16] -1 253[32] -1 16[2] -1 19[60] -1 29[14] -1 -2  SUtility:427
5[15] -1 1[2] -1 7[10] -1 54[3] -1 55[24] -1 8[32] -1 47[88] -1 9[8] -1 13[10] -1 11[2] -1 30[24] -1 45[2] -1 17[7] -1 18[20] -1 52[49] -1 29[2] -1 40[9] -1 35[18] -1 10[4] -1 36[8] -1 51[16] -1 147[7] -1 16[1] -1 42[24] -1 149[40] -1 150[24] -1 49[4] -1 245[4] -1 32[15] -1 46[8] -1 246[20] -1 253[20] -1 21[3] -1 28[45] -1 -2  SUtility:568
4[3] -1 38[18] -1 46[6] -1 8[16] -1 33[6] -1 9[4] -1 57[20] -1 13[6] -1 24[18] -1 48[24] -1 17[49] -1 12[7] -1 18[50] -1 58[2] -1 22[10] -1 39[2] -1 44[4] -1 11[3] -1 32[12] -1 26[2] -1 27[6] -1 37[6] -1 6[6] -1 25[12] -1 1[7] -1 45[12] -1 29[18] -1 110[2] -1 114[4] -1 34[42] -1 41[20] -1 117[4] -1 31[32] -1 118[18] -1 15[2] -1 50[5] -1 121[32] -1 133[12] -1 143[12] -1 30[32] -1 144[10] -1 147[9] -1 36[4] -1 149[36] -1 150[3] -1 153[36] -1 181[24] -1 42[6] -1 189[60] -1 190[8] -1 245[16] -1 246[6] -1 3[6] -1 253[32] -1 10[2] -1 16[4] -1 23[35] -1 255[6] -1 -2  SUtility:849
4[3] -1 12[9] -1 20[15] -1 8[12] -1 2[35] -1 9[6] -1 30[12] -1 13[2] -1 48[27] -1 17[63] -1 18[35] -1 55[3] -1 22[10] -1 10[9] -1 50[5] -1 26[4] -1 1[7] -1 27[12] -1 41[6] -1 28[25] -1 29[12] -1 35[4] -1 45[12] -1 44[9] -1 25[6] -1 110[6] -1 11[8] -1 117[4] -1 118[18] -1 16[7] -1 132[6] -1 139[2] -1 7[50] -1 143[12] -1 144[20] -1 19[36] -1 32[6] -1 173[28] -1 5[40] -1 179[10] -1 180[35] -1 246[8] -1 15[1] -1 253[12] -1 255[4] -1 259[36] -1 36[16] -1 -2  SUtility:708
1[3] -1 47[99] -1 48[6] -1 5[25] -1 9[18] -1 18[5] -1 8[12] -1 37[4] -1 22[6] -1 60[4] -1 19[18] -1 54[1] -1 26[18] -1 12[10] -1 27[6] -1 62[21] -1 28[35] -1 14[18] -1 35[20] -1 4[24] -1 43[10] -1 49[16] -1 36[14] -1 20[9] -1 53[21] -1 58[16] -1 41[4] -1 46[4] -1 56[10] -1 44[3] -1 3[14] -1 42[21] -1 45[14] -1 40[24] -1 110[12] -1 6[10] -1 117[9] -1 118[27] -1 120[16] -1 23[5] -1 136[6] -1 15[7] -1 143[27] -1 11[8] -1 144[30] -1 29[2] -1 245[24] -1 246[12] -1 13[1] -1 253[28] -1 21[1] -1 255[20] -1 -2  SUtility:778
2[25] -1 35[18] -1 45[12] -1 8[4] -1 29[10] -1 9[8] -1 57[35] -1 11[1] -1 1[5] -1 52[28] -1 18[10] -1 58[2] -1 24[24] -1 19[48] -1 47[66] -1 26[16] -1 12[1] -1 27[9] -1 56[10] -1 30[16] -1 34[6] -1 36[2] -1 42[18] -1 111[10] -1 6[2] -1 13[5] -1 117[4] -1 118[30] -1 144[5] -1 5[50] -1 246[8] -1 17[70] -1 23[45] -1 40[6] -1 51[20] -1 253[36] -1 32[30] -1 255[4] -1 15[8] -1 -2  SUtility:707
4[3] -1 20[6] -1 23[50] -1 8[28] -1 1[10] -1 9[12] -1 35[2] -1 13[7] -1 28[35] -1 36[14] -1 54[10] -1 59[28] -1 17[49] -1 24[42] -1 46[3] -1 18[40] -1 42[15] -1 67[2] -1 22[1] -1 19[18] -1 41[4] -1 26[20] -1 7[50] -1 48[3] -1 34[30] -1 56[3] -1 53[30] -1 110[2] -1 11[1] -1 21[6] -1 113[4] -1 29[20] -1 58[10] -1 117[6] -1 118[30] -1 64[32] -1 133[12] -1 25[18] -1 57[25] -1 139[6] -1 143[30] -1 144[30] -1 145[50] -1 30[16] -1 149[4] -1 150[27] -1 62[7] -1 173[24] -1 27[24] -1 179[7] -1 15[10] -1 180[5] -1 66[20] -1 191[32] -1 245[24] -1 44[7] -1 246[14] -1 252[3] -1 31[16] -1 32[24] -1 253[24] -1 37[4] -1 40[12] -1 259[12] -1 -2  SUtility:1113
4[24] -1 19[36] -1 27[6] -1 8[20] -1 9[4] -1 38[18] -1 22[4] -1 18[15] -1 58[20] -1 26[10] -1 79[16] -1 48[27] -1 40[30] -1 53[6] -1 31[40] -1 110[4] -1 12[10] -1 113[10] -1 34[36] -1 71[54] -1 117[4] -1 1[1] -1 28[15] -1 118[9] -1 75[12] -1 133[10] -1 63[35] -1 139[20] -1 17[63] -1 25[21] -1 143[21] -1 11[10] -1 144[30] -1 67[2] -1 145[20] -1 37[2] -1 70[21] -1 149[20] -1 150[18] -1 173[28] -1 43[18] -1 72[42] -1 179[9] -1 180[35] -1 191[36] -1 245[8] -1 65[36] -1 246[12] -1 5[20] -1 253[36] -1 45[12] -1 49[2] -1 259[12] -1 269[40] -1 33[4] -1 -2  SUtility:1074
4[3] -1 37[12] -1 46[6] -1 8[28] -1 30[24] -1 9[16] -1 50[3] -1 11[7] -1 12[10] -1 29[20] -1 13[5] -1 32[9] -1 49[18] -1 17[49] -1 5[50] -1 18[20] -1 62[63] -1 22[5] -1 51[14] -1 26[2] -1 27[3] -1 65[36] -1 35[10] -1 10[3] -1 36[10] -1 33[14] -1 110[10] -1 6[14] -1 31[24] -1 117[3] -1 1[4] -1 118[6] -1 121[16] -1 43[18] -1 47[33] -1 132[2] -1 2[25] -1 136[24] -1 34[60] -1 39[4] -1 139[10] -1 143[9] -1 144[45] -1 44[1] -1 53[27] -1 153[42] -1 48[27] -1 173[32] -1 21[7] -1 181[30] -1 38[10] -1 45[10] -1 189[6] -1 190[4] -1 209[21] -1 245[28] -1 246[10] -1 253[20] -1 20[21] -1 23[50] -1 259[8] -1 52[14] -1 -2  SUtility:1115
4[6] -1 20[21] -1 25[15] -1 8[24] -1 9[2] -1 33[6] -1 13[10] -1 42[30] -1 56[9] -1 17[63] -1 37[8] -1 18[50] -1 64[72] -1 22[2] -1 35[2] -1 26[18] -1 27[24] -1 47[44] -1 110[16] -1 38[20] -1 113[9] -1 45[12] -1 55[18] -1 117[6] -1 6[18] -1 39[7] -1 118[15] -1 61[3] -1 121[20] -1 10[1] -1 127[6] -1 133[16] -1 44[7] -1 54[5] -1 139[20] -1 143[9] -1 40[24] -1 144[15] -1 58[12] -1 145[40] -1 43[10] -1 53[12] -1 149[36] -1 150[6] -1 57[10] -1 153[24] -1 14[12] -1 173[4] -1 32[18] -1 179[3] -1 41[18] -1 180[30] -1 60[36] -1 183[10] -1 19[42] -1 189[12] -1 11[6] -1 190[9] -1 21[6] -1 209[6] -1 245[12] -1 246[6] -1 23[5] -1 253[4] -1 34[18] -1 258[18] -1 259[4] -1 -2  SUtility:1082
2[45] -1 20[6] -1 32[3] -1 8[28] -1 12[6] -1 9[8] -1 37[18] -1 22[2] -1 18[5] -1 57[30] -1 26[20] -1 11[5] -1 27[6] -1 63[30] -1 35[18] -1 14[6] -1 36[14] -1 43[16] -1 55[30] -1 46[9] -1 54[4] -1 53[30] -1 61[5] -1 110[20] -1 13[3] -1 113[3] -1 40[3] -1 49[20] -1 117[5] -1 5[40] -1 33[18] -1 118[6] -1 133[10] -1 47[44] -1 139[16] -1 19[6] -1 30[24] -1 143[12] -1 31[12] -1 144[35] -1 145[40] -1 149[20] -1 150[3] -1 173[12] -1 16[6] -1 21[3] -1 39[8] -1 48[27] -1 191[28] -1 245[4] -1 246[10] -1 253[32] -1 23[5] -1 269[40] -1 -2  SUtility:859
5[40] -1 15[4] -1 21[1] -1 8[28] -1 9[10] -1 24[12] -1 12[5] -1 52[70] -1 26[16] -1 27[9] -1 61[5] -1 39[9] -1 44[6] -1 17[21] -1 45[8] -1 111[1] -1 30[24] -1 35[8] -1 117[8] -1 132[2] -1 1[10] -1 3[16] -1 59[14] -1 60[24] -1 146[54] -1 22[1] -1 47[55] -1 149[16] -1 18[25] -1 150[6] -1 50[8] -1 173[8] -1 40[24] -1 179[9] -1 36[12] -1 180[15] -1 53[12] -1 246[16] -1 11[5] -1 253[4] -1 33[12] -1 258[12] -1 25[30] -1 38[8] -1 -2  SUtility:683
2[20] -1 15[7] -1 52[35] -1 8[8] -1 7[40] -1 9[6] -1 60[24] -1 11[4] -1 16[5] -1 51[14] -1 17[35] -1 18[20] -1 58[4] -1 24[6] -1 30[24] -1 26[14] -1 27[27] -1 37[20] -1 29[10] -1 50[3] -1 35[18] -1 36[2] -1 59[49] -1 67[6] -1 53[12] -1 78[45] -1 79[20] -1 61[10] -1 111[3] -1 10[1] -1 19[42] -1 117[9] -1 4[27] -1 118[24] -1 23[45] -1 139[4] -1 143[9] -1 144[20] -1 246[10] -1 48[9] -1 56[9] -1 253[8] -1 42[30] -1 255[8] -1 -2  SUtility:746
22[5] -1 26[18] -1 32[24] -1 18[15] -1 27[30] -1 44[5] -1 68[3] -1 30[8] -1 37[12] -1 78[20] -1 25[9] -1 79[36] -1 94[80] -1 34[24] -1 108[5] -1 23[15] -1 109[18] -1 120[14] -1 19[30] -1 132[2] -1 21[3] -1 33[12] -1 35[12] -1 143[21] -1 31[28] -1 144[25] -1 24[30] -1 246[16] -1 6[6] -1 9[8] -1 253[32] -1 28[15] -1 259[4] -1 14[27] -1 16[7] -1 -2  SUtility:619
1[1] -1 21[5] -1 28[35] -1 8[28] -1 9[18] -1 32[21] -1 24[36] -1 26[18] -1 30[16] -1 22[9] -1 27[30] -1 36[4] -1 29[8] -1 35[2] -1 34[18] -1 72[7] -1 31[40] -1 78[5] -1 79[32] -1 38[4] -1 94[10] -1 108[9] -1 20[6] -1 109[81] -1 37[6] -1 120[18] -1 19[30] -1 132[1] -1 143[6] -1 17[14] -1 144[15] -1 23[15] -1 33[2] -1 246[20] -1 5[30] -1 39[1] -1 253[16] -1 259[40] -1 12[7] -1 14[6] -1 -2  SUtility:670
22[3] -1 32[9] -1 38[20] -1 26[16] -1 21[10] -1 27[12] -1 51[10] -1 72[42] -1 31[40] -1 37[20] -1 78[30] -1 79[16] -1 47[33] -1 104[24] -1 39[1] -1 108[4] -1 109[45] -1 120[12] -1 132[4] -1 23[40] -1 41[14] -1 44[6] -1 143[6] -1 144[5] -1 29[8] -1 46[8] -1 246[2] -1 7[20] -1 12[3] -1 253[40] -1 25[24] -1 259[20] -1 16[8] -1 17[28] -1 -2  SUtility:583
4[15] -1 58[6] -1 61[8] -1 8[12] -1 32[24] -1 38[14] -1 46[6] -1 9[4] -1 66[20] -1 11[4] -1 1[5] -1 34[48] -1 13[4] -1 39[3] -1 82[5] -1 17[63] -1 35[16] -1 22[1] -1 72[35] -1 77[32] -1 26[20] -1 65[60] -1 27[3] -1 16[6] -1 53[3] -1 54[10] -1 49[18] -1 69[5] -1 37[4] -1 45[2] -1 78[35] -1 24[18] -1 79[8] -1 111[5] -1 64[48] -1 117[8] -1 3[4] -1 118[6] -1 67[8] -1 120[16] -1 31[16] -1 132[5] -1 5[15] -1 50[5] -1 68[3] -1 139[14] -1 143[15] -1 47[22] -1 51[12] -1 144[20] -1 7[50] -1 71[48] -1 191[40] -1 12[2] -1 245[40] -1 246[4] -1 10[3] -1 14[6] -1 247[6] -1 76[5] -1 252[3] -1 20[6] -1 21[4] -1 253[32] -1 29[8] -1 62[42] -1 -2  SUtility:1038
1[8] -1 34[36] -1 36[4] -1 4[6] -1 6[18] -1 17[63] -1 8[16] -1 27[6] -1 9[2] -1 22[1] -1 40[6] -1 19[18] -1 33[8] -1 38[4] -1 24[18] -1 7[35] -1 12[10] -1 26[12] -1 3[12] -1 15[3] -1 57[15] -1 46[9] -1 16[7] -1 25[21] -1 53[18] -1 13[6] -1 54[4] -1 28[20] -1 70[30] -1 78[15] -1 29[6] -1 79[16] -1 50[5] -1 90[10] -1 37[4] -1 108[8] -1 30[8] -1 109[27] -1 111[6] -1 11[6] -1 32[9] -1 113[7] -1 117[2] -1 118[30] -1 120[16] -1 132[4] -1 56[2] -1 133[18] -1 143[6] -1 144[40] -1 191[36] -1 246[4] -1 5[5] -1 14[12] -1 43[8] -1 252[18] -1 23[25] -1 253[28] -1 39[4] -1 -2  SUtility:801
5[25] -1 7[25] -1 43[6] -1 8[8] -1 1[9] -1 9[18] -1 52[70] -1 10[9] -1 31[36] -1 38[20] -1 17[35] -1 24[6] -1 18[30] -1 47[55] -1 22[1] -1 32[3] -1 26[16] -1 27[3] -1 44[4] -1 46[2] -1 6[4] -1 53[21] -1 3[18] -1 54[5] -1 72[35] -1 78[35] -1 25[3] -1 79[16] -1 49[6] -1 94[80] -1 35[16] -1 39[1] -1 108[8] -1 30[8] -1 109[45] -1 50[6] -1 113[2] -1 60[40] -1 120[4] -1 41[6] -1 132[3] -1 143[3] -1 42[30] -1 45[4] -1 191[24] -1 246[18] -1 13[5] -1 252[18] -1 20[12] -1 253[16] -1 29[18] -1 36[12] -1 -2  SUtility:903
22[9] -1 32[21] -1 35[6] -1 26[20] -1 21[5] -1 27[3] -1 46[3] -1 41[16] -1 15[9] -1 44[2] -1 13[5] -1 45[20] -1 72[7] -1 40[24] -1 78[45] -1 29[16] -1 79[20] -1 52[49] -1 94[80] -1 108[6] -1 109[81] -1 120[14] -1 24[24] -1 43[16] -1 132[7] -1 143[15] -1 28[40] -1 144[15] -1 50[7] -1 246[16] -1 6[12] -1 10[9] -1 33[6] -1 42[18] -1 253[40] -1 31[16] -1 259[20] -1 20[12] -1 -2  SUtility:734
2[35] -1 30[16] -1 40[6] -1 8[4] -1 19[18] -1 9[2] -1 45[10] -1 22[1] -1 25[24] -1 32[12] -1 26[16] -1 15[9] -1 27[24] -1 50[6] -1 94[10] -1 108[3] -1 109[72] -1 56[10] -1 114[2] -1 42[27] -1 117[2] -1 4[9] -1 118[9] -1 52[42] -1 120[16] -1 21[6] -1 132[5] -1 43[2] -1 47[77] -1 136[9] -1 6[10] -1 16[4] -1 24[6] -1 41[2] -1 143[18] -1 17[42] -1 144[10] -1 146[12] -1 44[3] -1 149[32] -1 150[3] -1 173[20] -1 179[4] -1 180[50] -1 37[18] -1 184[9] -1 10[3] -1 34[36] -1 189[30] -1 5[50] -1 190[6] -1 39[7] -1 246[6] -1 13[2] -1 253[4] -1 -2  SUtility:871
2[40] -1 26[6] -1 35[4] -1 8[16] -1 23[40] -1 9[12] -1 48[27] -1 22[4] -1 34[54] -1 12[10] -1 27[12] -1 44[7] -1 72[35] -1 78[10] -1 20[9] -1 79[24] -1 53[15] -1 94[20] -1 29[18] -1 40[27] -1 108[2] -1 21[7] -1 109[45] -1 55[9] -1 114[4] -1 17[63] -1 42[24] -1 117[2] -1 118[3] -1 120[18] -1 18[30] -1 43[20] -1 132[8] -1 47[110] -1 136[3] -1 24[60] -1 143[21] -1 16[3] -1 144[10] -1 51[10] -1 146[6] -1 15[9] -1 39[6] -1 149[36] -1 150[6] -1 60[40] -1 173[32] -1 25[3] -1 31[20] -1 246[20] -1 14[3] -1 32[12] -1 253[8] -1 28[10] -1 -2  SUtility:1053
2[50] -1 53[12] -1 56[1] -1 8[28] -1 46[7] -1 28[10] -1 36[8] -1 39[1] -1 35[2] -1 32[15] -1 42[21] -1 37[12] -1 14[24] -1 48[12] -1 44[7] -1 12[3] -1 45[4] -1 114[10] -1 17[28] -1 43[18] -1 117[2] -1 10[1] -1 118[24] -1 133[4] -1 15[5] -1 41[18] -1 143[21] -1 9[12] -1 144[20] -1 50[10] -1 146[60] -1 16[1] -1 149[40] -1 11[6] -1 150[15] -1 163[30] -1 174[5] -1 27[6] -1 30[16] -1 179[5] -1 31[24] -1 184[15] -1 26[16] -1 189[42] -1 19[54] -1 190[2] -1 246[10] -1 54[6] -1 253[36] -1 257[21] -1 29[8] -1 259[16] -1 20[27] -1 23[35] -1 -2  SUtility:886
20[15] -1 1[6] -1 61[3] -1 37[16] -1 9[14] -1 40[15] -1 44[3] -1 2[45] -1 45[2] -1 51[20] -1 120[6] -1 21[4] -1 132[8] -1 22[2] -1 143[24] -1 19[30] -1 144[45] -1 24[54] -1 246[8] -1 7[15] -1 12[2] -1 253[16] -1 34[54] -1 257[18] -1 25[3] -1 29[16] -1 259[36] -1 18[50] -1 -2  SUtility:530
2[45] -1 15[3] -1 55[6] -1 8[4] -1 6[20] -1 9[10] -1 61[3] -1 20[27] -1 42[15] -1 51[12] -1 26[18] -1 34[6] -1 27[27] -1 54[6] -1 37[2] -1 1[10] -1 56[2] -1 45[20] -1 132[8] -1 143[30] -1 52[42] -1 144[10] -1 60[8] -1 245[16] -1 48[21] -1 53[3] -1 246[20] -1 18[45] -1 253[4] -1 36[16] -1 40[18] -1 257[21] -1 29[6] -1 32[9] -1 259[16] -1 21[9] -1 24[42] -1 -2  SUtility:580
2[5] -1 13[10] -1 32[27] -1 8[40] -1 6[6] -1 9[2] -1 43[6] -1 11[8] -1 10[3] -1 17[63] -1 7[40] -1 18[10] -1 37[14] -1 29[12] -1 35[20] -1 36[4] -1 39[10] -1 245[28] -1 25[30] -1 34[42] -1 246[6] -1 253[20] -1 15[9] -1 -2  SUtility:415
4[18] -1 22[8] -1 8[28] -1 1[6] -1 9[8] -1 31[32] -1 13[6] -1 2[5] -1 15[2] -1 32[6] -1 53[15] -1 17[28] -1 29[6] -1 18[50] -1 59[14] -1 26[18] -1 19[30] -1 25[9] -1 27[21] -1 6[16] -1 50[3] -1 58[4] -1 28[40] -1 35[12] -1 38[6] -1 41[2] -1 36[6] -1 46[2] -1 52[21] -1 110[10] -1 117[6] -1 7[25] -1 118[12] -1 33[20] -1 120[8] -1 132[4] -1 3[18] -1 139[16] -1 23[5] -1 143[30] -1 5[15] -1 16[3] -1 144[20] -1 12[3] -1 56[2] -1 245[24] -1 246[16] -1 253[28] -1 45[8] -1 -2  SUtility:695
4[21] -1 9[16] -1 45[14] -1 8[12] -1 1[2] -1 62[56] -1 19[12] -1 65[54] -1 26[20] -1 27[6] -1 75[54] -1 37[14] -1 47[110] -1 54[3] -1 44[10] -1 60[20] -1 70[18] -1 24[12] -1 49[4] -1 78[30] -1 11[8] -1 79[24] -1 108[4] -1 18[50] -1 109[18] -1 53[27] -1 110[16] -1 43[16] -1 111[10] -1 76[8] -1 117[3] -1 50[8] -1 118[18] -1 120[12] -1 12[1] -1 132[2] -1 48[27] -1 139[18] -1 10[1] -1 141[6] -1 66[24] -1 143[12] -1 3[20] -1 144[30] -1 14[21] -1 73[9] -1 164[8] -1 30[16] -1 179[3] -1 180[35] -1 34[12] -1 209[18] -1 236[6] -1 245[12] -1 39[3] -1 248[12] -1 16[1] -1 28[10] -1 253[36] -1 57[35] -1 -2  SUtility:1088
4[15] -1 1[6] -1 20[27] -1 9[4] -1 26[6] -1 19[12] -1 15[3] -1 25[30] -1 43[14] -1 45[4] -1 27[15] -1 37[10] -1 41[12] -1 22[6] -1 44[6] -1 29[14] -1 70[30] -1 16[7] -1 78[45] -1 5[50] -1 79[24] -1 90[10] -1 21[7] -1 28[10] -1 108[8] -1 109[27] -1 34[42] -1 110[8] -1 6[10] -1 117[1] -1 118[21] -1 120[4] -1 3[8] -1 139[10] -1 8[12] -1 143[6] -1 144[35] -1 23[10] -1 164[40] -1 11[7] -1 179[1] -1 180[30] -1 32[6] -1 181[54] -1 39[4] -1 189[54] -1 190[3] -1 209[30] -1 236[6] -1 245[40] -1 36[20] -1 40[3] -1 247[8] -1 13[5] -1 253[28] -1 30[16] -1 -2  SUtility:924
2[40] -1 42[6] -1 45[16] -1 8[28] -1 34[36] -1 9[10] -1 53[21] -1 15[6] -1 62[35] -1 17[49] -1 48[15] -1 18[30] -1 68[15] -1 114[2] -1 6[10] -1 27[3] -1 117[2] -1 1[10] -1 118[15] -1 32[6] -1 120[6] -1 24[30] -1 29[16] -1 132[10] -1 63[25] -1 64[8] -1 139[14] -1 43[2] -1 141[5] -1 47[77] -1 61[10] -1 143[30] -1 65[36] -1 66[20] -1 144[20] -1 46[9] -1 177[12] -1 181[60] -1 51[10] -1 55[9] -1 245[12] -1 246[2] -1 7[10] -1 22[4] -1 247[10] -1 26[12] -1 253[24] -1 52[7] -1 60[36] -1 254[36] -1 36[12] -1 40[18] -1 -2  SUtility:947
4[21] -1 16[5] -1 41[8] -1 8[20] -1 1[2] -1 9[10] -1 49[20] -1 15[1] -1 11[7] -1 57[25] -1 71[6] -1 17[63] -1 50[5] -1 18[50] -1 26[20] -1 54[9] -1 60[36] -1 27[3] -1 66[12] -1 110[6] -1 13[10] -1 44[7] -1 117[2] -1 118[27] -1 120[16] -1 2[5] -1 132[4] -1 69[9] -1 139[10] -1 22[2] -1 43[12] -1 143[18] -1 144[15] -1 45[6] -1 154[4] -1 56[4] -1 59[56] -1 181[6] -1 55[15] -1 209[21] -1 245[32] -1 40[9] -1 48[3] -1 246[12] -1 23[15] -1 247[8] -1 253[32] -1 53[24] -1 62[49] -1 254[24] -1 31[20] -1 35[2] -1 -2  SUtility:808
3[18] -1 16[2] -1 39[5] -1 63[30] -1 65[54] -1 8[40] -1 1[4] -1 57[40] -1 9[20] -1 51[16] -1 15[4] -1 45[10] -1 17[7] -1 40[27] -1 26[2] -1 38[8] -1 27[21] -1 55[9] -1 62[28] -1 29[20] -1 52[7] -1 35[18] -1 34[12] -1 36[4] -1 56[4] -1 110[16] -1 11[8] -1 117[7] -1 118[9] -1 43[16] -1 120[12] -1 132[10] -1 58[6] -1 139[8] -1 18[50] -1 143[3] -1 4[24] -1 54[7] -1 144[5] -1 44[5] -1 61[8] -1 154[4] -1 181[42] -1 48[3] -1 209[27] -1 245[28] -1 32[9] -1 246[18] -1 6[20] -1 14[9] -1 247[1] -1 24[48] -1 253[4] -1 41[10] -1 -2  SUtility:827
4[12] -1 12[5] -1 39[9] -1 8[20] -1 1[2] -1 9[10] -1 52[28] -1 15[1] -1 7[15] -1 13[10] -1 17[56] -1 18[30] -1 21[2] -1 26[20] -1 44[3] -1 49[16] -1 27[30] -1 61[8] -1 28[10] -1 10[10] -1 35[16] -1 36[4] -1 51[20] -1 110[20] -1 38[10] -1 117[9] -1 118[6] -1 120[8] -1 11[1] -1 132[1] -1 14[15] -1 62[21] -1 139[14] -1 143[27] -1 59[7] -1 144[50] -1 16[6] -1 42[27] -1 154[20] -1 181[30] -1 47[22] -1 50[4] -1 209[18] -1 245[20] -1 247[1] -1 253[40] -1 43[6] -1 56[5] -1 254[32] -1 24[60] -1 30[40] -1 -2  SUtility:857
3[14] -1 1[9] -1 14[12] -1 9[8] -1 17[56] -1 15[10] -1 45[2] -1 47[110] -1 26[10] -1 18[50] -1 27[12] -1 31[4] -1 39[9] -1 41[16] -1 46[7] -1 110[8] -1 25[12] -1 111[9] -1 54[4] -1 117[7] -1 118[30] -1 29[14] -1 120[6] -1 8[36] -1 12[6] -1 132[8] -1 49[18] -1 51[4] -1 139[12] -1 19[48] -1 23[30] -1 141[2] -1 48[9] -1 52[63] -1 143[12] -1 11[5] -1 144[40] -1 28[15] -1 245[16] -1 247[4] -1 32[9] -1 248[18] -1 -2  SUtility:774
2[30] -1 15[1] -1 37[2] -1 8[32] -1 6[8] -1 9[14] -1 53[30] -1 13[5] -1 18[25] -1 25[27] -1 1[2] -1 17[63] -1 14[21] -1 35[10] -1 29[20] -1 42[21] -1 7[25] -1 36[12] -1 54[6] -1 50[8] -1 19[48] -1 27[30] -1 16[3] -1 31[8] -1 113[5] -1 56[5] -1 120[4] -1 10[1] -1 143[24] -1 146[6] -1 46[10] -1 149[20] -1 150[27] -1 170[28] -1 47[110] -1 245[20] -1 247[8] -1 5[45] -1 248[27] -1 20[30] -1 28[25] -1 253[32] -1 12[1] -1 -2  SUtility:879
1[10] -1 56[10] -1 65[54] -1 8[40] -1 20[3] -1 9[18] -1 88[32] -1 13[8] -1 23[35] -1 29[4] -1 17[49] -1 15[7] -1 18[40] -1 34[42] -1 26[2] -1 25[12] -1 36[20] -1 27[18] -1 64[80] -1 83[18] -1 28[45] -1 42[21] -1 78[35] -1 35[6] -1 31[28] -1 69[7] -1 54[5] -1 63[30] -1 79[32] -1 76[4] -1 113[3] -1 117[3] -1 120[4] -1 14[27] -1 132[4] -1 89[21] -1 133[8] -1 32[6] -1 85[16] -1 141[10] -1 24[36] -1 143[3] -1 86[24] -1 164[24] -1 181[30] -1 45[16] -1 48[3] -1 195[20] -1 245[4] -1 51[12] -1 246[6] -1 5[15] -1 250[14] -1 39[9] -1 253[24] -1 262[20] -1 59[42] -1 74[4] -1 -2  SUtility:1123
1[3] -1 30[8] -1 48[15] -1 4[3] -1 9[10] -1 11[4] -1 8[8] -1 24[30] -1 21[3] -1 57[40] -1 26[2] -1 23[50] -1 27[12] -1 35[14] -1 37[14] -1 44[10] -1 36[20] -1 45[6] -1 78[5] -1 22[7] -1 79[12] -1 110[18] -1 117[5] -1 118[15] -1 120[6] -1 13[5] -1 139[14] -1 17[49] -1 143[6] -1 12[4] -1 42[21] -1 144[50] -1 52[21] -1 209[18] -1 245[12] -1 34[24] -1 246[18] -1 6[8] -1 247[2] -1 15[2] -1 19[48] -1 253[40] -1 40[9] -1 51[6] -1 -2  SUtility:677
4[24] -1 14[12] -1 32[3] -1 8[12] -1 1[1] -1 9[14] -1 37[2] -1 15[5] -1 48[24] -1 60[4] -1 17[63] -1 38[20] -1 18[15] -1 68[24] -1 26[18] -1 24[48] -1 31[20] -1 27[27] -1 36[18] -1 42[24] -1 29[10] -1 55[27] -1 35[10] -1 62[21] -1 110[6] -1 10[8] -1 113[5] -1 40[9] -1 54[8] -1 117[1] -1 118[18] -1 132[2] -1 2[30] -1 133[18] -1 39[8] -1 53[30] -1 139[8] -1 28[50] -1 30[28] -1 143[18] -1 23[30] -1 144[5] -1 34[12] -1 145[15] -1 149[36] -1 150[9] -1 166[15] -1 56[4] -1 184[6] -1 41[20] -1 189[48] -1 190[10] -1 59[70] -1 209[6] -1 11[5] -1 245[20] -1 22[9] -1 246[10] -1 253[28] -1 58[20] -1 -2  SUtility:1071
4[30] -1 1[10] -1 39[4] -1 9[2] -1 45[18] -1 22[3] -1 50[2] -1 52[70] -1 26[16] -1 28[20] -1 27[3] -1 65[60] -1 36[6] -1 44[5] -1 41[8] -1 35[14] -1 29[12] -1 58[12] -1 57[5] -1 47[77] -1 59[21] -1 60[36] -1 63[10] -1 68[12] -1 51[16] -1 78[25] -1 30[36] -1 79[28] -1 110[14] -1 37[2] -1 117[3] -1 21[2] -1 118[21] -1 54[3] -1 132[10] -1 139[2] -1 43[8] -1 143[30] -1 144[5] -1 62[56] -1 245[4] -1 42[12] -1 66[28] -1 76[7] -1 246[8] -1 15[9] -1 247[6] -1 253[16] -1 61[9] -1 -2  SUtility:816
2[15] -1 34[6] -1 52[56] -1 8[28] -1 28[25] -1 9[4] -1 62[21] -1 35[2] -1 6[18] -1 15[4] -1 36[18] -1 55[24] -1 67[1] -1 46[2] -1 50[6] -1 53[3] -1 3[6] -1 54[7] -1 70[21] -1 31[28] -1 39[8] -1 78[5] -1 20[12] -1 79[16] -1 49[6] -1 82[1] -1 1[10] -1 4[3] -1 83[20] -1 10[4] -1 19[12] -1 105[27] -1 108[5] -1 109[54] -1 61[5] -1 110[4] -1 41[16] -1 111[10] -1 117[6] -1 44[6] -1 118[24] -1 43[6] -1 120[2] -1 24[54] -1 132[4] -1 64[64] -1 65[24] -1 139[16] -1 143[18] -1 144[5] -1 51[12] -1 68[12] -1 145[45] -1 48[27] -1 146[6] -1 57[30] -1 149[16] -1 150[30] -1 153[48] -1 7[10] -1 171[40] -1 22[4] -1 245[32] -1 21[2] -1 27[21] -1 253[32] -1 255[2] -1 60[40] -1 63[30] -1 262[10] -1 13[5] -1 33[16] -1 40[15] -1 -2  SUtility:1227
35[16] -1 4[6] -1 13[5] -1 36[4] -1 41[8] -1 49[10] -1 46[10] -1 10[1] -1 40[27] -1 53[9] -1 5[5] -1 54[4] -1 44[7] -1 105[24] -1 16[1] -1 38[16] -1 108[8] -1 109[9] -1 51[12] -1 114[12] -1 7[20] -1 12[1] -1 117[4] -1 1[7] -1 118[21] -1 15[1] -1 139[8] -1 143[21] -1 2[10] -1 144[5] -1 43[8] -1 171[40] -1 8[40] -1 39[8] -1 245[32] -1 19[60] -1 25[6] -1 253[12] -1 26[8] -1 34[54] -1 255[2] -1 42[27] -1 -2  SUtility:589
3[12] -1 1[5] -1 35[16] -1 9[10] -1 48[6] -1 22[9] -1 18[25] -1 26[18] -1 58[18] -1 70[24] -1 27[18] -1 57[20] -1 84[7] -1 88[12] -1 39[5] -1 65[54] -1 80[6] -1 44[1] -1 60[12] -1 45[6] -1 110[6] -1 10[10] -1 51[2] -1 111[5] -1 63[50] -1 117[6] -1 118[18] -1 56[10] -1 120[20] -1 6[10] -1 29[12] -1 139[18] -1 12[4] -1 52[49] -1 143[15] -1 8[40] -1 144[40] -1 55[15] -1 164[12] -1 31[32] -1 209[21] -1 11[5] -1 245[36] -1 24[42] -1 246[4] -1 53[12] -1 248[18] -1 17[7] -1 19[12] -1 253[32] -1 64[72] -1 73[1] -1 254[12] -1 36[20] -1 49[14] -1 -2  SUtility:966
3[20] -1 44[3] -1 64[64] -1 4[24] -1 1[7] -1 11[2] -1 8[28] -1 39[4] -1 9[20] -1 18[45] -1 69[8] -1 22[9] -1 26[12] -1 27[18] -1 45[14] -1 28[10] -1 10[1] -1 35[12] -1 19[42] -1 36[18] -1 110[4] -1 117[1] -1 118[3] -1 41[6] -1 120[18] -1 12[2] -1 37[16] -1 132[1] -1 40[15] -1 139[18] -1 16[5] -1 141[5] -1 43[8] -1 70[18] -1 143[12] -1 38[20] -1 164[12] -1 15[5] -1 20[15] -1 209[24] -1 245[28] -1 23[15] -1 246[6] -1 50[3] -1 248[18] -1 253[8] -1 54[5] -1 63[50] -1 254[12] -1 31[12] -1 -2  SUtility:726
26[12] -1 31[36] -1 36[4] -1 27[30] -1 47[99] -1 55[30] -1 35[16] -1 1[10] -1 7[5] -1 30[16] -1 46[10] -1 10[4] -1 24[12] -1 53[21] -1 6[10] -1 54[3] -1 105[24] -1 11[3] -1 108[4] -1 3[12] -1 109[54] -1 39[5] -1 110[12] -1 25[15] -1 117[6] -1 118[9] -1 139[4] -1 5[40] -1 28[30] -1 143[12] -1 2[30] -1 144[45] -1 33[8] -1 146[48] -1 149[32] -1 150[12] -1 153[24] -1 29[6] -1 37[6] -1 168[36] -1 12[7] -1 184[21] -1 8[20] -1 23[30] -1 189[36] -1 190[6] -1 245[28] -1 248[6] -1 17[70] -1 253[12] -1 38[14] -1 43[18] -1 -2  SUtility:1063
3[14] -1 1[1] -1 9[12] -1 29[6] -1 32[12] -1 8[32] -1 25[15] -1 18[20] -1 35[12] -1 14[24] -1 11[9] -1 39[7] -1 17[63] -1 21[3] -1 48[9] -1 22[4] -1 42[9] -1 26[4] -1 27[18] -1 55[12] -1 28[30] -1 4[21] -1 36[20] -1 13[6] -1 46[2] -1 53[15] -1 54[6] -1 68[12] -1 45[8] -1 78[35] -1 79[4] -1 56[9] -1 111[7] -1 7[20] -1 113[10] -1 85[8] -1 114[2] -1 117[3] -1 2[20] -1 30[36] -1 40[12] -1 143[30] -1 84[4] -1 171[15] -1 16[7] -1 245[20] -1 41[10] -1 247[5] -1 248[9] -1 15[7] -1 23[35] -1 253[40] -1 51[4] -1 63[35] -1 -2  SUtility:793
2[45] -1 49[16] -1 52[21] -1 3[6] -1 63[15] -1 70[27] -1 4[12] -1 1[8] -1 23[10] -1 8[28] -1 39[3] -1 58[6] -1 9[18] -1 30[40] -1 57[5] -1 79[4] -1 15[5] -1 45[18] -1 53[18] -1 17[35] -1 18[45] -1 56[10] -1 22[2] -1 27[12] -1 26[12] -1 34[54] -1 61[9] -1 113[2] -1 25[30] -1 84[1] -1 117[2] -1 19[54] -1 120[14] -1 42[3] -1 55[24] -1 132[3] -1 82[5] -1 143[27] -1 78[20] -1 144[15] -1 44[1] -1 245[8] -1 64[40] -1 246[16] -1 248[6] -1 48[15] -1 51[20] -1 253[4] -1 35[16] -1 43[12] -1 254[36] -1 68[24] -1 71[54] -1 -2  SUtility:936
1[9] -1 36[8] -1 47[77] -1 4[3] -1 27[21] -1 8[36] -1 28[50] -1 9[16] -1 54[1] -1 15[2] -1 32[18] -1 49[2] -1 17[28] -1 18[30] -1 53[21] -1 21[10] -1 46[10] -1 26[8] -1 10[7] -1 29[12] -1 57[5] -1 22[5] -1 35[6] -1 23[30] -1 33[4] -1 111[9] -1 59[70] -1 120[16] -1 50[1] -1 132[9] -1 52[63] -1 141[8] -1 55[6] -1 143[9] -1 245[20] -1 38[4] -1 41[20] -1 246[8] -1 12[7] -1 248[12] -1 34[12] -1 253[20] -1 254[28] -1 45[16] -1 -2  SUtility:757
1[5] -1 39[10] -1 41[16] -1 71[48] -1 72[7] -1 3[8] -1 12[4] -1 31[12] -1 8[40] -1 2[20] -1 32[24] -1 67[6] -1 9[8] -1 46[8] -1 15[10] -1 38[16] -1 69[3] -1 17[42] -1 33[2] -1 65[54] -1 18[45] -1 47[66] -1 21[4] -1 37[4] -1 40[12] -1 26[4] -1 7[35] -1 13[4] -1 27[21] -1 50[9] -1 35[12] -1 29[12] -1 64[48] -1 36[16] -1 42[24] -1 120[16] -1 132[10] -1 4[30] -1 5[5] -1 143[12] -1 144[50] -1 245[28] -1 52[7] -1 246[10] -1 24[36] -1 248[12] -1 253[32] -1 30[8] -1 254[28] -1 56[7] -1 59[14] -1 -2  SUtility:964
1[10] -1 34[24] -1 43[12] -1 3[6] -1 56[10] -1 57[40] -1 4[12] -1 25[21] -1 8[36] -1 26[2] -1 44[3] -1 22[6] -1 30[12] -1 41[6] -1 27[9] -1 47[11] -1 28[5] -1 16[5] -1 35[20] -1 32[3] -1 36[2] -1 23[5] -1 45[6] -1 49[12] -1 111[4] -1 118[27] -1 120[18] -1 132[5] -1 46[5] -1 143[3] -1 144[35] -1 245[16] -1 246[6] -1 7[15] -1 14[21] -1 253[24] -1 21[8] -1 254[20] -1 38[18] -1 42[30] -1 -2  SUtility:533
1[3] -1 19[54] -1 31[12] -1 8[4] -1 9[8] -1 41[12] -1 27[3] -1 2[25] -1 29[14] -1 14[3] -1 35[6] -1 7[50] -1 36[8] -1 39[4] -1 141[10] -1 144[35] -1 6[14] -1 245[24] -1 30[40] -1 33[10] -1 246[16] -1 12[8] -1 253[4] -1 17[42] -1 23[35] -1 -2  SUtility:444
1[7] -1 17[28] -1 39[8] -1 8[20] -1 13[10] -1 9[4] -1 45[8] -1 29[16] -1 15[5] -1 35[16] -1 11[8] -1 36[12] -1 44[7] -1 245[4] -1 33[10] -1 38[8] -1 246[16] -1 16[1] -1 253[36] -1 22[10] -1 26[8] -1 -2  SUtility:242
3[6] -1 12[1] -1 15[1] -1 4[24] -1 19[54] -1 38[20] -1 8[4] -1 1[9] -1 16[10] -1 9[12] -1 48[27] -1 14[27] -1 17[49] -1 18[5] -1 22[7] -1 26[2] -1 43[20] -1 49[8] -1 27[9] -1 53[3] -1 61[9] -1 28[35] -1 23[15] -1 40[24] -1 35[6] -1 36[10] -1 110[16] -1 7[5] -1 117[7] -1 118[12] -1 42[30] -1 120[18] -1 11[1] -1 132[2] -1 13[6] -1 60[12] -1 63[50] -1 139[14] -1 21[6] -1 143[30] -1 10[2] -1 144[45] -1 41[10] -1 154[18] -1 52[21] -1 181[18] -1 46[1] -1 50[4] -1 209[27] -1 245[24] -1 34[12] -1 247[3] -1 253[16] -1 254[40] -1 30[20] -1 -2  SUtility:867
4[9] -1 12[10] -1 48[30] -1 8[32] -1 3[16] -1 9[20] -1 59[28] -1 15[8] -1 56[6] -1 77[36] -1 17[28] -1 49[8] -1 26[2] -1 27[9] -1 57[30] -1 63[30] -1 46[6] -1 25[3] -1 45[12] -1 53[3] -1 21[9] -1 54[6] -1 69[1] -1 36[4] -1 55[18] -1 78[35] -1 79[4] -1 66[24] -1 110[8] -1 13[9] -1 47[44] -1 117[4] -1 1[10] -1 118[21] -1 139[2] -1 28[35] -1 143[15] -1 144[30] -1 51[6] -1 203[12] -1 7[40] -1 245[28] -1 61[4] -1 73[2] -1 246[2] -1 10[2] -1 250[20] -1 31[8] -1 253[16] -1 20[12] -1 23[15] -1 255[12] -1 39[7] -1 50[3] -1 -2  SUtility:794
4[27] -1 12[10] -1 70[21] -1 8[36] -1 1[3] -1 9[6] -1 80[24] -1 22[6] -1 33[14] -1 26[20] -1 24[24] -1 28[35] -1 72[21] -1 35[2] -1 3[8] -1 36[12] -1 46[2] -1 48[18] -1 69[10] -1 53[27] -1 43[6] -1 54[8] -1 113[3] -1 132[3] -1 6[20] -1 79[32] -1 133[18] -1 45[4] -1 77[32] -1 143[12] -1 7[45] -1 41[4] -1 78[50] -1 195[18] -1 246[10] -1 29[10] -1 38[2] -1 250[14] -1 50[1] -1 253[36] -1 42[3] -1 47[77] -1 262[2] -1 59[21] -1 71[42] -1 -2  SUtility:799
3[8] -1 1[7] -1 13[7] -1 9[16] -1 24[24] -1 26[12] -1 15[4] -1 18[35] -1 27[3] -1 60[40] -1 68[18] -1 28[10] -1 45[2] -1 59[63] -1 35[16] -1 30[32] -1 36[4] -1 46[4] -1 21[9] -1 48[6] -1 53[24] -1 16[4] -1 54[1] -1 51[16] -1 69[7] -1 38[16] -1 78[20] -1 113[7] -1 11[8] -1 117[7] -1 2[10] -1 118[3] -1 120[6] -1 5[5] -1 133[6] -1 29[6] -1 143[30] -1 8[12] -1 25[6] -1 144[45] -1 67[8] -1 195[16] -1 246[18] -1 248[3] -1 39[1] -1 250[2] -1 47[88] -1 253[28] -1 23[40] -1 -2  SUtility:763
4[12] -1 7[30] -1 33[6] -1 54[8] -1 76[8] -1 8[40] -1 2[40] -1 49[4] -1 9[2] -1 82[5] -1 22[8] -1 40[24] -1 44[7] -1 26[18] -1 34[60] -1 27[9] -1 41[10] -1 43[4] -1 45[8] -1 46[5] -1 56[4] -1 78[35] -1 50[1] -1 52[49] -1 55[3] -1 53[6] -1 110[12] -1 36[12] -1 111[1] -1 1[7] -1 21[7] -1 113[6] -1 30[12] -1 117[3] -1 31[20] -1 118[15] -1 47[77] -1 132[10] -1 10[9] -1 133[16] -1 77[24] -1 139[14] -1 143[12] -1 144[20] -1 195[12] -1 18[15] -1 209[24] -1 246[16] -1 37[6] -1 250[4] -1 24[24] -1 68[18] -1 253[36] -1 61[1] -1 62[14] -1 -2  SUtility:853
1[8] -1 28[10] -1 35[16] -1 3[8] -1 13[6] -1 19[24] -1 8[28] -1 7[50] -1 24[6] -1 9[20] -1 23[40] -1 42[21] -1 14[24] -1 65[42] -1 66[8] -1 15[9] -1 51[18] -1 55[6] -1 17[7] -1 47[77] -1 58[2] -1 18[10] -1 57[35] -1 72[63] -1 54[4] -1 22[9] -1 21[9] -1 26[12] -1 27[9] -1 44[1] -1 60[40] -1 36[20] -1 37[10] -1 41[14] -1 34[36] -1 5[50] -1 45[6] -1 43[18] -1 73[5] -1 50[8] -1 64[8] -1 78[50] -1 79[4] -1 76[1] -1 110[10] -1 33[10] -1 113[3] -1 117[6] -1 38[12] -1 118[15] -1 132[9] -1 40[12] -1 139[4] -1 141[2] -1 52[70] -1 143[21] -1 48[21] -1 144[5] -1 211[4] -1 246[2] -1 20[18] -1 32[21] -1 247[1] -1 59[70] -1 61[5] -1 253[32] -1 53[18] -1 -2  SUtility:1223
2[45] -1 44[9] -1 47[110] -1 4[21] -1 1[5] -1 32[27] -1 8[40] -1 40[12] -1 9[4] -1 38[2] -1 51[8] -1 14[12] -1 27[21] -1 48[15] -1 15[5] -1 58[4] -1 82[3] -1 17[56] -1 18[45] -1 49[14] -1 89[21] -1 19[24] -1 61[7] -1 22[2] -1 25[3] -1 26[2] -1 16[5] -1 54[6] -1 53[3] -1 87[60] -1 28[45] -1 31[4] -1 36[8] -1 41[18] -1 46[5] -1 45[16] -1 110[4] -1 113[4] -1 73[2] -1 117[5] -1 11[3] -1 50[7] -1 118[27] -1 81[36] -1 132[4] -1 139[16] -1 141[1] -1 52[56] -1 80[12] -1 143[3] -1 13[4] -1 144[35] -1 94[50] -1 153[60] -1 55[18] -1 210[25] -1 246[2] -1 29[8] -1 69[2] -1 247[1] -1 253[20] -1 60[28] -1 64[32] -1 -2  SUtility:1152
4[27] -1 15[7] -1 38[12] -1 63[20] -1 97[1] -1 8[4] -1 1[4] -1 50[5] -1 9[2] -1 49[6] -1 104[27] -1 14[27] -1 47[88] -1 69[3] -1 17[56] -1 32[9] -1 61[10] -1 18[50] -1 55[6] -1 22[2] -1 44[9] -1 26[14] -1 28[35] -1 35[4] -1 41[18] -1 39[4] -1 34[30] -1 45[2] -1 53[27] -1 46[4] -1 65[18] -1 78[50] -1 60[20] -1 54[1] -1 80[21] -1 110[6] -1 36[10] -1 113[10] -1 29[18] -1 59[56] -1 117[4] -1 30[40] -1 118[30] -1 132[10] -1 51[12] -1 52[56] -1 133[12] -1 56[1] -1 139[8] -1 143[3] -1 48[30] -1 151[9] -1 179[9] -1 180[45] -1 195[2] -1 210[50] -1 245[24] -1 42[27] -1 73[9] -1 250[8] -1 24[48] -1 33[2] -1 81[28] -1 253[16] -1 -2  SUtility:1206
4[3] -1 15[9] -1 58[4] -1 8[8] -1 1[9] -1 9[6] -1 67[3] -1 28[5] -1 16[9] -1 35[2] -1 36[20] -1 46[4] -1 10[4] -1 52[56] -1 53[18] -1 5[35] -1 54[3] -1 73[2] -1 78[5] -1 113[1] -1 61[10] -1 118[27] -1 133[18] -1 144[40] -1 173[12] -1 44[1] -1 179[6] -1 37[8] -1 180[15] -1 195[6] -1 246[16] -1 34[24] -1 250[16] -1 18[40] -1 24[42] -1 48[27] -1 253[8] -1 40[6] -1 -2  SUtility:528
4[3] -1 16[6] -1 50[10] -1 8[4] -1 1[5] -1 9[18] -1 62[7] -1 10[5] -1 24[36] -1 48[12] -1 17[63] -1 18[5] -1 56[7] -1 26[6] -1 19[36] -1 25[30] -1 27[21] -1 52[56] -1 61[4] -1 28[35] -1 51[14] -1 35[12] -1 36[16] -1 46[2] -1 7[35] -1 113[2] -1 117[6] -1 118[9] -1 132[9] -1 60[24] -1 133[2] -1 143[6] -1 58[16] -1 144[25] -1 57[50] -1 63[5] -1 195[12] -1 246[18] -1 15[2] -1 20[21] -1 250[2] -1 37[4] -1 253[24] -1 29[14] -1 -2  SUtility:699
4[30] -1 16[10] -1 45[6] -1 8[16] -1 6[14] -1 9[2] -1 55[12] -1 14[18] -1 23[35] -1 31[16] -1 17[70] -1 19[6] -1 18[50] -1 43[8] -1 28[5] -1 10[6] -1 35[2] -1 5[45] -1 46[9] -1 48[9] -1 7[10] -1 30[8] -1 105[3] -1 22[8] -1 108[10] -1 109[27] -1 51[8] -1 113[4] -1 44[2] -1 117[1] -1 1[8] -1 118[21] -1 132[6] -1 56[9] -1 133[4] -1 53[21] -1 143[18] -1 54[6] -1 195[14] -1 246[16] -1 250[12] -1 32[9] -1 34[18] -1 253[32] -1 25[3] -1 26[16] -1 -2  SUtility:663
2[35] -1 44[10] -1 59[63] -1 3[12] -1 1[3] -1 5[15] -1 8[28] -1 40[6] -1 9[4] -1 11[1] -1 66[32] -1 41[12] -1 43[4] -1 56[10] -1 36[2] -1 45[20] -1 68[9] -1 25[27] -1 47[33] -1 78[45] -1 10[1] -1 79[12] -1 110[2] -1 33[12] -1 117[4] -1 118[6] -1 38[6] -1 132[4] -1 34[12] -1 62[42] -1 65[42] -1 139[10] -1 12[6] -1 30[16] -1 143[3] -1 31[32] -1 144[35] -1 39[10] -1 203[6] -1 32[9] -1 246[20] -1 42[15] -1 51[12] -1 250[4] -1 253[40] -1 16[4] -1 20[6] -1 -2  SUtility:742
2[35] -1 55[21] -1 70[24] -1 4[24] -1 9[20] -1 41[12] -1 8[8] -1 1[10] -1 52[56] -1 51[6] -1 19[18] -1 49[2] -1 62[14] -1 26[20] -1 44[7] -1 27[27] -1 37[18] -1 43[16] -1 28[45] -1 38[16] -1 35[12] -1 39[4] -1 58[8] -1 48[3] -1 53[30] -1 110[18] -1 7[50] -1 40[24] -1 113[8] -1 50[4] -1 117[1] -1 46[1] -1 118[18] -1 45[8] -1 132[3] -1 139[18] -1 10[7] -1 141[8] -1 143[18] -1 3[14] -1 47[99] -1 203[60] -1 245[12] -1 63[50] -1 246[16] -1 12[8] -1 250[16] -1 25[3] -1 253[32] -1 18[35] -1 22[2] -1 255[10] -1 -2  SUtility:999
4[18] -1 28[20] -1 51[10] -1 8[40] -1 7[35] -1 9[16] -1 60[20] -1 13[5] -1 44[10] -1 66[20] -1 17[63] -1 32[27] -1 18[40] -1 83[8] -1 50[5] -1 35[18] -1 36[6] -1 58[4] -1 48[15] -1 31[4] -1 110[20] -1 49[6] -1 117[7] -1 2[40] -1 118[30] -1 54[5] -1 132[6] -1 5[25] -1 75[42] -1 78[45] -1 139[6] -1 15[10] -1 47[55] -1 143[12] -1 1[10] -1 10[6] -1 144[40] -1 52[56] -1 203[30] -1 245[24] -1 57[5] -1 67[9] -1 246[6] -1 250[2] -1 38[14] -1 253[4] -1 14[21] -1 255[10] -1 24[24] -1 30[28] -1 -2  SUtility:982
4[30] -1 10[1] -1 56[2] -1 8[40] -1 3[8] -1 9[4] -1 67[6] -1 19[12] -1 62[7] -1 72[49] -1 26[8] -1 54[6] -1 27[27] -1 83[4] -1 28[35] -1 52[14] -1 35[10] -1 1[2] -1 53[6] -1 66[12] -1 36[12] -1 74[8] -1 82[10] -1 48[9] -1 51[4] -1 110[2] -1 7[15] -1 113[5] -1 63[30] -1 70[3] -1 117[10] -1 118[24] -1 132[7] -1 75[54] -1 76[2] -1 139[14] -1 143[3] -1 57[50] -1 58[18] -1 77[8] -1 79[4] -1 203[48] -1 245[8] -1 61[4] -1 71[6] -1 246[20] -1 12[7] -1 20[3] -1 250[20] -1 31[16] -1 253[28] -1 24[6] -1 255[6] -1 43[18] -1 50[6] -1 -2  SUtility:771
3[14] -1 32[18] -1 49[6] -1 4[9] -1 1[6] -1 6[18] -1 8[16] -1 27[12] -1 9[4] -1 16[10] -1 55[15] -1 19[48] -1 53[18] -1 61[9] -1 26[14] -1 7[10] -1 13[8] -1 48[27] -1 31[36] -1 43[18] -1 69[10] -1 41[20] -1 46[4] -1 63[40] -1 44[5] -1 40[27] -1 45[20] -1 70[21] -1 21[6] -1 110[20] -1 37[14] -1 117[10] -1 118[18] -1 42[6] -1 120[2] -1 71[6] -1 78[20] -1 132[2] -1 68[6] -1 139[12] -1 11[6] -1 35[16] -1 141[4] -1 64[80] -1 143[3] -1 2[35] -1 65[36] -1 144[50] -1 171[25] -1 14[21] -1 179[10] -1 180[5] -1 195[20] -1 203[54] -1 5[10] -1 245[12] -1 51[18] -1 62[70] -1 246[6] -1 10[6] -1 250[4] -1 253[12] -1 17[63] -1 -2  SUtility:1151
3[16] -1 1[2] -1 10[8] -1 9[12] -1 18[35] -1 15[8] -1 38[8] -1 46[5] -1 17[56] -1 35[8] -1 51[4] -1 26[20] -1 54[8] -1 59[28] -1 27[18] -1 65[18] -1 72[49] -1 28[30] -1 37[6] -1 48[15] -1 36[18] -1 55[15] -1 41[8] -1 31[36] -1 49[12] -1 78[45] -1 7[50] -1 14[9] -1 79[40] -1 42[12] -1 57[45] -1 110[6] -1 45[4] -1 111[6] -1 5[25] -1 30[28] -1 76[3] -1 117[8] -1 118[18] -1 132[3] -1 50[10] -1 139[8] -1 47[110] -1 141[3] -1 53[24] -1 63[5] -1 143[18] -1 144[45] -1 73[6] -1 203[48] -1 246[2] -1 23[35] -1 52[70] -1 250[14] -1 253[8] -1 255[4] -1 34[48] -1 -2  SUtility:1203
4[6] -1 1[9] -1 57[45] -1 9[20] -1 65[54] -1 10[9] -1 31[24] -1 37[2] -1 17[63] -1 23[40] -1 18[30] -1 43[16] -1 28[45] -1 54[4] -1 36[20] -1 62[14] -1 46[7] -1 42[21] -1 50[4] -1 71[60] -1 16[10] -1 78[40] -1 6[8] -1 79[8] -1 84[1] -1 110[10] -1 117[4] -1 118[21] -1 56[5] -1 119[2] -1 83[14] -1 120[20] -1 132[5] -1 77[4] -1 139[10] -1 26[6] -1 143[15] -1 38[10] -1 144[15] -1 49[12] -1 53[30] -1 195[12] -1 203[18] -1 246[10] -1 20[18] -1 61[9] -1 72[14] -1 250[20] -1 253[20] -1 12[1] -1 255[18] -1 35[16] -1 -2  SUtility:899
4[30] -1 9[18] -1 65[42] -1 8[4] -1 1[6] -1 79[20] -1 21[8] -1 51[18] -1 66[36] -1 22[3] -1 20[3] -1 44[2] -1 26[2] -1 3[16] -1 45[2] -1 73[3] -1 77[36] -1 27[3] -1 72[28] -1 28[30] -1 60[32] -1 35[10] -1 57[5] -1 36[18] -1 70[27] -1 48[15] -1 68[12] -1 43[20] -1 74[32] -1 78[5] -1 34[36] -1 88[36] -1 110[18] -1 7[20] -1 117[1] -1 118[18] -1 132[9] -1 71[42] -1 139[18] -1 41[10] -1 64[32] -1 141[4] -1 85[16] -1 143[27] -1 144[35] -1 91[30] -1 195[8] -1 203[60] -1 245[4] -1 49[10] -1 53[30] -1 246[12] -1 16[2] -1 76[8] -1 83[14] -1 250[8] -1 56[7] -1 253[28] -1 25[3] -1 -2  SUtility:1032
3[8] -1 12[3] -1 42[9] -1 8[28] -1 6[10] -1 9[8] -1 51[16] -1 26[4] -1 7[30] -1 11[3] -1 28[30] -1 45[14] -1 35[4] -1 19[18] -1 36[18] -1 46[1] -1 69[8] -1 44[10] -1 78[30] -1 79[20] -1 50[6] -1 113[2] -1 1[2] -1 115[9] -1 117[6] -1 4[21] -1 118[27] -1 132[7] -1 48[18] -1 49[6] -1 133[6] -1 143[24] -1 144[20] -1 151[6] -1 27[6] -1 39[2] -1 179[4] -1 23[30] -1 180[15] -1 43[8] -1 195[4] -1 250[8] -1 29[12] -1 32[24] -1 253[16] -1 -2  SUtility:561
3[20] -1 7[5] -1 39[5] -1 8[4] -1 1[1] -1 9[16] -1 48[30] -1 22[1] -1 24[48] -1 26[14] -1 25[30] -1 27[9] -1 52[28] -1 28[50] -1 32[27] -1 35[10] -1 36[18] -1 46[3] -1 73[1] -1 18[30] -1 44[4] -1 78[45] -1 11[7] -1 79[28] -1 111[5] -1 5[50] -1 23[20] -1 45[12] -1 113[7] -1 42[21] -1 117[4] -1 43[10] -1 132[3] -1 50[3] -1 133[12] -1 143[9] -1 195[20] -1 246[4] -1 17[35] -1 250[20] -1 38[16] -1 253[32] -1 10[8] -1 12[4] -1 -2  SUtility:729
1[6] -1 32[15] -1 43[18] -1 2[30] -1 18[5] -1 28[50] -1 8[8] -1 5[50] -1 29[8] -1 9[12] -1 52[21] -1 22[10] -1 13[2] -1 41[4] -1 26[6] -1 6[18] -1 27[15] -1 53[12] -1 34[12] -1 42[18] -1 35[8] -1 36[20] -1 110[2] -1 21[9] -1 113[3] -1 40[12] -1 117[5] -1 118[27] -1 45[4] -1 120[6] -1 12[3] -1 20[27] -1 57[45] -1 58[20] -1 132[2] -1 56[10] -1 133[2] -1 139[16] -1 23[40] -1 143[12] -1 4[27] -1 24[42] -1 144[40] -1 145[45] -1 149[24] -1 150[30] -1 44[5] -1 195[16] -1 209[21] -1 7[25] -1 246[14] -1 15[3] -1 250[18] -1 31[36] -1 39[6] -1 253[20] -1 11[1] -1 -2  SUtility:966
4[12] -1 7[20] -1 51[20] -1 8[16] -1 1[6] -1 9[6] -1 62[56] -1 28[50] -1 24[60] -1 52[63] -1 35[16] -1 13[7] -1 36[14] -1 61[9] -1 46[3] -1 22[4] -1 48[27] -1 69[6] -1 30[36] -1 56[1] -1 78[45] -1 20[9] -1 79[28] -1 63[20] -1 110[6] -1 11[2] -1 17[7] -1 113[10] -1 25[21] -1 60[12] -1 117[4] -1 5[30] -1 18[35] -1 118[15] -1 120[16] -1 15[2] -1 132[2] -1 58[6] -1 133[8] -1 139[18] -1 19[42] -1 143[12] -1 57[45] -1 144[25] -1 195[8] -1 246[8] -1 6[12] -1 250[20] -1 32[30] -1 253[24] -1 16[6] -1 262[20] -1 38[6] -1 -2  SUtility:986
28[40] -1 12[2] -1 45[2] -1 35[20] -1 2[10] -1 36[8] -1 56[7] -1 46[3] -1 5[15] -1 41[18] -1 69[2] -1 27[15] -1 54[6] -1 78[25] -1 18[10] -1 79[24] -1 61[6] -1 113[1] -1 6[14] -1 117[5] -1 1[3] -1 132[8] -1 58[10] -1 133[8] -1 7[20] -1 143[3] -1 57[50] -1 195[18] -1 246[20] -1 15[8] -1 20[18] -1 250[18] -1 11[10] -1 39[6] -1 253[36] -1 25[21] -1 -2  SUtility:490
4[24] -1 10[8] -1 41[8] -1 8[28] -1 1[9] -1 9[10] -1 51[16] -1 14[24] -1 6[10] -1 44[4] -1 17[70] -1 18[20] -1 50[2] -1 26[6] -1 27[6] -1 42[12] -1 28[5] -1 21[4] -1 43[12] -1 35[2] -1 11[9] -1 36[10] -1 46[1] -1 32[6] -1 113[2] -1 117[6] -1 118[6] -1 132[10] -1 45[18] -1 47[33] -1 133[18] -1 7[25] -1 143[6] -1 144[10] -1 195[14] -1 246[16] -1 13[7] -1 16[8] -1 250[16] -1 253[16] -1 -2  SUtility:517
1[3] -1 13[7] -1 32[18] -1 8[24] -1 4[6] -1 9[8] -1 41[6] -1 14[6] -1 23[25] -1 40[18] -1 15[1] -1 17[63] -1 18[50] -1 10[8] -1 49[20] -1 28[15] -1 22[8] -1 34[36] -1 35[6] -1 16[7] -1 36[8] -1 47[33] -1 46[6] -1 12[2] -1 69[4] -1 30[24] -1 78[5] -1 79[4] -1 113[8] -1 51[14] -1 117[1] -1 118[9] -1 58[14] -1 132[8] -1 42[30] -1 45[6] -1 133[4] -1 143[18] -1 195[16] -1 250[12] -1 11[7] -1 253[28] -1 25[18] -1 -2  SUtility:614
1[5] -1 20[21] -1 36[2] -1 8[24] -1 9[4] -1 47[44] -1 26[4] -1 19[18] -1 24[6] -1 27[24] -1 34[12] -1 41[6] -1 28[15] -1 35[10] -1 46[2] -1 22[5] -1 113[6] -1 117[5] -1 17[35] -1 118[24] -1 42[15] -1 120[2] -1 4[30] -1 132[10] -1 133[6] -1 143[3] -1 43[18] -1 144[50] -1 49[20] -1 195[14] -1 250[10] -1 253[32] -1 -2  SUtility:482
14[27] -1 12[1] -1 24[18] -1 17[70] -1 6[12] -1 18[20] -1 35[6] -1 28[20] -1 19[30] -1 26[14] -1 36[16] -1 34[42] -1 46[3] -1 13[4] -1 53[30] -1 2[25] -1 54[2] -1 39[2] -1 113[2] -1 117[2] -1 1[4] -1 118[27] -1 29[20] -1 133[4] -1 5[5] -1 143[12] -1 144[35] -1 153[6] -1 3[8] -1 195[14] -1 245[40] -1 10[10] -1 -2  SUtility:531
4[3] -1 9[16] -1 22[7] -1 5[5] -1 28[20] -1 40[30] -1 61[3] -1 70[18] -1 8[36] -1 1[6] -1 23[35] -1 54[7] -1 47[44] -1 74[4] -1 14[30] -1 46[10] -1 49[2] -1 17[28] -1 42[21] -1 18[30] -1 56[7] -1 25[6] -1 43[18] -1 57[10] -1 26[12] -1 38[14] -1 27[6] -1 32[6] -1 62[14] -1 10[6] -1 24[18] -1 35[4] -1 41[4] -1 36[2] -1 71[24] -1 51[20] -1 59[70] -1 78[20] -1 79[16] -1 66[32] -1 114[16] -1 117[3] -1 120[6] -1 53[12] -1 144[40] -1 44[8] -1 245[20] -1 64[80] -1 246[10] -1 15[5] -1 248[3] -1 253[12] -1 254[24] -1 67[10] -1 -2  SUtility:913
4[6] -1 15[4] -1 65[12] -1 8[20] -1 2[40] -1 9[12] -1 74[16] -1 10[5] -1 42[24] -1 46[7] -1 11[10] -1 16[3] -1 33[8] -1 14[9] -1 69[4] -1 86[18] -1 17[70] -1 12[3] -1 34[30] -1 62[35] -1 18[30] -1 54[8] -1 93[6] -1 28[40] -1 63[30] -1 35[6] -1 3[14] -1 36[6] -1 79[8] -1 41[16] -1 64[8] -1 75[54] -1 78[50] -1 37[6] -1 110[12] -1 58[16] -1 117[5] -1 118[24] -1 121[24] -1 13[2] -1 26[20] -1 132[9] -1 61[6] -1 92[24] -1 139[6] -1 31[36] -1 56[2] -1 143[12] -1 57[10] -1 90[3] -1 144[20] -1 67[5] -1 195[14] -1 204[6] -1 246[4] -1 22[5] -1 250[18] -1 51[14] -1 253[16] -1 255[16] -1 44[1] -1 -2  SUtility:948
1[8] -1 73[1] -1 74[24] -1 4[18] -1 10[5] -1 59[7] -1 8[16] -1 60[28] -1 11[5] -1 35[18] -1 36[18] -1 45[10] -1 61[4] -1 17[28] -1 30[36] -1 37[12] -1 18[35] -1 67[4] -1 22[8] -1 39[8] -1 23[5] -1 5[35] -1 44[1] -1 50[10] -1 26[8] -1 6[18] -1 40[3] -1 27[6] -1 28[25] -1 33[4] -1 41[8] -1 46[1] -1 47[66] -1 70[24] -1 19[60] -1 78[10] -1 79[28] -1 32[24] -1 110[12] -1 38[10] -1 111[2] -1 14[21] -1 29[10] -1 114[2] -1 55[12] -1 117[3] -1 48[24] -1 132[4] -1 65[48] -1 66[4] -1 139[2] -1 143[18] -1 62[49] -1 144[45] -1 53[24] -1 68[9] -1 164[8] -1 42[15] -1 195[18] -1 204[3] -1 245[36] -1 54[10] -1 58[6] -1 246[8] -1 9[18] -1 250[20] -1 253[20] -1 255[16] -1 34[48] -1 -2  SUtility:1154
1[2] -1 77[36] -1 78[5] -1 4[12] -1 10[10] -1 50[2] -1 8[28] -1 63[25] -1 9[12] -1 54[9] -1 20[6] -1 61[6] -1 26[18] -1 55[27] -1 30[4] -1 57[50] -1 35[8] -1 46[2] -1 36[14] -1 47[33] -1 48[12] -1 34[48] -1 53[30] -1 110[12] -1 117[3] -1 118[12] -1 60[12] -1 132[4] -1 52[49] -1 133[6] -1 58[18] -1 136[24] -1 75[60] -1 139[12] -1 29[18] -1 143[3] -1 2[20] -1 72[28] -1 144[30] -1 70[15] -1 195[2] -1 204[3] -1 246[14] -1 19[60] -1 68[18] -1 250[20] -1 14[21] -1 16[6] -1 40[9] -1 253[4] -1 38[18] -1 -2  SUtility:900
5[5] -1 9[8] -1 45[8] -1 8[8] -1 1[10] -1 54[6] -1 28[40] -1 12[3] -1 22[4] -1 31[28] -1 27[9] -1 44[8] -1 35[12] -1 3[8] -1 23[25] -1 36[12] -1 41[12] -1 58[10] -1 46[7] -1 40[3] -1 69[10] -1 78[25] -1 32[3] -1 79[36] -1 56[10] -1 110[8] -1 111[3] -1 14[9] -1 17[56] -1 117[3] -1 7[10] -1 18[45] -1 118[18] -1 47[110] -1 121[4] -1 24[18] -1 29[6] -1 125[18] -1 67[2] -1 74[24] -1 132[10] -1 66[32] -1 139[18] -1 6[10] -1 38[14] -1 143[3] -1 4[24] -1 64[8] -1 144[25] -1 15[6] -1 195[2] -1 204[27] -1 10[8] -1 246[18] -1 19[24] -1 48[27] -1 250[10] -1 11[1] -1 33[10] -1 253[12] -1 26[20] -1 -2  SUtility:953
4[30] -1 6[8] -1 22[8] -1 38[2] -1 44[4] -1 8[32] -1 1[5] -1 29[10] -1 9[8] -1 28[40] -1 53[15] -1 11[6] -1 21[8] -1 48[3] -1 59[7] -1 14[21] -1 32[27] -1 17[14] -1 39[8] -1 20[15] -1 42[3] -1 23[50] -1 26[6] -1 31[28] -1 27[18] -1 30[32] -1 56[9] -1 35[4] -1 45[12] -1 36[16] -1 41[2] -1 70[30] -1 13[5] -1 52[49] -1 78[5] -1 79[28] -1 113[9] -1 114[2] -1 10[9] -1 117[10] -1 133[8] -1 33[8] -1 58[14] -1 143[27] -1 144[40] -1 60[16] -1 246[14] -1 253[40] -1 258[16] -1 34[24] -1 -2  SUtility:805
4[30] -1 1[8] -1 9[20] -1 12[8] -1 14[12] -1 45[2] -1 20[15] -1 28[5] -1 23[50] -1 15[4] -1 21[9] -1 26[20] -1 22[7] -1 6[8] -1 36[8] -1 70[24] -1 11[5] -1 78[15] -1 79[16] -1 110[10] -1 19[30] -1 113[9] -1 117[1] -1 118[3] -1 42[3] -1 120[14] -1 17[14] -1 133[14] -1 35[16] -1 139[12] -1 143[24] -1 18[15] -1 24[36] -1 144[35] -1 2[15] -1 7[35] -1 40[12] -1 146[24] -1 149[12] -1 150[12] -1 41[18] -1 246[20] -1 3[4] -1 253[32] -1 258[10] -1 25[18] -1 34[30] -1 -2  SUtility:744
4[24] -1 39[1] -1 48[24] -1 5[20] -1 1[2] -1 20[12] -1 8[40] -1 32[12] -1 49[2] -1 56[7] -1 60[36] -1 69[6] -1 9[12] -1 31[40] -1 10[3] -1 59[56] -1 17[21] -1 40[3] -1 18[40] -1 70[30] -1 19[6] -1 46[9] -1 11[10] -1 26[6] -1 35[12] -1 27[30] -1 68[27] -1 28[15] -1 45[12] -1 30[16] -1 55[6] -1 36[6] -1 67[3] -1 113[7] -1 114[6] -1 12[3] -1 117[8] -1 13[6] -1 133[8] -1 57[30] -1 136[24] -1 52[49] -1 143[15] -1 53[6] -1 144[35] -1 246[6] -1 6[14] -1 253[20] -1 33[16] -1 258[12] -1 25[6] -1 -2  SUtility:820
4[12] -1 1[6] -1 46[6] -1 9[14] -1 57[45] -1 11[6] -1 47[55] -1 18[20] -1 59[28] -1 22[6] -1 38[8] -1 23[10] -1 31[28] -1 26[4] -1 32[9] -1 27[21] -1 28[40] -1 49[4] -1 36[6] -1 56[9] -1 34[36] -1 70[6] -1 17[63] -1 50[2] -1 78[10] -1 10[5] -1 79[12] -1 113[4] -1 114[20] -1 29[14] -1 52[63] -1 117[1] -1 30[20] -1 48[30] -1 132[4] -1 54[2] -1 55[12] -1 143[6] -1 144[20] -1 195[18] -1 198[24] -1 58[10] -1 245[8] -1 19[60] -1 250[6] -1 253[20] -1 16[10] -1 -2  SUtility:823
8[8] -1 19[18] -1 28[5] -1 9[10] -1 29[14] -1 37[14] -1 14[6] -1 1[2] -1 10[9] -1 73[7] -1 74[32] -1 17[21] -1 63[10] -1 18[10] -1 39[10] -1 62[14] -1 35[20] -1 36[14] -1 41[16] -1 78[35] -1 32[9] -1 79[28] -1 110[16] -1 22[7] -1 113[5] -1 117[7] -1 30[32] -1 118[6] -1 72[35] -1 132[1] -1 60[40] -1 61[1] -1 133[6] -1 139[12] -1 23[25] -1 143[6] -1 13[5] -1 31[28] -1 40[12] -1 144[40] -1 146[18] -1 149[36] -1 150[27] -1 67[7] -1 195[6] -1 198[32] -1 245[24] -1 26[8] -1 250[8] -1 38[8] -1 59[56] -1 253[40] -1 16[3] -1 -2  SUtility:869
4[9] -1 33[14] -1 39[1] -1 5[40] -1 1[9] -1 29[2] -1 8[24] -1 30[36] -1 9[2] -1 52[21] -1 11[5] -1 21[4] -1 49[18] -1 17[14] -1 12[9] -1 18[25] -1 57[35] -1 20[30] -1 10[7] -1 23[25] -1 45[4] -1 26[18] -1 6[18] -1 27[18] -1 54[1] -1 28[30] -1 35[20] -1 36[8] -1 50[10] -1 46[8] -1 32[24] -1 69[7] -1 78[50] -1 55[30] -1 58[6] -1 79[12] -1 113[2] -1 132[4] -1 133[10] -1 143[15] -1 40[3] -1 144[50] -1 195[6] -1 198[8] -1 246[20] -1 22[3] -1 250[14] -1 44[10] -1 253[32] -1 14[18] -1 19[60] -1 -2  SUtility:849
11[10] -1 30[32] -1 47[99] -1 14[18] -1 67[7] -1 77[12] -1 17[28] -1 24[6] -1 59[35] -1 18[20] -1 51[10] -1 19[48] -1 1[9] -1 2[15] -1 23[35] -1 66[8] -1 26[18] -1 55[30] -1 27[6] -1 13[5] -1 35[2] -1 9[18] -1 20[9] -1 36[14] -1 41[10] -1 58[8] -1 46[2] -1 42[12] -1 56[5] -1 70[12] -1 25[27] -1 40[18] -1 78[15] -1 10[7] -1 79[40] -1 110[16] -1 53[9] -1 111[1] -1 43[6] -1 117[2] -1 44[8] -1 118[30] -1 57[30] -1 120[16] -1 8[32] -1 121[24] -1 29[8] -1 139[6] -1 50[2] -1 143[9] -1 144[35] -1 195[8] -1 203[18] -1 245[24] -1 246[6] -1 250[6] -1 253[24] -1 15[7] -1 22[1] -1 -2  SUtility:978
1[10] -1 34[48] -1 35[6] -1 4[12] -1 12[6] -1 18[5] -1 8[40] -1 19[30] -1 9[10] -1 46[8] -1 28[50] -1 11[1] -1 20[27] -1 30[40] -1 36[6] -1 41[2] -1 44[2] -1 45[14] -1 70[15] -1 15[4] -1 78[50] -1 79[28] -1 111[4] -1 117[2] -1 118[24] -1 26[16] -1 165[30] -1 23[25] -1 245[24] -1 6[2] -1 31[20] -1 253[36] -1 22[9] -1 25[3] -1 -2  SUtility:609
2[10] -1 1[6] -1 8[20] -1 74[20] -1 96[9] -1 47[99] -1 9[14] -1 20[27] -1 106[15] -1 10[3] -1 15[3] -1 44[10] -1 11[4] -1 14[6] -1 87[48] -1 122[6] -1 17[42] -1 73[2] -1 18[25] -1 50[4] -1 76[1] -1 79[12] -1 23[40] -1 22[6] -1 45[12] -1 26[6] -1 35[12] -1 69[5] -1 27[24] -1 28[35] -1 94[90] -1 107[16] -1 99[3] -1 46[1] -1 56[7] -1 105[18] -1 114[14] -1 55[21] -1 117[3] -1 118[24] -1 77[20] -1 119[8] -1 78[35] -1 132[5] -1 143[18] -1 92[36] -1 144[5] -1 103[3] -1 154[8] -1 247[6] -1 33[4] -1 253[28] -1 38[16] -1 254[32] -1 49[12] -1 81[16] -1 255[6] -1 4[27] -1 75[54] -1 261[10] -1 29[4] -1 95[3] -1 98[1] -1 265[1] -1 102[1] -1 -2  SUtility:1082
1[1] -1 23[25] -1 26[6] -1 2[5] -1 30[24] -1 40[24] -1 8[4] -1 12[4] -1 27[24] -1 9[18] -1 54[9] -1 10[8] -1 37[14] -1 48[9] -1 11[4] -1 22[5] -1 36[2] -1 17[21] -1 19[42] -1 18[45] -1 57[20] -1 5[30] -1 39[5] -1 60[24] -1 113[7] -1 50[3] -1 114[10] -1 117[10] -1 118[15] -1 119[3] -1 4[6] -1 46[7] -1 120[20] -1 3[4] -1 59[63] -1 63[30] -1 133[8] -1 47[77] -1 143[24] -1 144[25] -1 55[21] -1 146[12] -1 21[10] -1 42[18] -1 149[4] -1 15[2] -1 150[21] -1 56[10] -1 153[60] -1 41[4] -1 179[5] -1 180[50] -1 44[2] -1 246[14] -1 20[27] -1 247[6] -1 253[12] -1 266[21] -1 43[2] -1 52[42] -1 -2  SUtility:1028
1[10] -1 10[2] -1 53[21] -1 8[20] -1 9[8] -1 76[8] -1 20[15] -1 24[48] -1 50[4] -1 26[16] -1 15[8] -1 27[27] -1 62[14] -1 28[35] -1 49[18] -1 54[9] -1 35[10] -1 36[6] -1 65[12] -1 70[15] -1 46[3] -1 56[5] -1 78[40] -1 79[8] -1 67[4] -1 110[2] -1 11[4] -1 29[16] -1 113[9] -1 48[12] -1 114[10] -1 86[18] -1 117[6] -1 3[4] -1 30[16] -1 118[30] -1 66[36] -1 119[1] -1 51[2] -1 120[12] -1 83[16] -1 133[2] -1 38[6] -1 134[21] -1 139[16] -1 6[16] -1 31[24] -1 143[9] -1 32[21] -1 146[48] -1 58[14] -1 149[32] -1 150[24] -1 73[7] -1 195[10] -1 198[36] -1 199[4] -1 245[32] -1 246[4] -1 18[10] -1 247[10] -1 55[15] -1 250[16] -1 253[8] -1 19[30] -1 -2  SUtility:975
5[5] -1 10[3] -1 49[8] -1 8[16] -1 1[6] -1 9[12] -1 65[12] -1 20[30] -1 59[42] -1 27[12] -1 75[48] -1 38[14] -1 68[9] -1 82[3] -1 47[44] -1 22[8] -1 64[24] -1 74[12] -1 53[24] -1 78[30] -1 2[40] -1 79[36] -1 71[6] -1 111[9] -1 7[15] -1 48[27] -1 117[1] -1 118[9] -1 119[10] -1 120[10] -1 70[18] -1 80[18] -1 133[8] -1 13[10] -1 143[3] -1 175[9] -1 35[10] -1 176[1] -1 6[18] -1 34[6] -1 191[32] -1 246[2] -1 14[21] -1 21[2] -1 247[1] -1 11[10] -1 12[3] -1 253[20] -1 274[5] -1 42[27] -1 280[21] -1 -2  SUtility:770
1[4] -1 28[10] -1 74[12] -1 8[32] -1 16[3] -1 9[4] -1 88[12] -1 20[24] -1 49[16] -1 72[56] -1 26[6] -1 27[30] -1 70[30] -1 47[55] -1 75[54] -1 78[35] -1 79[28] -1 114[12] -1 19[6] -1 117[4] -1 4[12] -1 118[12] -1 119[1] -1 3[12] -1 69[5] -1 120[8] -1 80[24] -1 139[10] -1 21[10] -1 143[12] -1 144[5] -1 199[2] -1 201[24] -1 202[12] -1 246[8] -1 13[2] -1 248[3] -1 11[1] -1 12[10] -1 40[3] -1 41[18] -1 76[2] -1 77[20] -1 253[40] -1 22[3] -1 37[8] -1 43[14] -1 46[4] -1 255[10] -1 62[35] -1 259[16] -1 55[15] -1 60[36] -1 -2  SUtility:830
2[5] -1 10[4] -1 46[6] -1 8[12] -1 1[10] -1 9[2] -1 62[28] -1 11[9] -1 5[20] -1 45[12] -1 17[49] -1 18[35] -1 54[9] -1 20[27] -1 24[42] -1 26[18] -1 15[9] -1 27[18] -1 52[42] -1 32[18] -1 35[16] -1 36[16] -1 63[35] -1 110[18] -1 41[6] -1 117[6] -1 118[15] -1 65[6] -1 119[3] -1 48[15] -1 120[6] -1 49[4] -1 64[24] -1 139[6] -1 7[20] -1 57[45] -1 143[27] -1 144[5] -1 210[5] -1 245[16] -1 19[12] -1 246[2] -1 16[4] -1 247[4] -1 55[12] -1 253[8] -1 38[4] -1 266[27] -1 42[12] -1 -2  SUtility:754
1[9] -1 16[2] -1 65[6] -1 8[12] -1 9[8] -1 93[9] -1 10[3] -1 21[4] -1 79[36] -1 17[28] -1 12[1] -1 18[25] -1 90[6] -1 20[3] -1 76[2] -1 26[20] -1 11[8] -1 27[30] -1 38[2] -1 81[4] -1 95[3] -1 24[60] -1 77[16] -1 78[30] -1 94[80] -1 110[2] -1 15[1] -1 42[3] -1 117[6] -1 118[27] -1 57[20] -1 119[4] -1 67[4] -1 120[18] -1 91[18] -1 139[20] -1 66[8] -1 143[24] -1 144[40] -1 199[6] -1 245[40] -1 40[24] -1 246[16] -1 47[44] -1 54[4] -1 247[9] -1 253[36] -1 22[4] -1 28[35] -1 58[12] -1 70[6] -1 255[10] -1 45[12] -1 46[6] -1 266[12] -1 55[24] -1 281[16] -1 30[36] -1 31[40] -1 -2  SUtility:994
1[5] -1 16[1] -1 52[28] -1 8[32] -1 10[1] -1 9[20] -1 73[10] -1 18[40] -1 53[6] -1 14[12] -1 5[5] -1 77[16] -1 78[20] -1 17[14] -1 6[20] -1 71[6] -1 68[24] -1 111[6] -1 24[30] -1 117[9] -1 118[9] -1 119[10] -1 120[10] -1 7[10] -1 67[5] -1 139[6] -1 33[14] -1 143[18] -1 11[2] -1 144[25] -1 199[8] -1 202[12] -1 75[54] -1 209[18] -1 32[30] -1 245[8] -1 28[40] -1 31[20] -1 35[8] -1 39[1] -1 248[27] -1 12[9] -1 13[10] -1 65[30] -1 66[24] -1 253[36] -1 42[21] -1 51[10] -1 266[6] -1 54[7] -1 63[40] -1 -2  SUtility:833
14[15] -1 23[40] -1 103[8] -1 17[7] -1 13[7] -1 37[10] -1 41[10] -1 64[48] -1 49[16] -1 55[3] -1 114[18] -1 21[7] -1 117[6] -1 6[14] -1 119[7] -1 3[8] -1 16[1] -1 46[9] -1 59[28] -1 120[6] -1 1[8] -1 133[10] -1 58[2] -1 135[3] -1 57[10] -1 141[6] -1 18[35] -1 45[20] -1 143[18] -1 146[18] -1 30[8] -1 149[28] -1 15[6] -1 171[20] -1 19[42] -1 51[10] -1 86[30] -1 181[36] -1 63[5] -1 245[24] -1 44[3] -1 47[33] -1 65[60] -1 83[2] -1 253[32] -1 56[8] -1 255[18] -1 20[24] -1 40[3] -1 259[24] -1 48[15] -1 -2  SUtility:829
1[2] -1 28[30] -1 46[10] -1 2[25] -1 21[10] -1 27[21] -1 8[40] -1 9[16] -1 66[12] -1 10[6] -1 54[8] -1 77[20] -1 14[12] -1 22[2] -1 33[14] -1 96[2] -1 106[50] -1 17[70] -1 16[1] -1 34[36] -1 78[25] -1 18[35] -1 65[36] -1 80[12] -1 31[28] -1 26[14] -1 47[11] -1 35[4] -1 48[9] -1 36[16] -1 103[6] -1 50[2] -1 70[18] -1 113[1] -1 40[18] -1 92[32] -1 117[5] -1 4[24] -1 118[30] -1 119[10] -1 3[18] -1 53[6] -1 82[3] -1 133[20] -1 45[4] -1 134[21] -1 15[5] -1 44[10] -1 97[8] -1 143[24] -1 146[12] -1 32[24] -1 149[4] -1 153[48] -1 71[6] -1 195[6] -1 39[7] -1 94[70] -1 197[9] -1 245[12] -1 20[3] -1 38[12] -1 43[18] -1 248[9] -1 250[12] -1 52[70] -1 64[32] -1 253[36] -1 67[6] -1 72[42] -1 255[6] -1 75[54] -1 257[27] -1 -2  SUtility:1367
2[5] -1 30[16] -1 42[12] -1 8[12] -1 20[12] -1 9[8] -1 56[1] -1 12[8] -1 25[24] -1 54[4] -1 17[21] -1 14[3] -1 18[35] -1 64[80] -1 39[7] -1 22[10] -1 65[48] -1 113[10] -1 15[6] -1 117[8] -1 119[4] -1 37[6] -1 120[6] -1 1[7] -1 133[8] -1 53[3] -1 134[56] -1 143[9] -1 10[1] -1 146[42] -1 149[12] -1 153[36] -1 24[18] -1 179[7] -1 19[6] -1 245[24] -1 23[25] -1 26[4] -1 248[6] -1 11[2] -1 253[16] -1 -2  SUtility:628
2[50] -1 38[16] -1 80[9] -1 8[28] -1 28[25] -1 9[4] -1 91[18] -1 10[6] -1 13[10] -1 75[60] -1 14[21] -1 85[8] -1 97[7] -1 17[70] -1 1[4] -1 76[1] -1 18[45] -1 103[7] -1 39[3] -1 79[12] -1 35[12] -1 31[24] -1 36[14] -1 88[32] -1 22[10] -1 113[5] -1 117[1] -1 7[20] -1 119[6] -1 16[8] -1 32[18] -1 67[3] -1 70[9] -1 120[18] -1 101[1] -1 133[20] -1 20[21] -1 134[42] -1 92[4] -1 143[30] -1 146[36] -1 102[6] -1 149[24] -1 170[20] -1 46[7] -1 94[70] -1 180[30] -1 245[4] -1 27[27] -1 66[20] -1 73[10] -1 248[12] -1 15[5] -1 253[8] -1 30[32] -1 42[30] -1 62[70] -1 255[10] -1 -2  SUtility:1123
1[3] -1 23[20] -1 55[18] -1 8[12] -1 9[20] -1 72[70] -1 13[1] -1 15[2] -1 67[5] -1 14[24] -1 68[30] -1 77[36] -1 63[25] -1 17[49] -1 60[24] -1 65[30] -1 12[8] -1 66[16] -1 110[14] -1 10[2] -1 111[5] -1 117[1] -1 4[3] -1 119[3] -1 46[10] -1 120[4] -1 75[48] -1 139[2] -1 61[2] -1 143[3] -1 5[20] -1 144[15] -1 71[6] -1 199[4] -1 35[8] -1 210[45] -1 28[20] -1 33[4] -1 245[4] -1 22[10] -1 30[4] -1 248[6] -1 16[6] -1 253[12] -1 40[30] -1 50[8] -1 255[12] -1 53[18] -1 62[70] -1 259[8] -1 36[20] -1 38[2] -1 -2  SUtility:822
1[6] -1 28[45] -1 49[12] -1 2[30] -1 20[3] -1 27[27] -1 8[40] -1 7[45] -1 9[20] -1 64[8] -1 13[8] -1 51[8] -1 70[21] -1 14[18] -1 50[5] -1 31[40] -1 22[5] -1 35[18] -1 10[2] -1 36[18] -1 59[7] -1 110[14] -1 56[4] -1 111[10] -1 57[25] -1 117[10] -1 119[2] -1 5[30] -1 33[18] -1 120[4] -1 52[70] -1 139[20] -1 11[8] -1 58[12] -1 143[3] -1 144[15] -1 199[9] -1 201[8] -1 202[42] -1 68[30] -1 245[28] -1 25[9] -1 47[77] -1 54[2] -1 247[9] -1 60[16] -1 248[3] -1 253[8] -1 42[3] -1 -2  SUtility:875
2[5] -1 57[20] -1 67[10] -1 8[20] -1 53[15] -1 9[16] -1 71[12] -1 13[2] -1 18[5] -1 79[28] -1 14[12] -1 1[10] -1 10[3] -1 17[63] -1 11[5] -1 23[45] -1 32[15] -1 40[15] -1 26[8] -1 24[54] -1 27[21] -1 48[15] -1 38[2] -1 6[16] -1 15[6] -1 63[15] -1 114[2] -1 20[24] -1 117[3] -1 120[8] -1 3[10] -1 133[18] -1 33[18] -1 34[24] -1 37[8] -1 141[2] -1 35[8] -1 36[20] -1 143[6] -1 12[8] -1 210[20] -1 245[40] -1 22[4] -1 41[6] -1 47[99] -1 247[1] -1 68[21] -1 69[4] -1 248[18] -1 19[30] -1 253[28] -1 50[1] -1 61[6] -1 -2  SUtility:875
1[4] -1 73[2] -1 84[3] -1 2[10] -1 15[1] -1 72[42] -1 8[24] -1 9[6] -1 94[90] -1 13[3] -1 16[6] -1 70[9] -1 14[9] -1 96[6] -1 105[12] -1 17[63] -1 89[6] -1 18[50] -1 83[4] -1 31[4] -1 64[64] -1 82[1] -1 35[18] -1 55[30] -1 36[18] -1 38[12] -1 21[7] -1 47[66] -1 39[7] -1 69[9] -1 95[3] -1 50[7] -1 90[4] -1 113[6] -1 117[1] -1 3[18] -1 118[12] -1 119[7] -1 12[9] -1 120[6] -1 132[4] -1 48[3] -1 52[49] -1 133[8] -1 53[27] -1 134[21] -1 97[9] -1 143[30] -1 146[54] -1 25[9] -1 62[7] -1 149[36] -1 56[7] -1 150[21] -1 43[4] -1 170[4] -1 22[2] -1 59[7] -1 63[45] -1 245[20] -1 74[36] -1 80[21] -1 247[3] -1 248[15] -1 10[6] -1 11[7] -1 253[20] -1 60[12] -1 66[12] -1 255[4] -1 30[20] -1 -2  SUtility:1182
2[10] -1 26[6] -1 82[6] -1 8[20] -1 13[1] -1 45[14] -1 54[10] -1 75[30] -1 76[9] -1 14[12] -1 1[7] -1 17[7] -1 44[9] -1 11[6] -1 69[7] -1 18[40] -1 5[15] -1 65[18] -1 31[24] -1 28[50] -1 35[4] -1 15[2] -1 36[20] -1 47[55] -1 10[7] -1 25[3] -1 48[24] -1 81[40] -1 110[12] -1 27[3] -1 39[2] -1 113[2] -1 117[4] -1 7[15] -1 40[30] -1 119[4] -1 41[20] -1 120[4] -1 3[4] -1 133[20] -1 9[14] -1 52[14] -1 141[3] -1 51[18] -1 143[15] -1 146[36] -1 55[9] -1 147[1] -1 19[36] -1 149[24] -1 191[28] -1 210[50] -1 22[4] -1 214[4] -1 245[8] -1 20[12] -1 30[4] -1 34[54] -1 247[7] -1 248[15] -1 252[6] -1 57[30] -1 253[40] -1 43[12] -1 258[6] -1 -2  SUtility:1026
1[8] -1 39[4] -1 75[54] -1 8[8] -1 22[10] -1 9[4] -1 94[10] -1 11[1] -1 16[5] -1 18[15] -1 13[3] -1 102[1] -1 14[15] -1 3[20] -1 17[56] -1 4[18] -1 19[54] -1 31[28] -1 40[12] -1 68[15] -1 35[2] -1 36[12] -1 88[40] -1 38[8] -1 43[12] -1 69[8] -1 77[16] -1 78[50] -1 79[40] -1 90[3] -1 113[9] -1 23[35] -1 83[20] -1 114[4] -1 84[9] -1 117[5] -1 6[4] -1 119[3] -1 120[20] -1 93[3] -1 133[20] -1 15[9] -1 143[21] -1 146[60] -1 149[24] -1 195[12] -1 197[3] -1 198[12] -1 245[16] -1 32[30] -1 51[20] -1 59[49] -1 247[1] -1 20[15] -1 21[5] -1 253[24] -1 49[8] -1 255[14] -1 64[32] -1 67[6] -1 272[6] -1 71[48] -1 81[40] -1 -2  SUtility:1119
2[35] -1 18[30] -1 68[24] -1 8[28] -1 5[30] -1 9[2] -1 80[12] -1 10[3] -1 62[63] -1 71[60] -1 13[9] -1 16[9] -1 26[14] -1 38[12] -1 49[16] -1 78[35] -1 14[18] -1 1[8] -1 15[3] -1 27[27] -1 36[14] -1 17[35] -1 50[10] -1 72[35] -1 86[3] -1 20[27] -1 19[30] -1 51[18] -1 81[28] -1 75[54] -1 65[18] -1 84[3] -1 48[15] -1 22[6] -1 70[3] -1 47[110] -1 79[32] -1 113[4] -1 117[2] -1 120[4] -1 133[10] -1 143[3] -1 3[6] -1 146[60] -1 149[12] -1 191[40] -1 45[20] -1 193[54] -1 32[18] -1 194[6] -1 245[12] -1 35[18] -1 41[8] -1 246[20] -1 247[1] -1 43[4] -1 44[8] -1 73[4] -1 252[27] -1 46[1] -1 253[8] -1 56[10] -1 61[7] -1 262[8] -1 -2  SUtility:1254
2[15] -1 12[2] -1 54[9] -1 8[40] -1 6[14] -1 9[14] -1 64[80] -1 10[6] -1 36[12] -1 50[9] -1 11[5] -1 7[20] -1 13[8] -1 21[6] -1 24[54] -1 14[30] -1 58[14] -1 61[9] -1 17[42] -1 1[10] -1 25[30] -1 51[6] -1 18[35] -1 66[4] -1 48[24] -1 31[36] -1 35[16] -1 55[30] -1 53[3] -1 67[4] -1 49[20] -1 78[20] -1 41[16] -1 79[36] -1 68[3] -1 113[8] -1 117[9] -1 119[1] -1 4[9] -1 120[18] -1 133[18] -1 134[49] -1 56[5] -1 143[24] -1 146[24] -1 149[16] -1 191[16] -1 245[4] -1 22[5] -1 29[18] -1 246[14] -1 247[1] -1 33[12] -1 34[24] -1 252[6] -1 37[16] -1 253[20] -1 42[3] -1 -2  SUtility:1002
1[1] -1 38[20] -1 57[15] -1 2[45] -1 27[9] -1 31[16] -1 5[25] -1 11[1] -1 15[5] -1 8[36] -1 9[14] -1 24[6] -1 32[3] -1 20[24] -1 68[24] -1 10[2] -1 23[5] -1 58[16] -1 17[56] -1 18[40] -1 22[4] -1 25[18] -1 50[7] -1 26[8] -1 12[1] -1 46[2] -1 30[4] -1 62[42] -1 14[15] -1 35[2] -1 36[10] -1 67[4] -1 42[24] -1 74[40] -1 78[35] -1 19[12] -1 79[16] -1 48[30] -1 110[14] -1 119[6] -1 4[3] -1 139[20] -1 144[10] -1 210[25] -1 45[14] -1 245[32] -1 246[18] -1 29[16] -1 247[9] -1 253[40] -1 52[49] -1 59[21] -1 254[8] -1 265[8] -1 3[16] -1 -2  SUtility:946
1[4] -1 22[8] -1 53[12] -1 2[25] -1 13[4] -1 16[3] -1 8[16] -1 6[18] -1 17[42] -1 9[18] -1 66[24] -1 23[35] -1 61[10] -1 12[10] -1 18[35] -1 32[21] -1 14[6] -1 30[28] -1 35[4] -1 10[4] -1 36[12] -1 113[3] -1 11[3] -1 47[33] -1 114[18] -1 48[9] -1 117[1] -1 7[25] -1 118[9] -1 119[3] -1 120[6] -1 55[12] -1 134[63] -1 15[4] -1 143[9] -1 144[40] -1 57[30] -1 146[36] -1 29[2] -1 149[4] -1 24[48] -1 150[12] -1 63[35] -1 168[20] -1 28[15] -1 179[3] -1 26[2] -1 180[15] -1 59[42] -1 245[36] -1 52[63] -1 246[20] -1 40[27] -1 255[20] -1 31[28] -1 58[20] -1 263[24] -1 19[42] -1 20[9] -1 281[8] -1 -2  SUtility:1138
1[4] -1 17[28] -1 28[45] -1 2[25] -1 10[2] -1 12[7] -1 34[24] -1 49[6] -1 8[28] -1 3[12] -1 13[10] -1 29[2] -1 9[8] -1 55[18] -1 11[2] -1 52[42] -1 18[10] -1 41[12] -1 14[12] -1 27[21] -1 53[30] -1 110[2] -1 4[6] -1 117[8] -1 119[6] -1 43[16] -1 139[14] -1 143[24] -1 199[8] -1 201[24] -1 209[9] -1 24[24] -1 245[4] -1 45[20] -1 47[22] -1 246[6] -1 30[4] -1 37[10] -1 248[6] -1 255[2] -1 23[50] -1 -2  SUtility:613
2[30] -1 5[5] -1 29[4] -1 8[16] -1 3[12] -1 9[6] -1 42[27] -1 10[2] -1 19[54] -1 14[3] -1 38[2] -1 46[2] -1 17[49] -1 1[6] -1 35[14] -1 18[40] -1 32[12] -1 28[5] -1 13[3] -1 7[30] -1 36[4] -1 44[5] -1 113[3] -1 117[9] -1 119[10] -1 120[18] -1 133[18] -1 134[70] -1 37[10] -1 143[9] -1 4[24] -1 146[6] -1 149[24] -1 168[20] -1 179[1] -1 195[12] -1 197[2] -1 198[20] -1 245[16] -1 248[21] -1 6[6] -1 250[12] -1 24[54] -1 -2  SUtility:696
1[3] -1 22[9] -1 45[4] -1 8[40] -1 13[6] -1 9[14] -1 57[35] -1 11[5] -1 4[15] -1 14[12] -1 17[70] -1 5[15] -1 19[42] -1 44[6] -1 26[16] -1 7[10] -1 27[6] -1 53[12] -1 38[4] -1 51[10] -1 113[9] -1 117[10] -1 120[20] -1 133[8] -1 143[24] -1 6[2] -1 146[12] -1 12[9] -1 149[40] -1 168[12] -1 54[1] -1 179[10] -1 180[15] -1 199[10] -1 201[28] -1 245[28] -1 31[24] -1 39[4] -1 246[18] -1 16[8] -1 247[8] -1 255[16] -1 47[33] -1 48[15] -1 259[4] -1 21[9] -1 -2  SUtility:711
2[45] -1 19[12] -1 108[4] -1 8[32] -1 14[24] -1 9[8] -1 115[1] -1 10[5] -1 78[20] -1 91[3] -1 11[9] -1 1[9] -1 4[12] -1 13[3] -1 112[2] -1 23[20] -1 15[10] -1 45[8] -1 68[12] -1 17[14] -1 5[20] -1 36[14] -1 69[1] -1 92[8] -1 18[25] -1 29[10] -1 20[27] -1 22[3] -1 82[2] -1 87[42] -1 38[4] -1 65[30] -1 107[16] -1 111[9] -1 26[16] -1 66[24] -1 103[10] -1 27[24] -1 94[30] -1 31[28] -1 34[60] -1 35[8] -1 76[4] -1 119[6] -1 83[4] -1 132[9] -1 64[40] -1 136[27] -1 141[7] -1 25[12] -1 59[35] -1 143[24] -1 60[8] -1 144[40] -1 245[40] -1 246[16] -1 88[8] -1 100[8] -1 247[7] -1 248[27] -1 79[24] -1 253[8] -1 50[3] -1 255[10] -1 41[18] -1 106[35] -1 258[14] -1 48[9] -1 -2  SUtility:1107
2[25] -1 13[8] -1 85[40] -1 8[36] -1 9[16] -1 92[40] -1 10[5] -1 16[5] -1 61[5] -1 14[27] -1 84[6] -1 94[50] -1 17[70] -1 4[18] -1 62[14] -1 23[20] -1 21[5] -1 26[20] -1 27[21] -1 31[20] -1 38[12] -1 47[11] -1 70[12] -1 48[30] -1 78[20] -1 30[12] -1 113[8] -1 117[5] -1 119[3] -1 6[14] -1 133[12] -1 135[3] -1 24[18] -1 143[18] -1 146[54] -1 20[3] -1 149[16] -1 153[60] -1 59[28] -1 245[40] -1 18[45] -1 58[12] -1 73[4] -1 246[14] -1 77[28] -1 253[40] -1 51[18] -1 255[18] -1 32[18] -1 -2  SUtility:1027
2[30] -1 23[25] -1 92[24] -1 8[8] -1 20[18] -1 11[6] -1 7[50] -1 32[15] -1 14[18] -1 40[6] -1 61[10] -1 17[14] -1 33[20] -1 18[50] -1 66[12] -1 16[5] -1 58[6] -1 69[2] -1 86[24] -1 26[12] -1 59[56] -1 27[3] -1 85[16] -1 48[12] -1 1[3] -1 39[1] -1 84[10] -1 53[27] -1 54[9] -1 113[5] -1 114[14] -1 117[6] -1 62[7] -1 119[3] -1 4[18] -1 34[6] -1 133[12] -1 30[36] -1 60[28] -1 141[4] -1 31[16] -1 143[30] -1 10[10] -1 146[48] -1 149[16] -1 168[36] -1 67[3] -1 169[10] -1 42[9] -1 57[40] -1 191[24] -1 193[48] -1 29[8] -1 205[40] -1 38[14] -1 245[32] -1 22[6] -1 70[6] -1 246[6] -1 248[6] -1 252[3] -1 253[8] -1 268[21] -1 76[7] -1 80[30] -1 -2  SUtility:1108
2[45] -1 14[18] -1 32[18] -1 8[16] -1 12[9] -1 9[2] -1 43[2] -1 23[20] -1 35[18] -1 49[16] -1 26[10] -1 33[16] -1 46[9] -1 53[15] -1 4[3] -1 113[8] -1 1[10] -1 119[10] -1 15[6] -1 133[10] -1 3[4] -1 135[1] -1 146[48] -1 149[12] -1 10[2] -1 168[28] -1 179[10] -1 191[36] -1 193[24] -1 245[24] -1 6[12] -1 37[10] -1 247[4] -1 42[21] -1 44[6] -1 253[8] -1 19[36] -1 24[12] -1 268[3] -1 -2  SUtility:562
1[4] -1 29[10] -1 41[20] -1 2[35] -1 6[12] -1 14[6] -1 8[20] -1 15[8] -1 9[6] -1 68[27] -1 11[7] -1 22[2] -1 17[14] -1 7[45] -1 23[20] -1 20[9] -1 26[6] -1 13[7] -1 28[25] -1 38[2] -1 45[12] -1 25[9] -1 30[32] -1 35[8] -1 21[2] -1 31[12] -1 36[14] -1 53[15] -1 113[1] -1 5[10] -1 117[2] -1 119[2] -1 40[6] -1 43[4] -1 133[10] -1 146[36] -1 149[8] -1 3[8] -1 245[20] -1 48[21] -1 246[2] -1 248[15] -1 12[8] -1 249[2] -1 42[27] -1 253[20] -1 33[8] -1 -2  SUtility:599
1[3] -1 25[27] -1 48[30] -1 8[4] -1 12[8] -1 9[2] -1 60[32] -1 10[10] -1 23[50] -1 71[48] -1 11[3] -1 6[18] -1 16[2] -1 17[21] -1 2[20] -1 18[15] -1 89[6] -1 28[15] -1 32[9] -1 75[12] -1 35[4] -1 36[2] -1 70[30] -1 63[30] -1 78[30] -1 53[12] -1 79[20] -1 113[6] -1 7[15] -1 76[6] -1 117[1] -1 118[21] -1 119[6] -1 120[2] -1 84[6] -1 133[4] -1 57[35] -1 135[7] -1 58[2] -1 136[27] -1 143[27] -1 146[24] -1 20[21] -1 81[4] -1 149[12] -1 150[6] -1 168[36] -1 77[28] -1 179[5] -1 180[40] -1 195[18] -1 5[20] -1 197[4] -1 198[20] -1 245[20] -1 44[4] -1 50[4] -1 246[10] -1 15[6] -1 248[6] -1 249[4] -1 40[3] -1 253[4] -1 262[12] -1 269[80] -1 64[80] -1 -2  SUtility:1099
2[45] -1 1[4] -1 4[6] -1 9[18] -1 11[6] -1 14[15] -1 17[70] -1 56[9] -1 5[25] -1 31[16] -1 34[12] -1 54[3] -1 32[9] -1 23[50] -1 29[14] -1 35[2] -1 13[3] -1 30[24] -1 39[8] -1 26[2] -1 41[14] -1 47[44] -1 44[2] -1 74[20] -1 42[6] -1 78[45] -1 79[24] -1 114[10] -1 3[8] -1 117[7] -1 119[8] -1 50[7] -1 141[8] -1 143[30] -1 144[25] -1 245[28] -1 16[10] -1 248[18] -1 6[16] -1 253[28] -1 46[5] -1 255[8] -1 40[6] -1 265[10] -1 10[8] -1 -2  SUtility:736
13[4] -1 41[2] -1 52[56] -1 17[14] -1 29[18] -1 18[40] -1 64[80] -1 31[16] -1 33[14] -1 39[3] -1 35[20] -1 27[12] -1 36[16] -1 46[1] -1 42[21] -1 50[4] -1 44[7] -1 45[2] -1 56[4] -1 47[22] -1 6[20] -1 28[30] -1 49[2] -1 30[4] -1 66[20] -1 53[21] -1 1[8] -1 73[10] -1 19[48] -1 78[5] -1 12[2] -1 79[12] -1 113[9] -1 3[2] -1 117[2] -1 119[8] -1 10[4] -1 120[10] -1 135[1] -1 5[50] -1 143[15] -1 146[36] -1 7[5] -1 149[4] -1 167[12] -1 34[48] -1 168[20] -1 191[4] -1 245[24] -1 24[6] -1 248[21] -1 4[30] -1 11[5] -1 253[32] -1 -2  SUtility:886
2[25] -1 5[20] -1 55[9] -1 8[16] -1 1[3] -1 9[6] -1 67[3] -1 10[10] -1 53[12] -1 63[15] -1 13[2] -1 18[20] -1 40[18] -1 17[28] -1 3[14] -1 41[4] -1 20[21] -1 26[14] -1 11[5] -1 27[6] -1 64[48] -1 32[21] -1 7[40] -1 35[6] -1 36[10] -1 50[7] -1 73[6] -1 33[12] -1 78[45] -1 15[5] -1 79[40] -1 61[7] -1 88[28] -1 43[14] -1 54[8] -1 89[30] -1 60[8] -1 110[2] -1 118[30] -1 119[10] -1 139[12] -1 171[20] -1 51[2] -1 245[4] -1 24[18] -1 29[18] -1 248[27] -1 253[4] -1 34[18] -1 37[8] -1 262[2] -1 57[25] -1 268[15] -1 -2  SUtility:801
1[3] -1 49[2] -1 52[42] -1 8[32] -1 43[20] -1 9[12] -1 56[1] -1 23[25] -1 54[1] -1 26[4] -1 2[30] -1 27[21] -1 62[14] -1 48[18] -1 81[16] -1 53[6] -1 7[45] -1 113[3] -1 16[7] -1 117[8] -1 11[1] -1 119[9] -1 132[5] -1 21[5] -1 22[5] -1 133[20] -1 13[5] -1 19[18] -1 78[45] -1 135[3] -1 77[16] -1 136[24] -1 12[2] -1 143[9] -1 20[9] -1 146[18] -1 17[21] -1 149[8] -1 168[16] -1 14[9] -1 179[4] -1 191[32] -1 193[54] -1 245[4] -1 15[7] -1 37[6] -1 45[6] -1 246[12] -1 63[45] -1 248[6] -1 5[35] -1 253[24] -1 28[25] -1 34[48] -1 255[14] -1 18[30] -1 256[45] -1 51[2] -1 -2  SUtility:957
2[50] -1 5[15] -1 48[30] -1 8[12] -1 1[10] -1 20[21] -1 32[6] -1 27[3] -1 41[16] -1 31[24] -1 110[10] -1 9[10] -1 118[21] -1 17[14] -1 119[9] -1 14[27] -1 139[4] -1 13[8] -1 141[2] -1 16[8] -1 21[5] -1 143[12] -1 144[25] -1 26[8] -1 209[15] -1 245[36] -1 6[6] -1 22[3] -1 29[6] -1 253[28] -1 34[36] -1 40[24] -1 255[18] -1 18[15] -1 -2  SUtility:537
2[30] -1 26[8] -1 51[12] -1 8[8] -1 20[12] -1 13[3] -1 41[16] -1 17[49] -1 18[50] -1 33[12] -1 27[15] -1 40[15] -1 38[14] -1 44[2] -1 30[4] -1 111[2] -1 9[20] -1 16[5] -1 113[9] -1 25[3] -1 117[8] -1 132[6] -1 24[6] -1 28[45] -1 31[28] -1 133[8] -1 19[24] -1 22[9] -1 32[6] -1 143[18] -1 15[6] -1 23[5] -1 209[15] -1 245[8] -1 29[2] -1 247[8] -1 34[6] -1 253[16] -1 45[2] -1 -2  SUtility:515
1[2] -1 36[4] -1 51[18] -1 5[30] -1 13[6] -1 25[3] -1 8[8] -1 26[6] -1 9[18] -1 61[2] -1 21[3] -1 52[28] -1 14[15] -1 17[7] -1 18[20] -1 22[3] -1 32[30] -1 47[33] -1 24[6] -1 27[21] -1 63[40] -1 34[12] -1 48[21] -1 65[48] -1 28[5] -1 66[16] -1 57[30] -1 74[28] -1 46[10] -1 78[40] -1 79[8] -1 110[6] -1 118[18] -1 31[4] -1 139[10] -1 144[15] -1 29[14] -1 245[24] -1 35[12] -1 50[3] -1 246[12] -1 255[4] -1 -2  SUtility:643
2[30] -1 32[27] -1 48[15] -1 8[28] -1 24[36] -1 9[14] -1 61[10] -1 10[1] -1 17[42] -1 12[6] -1 18[10] -1 60[36] -1 31[8] -1 23[10] -1 57[35] -1 35[6] -1 16[4] -1 36[6] -1 68[21] -1 110[6] -1 7[20] -1 58[12] -1 117[2] -1 1[1] -1 118[27] -1 72[28] -1 139[14] -1 13[6] -1 143[21] -1 6[2] -1 144[15] -1 30[36] -1 245[36] -1 56[3] -1 246[20] -1 253[12] -1 22[3] -1 -2  SUtility:609
2[15] -1 33[14] -1 37[8] -1 57[25] -1 70[12] -1 8[4] -1 25[27] -1 38[14] -1 11[10] -1 26[2] -1 17[28] -1 12[7] -1 20[6] -1 40[15] -1 35[2] -1 41[10] -1 58[8] -1 110[8] -1 7[5] -1 117[9] -1 1[6] -1 118[21] -1 34[30] -1 139[20] -1 23[45] -1 24[48] -1 143[30] -1 9[20] -1 144[20] -1 27[24] -1 245[4] -1 246[8] -1 19[30] -1 253[36] -1 36[12] -1 255[12] -1 -2  SUtility:595
10[9] -1 30[12] -1 46[5] -1 17[63] -1 16[2] -1 18[50] -1 61[3] -1 23[25] -1 68[3] -1 79[40] -1 26[20] -1 59[28] -1 29[8] -1 53[6] -1 35[2] -1 36[18] -1 69[2] -1 110[14] -1 28[40] -1 117[3] -1 13[3] -1 139[18] -1 27[6] -1 143[9] -1 11[9] -1 144[15] -1 33[20] -1 245[8] -1 50[7] -1 62[63] -1 246[6] -1 251[12] -1 40[24] -1 44[2] -1 253[40] -1 286[25] -1 -2  SUtility:620
2[35] -1 29[6] -1 45[20] -1 61[10] -1 88[28] -1 8[40] -1 15[1] -1 46[2] -1 11[10] -1 54[6] -1 14[30] -1 36[12] -1 37[20] -1 17[70] -1 24[18] -1 19[54] -1 74[28] -1 20[12] -1 75[6] -1 23[30] -1 26[14] -1 22[10] -1 31[36] -1 35[10] -1 48[24] -1 41[18] -1 78[30] -1 79[8] -1 50[3] -1 110[10] -1 9[10] -1 21[4] -1 117[9] -1 1[3] -1 118[30] -1 27[30] -1 139[16] -1 13[10] -1 143[9] -1 7[40] -1 144[30] -1 245[12] -1 40[6] -1 246[18] -1 253[28] -1 255[12] -1 52[56] -1 73[8] -1 -2  SUtility:932
2[30] -1 49[10] -1 50[3] -1 8[4] -1 26[10] -1 9[20] -1 60[32] -1 10[2] -1 24[12] -1 74[12] -1 17[35] -1 13[5] -1 20[12] -1 34[54] -1 40[30] -1 28[5] -1 62[49] -1 110[2] -1 14[18] -1 117[3] -1 3[6] -1 118[21] -1 19[12] -1 245[36] -1 46[4] -1 246[12] -1 249[2] -1 25[24] -1 253[20] -1 36[18] -1 39[5] -1 43[14] -1 -2  SUtility:522
2[20] -1 66[36] -1 92[8] -1 8[8] -1 55[18] -1 9[10] -1 100[4] -1 11[5] -1 68[3] -1 13[6] -1 28[40] -1 50[8] -1 17[14] -1 18[15] -1 51[8] -1 19[30] -1 69[9] -1 86[24] -1 22[8] -1 36[18] -1 49[14] -1 26[16] -1 27[18] -1 31[16] -1 35[12] -1 74[4] -1 78[10] -1 1[9] -1 79[40] -1 110[10] -1 10[9] -1 117[6] -1 118[27] -1 29[12] -1 134[21] -1 20[27] -1 33[4] -1 70[12] -1 143[30] -1 30[4] -1 144[30] -1 187[20] -1 189[24] -1 190[9] -1 80[9] -1 245[12] -1 72[14] -1 246[14] -1 15[1] -1 251[16] -1 76[8] -1 87[48] -1 253[36] -1 257[15] -1 -2  SUtility:849
2[15] -1 23[10] -1 25[18] -1 46[9] -1 69[3] -1 8[16] -1 16[10] -1 41[12] -1 9[10] -1 30[32] -1 11[9] -1 21[6] -1 17[56] -1 14[6] -1 20[12] -1 36[6] -1 60[16] -1 26[12] -1 27[9] -1 31[12] -1 35[10] -1 15[7] -1 74[24] -1 24[18] -1 78[50] -1 79[40] -1 110[10] -1 117[2] -1 1[4] -1 118[30] -1 139[20] -1 12[10] -1 143[21] -1 7[10] -1 144[15] -1 245[32] -1 45[4] -1 58[4] -1 246[18] -1 6[12] -1 13[6] -1 253[12] -1 39[3] -1 255[10] -1 19[42] -1 -2  SUtility:693
2[5] -1 26[18] -1 27[15] -1 8[12] -1 18[15] -1 9[4] -1 34[6] -1 20[3] -1 33[20] -1 74[20] -1 31[12] -1 25[3] -1 30[20] -1 35[4] -1 16[6] -1 36[12] -1 38[18] -1 41[12] -1 24[42] -1 32[6] -1 78[35] -1 15[7] -1 79[24] -1 110[10] -1 117[9] -1 5[50] -1 118[18] -1 28[50] -1 139[14] -1 17[7] -1 143[18] -1 144[35] -1 245[32] -1 43[4] -1 59[7] -1 246[12] -1 253[36] -1 37[14] -1 255[12] -1 21[5] -1 -2  SUtility:652
2[5] -1 53[9] -1 89[24] -1 8[4] -1 46[4] -1 9[14] -1 99[2] -1 11[7] -1 25[9] -1 33[20] -1 13[10] -1 47[88] -1 87[48] -1 17[28] -1 1[2] -1 34[48] -1 18[20] -1 100[1] -1 20[3] -1 26[20] -1 36[10] -1 23[30] -1 49[12] -1 86[6] -1 37[10] -1 27[12] -1 31[12] -1 85[28] -1 35[6] -1 41[20] -1 95[30] -1 38[6] -1 110[16] -1 12[3] -1 15[3] -1 113[9] -1 74[16] -1 117[2] -1 16[5] -1 118[27] -1 88[16] -1 133[4] -1 82[1] -1 139[6] -1 143[24] -1 144[20] -1 146[36] -1 149[40] -1 150[27] -1 91[15] -1 245[24] -1 73[7] -1 77[4] -1 246[2] -1 6[10] -1 251[16] -1 58[10] -1 65[30] -1 253[8] -1 256[35] -1 48[30] -1 52[7] -1 286[15] -1 -2  SUtility:1016
1[9] -1 46[6] -1 62[35] -1 5[5] -1 13[4] -1 16[7] -1 8[12] -1 9[12] -1 30[36] -1 20[3] -1 10[8] -1 24[18] -1 17[7] -1 11[9] -1 34[42] -1 47[11] -1 26[4] -1 27[9] -1 31[36] -1 37[14] -1 56[1] -1 32[15] -1 35[10] -1 36[8] -1 38[4] -1 19[60] -1 33[12] -1 110[20] -1 7[25] -1 114[6] -1 117[10] -1 133[12] -1 28[25] -1 139[14] -1 143[6] -1 146[48] -1 50[3] -1 147[8] -1 51[4] -1 149[36] -1 170[4] -1 53[24] -1 246[12] -1 18[40] -1 254[12] -1 48[30] -1 259[40] -1 23[5] -1 -2  SUtility:781
2[10] -1 52[70] -1 80[24] -1 8[32] -1 43[10] -1 11[1] -1 58[2] -1 14[15] -1 29[16] -1 37[10] -1 17[49] -1 23[15] -1 38[10] -1 20[3] -1 55[3] -1 70[12] -1 30[32] -1 26[10] -1 39[1] -1 27[30] -1 31[4] -1 35[18] -1 21[1] -1 25[6] -1 47[33] -1 74[24] -1 24[36] -1 78[45] -1 79[36] -1 66[36] -1 114[18] -1 62[28] -1 117[8] -1 118[24] -1 133[10] -1 19[60] -1 143[18] -1 144[5] -1 147[1] -1 149[32] -1 150[18] -1 246[16] -1 13[10] -1 18[30] -1 253[32] -1 28[5] -1 45[2] -1 255[12] -1 56[10] -1 69[4] -1 256[15] -1 49[2] -1 -2  SUtility:954
1[6] -1 20[9] -1 21[7] -1 2[40] -1 22[7] -1 60[4] -1 8[4] -1 11[5] -1 10[3] -1 26[16] -1 17[42] -1 16[1] -1 30[8] -1 19[6] -1 31[8] -1 35[16] -1 36[20] -1 40[6] -1 33[8] -1 110[8] -1 117[3] -1 118[18] -1 25[9] -1 139[12] -1 23[45] -1 143[24] -1 3[10] -1 144[25] -1 29[18] -1 245[24] -1 50[7] -1 246[2] -1 7[5] -1 12[6] -1 253[40] -1 266[3] -1 14[15] -1 -2  SUtility:490
2[50] -1 22[5] -1 31[16] -1 8[32] -1 15[10] -1 9[6] -1 40[21] -1 11[2] -1 21[1] -1 23[40] -1 14[30] -1 35[16] -1 58[4] -1 17[56] -1 10[9] -1 24[54] -1 20[27] -1 34[48] -1 26[16] -1 13[3] -1 36[6] -1 39[8] -1 76[2] -1 27[30] -1 78[45] -1 79[36] -1 110[12] -1 12[6] -1 114[20] -1 117[4] -1 5[35] -1 118[30] -1 30[20] -1 134[49] -1 16[7] -1 143[27] -1 144[35] -1 28[20] -1 162[42] -1 187[45] -1 18[40] -1 189[36] -1 190[2] -1 245[12] -1 38[14] -1 50[1] -1 246[4] -1 253[24] -1 29[20] -1 32[30] -1 255[4] -1 -2  SUtility:1112
2[40] -1 49[18] -1 61[8] -1 8[28] -1 42[3] -1 9[14] -1 70[30] -1 11[9] -1 26[16] -1 37[12] -1 17[35] -1 16[7] -1 18[45] -1 47[110] -1 20[12] -1 35[18] -1 23[30] -1 51[18] -1 36[6] -1 31[16] -1 21[9] -1 60[8] -1 66[28] -1 13[1] -1 48[30] -1 110[16] -1 15[7] -1 117[10] -1 7[35] -1 118[30] -1 25[15] -1 162[28] -1 22[4] -1 246[8] -1 46[2] -1 59[49] -1 253[40] -1 255[8] -1 24[60] -1 256[20] -1 41[8] -1 -2  SUtility:891
2[20] -1 47[77] -1 71[24] -1 8[40] -1 29[10] -1 11[4] -1 18[30] -1 23[40] -1 14[15] -1 43[6] -1 55[24] -1 17[14] -1 27[9] -1 20[18] -1 19[36] -1 22[5] -1 40[12] -1 54[5] -1 26[10] -1 28[30] -1 24[42] -1 32[24] -1 35[14] -1 36[10] -1 74[16] -1 34[12] -1 78[40] -1 79[16] -1 134[42] -1 33[18] -1 143[24] -1 9[16] -1 144[50] -1 45[10] -1 162[14] -1 16[3] -1 245[24] -1 39[10] -1 48[24] -1 246[4] -1 6[20] -1 253[32] -1 255[16] -1 257[9] -1 -2  SUtility:919
2[45] -1 61[5] -1 69[5] -1 8[32] -1 42[12] -1 11[7] -1 19[6] -1 24[6] -1 13[3] -1 41[8] -1 14[6] -1 38[20] -1 40[12] -1 17[70] -1 25[12] -1 20[9] -1 21[5] -1 22[7] -1 47[66] -1 26[6] -1 31[20] -1 32[21] -1 30[28] -1 35[4] -1 74[12] -1 78[50] -1 79[32] -1 49[6] -1 104[15] -1 108[8] -1 109[27] -1 111[6] -1 117[2] -1 1[1] -1 118[21] -1 16[1] -1 162[56] -1 15[10] -1 187[40] -1 189[54] -1 12[6] -1 190[10] -1 27[12] -1 245[36] -1 45[20] -1 60[32] -1 246[4] -1 7[25] -1 9[2] -1 253[8] -1 39[4] -1 255[8] -1 -2  SUtility:923
5[40] -1 1[5] -1 9[2] -1 20[21] -1 11[10] -1 12[2] -1 29[4] -1 14[12] -1 63[25] -1 74[12] -1 17[7] -1 30[40] -1 23[20] -1 57[45] -1 26[6] -1 43[2] -1 31[28] -1 33[14] -1 32[3] -1 19[30] -1 25[12] -1 34[30] -1 35[18] -1 10[6] -1 110[18] -1 21[4] -1 117[8] -1 118[27] -1 27[24] -1 162[35] -1 22[9] -1 179[10] -1 180[35] -1 187[35] -1 189[18] -1 190[9] -1 245[28] -1 38[10] -1 59[49] -1 246[18] -1 8[28] -1 253[28] -1 255[20] -1 18[35] -1 -2  SUtility:842
2[25] -1 67[8] -1 75[54] -1 8[24] -1 47[22] -1 11[3] -1 20[18] -1 24[60] -1 13[3] -1 42[3] -1 17[49] -1 12[8] -1 31[16] -1 18[20] -1 28[45] -1 21[7] -1 23[30] -1 37[4] -1 65[42] -1 73[5] -1 26[20] -1 14[9] -1 22[6] -1 66[4] -1 32[12] -1 19[24] -1 35[16] -1 36[8] -1 114[16] -1 117[5] -1 118[21] -1 133[10] -1 16[10] -1 143[21] -1 144[25] -1 162[70] -1 179[6] -1 15[3] -1 180[25] -1 187[5] -1 189[30] -1 190[3] -1 245[36] -1 43[16] -1 246[18] -1 253[4] -1 254[36] -1 38[2] -1 255[20] -1 -2  SUtility:927
1[10] -1 50[6] -1 61[4] -1 2[30] -1 27[18] -1 34[12] -1 8[20] -1 22[1] -1 35[6] -1 10[9] -1 17[70] -1 19[24] -1 49[18] -1 20[9] -1 26[16] -1 11[9] -1 30[40] -1 32[30] -1 15[2] -1 74[36] -1 40[21] -1 78[40] -1 6[18] -1 79[20] -1 55[30] -1 110[14] -1 9[14] -1 117[6] -1 118[9] -1 18[30] -1 139[2] -1 143[6] -1 5[40] -1 144[30] -1 162[70] -1 179[1] -1 187[20] -1 24[60] -1 189[60] -1 190[10] -1 246[14] -1 7[45] -1 253[24] -1 48[24] -1 255[10] -1 -2  SUtility:988
2[20] -1 50[4] -1 68[15] -1 4[18] -1 18[5] -1 28[45] -1 8[12] -1 13[2] -1 29[6] -1 11[7] -1 14[6] -1 17[70] -1 39[4] -1 20[12] -1 16[8] -1 22[4] -1 26[20] -1 32[30] -1 37[18] -1 35[2] -1 41[2] -1 12[5] -1 30[4] -1 110[10] -1 10[6] -1 117[7] -1 1[7] -1 118[9] -1 15[2] -1 132[3] -1 31[32] -1 139[2] -1 143[6] -1 6[12] -1 144[30] -1 245[40] -1 56[4] -1 246[8] -1 253[28] -1 24[36] -1 257[30] -1 27[18] -1 -2  SUtility:609
1[6] -1 34[36] -1 67[7] -1 8[28] -1 27[9] -1 9[10] -1 81[36] -1 10[1] -1 35[10] -1 11[2] -1 21[3] -1 17[14] -1 7[25] -1 18[25] -1 78[50] -1 20[15] -1 28[30] -1 54[8] -1 26[18] -1 71[36] -1 38[18] -1 32[15] -1 114[20] -1 31[28] -1 117[7] -1 22[7] -1 134[14] -1 45[6] -1 137[8] -1 46[7] -1 69[6] -1 143[6] -1 144[40] -1 245[8] -1 63[30] -1 68[24] -1 246[18] -1 6[18] -1 16[6] -1 33[6] -1 253[20] -1 30[4] -1 256[10] -1 43[20] -1 -2  SUtility:715
2[45] -1 31[8] -1 63[15] -1 8[40] -1 19[12] -1 10[3] -1 20[3] -1 17[49] -1 9[18] -1 24[24] -1 26[16] -1 14[15] -1 23[50] -1 35[4] -1 74[36] -1 29[18] -1 78[25] -1 79[8] -1 34[18] -1 111[5] -1 5[5] -1 117[9] -1 1[10] -1 118[6] -1 13[8] -1 245[32] -1 38[20] -1 50[2] -1 246[14] -1 7[25] -1 12[8] -1 253[4] -1 27[30] -1 -2  SUtility:585
5[50] -1 35[14] -1 38[16] -1 8[20] -1 30[36] -1 9[16] -1 44[8] -1 11[3] -1 18[30] -1 76[6] -1 17[56] -1 10[8] -1 20[15] -1 46[4] -1 26[2] -1 33[2] -1 28[35] -1 34[42] -1 36[18] -1 32[15] -1 15[3] -1 19[54] -1 29[2] -1 25[18] -1 41[14] -1 114[4] -1 1[5] -1 120[18] -1 134[35] -1 14[15] -1 22[2] -1 245[24] -1 43[4] -1 54[5] -1 246[14] -1 6[16] -1 253[40] -1 254[24] -1 266[12] -1 -2  SUtility:705
5[15] -1 24[30] -1 28[35] -1 8[16] -1 20[6] -1 9[2] -1 35[16] -1 11[9] -1 16[5] -1 61[7] -1 17[7] -1 18[30] -1 26[2] -1 74[32] -1 13[8] -1 37[6] -1 78[10] -1 4[18] -1 79[32] -1 51[6] -1 245[28] -1 48[3] -1 246[20] -1 6[4] -1 10[10] -1 253[24] -1 19[42] -1 254[24] -1 22[2] -1 31[4] -1 -2  SUtility:453
11[8] -1 59[63] -1 17[42] -1 4[15] -1 20[18] -1 36[14] -1 26[8] -1 32[12] -1 18[45] -1 24[36] -1 35[16] -1 12[9] -1 30[8] -1 46[7] -1 53[15] -1 74[12] -1 14[6] -1 43[20] -1 78[10] -1 8[28] -1 79[28] -1 52[56] -1 113[10] -1 9[16] -1 117[1] -1 2[45] -1 134[42] -1 13[4] -1 143[9] -1 146[54] -1 33[6] -1 191[4] -1 246[10] -1 249[18] -1 34[36] -1 252[18] -1 19[42] -1 253[32] -1 27[12] -1 -2  SUtility:835
10[10] -1 9[8] -1 19[18] -1 13[6] -1 25[6] -1 33[16] -1 49[16] -1 52[49] -1 14[30] -1 65[54] -1 67[7] -1 17[42] -1 1[5] -1 20[12] -1 34[24] -1 53[3] -1 23[20] -1 26[6] -1 48[12] -1 50[7] -1 51[4] -1 4[12] -1 114[16] -1 118[18] -1 16[5] -1 191[36] -1 245[32] -1 35[4] -1 246[10] -1 5[10] -1 252[27] -1 15[6] -1 18[45] -1 253[28] -1 21[1] -1 257[27] -1 24[54] -1 -2  SUtility:686
1[9] -1 72[63] -1 95[15] -1 2[20] -1 26[14] -1 38[14] -1 5[25] -1 50[2] -1 59[28] -1 8[12] -1 17[35] -1 39[10] -1 60[28] -1 9[16] -1 105[30] -1 10[2] -1 56[5] -1 14[30] -1 12[4] -1 47[88] -1 18[5] -1 22[5] -1 20[9] -1 19[24] -1 7[30] -1 35[2] -1 27[24] -1 24[6] -1 28[40] -1 67[4] -1 36[4] -1 41[12] -1 96[3] -1 44[3] -1 54[9] -1 45[2] -1 48[3] -1 33[2] -1 53[30] -1 74[8] -1 78[20] -1 4[21] -1 79[4] -1 58[4] -1 110[18] -1 46[6] -1 51[4] -1 114[2] -1 117[6] -1 118[21] -1 119[1] -1 16[6] -1 132[10] -1 89[21] -1 91[24] -1 97[5] -1 133[2] -1 139[4] -1 52[49] -1 143[9] -1 144[10] -1 55[27] -1 191[36] -1 245[32] -1 32[3] -1 246[8] -1 68[27] -1 247[9] -1 87[24] -1 248[21] -1 49[12] -1 252[15] -1 253[4] -1 25[21] -1 85[12] -1 -2  SUtility:1173
2[50] -1 49[18] -1 63[50] -1 8[8] -1 38[2] -1 13[9] -1 23[15] -1 26[6] -1 46[6] -1 58[16] -1 14[21] -1 27[30] -1 45[12] -1 17[7] -1 16[8] -1 18[20] -1 22[3] -1 44[8] -1 31[16] -1 19[18] -1 59[63] -1 35[20] -1 11[9] -1 36[14] -1 33[18] -1 113[8] -1 6[16] -1 39[7] -1 114[14] -1 40[6] -1 117[4] -1 1[3] -1 133[6] -1 12[6] -1 134[14] -1 50[7] -1 147[10] -1 149[20] -1 150[9] -1 245[8] -1 246[10] -1 15[3] -1 253[28] -1 24[12] -1 32[15] -1 257[12] -1 20[24] -1 -2  SUtility:689
23[25] -1 25[18] -1 63[15] -1 26[16] -1 19[24] -1 32[27] -1 35[16] -1 17[56] -1 48[27] -1 18[15] -1 53[18] -1 10[9] -1 113[8] -1 5[20] -1 114[12] -1 1[4] -1 4[9] -1 133[2] -1 7[45] -1 143[6] -1 146[24] -1 149[24] -1 170[8] -1 21[9] -1 39[2] -1 191[8] -1 246[12] -1 15[8] -1 30[28] -1 43[20] -1 252[6] -1 22[8] -1 253[36] -1 24[54] -1 28[35] -1 -2  SUtility:654
2[30] -1 23[15] -1 66[16] -1 8[36] -1 15[3] -1 13[7] -1 30[40] -1 50[4] -1 14[6] -1 51[20] -1 17[28] -1 19[12] -1 22[1] -1 24[60] -1 26[2] -1 31[16] -1 20[27] -1 48[12] -1 32[15] -1 49[8] -1 35[6] -1 9[2] -1 34[48] -1 53[18] -1 113[7] -1 10[10] -1 117[2] -1 1[1] -1 133[16] -1 47[77] -1 134[21] -1 143[24] -1 5[20] -1 147[6] -1 11[2] -1 149[32] -1 191[40] -1 246[6] -1 253[8] -1 27[15] -1 267[20] -1 -2  SUtility:739
11[2] -1 17[28] -1 19[48] -1 14[9] -1 37[18] -1 81[12] -1 9[20] -1 20[3] -1 31[32] -1 33[18] -1 46[8] -1 35[8] -1 22[3] -1 36[4] -1 52[7] -1 41[16] -1 38[20] -1 58[6] -1 110[14] -1 10[8] -1 34[54] -1 44[4] -1 111[1] -1 117[6] -1 1[4] -1 118[30] -1 68[9] -1 119[1] -1 121[4] -1 26[20] -1 139[16] -1 27[30] -1 143[30] -1 144[20] -1 50[7] -1 182[8] -1 66[16] -1 189[24] -1 246[6] -1 7[50] -1 12[8] -1 250[6] -1 28[25] -1 253[24] -1 25[9] -1 39[3] -1 256[40] -1 43[12] -1 286[5] -1 -2  SUtility:756
1[1] -1 86[6] -1 124[10] -1 2[40] -1 44[3] -1 45[6] -1 5[30] -1 55[24] -1 61[10] -1 8[8] -1 32[15] -1 46[7] -1 77[20] -1 9[18] -1 67[2] -1 13[8] -1 19[36] -1 82[5] -1 108[7] -1 26[4] -1 74[12] -1 27[12] -1 31[28] -1 75[54] -1 98[5] -1 35[2] -1 62[63] -1 36[16] -1 42[9] -1 7[25] -1 49[16] -1 78[50] -1 79[8] -1 96[4] -1 110[14] -1 118[12] -1 119[6] -1 38[4] -1 43[8] -1 120[14] -1 4[12] -1 134[42] -1 50[3] -1 87[6] -1 137[6] -1 144[15] -1 245[28] -1 48[9] -1 84[2] -1 88[24] -1 113[8] -1 116[5] -1 246[12] -1 18[50] -1 253[4] -1 57[35] -1 64[40] -1 68[12] -1 -2  SUtility:935
2[5] -1 85[40] -1 112[6] -1 5[15] -1 53[6] -1 55[9] -1 8[16] -1 46[3] -1 80[6] -1 9[4] -1 59[7] -1 10[5] -1 62[42] -1 86[12] -1 11[8] -1 22[8] -1 36[6] -1 14[27] -1 96[7] -1 17[42] -1 56[10] -1 87[12] -1 18[35] -1 45[6] -1 20[30] -1 23[5] -1 37[16] -1 76[7] -1 97[7] -1 26[18] -1 64[80] -1 27[27] -1 31[20] -1 35[4] -1 81[32] -1 40[9] -1 63[15] -1 16[9] -1 25[24] -1 66[12] -1 44[9] -1 110[12] -1 7[20] -1 43[14] -1 61[8] -1 117[6] -1 1[2] -1 118[30] -1 139[6] -1 13[2] -1 42[24] -1 143[12] -1 4[15] -1 38[12] -1 144[15] -1 245[4] -1 30[4] -1 41[12] -1 246[8] -1 58[16] -1 253[16] -1 75[6] -1 265[3] -1 286[10] -1 -2  SUtility:918
11[3] -1 6[20] -1 13[6] -1 24[54] -1 62[14] -1 17[42] -1 1[4] -1 12[1] -1 22[8] -1 25[3] -1 26[12] -1 16[5] -1 31[16] -1 35[16] -1 5[15] -1 41[8] -1 7[5] -1 14[24] -1 111[7] -1 117[10] -1 118[15] -1 245[8] -1 43[20] -1 254[24] -1 20[15] -1 27[12] -1 255[2] -1 8[12] -1 288[36] -1 -2  SUtility:417
2[40] -1 38[12] -1 64[8] -1 8[12] -1 34[54] -1 9[20] -1 73[10] -1 13[8] -1 15[7] -1 80[6] -1 17[63] -1 1[1] -1 32[9] -1 40[3] -1 75[48] -1 35[8] -1 30[36] -1 36[2] -1 48[9] -1 74[36] -1 23[10] -1 72[7] -1 78[5] -1 12[5] -1 79[24] -1 113[4] -1 7[50] -1 117[4] -1 133[20] -1 143[18] -1 146[60] -1 10[5] -1 149[40] -1 245[40] -1 25[12] -1 248[6] -1 14[3] -1 21[1] -1 253[16] -1 39[1] -1 70[18] -1 -2  SUtility:741
2[30] -1 66[12] -1 73[2] -1 8[16] -1 61[3] -1 13[3] -1 14[30] -1 1[4] -1 12[2] -1 22[2] -1 20[18] -1 49[6] -1 26[6] -1 27[24] -1 31[32] -1 35[8] -1 36[14] -1 74[32] -1 16[10] -1 78[20] -1 7[25] -1 79[40] -1 62[56] -1 97[7] -1 50[5] -1 108[7] -1 109[72] -1 133[14] -1 15[10] -1 43[2] -1 143[18] -1 11[7] -1 144[50] -1 245[24] -1 38[12] -1 246[4] -1 253[28] -1 28[25] -1 34[6] -1 255[2] -1 -2  SUtility:688
2[40] -1 40[3] -1 73[8] -1 8[20] -1 34[48] -1 10[1] -1 17[56] -1 1[9] -1 19[12] -1 45[4] -1 23[30] -1 16[7] -1 25[15] -1 26[16] -1 11[7] -1 31[24] -1 33[2] -1 59[42] -1 35[14] -1 27[15] -1 36[8] -1 41[4] -1 21[6] -1 28[25] -1 110[16] -1 113[6] -1 117[1] -1 119[3] -1 132[10] -1 29[10] -1 30[40] -1 39[4] -1 44[1] -1 137[12] -1 64[48] -1 139[6] -1 143[6] -1 18[20] -1 144[10] -1 151[8] -1 46[6] -1 164[8] -1 49[6] -1 245[40] -1 13[6] -1 254[20] -1 65[24] -1 255[12] -1 -2  SUtility:739
2[5] -1 15[5] -1 24[12] -1 41[6] -1 63[50] -1 8[8] -1 9[6] -1 35[18] -1 28[25] -1 20[9] -1 55[9] -1 23[35] -1 22[10] -1 26[6] -1 34[30] -1 27[12] -1 32[9] -1 31[16] -1 14[12] -1 3[12] -1 36[16] -1 48[6] -1 21[7] -1 53[24] -1 6[10] -1 73[9] -1 17[7] -1 78[15] -1 11[4] -1 79[4] -1 113[5] -1 117[2] -1 1[9] -1 133[12] -1 143[9] -1 146[6] -1 149[36] -1 170[12] -1 191[16] -1 246[4] -1 37[10] -1 54[3] -1 247[7] -1 13[8] -1 252[21] -1 18[15] -1 253[28] -1 33[18] -1 -2  SUtility:618
1[3] -1 17[7] -1 76[2] -1 8[40] -1 9[14] -1 10[2] -1 15[7] -1 7[5] -1 28[10] -1 33[12] -1 61[8] -1 35[6] -1 36[10] -1 70[12] -1 29[18] -1 62[49] -1 78[30] -1 14[15] -1 79[32] -1 110[18] -1 117[7] -1 3[20] -1 139[2] -1 12[9] -1 143[24] -1 6[4] -1 195[6] -1 246[8] -1 247[3] -1 19[60] -1 253[40] -1 27[15] -1 32[15] -1 266[3] -1 21[5] -1 24[42] -1 -2  SUtility:563
2[25] -1 41[14] -1 80[21] -1 8[24] -1 27[21] -1 14[15] -1 19[12] -1 17[14] -1 12[1] -1 22[3] -1 30[36] -1 70[30] -1 23[5] -1 26[12] -1 29[12] -1 71[30] -1 18[45] -1 31[24] -1 50[7] -1 32[9] -1 51[18] -1 35[12] -1 47[110] -1 49[4] -1 43[14] -1 53[30] -1 44[1] -1 114[8] -1 1[9] -1 6[10] -1 118[27] -1 11[1] -1 137[10] -1 144[15] -1 154[14] -1 33[2] -1 191[12] -1 245[24] -1 67[3] -1 246[20] -1 7[25] -1 15[9] -1 253[16] -1 36[8] -1 38[6] -1 255[2] -1 21[9] -1 257[3] -1 40[12] -1 42[15] -1 -2  SUtility:809
1[3] -1 84[9] -1 98[9] -1 2[20] -1 26[8] -1 40[12] -1 5[20] -1 58[20] -1 66[20] -1 8[20] -1 18[10] -1 41[4] -1 67[10] -1 10[8] -1 82[7] -1 13[8] -1 15[6] -1 61[2] -1 17[56] -1 62[42] -1 19[60] -1 75[18] -1 23[45] -1 44[7] -1 21[6] -1 27[24] -1 65[54] -1 31[28] -1 14[3] -1 73[9] -1 35[20] -1 36[8] -1 55[24] -1 49[18] -1 39[6] -1 53[6] -1 9[2] -1 54[9] -1 46[8] -1 74[4] -1 78[15] -1 79[16] -1 90[1] -1 110[8] -1 43[8] -1 68[15] -1 117[5] -1 118[27] -1 76[7] -1 134[70] -1 50[5] -1 139[18] -1 60[20] -1 143[3] -1 38[16] -1 51[14] -1 144[50] -1 72[35] -1 154[6] -1 16[10] -1 20[21] -1 179[5] -1 11[4] -1 180[5] -1 25[21] -1 191[12] -1 245[36] -1 34[24] -1 246[10] -1 250[2] -1 47[55] -1 253[28] -1 255[14] -1 256[5] -1 70[6] -1 -2  SUtility:1250
1[7] -1 88[40] -1 119[9] -1 8[40] -1 77[28] -1 10[5] -1 17[49] -1 38[10] -1 108[9] -1 11[7] -1 16[3] -1 13[7] -1 53[21] -1 90[3] -1 2[35] -1 39[6] -1 91[18] -1 31[12] -1 60[4] -1 35[8] -1 40[18] -1 9[20] -1 20[24] -1 42[30] -1 26[6] -1 74[16] -1 18[20] -1 75[36] -1 67[1] -1 107[16] -1 78[5] -1 61[2] -1 79[20] -1 113[4] -1 117[4] -1 19[42] -1 132[8] -1 118[9] -1 133[10] -1 143[3] -1 161[42] -1 14[24] -1 173[4] -1 246[6] -1 30[40] -1 51[10] -1 55[12] -1 63[40] -1 247[8] -1 253[20] -1 21[5] -1 22[2] -1 66[4] -1 83[14] -1 87[18] -1 256[5] -1 27[3] -1 266[15] -1 12[1] -1 289[18] -1 -2  SUtility:906
2[35] -1 81[20] -1 95[15] -1 121[28] -1 186[2] -1 8[16] -1 61[9] -1 107[24] -1 9[8] -1 99[7] -1 10[1] -1 39[8] -1 45[12] -1 110[16] -1 124[8] -1 11[9] -1 96[7] -1 109[63] -1 13[9] -1 66[12] -1 143[21] -1 178[8] -1 14[18] -1 179[7] -1 17[14] -1 16[3] -1 46[3] -1 82[9] -1 125[30] -1 20[3] -1 23[40] -1 148[10] -1 155[14] -1 26[4] -1 141[4] -1 156[20] -1 31[16] -1 68[3] -1 108[7] -1 147[9] -1 157[8] -1 35[16] -1 56[8] -1 140[48] -1 36[12] -1 122[10] -1 166[45] -1 73[1] -1 25[6] -1 78[50] -1 1[4] -1 79[36] -1 134[63] -1 49[4] -1 57[10] -1 113[4] -1 117[3] -1 58[20] -1 119[6] -1 70[12] -1 76[5] -1 84[8] -1 94[10] -1 106[15] -1 136[18] -1 102[4] -1 137[10] -1 101[7] -1 67[4] -1 146[54] -1 105[30] -1 245[40] -1 163[21] -1 168[12] -1 246[2] -1 247[6] -1 50[3] -1 52[14] -1 249[12] -1 120[8] -1 253[28] -1 60[40] -1 91[6] -1 97[3] -1 259[8] -1 145[15] -1 153[48] -1 262[18] -1 175[21] -1 268[24] -1 135[1] -1 -2  SUtility:1413
2[5] -1 28[5] -1 29[16] -1 5[50] -1 1[5] -1 12[5] -1 8[32] -1 21[1] -1 9[10] -1 18[45] -1 38[16] -1 13[1] -1 15[5] -1 70[15] -1 17[56] -1 6[6] -1 22[6] -1 50[2] -1 23[50] -1 51[18] -1 26[14] -1 31[36] -1 35[16] -1 14[27] -1 75[6] -1 48[18] -1 78[5] -1 11[10] -1 79[24] -1 66[36] -1 113[1] -1 16[3] -1 117[5] -1 7[40] -1 134[35] -1 143[18] -1 183[10] -1 27[15] -1 184[24] -1 20[21] -1 187[30] -1 189[48] -1 30[8] -1 190[4] -1 246[20] -1 251[36] -1 45[10] -1 61[4] -1 253[24] -1 25[21] -1 33[20] -1 39[2] -1 41[4] -1 255[2] -1 -2  SUtility:946
1[1] -1 49[14] -1 88[16] -1 4[18] -1 17[56] -1 21[1] -1 8[28] -1 7[30] -1 33[12] -1 9[18] -1 25[12] -1 10[10] -1 40[15] -1 72[70] -1 11[7] -1 24[60] -1 39[1] -1 15[4] -1 18[15] -1 19[48] -1 30[24] -1 73[9] -1 26[4] -1 27[12] -1 31[28] -1 35[20] -1 74[40] -1 38[14] -1 78[35] -1 79[24] -1 53[6] -1 110[14] -1 22[1] -1 117[7] -1 118[3] -1 139[10] -1 143[27] -1 144[45] -1 23[35] -1 246[16] -1 253[32] -1 45[10] -1 57[50] -1 255[4] -1 259[4] -1 34[12] -1 -2  SUtility:922
2[5] -1 30[40] -1 62[28] -1 8[4] -1 24[60] -1 11[3] -1 17[49] -1 19[42] -1 23[30] -1 26[20] -1 15[8] -1 31[16] -1 18[20] -1 54[6] -1 32[21] -1 58[8] -1 35[10] -1 9[12] -1 55[15] -1 38[2] -1 51[10] -1 41[14] -1 14[9] -1 74[8] -1 29[18] -1 78[45] -1 79[16] -1 52[56] -1 110[12] -1 16[9] -1 117[1] -1 1[8] -1 118[21] -1 22[7] -1 122[5] -1 7[50] -1 139[6] -1 10[7] -1 143[6] -1 144[50] -1 20[30] -1 245[12] -1 247[4] -1 21[4] -1 259[20] -1 27[12] -1 28[40] -1 -2  SUtility:879
2[30] -1 54[6] -1 68[27] -1 8[40] -1 49[18] -1 9[14] -1 73[8] -1 13[8] -1 27[12] -1 81[28] -1 17[21] -1 20[24] -1 11[10] -1 18[20] -1 22[7] -1 60[16] -1 23[40] -1 30[36] -1 59[7] -1 26[6] -1 1[8] -1 19[18] -1 31[8] -1 12[5] -1 35[18] -1 5[5] -1 40[12] -1 7[15] -1 97[6] -1 38[2] -1 74[40] -1 108[9] -1 109[18] -1 134[35] -1 67[2] -1 143[24] -1 144[30] -1 187[5] -1 189[30] -1 14[30] -1 245[32] -1 50[9] -1 246[6] -1 46[7] -1 253[40] -1 259[24] -1 21[4] -1 -2  SUtility:820
2[40] -1 52[70] -1 61[4] -1 5[10] -1 9[10] -1 10[9] -1 8[40] -1 1[3] -1 49[8] -1 17[70] -1 11[4] -1 16[2] -1 21[8] -1 14[3] -1 37[4] -1 22[1] -1 20[12] -1 18[15] -1 23[40] -1 31[36] -1 36[8] -1 26[18] -1 24[36] -1 29[8] -1 35[18] -1 42[3] -1 25[12] -1 97[6] -1 45[4] -1 55[27] -1 108[2] -1 28[15] -1 109[9] -1 110[2] -1 117[8] -1 118[27] -1 132[8] -1 139[8] -1 7[30] -1 143[9] -1 144[35] -1 13[1] -1 246[2] -1 253[20] -1 30[24] -1 255[10] -1 38[12] -1 259[20] -1 -2  SUtility:771
2[35] -1 18[10] -1 56[7] -1 8[28] -1 9[18] -1 10[3] -1 17[14] -1 4[9] -1 19[6] -1 7[5] -1 39[4] -1 20[27] -1 40[3] -1 26[20] -1 31[32] -1 24[24] -1 32[6] -1 25[18] -1 37[18] -1 35[20] -1 36[8] -1 52[49] -1 42[15] -1 73[4] -1 78[45] -1 79[24] -1 134[56] -1 11[6] -1 38[12] -1 143[15] -1 1[9] -1 144[10] -1 49[6] -1 245[4] -1 15[7] -1 255[6] -1 33[20] -1 47[11] -1 258[6] -1 12[2] -1 -2  SUtility:622
2[15] -1 23[50] -1 72[35] -1 8[24] -1 15[9] -1 10[2] -1 13[4] -1 22[7] -1 39[3] -1 17[63] -1 1[8] -1 20[12] -1 27[24] -1 57[5] -1 26[18] -1 47[44] -1 38[10] -1 55[27] -1 40[18] -1 11[6] -1 73[6] -1 24[54] -1 35[12] -1 78[5] -1 9[4] -1 79[36] -1 99[10] -1 36[18] -1 67[2] -1 108[5] -1 109[9] -1 113[1] -1 30[32] -1 114[10] -1 29[8] -1 117[7] -1 132[9] -1 70[27] -1 133[2] -1 28[25] -1 69[4] -1 143[15] -1 145[20] -1 56[6] -1 146[30] -1 149[28] -1 150[30] -1 249[8] -1 7[40] -1 250[16] -1 45[10] -1 253[4] -1 32[21] -1 58[14] -1 259[12] -1 16[10] -1 -2  SUtility:934
2[50] -1 22[5] -1 58[14] -1 8[40] -1 14[15] -1 10[7] -1 25[27] -1 17[56] -1 19[48] -1 18[5] -1 26[2] -1 12[4] -1 31[4] -1 20[6] -1 34[42] -1 35[10] -1 5[45] -1 36[10] -1 50[1] -1 49[20] -1 40[21] -1 51[16] -1 30[28] -1 53[12] -1 74[32] -1 78[40] -1 11[1] -1 79[20] -1 114[12] -1 1[6] -1 120[8] -1 133[12] -1 134[70] -1 37[18] -1 143[15] -1 146[54] -1 15[3] -1 38[4] -1 149[28] -1 150[9] -1 187[5] -1 21[8] -1 189[18] -1 190[9] -1 23[40] -1 245[12] -1 33[16] -1 246[10] -1 9[12] -1 253[20] -1 24[60] -1 -2  SUtility:1030
2[10] -1 21[7] -1 48[18] -1 8[24] -1 13[8] -1 9[18] -1 57[25] -1 11[2] -1 44[3] -1 52[7] -1 79[24] -1 17[49] -1 45[14] -1 19[48] -1 39[4] -1 22[3] -1 64[80] -1 26[2] -1 46[4] -1 29[10] -1 1[9] -1 32[9] -1 16[5] -1 35[8] -1 10[4] -1 73[3] -1 78[35] -1 14[30] -1 113[9] -1 117[2] -1 7[20] -1 133[20] -1 24[6] -1 53[30] -1 134[63] -1 54[5] -1 143[6] -1 146[54] -1 15[2] -1 47[77] -1 147[6] -1 149[28] -1 245[12] -1 66[8] -1 246[2] -1 12[6] -1 249[8] -1 43[14] -1 253[36] -1 38[16] -1 259[12] -1 20[15] -1 286[45] -1 -2  SUtility:965
2[50] -1 22[3] -1 25[9] -1 47[22] -1 70[6] -1 8[12] -1 15[1] -1 34[54] -1 9[8] -1 31[40] -1 13[10] -1 10[10] -1 17[70] -1 1[8] -1 38[12] -1 30[32] -1 73[2] -1 42[9] -1 78[20] -1 79[8] -1 58[10] -1 113[2] -1 6[6] -1 117[9] -1 136[6] -1 18[35] -1 49[16] -1 137[14] -1 7[45] -1 50[4] -1 143[3] -1 3[4] -1 147[6] -1 64[64] -1 149[12] -1 150[15] -1 245[24] -1 56[1] -1 246[4] -1 12[4] -1 253[4] -1 33[6] -1 255[10] -1 259[32] -1 21[10] -1 28[20] -1 -2  SUtility:752
2[25] -1 17[28] -1 23[35] -1 8[24] -1 11[6] -1 9[10] -1 32[6] -1 10[4] -1 69[3] -1 20[30] -1 34[42] -1 26[10] -1 24[18] -1 31[36] -1 15[9] -1 35[2] -1 36[4] -1 29[6] -1 38[8] -1 58[2] -1 74[24] -1 16[8] -1 78[50] -1 79[32] -1 48[15] -1 114[14] -1 117[10] -1 1[3] -1 118[12] -1 18[15] -1 134[7] -1 143[6] -1 4[15] -1 144[20] -1 13[7] -1 245[32] -1 246[16] -1 7[40] -1 14[18] -1 253[28] -1 27[18] -1 259[24] -1 21[1] -1 -2  SUtility:723
1[9] -1 100[9] -1 128[54] -1 8[32] -1 72[63] -1 10[4] -1 104[15] -1 11[9] -1 16[4] -1 33[6] -1 13[8] -1 46[8] -1 94[80] -1 17[28] -1 34[48] -1 95[12] -1 19[60] -1 103[5] -1 23[35] -1 36[10] -1 89[3] -1 26[4] -1 30[8] -1 90[7] -1 32[21] -1 55[15] -1 35[8] -1 44[5] -1 38[10] -1 83[16] -1 41[10] -1 24[36] -1 37[2] -1 97[7] -1 58[12] -1 108[6] -1 47[11] -1 109[63] -1 116[6] -1 110[2] -1 12[8] -1 117[4] -1 118[3] -1 132[5] -1 85[28] -1 133[18] -1 84[3] -1 139[16] -1 143[6] -1 25[9] -1 144[45] -1 147[7] -1 149[12] -1 15[8] -1 150[6] -1 187[35] -1 50[10] -1 189[54] -1 190[6] -1 245[12] -1 56[1] -1 246[14] -1 247[2] -1 253[28] -1 45[4] -1 49[18] -1 259[32] -1 7[30] -1 39[10] -1 101[1] -1 112[1] -1 279[16] -1 31[12] -1 -2  SUtility:1215
1[1] -1 46[8] -1 67[2] -1 2[50] -1 11[8] -1 45[6] -1 8[36] -1 10[3] -1 55[9] -1 13[4] -1 9[20] -1 36[4] -1 17[49] -1 37[12] -1 20[9] -1 53[12] -1 22[3] -1 23[30] -1 12[5] -1 26[2] -1 38[14] -1 31[20] -1 42[24] -1 35[16] -1 4[12] -1 43[8] -1 40[9] -1 97[2] -1 108[8] -1 109[54] -1 114[12] -1 18[30] -1 117[4] -1 118[30] -1 134[70] -1 29[8] -1 143[12] -1 144[5] -1 41[18] -1 146[18] -1 39[2] -1 147[6] -1 49[12] -1 149[28] -1 150[15] -1 58[8] -1 187[25] -1 189[18] -1 5[25] -1 190[2] -1 247[3] -1 253[20] -1 33[6] -1 54[2] -1 258[10] -1 15[9] -1 262[4] -1 62[7] -1 -2  SUtility:849
2[40] -1 9[6] -1 53[12] -1 8[12] -1 1[2] -1 10[1] -1 17[63] -1 29[6] -1 42[3] -1 31[40] -1 11[7] -1 25[9] -1 35[4] -1 5[50] -1 26[10] -1 41[14] -1 15[10] -1 22[10] -1 73[8] -1 24[18] -1 78[15] -1 4[9] -1 79[20] -1 34[30] -1 113[1] -1 117[6] -1 134[7] -1 143[12] -1 146[6] -1 149[40] -1 247[7] -1 253[28] -1 30[32] -1 258[4] -1 20[27] -1 259[20] -1 23[10] -1 262[4] -1 44[3] -1 48[3] -1 291[10] -1 -2  SUtility:619
1[9] -1 55[24] -1 84[7] -1 8[4] -1 34[36] -1 10[4] -1 15[5] -1 16[5] -1 13[8] -1 31[36] -1 17[63] -1 20[9] -1 22[4] -1 26[20] -1 7[50] -1 27[6] -1 9[16] -1 42[15] -1 32[18] -1 43[4] -1 71[54] -1 35[8] -1 4[30] -1 36[18] -1 73[10] -1 33[20] -1 78[20] -1 11[6] -1 79[12] -1 51[20] -1 113[7] -1 117[4] -1 135[4] -1 141[10] -1 12[5] -1 143[24] -1 146[30] -1 75[60] -1 149[8] -1 150[30] -1 152[21] -1 19[60] -1 245[40] -1 56[1] -1 70[6] -1 247[3] -1 253[24] -1 39[9] -1 50[8] -1 258[14] -1 21[6] -1 -2  SUtility:915
2[50] -1 19[42] -1 23[50] -1 8[20] -1 15[6] -1 9[16] -1 35[18] -1 10[7] -1 55[9] -1 60[40] -1 11[1] -1 71[6] -1 75[6] -1 13[10] -1 36[4] -1 17[70] -1 12[2] -1 37[18] -1 61[8] -1 20[18] -1 16[9] -1 26[4] -1 31[36] -1 1[7] -1 42[24] -1 50[9] -1 113[4] -1 27[21] -1 117[9] -1 118[12] -1 133[14] -1 64[80] -1 143[6] -1 144[10] -1 146[54] -1 41[10] -1 147[10] -1 149[36] -1 150[30] -1 187[10] -1 24[54] -1 62[63] -1 189[6] -1 190[10] -1 245[16] -1 51[16] -1 247[9] -1 253[12] -1 22[9] -1 258[4] -1 262[6] -1 59[70] -1 65[36] -1 -2  SUtility:1107
1[5] -1 57[40] -1 73[7] -1 2[30] -1 23[35] -1 24[48] -1 8[4] -1 15[8] -1 36[10] -1 9[16] -1 28[45] -1 10[2] -1 7[50] -1 13[6] -1 16[4] -1 17[7] -1 12[5] -1 26[20] -1 27[3] -1 53[18] -1 31[24] -1 32[3] -1 35[2] -1 38[6] -1 40[3] -1 5[25] -1 11[6] -1 70[3] -1 52[28] -1 14[6] -1 78[5] -1 25[27] -1 113[5] -1 114[2] -1 43[8] -1 117[1] -1 118[18] -1 119[2] -1 136[15] -1 143[9] -1 146[18] -1 149[32] -1 150[21] -1 37[16] -1 187[5] -1 58[20] -1 189[42] -1 47[66] -1 245[24] -1 247[4] -1 253[28] -1 258[12] -1 20[27] -1 262[4] -1 65[36] -1 295[9] -1 -2  SUtility:925
2[10] -1 9[2] -1 11[7] -1 8[32] -1 5[50] -1 15[7] -1 10[5] -1 12[1] -1 28[50] -1 13[5] -1 39[4] -1 83[20] -1 14[12] -1 1[1] -1 17[28] -1 3[2] -1 29[2] -1 20[12] -1 65[48] -1 26[12] -1 48[12] -1 71[60] -1 31[16] -1 42[18] -1 35[14] -1 43[16] -1 40[9] -1 69[2] -1 73[10] -1 16[8] -1 78[50] -1 79[16] -1 113[4] -1 7[15] -1 117[9] -1 119[6] -1 21[2] -1 133[18] -1 143[18] -1 152[12] -1 187[30] -1 23[50] -1 44[3] -1 245[36] -1 47[22] -1 52[28] -1 247[4] -1 253[40] -1 27[12] -1 32[27] -1 37[10] -1 259[4] -1 262[10] -1 64[8] -1 295[4] -1 -2  SUtility:913
2[5] -1 40[9] -1 81[28] -1 8[36] -1 30[4] -1 10[8] -1 12[4] -1 22[9] -1 13[10] -1 37[14] -1 17[49] -1 1[7] -1 23[20] -1 31[4] -1 19[6] -1 26[12] -1 35[4] -1 36[16] -1 73[4] -1 55[18] -1 78[20] -1 14[27] -1 79[24] -1 68[9] -1 113[9] -1 11[3] -1 117[4] -1 119[5] -1 120[2] -1 132[5] -1 69[8] -1 70[18] -1 133[16] -1 28[15] -1 134[35] -1 27[3] -1 143[12] -1 6[14] -1 144[25] -1 147[6] -1 34[42] -1 164[8] -1 54[6] -1 247[1] -1 25[3] -1 253[40] -1 255[20] -1 42[21] -1 53[6] -1 262[2] -1 57[15] -1 295[6] -1 -2  SUtility:697
5[30] -1 19[18] -1 20[27] -1 8[32] -1 10[1] -1 9[6] -1 23[35] -1 11[8] -1 18[10] -1 13[1] -1 24[18] -1 48[30] -1 17[70] -1 61[1] -1 76[7] -1 22[10] -1 33[6] -1 26[4] -1 12[6] -1 34[12] -1 29[8] -1 31[4] -1 38[16] -1 35[2] -1 36[6] -1 49[6] -1 40[9] -1 74[12] -1 47[33] -1 78[10] -1 79[20] -1 60[20] -1 110[2] -1 113[3] -1 32[30] -1 64[16] -1 117[1] -1 1[3] -1 27[21] -1 118[18] -1 119[3] -1 14[15] -1 133[6] -1 30[32] -1 65[54] -1 139[20] -1 21[7] -1 143[12] -1 144[35] -1 187[15] -1 189[12] -1 190[9] -1 245[8] -1 58[2] -1 246[16] -1 255[10] -1 264[40] -1 28[15] -1 -2  SUtility:883
5[15] -1 39[9] -1 42[24] -1 8[16] -1 33[18] -1 9[14] -1 51[2] -1 13[9] -1 21[10] -1 61[5] -1 17[7] -1 14[24] -1 22[10] -1 30[32] -1 26[8] -1 31[32] -1 45[10] -1 35[14] -1 36[8] -1 54[10] -1 49[8] -1 25[24] -1 53[3] -1 74[20] -1 19[54] -1 43[10] -1 78[50] -1 7[20] -1 79[4] -1 133[12] -1 143[12] -1 187[35] -1 189[12] -1 190[3] -1 191[32] -1 246[2] -1 20[27] -1 253[4] -1 268[15] -1 32[6] -1 -2  SUtility:630
2[30] -1 18[10] -1 21[3] -1 8[4] -1 9[2] -1 28[30] -1 13[2] -1 20[21] -1 50[10] -1 66[8] -1 15[10] -1 49[14] -1 17[21] -1 11[2] -1 22[7] -1 48[24] -1 26[8] -1 35[6] -1 31[16] -1 32[15] -1 51[20] -1 74[20] -1 16[5] -1 37[6] -1 78[15] -1 6[12] -1 79[4] -1 52[63] -1 97[5] -1 40[6] -1 108[3] -1 109[18] -1 57[5] -1 114[4] -1 1[8] -1 42[15] -1 118[27] -1 133[18] -1 12[9] -1 143[12] -1 147[1] -1 245[24] -1 39[7] -1 56[2] -1 246[16] -1 253[24] -1 29[6] -1 256[15] -1 30[32] -1 34[24] -1 -2  SUtility:669
2[10] -1 25[21] -1 35[8] -1 8[8] -1 19[12] -1 9[10] -1 43[18] -1 14[9] -1 64[16] -1 72[35] -1 17[35] -1 22[6] -1 57[45] -1 26[16] -1 31[28] -1 20[21] -1 73[4] -1 54[8] -1 78[30] -1 10[1] -1 79[36] -1 71[42] -1 110[20] -1 6[10] -1 117[6] -1 1[1] -1 118[21] -1 27[21] -1 139[8] -1 7[15] -1 24[60] -1 143[24] -1 144[45] -1 147[3] -1 149[4] -1 150[27] -1 36[18] -1 162[35] -1 28[45] -1 245[24] -1 32[30] -1 37[4] -1 46[5] -1 246[10] -1 255[4] -1 256[40] -1 41[2] -1 -2  SUtility:901
11[1] -1 16[5] -1 26[6] -1 14[21] -1 40[18] -1 68[18] -1 17[42] -1 1[6] -1 27[27] -1 20[18] -1 21[8] -1 23[45] -1 39[10] -1 7[25] -1 22[4] -1 31[12] -1 35[12] -1 6[6] -1 74[20] -1 32[12] -1 75[48] -1 36[18] -1 43[2] -1 78[30] -1 33[20] -1 79[28] -1 59[21] -1 110[20] -1 114[18] -1 117[6] -1 8[24] -1 118[30] -1 147[5] -1 15[7] -1 149[16] -1 12[7] -1 150[27] -1 162[28] -1 245[20] -1 44[4] -1 57[15] -1 246[10] -1 253[32] -1 28[50] -1 30[20] -1 254[12] -1 255[20] -1 18[25] -1 -2  SUtility:879
10[7] -1 17[28] -1 21[1] -1 13[7] -1 38[20] -1 75[24] -1 6[2] -1 22[2] -1 23[10] -1 36[2] -1 26[12] -1 19[36] -1 31[12] -1 46[9] -1 35[20] -1 8[28] -1 62[28] -1 67[8] -1 63[10] -1 73[4] -1 28[45] -1 78[20] -1 1[1] -1 29[14] -1 79[8] -1 71[24] -1 114[20] -1 118[27] -1 30[40] -1 147[5] -1 5[35] -1 149[12] -1 150[3] -1 162[14] -1 15[1] -1 20[30] -1 245[24] -1 49[4] -1 246[14] -1 11[4] -1 253[40] -1 254[36] -1 44[8] -1 255[14] -1 -2  SUtility:713
1[8] -1 21[3] -1 33[4] -1 55[21] -1 79[8] -1 8[24] -1 16[9] -1 34[60] -1 10[8] -1 13[5] -1 20[9] -1 30[32] -1 17[56] -1 3[4] -1 22[3] -1 26[8] -1 31[16] -1 18[50] -1 35[14] -1 73[4] -1 36[4] -1 78[5] -1 49[14] -1 99[5] -1 27[18] -1 54[10] -1 108[10] -1 109[81] -1 65[24] -1 113[9] -1 9[2] -1 117[3] -1 133[12] -1 134[7] -1 15[2] -1 143[6] -1 146[60] -1 62[49] -1 147[10] -1 68[12] -1 149[24] -1 7[5] -1 63[15] -1 246[2] -1 247[1] -1 19[36] -1 253[24] -1 41[10] -1 255[6] -1 37[14] -1 -2  SUtility:826
1[8] -1 62[35] -1 73[3] -1 8[4] -1 40[30] -1 11[8] -1 50[1] -1 13[5] -1 19[54] -1 17[56] -1 7[35] -1 41[18] -1 49[20] -1 22[10] -1 24[18] -1 37[2] -1 26[4] -1 10[5] -1 38[6] -1 28[25] -1 59[35] -1 63[35] -1 31[16] -1 43[8] -1 35[20] -1 44[9] -1 36[6] -1 70[12] -1 53[15] -1 78[50] -1 110[8] -1 15[4] -1 117[4] -1 118[9] -1 139[14] -1 16[4] -1 143[27] -1 144[50] -1 245[4] -1 29[8] -1 46[8] -1 246[8] -1 14[18] -1 253[4] -1 18[15] -1 256[20] -1 -2  SUtility:758
5[10] -1 38[14] -1 120[20] -1 8[16] -1 28[45] -1 9[4] -1 122[9] -1 10[1] -1 60[32] -1 89[30] -1 13[5] -1 20[21] -1 37[8] -1 101[5] -1 17[42] -1 90[8] -1 23[5] -1 102[3] -1 26[2] -1 39[4] -1 93[6] -1 31[16] -1 21[1] -1 32[3] -1 103[2] -1 35[8] -1 65[36] -1 94[40] -1 36[18] -1 44[2] -1 73[9] -1 22[3] -1 33[20] -1 78[50] -1 11[10] -1 79[4] -1 45[12] -1 110[20] -1 72[56] -1 113[5] -1 87[18] -1 117[3] -1 1[10] -1 133[16] -1 139[16] -1 12[4] -1 143[6] -1 4[24] -1 145[30] -1 88[12] -1 149[36] -1 74[28] -1 245[28] -1 246[14] -1 19[30] -1 48[9] -1 58[10] -1 253[32] -1 68[9] -1 96[10] -1 104[30] -1 260[36] -1 106[5] -1 293[12] -1 24[36] -1 92[32] -1 -2  SUtility:1101
2[20] -1 10[2] -1 72[49] -1 8[28] -1 3[18] -1 14[15] -1 58[6] -1 63[20] -1 13[2] -1 26[14] -1 42[12] -1 17[21] -1 1[5] -1 15[8] -1 43[8] -1 18[10] -1 23[5] -1 52[35] -1 64[8] -1 37[2] -1 27[12] -1 71[36] -1 31[32] -1 11[1] -1 38[20] -1 35[14] -1 5[20] -1 36[18] -1 51[8] -1 48[3] -1 16[1] -1 53[3] -1 54[9] -1 73[3] -1 34[6] -1 78[45] -1 79[20] -1 46[4] -1 114[12] -1 191[28] -1 245[36] -1 33[20] -1 247[2] -1 12[1] -1 252[15] -1 19[48] -1 253[4] -1 -2  SUtility:709
2[5] -1 59[28] -1 74[20] -1 4[24] -1 30[8] -1 37[12] -1 8[16] -1 18[20] -1 38[8] -1 13[5] -1 39[2] -1 17[56] -1 25[30] -1 22[5] -1 31[8] -1 26[20] -1 19[24] -1 35[18] -1 24[18] -1 73[4] -1 43[8] -1 78[45] -1 79[8] -1 58[6] -1 245[28] -1 45[18] -1 246[4] -1 253[28] -1 32[3] -1 34[42] -1 255[20] -1 29[12] -1 257[24] -1 36[4] -1 -2  SUtility:581
1[8] -1 71[36] -1 96[6] -1 8[24] -1 64[32] -1 10[5] -1 68[18] -1 17[63] -1 60[4] -1 19[48] -1 69[9] -1 22[3] -1 31[24] -1 52[35] -1 26[6] -1 14[15] -1 53[12] -1 15[2] -1 54[8] -1 35[12] -1 36[4] -1 70[6] -1 82[10] -1 73[9] -1 23[50] -1 37[20] -1 78[25] -1 13[9] -1 38[4] -1 110[8] -1 67[5] -1 117[6] -1 118[27] -1 81[16] -1 139[12] -1 9[20] -1 143[18] -1 144[5] -1 177[24] -1 77[32] -1 245[4] -1 29[10] -1 34[18] -1 39[1] -1 50[5] -1 59[42] -1 61[10] -1 246[18] -1 7[45] -1 255[8] -1 257[21] -1 261[5] -1 56[9] -1 294[8] -1 -2  SUtility:884
2[40] -1 35[2] -1 78[35] -1 8[36] -1 27[6] -1 13[4] -1 29[6] -1 17[7] -1 24[42] -1 22[4] -1 30[36] -1 26[10] -1 23[45] -1 31[4] -1 28[10] -1 73[8] -1 36[2] -1 48[18] -1 79[24] -1 65[36] -1 113[3] -1 1[4] -1 120[10] -1 9[4] -1 15[6] -1 134[14] -1 245[4] -1 50[5] -1 53[24] -1 246[10] -1 247[1] -1 251[16] -1 58[2] -1 71[36] -1 253[16] -1 33[6] -1 39[1] -1 256[5] -1 43[2] -1 46[5] -1 -2  SUtility:549
10[8] -1 6[12] -1 15[10] -1 34[30] -1 36[2] -1 13[7] -1 24[12] -1 29[8] -1 14[6] -1 45[18] -1 50[2] -1 57[35] -1 59[63] -1 17[7] -1 2[50] -1 16[8] -1 30[12] -1 37[4] -1 51[8] -1 31[40] -1 18[30] -1 39[4] -1 35[4] -1 11[8] -1 48[3] -1 9[12] -1 54[2] -1 53[27] -1 1[8] -1 74[20] -1 78[50] -1 79[8] -1 113[4] -1 133[18] -1 5[35] -1 134[28] -1 4[9] -1 146[30] -1 149[32] -1 170[32] -1 21[10] -1 46[5] -1 191[32] -1 245[40] -1 246[18] -1 7[30] -1 247[2] -1 22[1] -1 252[3] -1 25[30] -1 26[6] -1 253[20] -1 28[25] -1 32[3] -1 262[14] -1 49[20] -1 -2  SUtility:965
1[5] -1 60[20] -1 100[5] -1 8[28] -1 40[12] -1 10[8] -1 63[20] -1 13[3] -1 19[30] -1 51[18] -1 17[49] -1 52[35] -1 22[9] -1 21[8] -1 43[2] -1 26[10] -1 5[35] -1 44[2] -1 31[12] -1 35[16] -1 36[6] -1 64[32] -1 57[25] -1 59[56] -1 41[4] -1 74[28] -1 34[36] -1 78[20] -1 79[32] -1 42[24] -1 153[48] -1 29[20] -1 184[18] -1 27[27] -1 37[12] -1 82[5] -1 245[24] -1 14[30] -1 70[15] -1 246[14] -1 253[12] -1 62[35] -1 65[60] -1 260[4] -1 25[30] -1 38[6] -1 293[18] -1 -2  SUtility:968
1[6] -1 91[9] -1 102[4] -1 8[36] -1 68[12] -1 10[3] -1 76[5] -1 17[49] -1 67[8] -1 19[18] -1 80[15] -1 22[1] -1 28[50] -1 58[6] -1 26[20] -1 20[18] -1 59[35] -1 31[16] -1 25[30] -1 63[30] -1 35[4] -1 36[10] -1 75[36] -1 73[2] -1 30[40] -1 42[3] -1 78[5] -1 79[28] -1 56[8] -1 110[14] -1 24[42] -1 62[7] -1 71[18] -1 114[10] -1 9[6] -1 117[10] -1 54[6] -1 118[24] -1 29[12] -1 139[10] -1 18[35] -1 72[28] -1 143[6] -1 13[8] -1 144[50] -1 177[30] -1 86[30] -1 245[32] -1 49[4] -1 69[5] -1 246[2] -1 250[8] -1 61[9] -1 256[5] -1 257[21] -1 44[5] -1 45[8] -1 260[40] -1 33[6] -1 -2  SUtility:998
2[35] -1 8[28] -1 15[7] -1 1[5] -1 9[4] -1 22[7] -1 10[7] -1 89[15] -1 95[24] -1 13[9] -1 12[9] -1 79[36] -1 17[63] -1 80[21] -1 18[35] -1 111[4] -1 103[3] -1 127[1] -1 26[6] -1 84[6] -1 28[5] -1 60[20] -1 64[40] -1 31[8] -1 27[15] -1 35[16] -1 11[9] -1 36[16] -1 37[16] -1 66[20] -1 102[4] -1 44[5] -1 57[25] -1 45[14] -1 117[8] -1 73[8] -1 75[54] -1 97[4] -1 78[10] -1 65[48] -1 123[20] -1 110[8] -1 56[10] -1 70[9] -1 113[7] -1 6[18] -1 42[21] -1 43[10] -1 118[15] -1 133[2] -1 134[42] -1 143[27] -1 144[30] -1 55[18] -1 146[48] -1 7[40] -1 149[12] -1 150[21] -1 173[32] -1 246[8] -1 30[20] -1 49[4] -1 101[9] -1 247[9] -1 253[16] -1 20[18] -1 68[9] -1 88[20] -1 255[20] -1 81[8] -1 85[16] -1 256[25] -1 25[9] -1 259[20] -1 16[2] -1 289[20] -1 295[5] -1 -2  SUtility:1298
1[6] -1 54[4] -1 62[49] -1 8[24] -1 40[24] -1 13[3] -1 12[3] -1 17[21] -1 6[10] -1 22[1] -1 26[2] -1 31[4] -1 35[18] -1 73[2] -1 20[9] -1 29[20] -1 78[40] -1 9[10] -1 79[4] -1 42[9] -1 97[3] -1 25[3] -1 55[15] -1 108[2] -1 15[2] -1 109[27] -1 114[16] -1 245[4] -1 37[16] -1 246[14] -1 251[28] -1 253[28] -1 16[10] -1 23[15] -1 255[4] -1 11[7] -1 256[35] -1 27[30] -1 -2  SUtility:522
10[2] -1 9[6] -1 19[18] -1 38[12] -1 39[9] -1 13[6] -1 26[10] -1 32[12] -1 14[27] -1 51[8] -1 52[7] -1 60[40] -1 62[42] -1 17[21] -1 4[6] -1 20[18] -1 33[16] -1 40[15] -1 53[15] -1 31[4] -1 21[2] -1 45[8] -1 35[20] -1 11[8] -1 36[12] -1 48[18] -1 54[1] -1 3[4] -1 73[3] -1 78[15] -1 79[4] -1 113[9] -1 7[35] -1 117[8] -1 1[9] -1 133[8] -1 8[28] -1 143[9] -1 2[50] -1 146[18] -1 23[25] -1 147[1] -1 18[5] -1 149[12] -1 170[8] -1 22[6] -1 191[4] -1 246[2] -1 249[2] -1 37[20] -1 50[5] -1 252[30] -1 29[18] -1 253[36] -1 255[12] -1 25[6] -1 262[12] -1 55[12] -1 -2  SUtility:779
1[10] -1 69[3] -1 100[5] -1 8[20] -1 50[6] -1 10[5] -1 66[4] -1 13[4] -1 21[5] -1 49[10] -1 17[21] -1 6[2] -1 19[12] -1 63[15] -1 22[2] -1 18[5] -1 47[77] -1 26[20] -1 48[18] -1 31[4] -1 35[8] -1 57[35] -1 59[14] -1 38[12] -1 73[6] -1 20[27] -1 78[30] -1 79[16] -1 153[48] -1 28[10] -1 82[10] -1 184[15] -1 56[5] -1 187[40] -1 27[6] -1 245[24] -1 12[6] -1 23[45] -1 84[3] -1 246[10] -1 42[9] -1 55[21] -1 253[40] -1 62[49] -1 68[3] -1 260[28] -1 293[30] -1 39[2] -1 -2  SUtility:800
1[10] -1 78[25] -1 107[40] -1 2[5] -1 10[9] -1 35[10] -1 8[32] -1 62[7] -1 9[2] -1 58[2] -1 31[4] -1 79[8] -1 13[7] -1 51[10] -1 67[3] -1 17[63] -1 32[24] -1 68[3] -1 23[5] -1 26[8] -1 63[20] -1 69[4] -1 87[48] -1 74[36] -1 15[8] -1 5[5] -1 37[10] -1 110[14] -1 45[12] -1 56[2] -1 113[10] -1 65[48] -1 117[8] -1 33[6] -1 57[40] -1 122[3] -1 133[4] -1 66[28] -1 134[49] -1 139[20] -1 143[12] -1 34[48] -1 59[7] -1 146[36] -1 6[16] -1 36[10] -1 245[40] -1 89[12] -1 246[8] -1 61[7] -1 247[9] -1 14[24] -1 253[12] -1 21[9] -1 29[2] -1 71[30] -1 73[3] -1 -2  SUtility:937
1[5] -1 62[28] -1 78[30] -1 8[8] -1 50[2] -1 13[8] -1 36[14] -1 17[7] -1 21[10] -1 22[5] -1 32[30] -1 26[4] -1 11[1] -1 31[40] -1 35[16] -1 14[24] -1 70[6] -1 53[27] -1 42[18] -1 114[6] -1 133[8] -1 187[10] -1 10[9] -1 189[24] -1 6[4] -1 245[40] -1 255[18] -1 47[33] -1 51[12] -1 69[7] -1 259[28] -1 20[12] -1 -2  SUtility:494
2[15] -1 54[4] -1 81[36] -1 8[20] -1 41[12] -1 9[20] -1 89[24] -1 10[5] -1 34[36] -1 99[9] -1 17[28] -1 21[6] -1 22[4] -1 74[12] -1 85[28] -1 26[6] -1 66[12] -1 27[15] -1 94[90] -1 31[8] -1 35[14] -1 11[4] -1 36[16] -1 90[6] -1 78[45] -1 1[3] -1 79[24] -1 110[6] -1 59[28] -1 64[24] -1 113[3] -1 50[7] -1 117[7] -1 51[16] -1 118[15] -1 133[4] -1 15[9] -1 48[3] -1 139[10] -1 57[5] -1 143[24] -1 49[2] -1 144[50] -1 75[6] -1 172[8] -1 77[4] -1 98[3] -1 182[9] -1 245[28] -1 58[6] -1 246[16] -1 14[24] -1 247[7] -1 16[2] -1 20[24] -1 63[20] -1 253[8] -1 38[4] -1 259[8] -1 23[20] -1 33[12] -1 -2  SUtility:924
1[8] -1 110[6] -1 112[7] -1 134[28] -1 139[8] -1 158[3] -1 166[20] -1 8[12] -1 95[21] -1 113[8] -1 140[36] -1 9[2] -1 176[6] -1 10[3] -1 40[3] -1 153[42] -1 168[8] -1 13[2] -1 77[36] -1 89[9] -1 14[21] -1 130[40] -1 138[30] -1 17[49] -1 54[10] -1 90[8] -1 114[14] -1 18[45] -1 53[9] -1 180[5] -1 19[36] -1 107[24] -1 115[9] -1 154[14] -1 167[24] -1 22[8] -1 129[30] -1 26[2] -1 58[4] -1 116[3] -1 27[15] -1 28[15] -1 74[24] -1 109[36] -1 165[50] -1 31[8] -1 83[20] -1 84[3] -1 35[2] -1 42[18] -1 75[54] -1 100[7] -1 36[10] -1 99[2] -1 69[2] -1 117[8] -1 70[3] -1 57[5] -1 78[15] -1 41[6] -1 79[24] -1 82[10] -1 170[4] -1 92[8] -1 131[30] -1 118[24] -1 119[6] -1 132[7] -1 179[6] -1 94[80] -1 178[12] -1 143[18] -1 144[25] -1 108[4] -1 147[9] -1 141[5] -1 171[40] -1 149[32] -1 150[24] -1 245[4] -1 246[18] -1 104[24] -1 122[10] -1 247[8] -1 11[7] -1 253[12] -1 21[5] -1 29[12] -1 254[20] -1 85[36] -1 259[32] -1 -2  SUtility:1512
1[2] -1 12[9] -1 117[4] -1 8[40] -1 9[18] -1 129[24] -1 10[10] -1 11[6] -1 130[30] -1 17[14] -1 28[15] -1 36[20] -1 116[4] -1 35[20] -1 22[2] -1 70[18] -1 32[21] -1 109[27] -1 78[15] -1 13[10] -1 79[24] -1 126[3] -1 110[20] -1 120[14] -1 125[24] -1 132[5] -1 114[6] -1 139[2] -1 113[10] -1 143[30] -1 195[2] -1 245[12] -1 69[2] -1 82[2] -1 246[4] -1 41[20] -1 247[5] -1 15[5] -1 253[28] -1 24[42] -1 47[11] -1 57[45] -1 256[25] -1 61[4] -1 64[64] -1 259[20] -1 20[21] -1 262[4] -1 87[18] -1 112[3] -1 286[30] -1 -2  SUtility:814
1[3] -1 79[20] -1 90[4] -1 4[12] -1 16[4] -1 36[10] -1 8[32] -1 67[7] -1 9[20] -1 43[14] -1 10[5] -1 73[1] -1 13[5] -1 53[3] -1 65[18] -1 17[35] -1 66[36] -1 19[60] -1 74[24] -1 22[5] -1 49[2] -1 26[4] -1 31[24] -1 35[2] -1 44[4] -1 25[3] -1 34[30] -1 78[35] -1 15[9] -1 110[2] -1 117[10] -1 118[30] -1 41[8] -1 119[10] -1 132[5] -1 37[8] -1 40[3] -1 136[12] -1 45[10] -1 139[8] -1 143[24] -1 245[12] -1 18[50] -1 69[10] -1 82[4] -1 246[4] -1 52[56] -1 253[12] -1 55[18] -1 64[64] -1 256[50] -1 -2  SUtility:841
1[10] -1 7[10] -1 62[35] -1 8[28] -1 11[9] -1 28[20] -1 17[70] -1 25[3] -1 19[60] -1 18[5] -1 26[20] -1 31[40] -1 35[8] -1 2[45] -1 47[22] -1 52[49] -1 53[9] -1 54[10] -1 110[20] -1 6[20] -1 38[14] -1 117[5] -1 118[15] -1 51[8] -1 132[5] -1 57[10] -1 146[54] -1 21[9] -1 171[5] -1 191[40] -1 253[36] -1 10[1] -1 16[5] -1 254[12] -1 50[9] -1 -2  SUtility:721
1[5] -1 81[32] -1 105[30] -1 4[21] -1 42[15] -1 48[18] -1 8[16] -1 33[10] -1 66[36] -1 9[6] -1 57[10] -1 10[2] -1 73[3] -1 13[3] -1 11[6] -1 64[64] -1 17[70] -1 3[18] -1 65[30] -1 19[48] -1 71[24] -1 23[10] -1 63[10] -1 26[4] -1 31[32] -1 12[10] -1 86[21] -1 35[2] -1 58[20] -1 41[20] -1 47[66] -1 44[7] -1 24[54] -1 45[10] -1 72[70] -1 70[21] -1 78[30] -1 89[15] -1 29[14] -1 52[49] -1 2[20] -1 53[30] -1 79[12] -1 110[20] -1 34[60] -1 113[9] -1 25[27] -1 117[5] -1 118[18] -1 133[4] -1 136[12] -1 62[56] -1 143[15] -1 144[10] -1 146[18] -1 28[20] -1 249[2] -1 253[20] -1 21[5] -1 32[18] -1 68[6] -1 80[27] -1 255[2] -1 84[1] -1 95[21] -1 265[5] -1 286[45] -1 -2  SUtility:1420
1[7] -1 11[10] -1 91[24] -1 8[28] -1 10[2] -1 17[56] -1 69[1] -1 34[36] -1 82[3] -1 78[50] -1 79[24] -1 110[10] -1 117[2] -1 139[20] -1 143[27] -1 164[8] -1 60[32] -1 195[16] -1 246[20] -1 37[18] -1 52[49] -1 247[4] -1 253[28] -1 21[3] -1 32[30] -1 259[8] -1 13[6] -1 262[14] -1 55[9] -1 -2  SUtility:545
2[10] -1 38[18] -1 89[24] -1 8[12] -1 20[12] -1 10[3] -1 17[14] -1 28[20] -1 18[15] -1 37[2] -1 19[42] -1 22[2] -1 13[4] -1 26[18] -1 1[10] -1 23[30] -1 31[12] -1 60[28] -1 35[10] -1 36[6] -1 81[8] -1 74[16] -1 58[8] -1 78[15] -1 79[28] -1 113[3] -1 9[16] -1 117[9] -1 133[10] -1 143[27] -1 191[4] -1 245[28] -1 49[4] -1 53[3] -1 246[20] -1 65[60] -1 80[9] -1 247[6] -1 14[18] -1 29[10] -1 30[40] -1 252[9] -1 16[7] -1 253[28] -1 33[12] -1 254[12] -1 24[48] -1 27[30] -1 42[3] -1 46[1] -1 255[16] -1 56[9] -1 -2  SUtility:809
1[2] -1 24[36] -1 82[10] -1 8[20] -1 9[6] -1 10[3] -1 64[32] -1 13[5] -1 17[56] -1 52[70] -1 53[15] -1 19[6] -1 63[35] -1 22[10] -1 48[3] -1 26[2] -1 49[12] -1 31[32] -1 35[16] -1 4[6] -1 36[12] -1 38[2] -1 68[12] -1 81[12] -1 44[3] -1 62[70] -1 45[6] -1 83[6] -1 97[8] -1 50[6] -1 108[5] -1 16[3] -1 109[27] -1 113[9] -1 132[4] -1 76[1] -1 79[40] -1 133[16] -1 75[18] -1 80[6] -1 146[36] -1 67[6] -1 187[5] -1 18[15] -1 55[24] -1 245[4] -1 32[27] -1 246[16] -1 12[9] -1 251[32] -1 37[8] -1 253[32] -1 28[35] -1 255[18] -1 74[4] -1 -2  SUtility:914
1[5] -1 55[27] -1 68[9] -1 8[16] -1 38[14] -1 10[2] -1 56[5] -1 14[15] -1 29[12] -1 17[42] -1 39[6] -1 19[54] -1 47[99] -1 26[6] -1 31[20] -1 43[16] -1 35[6] -1 36[8] -1 42[27] -1 44[2] -1 45[8] -1 74[12] -1 16[3] -1 41[4] -1 78[10] -1 79[4] -1 54[6] -1 110[4] -1 7[30] -1 113[8] -1 117[10] -1 30[20] -1 133[12] -1 139[18] -1 9[12] -1 32[15] -1 143[6] -1 33[12] -1 146[36] -1 149[36] -1 34[24] -1 152[6] -1 57[45] -1 245[4] -1 15[4] -1 37[12] -1 254[36] -1 46[10] -1 255[20] -1 40[27] -1 257[21] -1 13[3] -1 -2  SUtility:869
10[1] -1 46[5] -1 66[28] -1 13[2] -1 14[30] -1 35[14] -1 17[63] -1 1[9] -1 36[8] -1 19[42] -1 47[66] -1 22[10] -1 26[8] -1 37[10] -1 31[20] -1 41[16] -1 8[16] -1 39[2] -1 51[12] -1 53[15] -1 9[16] -1 40[6] -1 74[12] -1 38[8] -1 78[30] -1 79[32] -1 48[3] -1 133[20] -1 187[45] -1 191[40] -1 245[12] -1 58[6] -1 246[4] -1 12[6] -1 248[18] -1 253[36] -1 30[40] -1 33[12] -1 -2  SUtility:723
1[9] -1 57[30] -1 66[20] -1 5[20] -1 18[40] -1 22[3] -1 8[28] -1 6[14] -1 39[4] -1 9[8] -1 29[14] -1 11[5] -1 58[20] -1 13[5] -1 40[15] -1 17[7] -1 41[20] -1 19[48] -1 54[1] -1 24[30] -1 26[14] -1 42[12] -1 31[12] -1 23[30] -1 35[20] -1 74[36] -1 34[42] -1 78[30] -1 79[40] -1 48[12] -1 110[2] -1 14[15] -1 21[8] -1 113[5] -1 117[4] -1 118[15] -1 245[20] -1 60[4] -1 246[6] -1 251[32] -1 32[6] -1 37[16] -1 253[28] -1 28[35] -1 30[36] -1 255[20] -1 20[27] -1 -2  SUtility:868
11[10] -1 53[3] -1 60[40] -1 13[7] -1 25[9] -1 30[32] -1 17[28] -1 19[30] -1 31[4] -1 20[18] -1 23[10] -1 24[12] -1 26[14] -1 32[6] -1 35[10] -1 38[20] -1 45[2] -1 55[21] -1 44[6] -1 41[6] -1 59[7] -1 74[36] -1 47[88] -1 78[25] -1 8[32] -1 79[28] -1 54[6] -1 110[4] -1 14[21] -1 22[8] -1 114[6] -1 1[5] -1 4[15] -1 117[8] -1 5[45] -1 118[21] -1 27[30] -1 139[10] -1 143[27] -1 144[35] -1 245[16] -1 33[16] -1 52[14] -1 246[16] -1 9[18] -1 18[15] -1 264[36] -1 -2  SUtility:876
2[40] -1 22[6] -1 40[24] -1 86[30] -1 98[6] -1 8[8] -1 9[18] -1 41[12] -1 10[9] -1 63[45] -1 13[7] -1 32[12] -1 51[14] -1 17[63] -1 21[3] -1 52[42] -1 19[12] -1 64[72] -1 26[8] -1 31[12] -1 50[8] -1 35[10] -1 12[5] -1 36[20] -1 58[16] -1 56[7] -1 88[16] -1 59[21] -1 15[1] -1 60[20] -1 68[12] -1 57[35] -1 74[36] -1 20[12] -1 42[12] -1 78[5] -1 43[6] -1 79[28] -1 110[14] -1 14[24] -1 113[1] -1 1[2] -1 117[6] -1 118[6] -1 120[4] -1 96[4] -1 122[9] -1 16[8] -1 137[4] -1 139[16] -1 143[6] -1 144[15] -1 245[12] -1 33[6] -1 39[5] -1 246[16] -1 11[3] -1 253[12] -1 30[24] -1 259[20] -1 18[35] -1 -2  SUtility:965
11[9] -1 6[12] -1 9[2] -1 14[6] -1 21[7] -1 50[2] -1 17[14] -1 1[4] -1 10[6] -1 20[6] -1 28[35] -1 26[12] -1 19[60] -1 32[30] -1 13[3] -1 35[2] -1 76[8] -1 78[5] -1 7[50] -1 79[8] -1 44[9] -1 110[4] -1 114[10] -1 2[10] -1 117[6] -1 120[16] -1 245[36] -1 29[14] -1 247[6] -1 253[40] -1 25[12] -1 255[14] -1 -2  SUtility:458
10[4] -1 6[18] -1 73[8] -1 17[14] -1 1[7] -1 37[2] -1 5[30] -1 65[48] -1 44[2] -1 45[20] -1 70[15] -1 47[77] -1 78[5] -1 31[24] -1 113[10] -1 181[6] -1 32[15] -1 38[12] -1 245[16] -1 48[15] -1 246[20] -1 7[10] -1 18[45] -1 253[16] -1 39[2] -1 266[12] -1 22[9] -1 26[10] -1 -2  SUtility:472
10[5] -1 20[15] -1 28[20] -1 57[45] -1 58[4] -1 82[2] -1 95[18] -1 13[7] -1 40[15] -1 50[2] -1 65[30] -1 72[35] -1 17[49] -1 16[7] -1 29[8] -1 51[10] -1 59[56] -1 73[9] -1 19[42] -1 79[12] -1 22[5] -1 66[12] -1 26[8] -1 31[40] -1 35[20] -1 46[9] -1 61[6] -1 78[50] -1 90[6] -1 110[16] -1 113[1] -1 114[18] -1 1[5] -1 9[10] -1 117[5] -1 60[28] -1 119[5] -1 24[60] -1 30[40] -1 49[10] -1 120[4] -1 146[30] -1 149[36] -1 55[24] -1 171[10] -1 75[12] -1 182[3] -1 47[33] -1 246[14] -1 18[5] -1 247[10] -1 27[18] -1 253[28] -1 33[4] -1 69[1] -1 85[40] -1 262[20] -1 52[35] -1 -2  SUtility:1072
1[10] -1 46[4] -1 72[7] -1 8[4] -1 38[20] -1 10[9] -1 11[9] -1 17[14] -1 3[20] -1 19[18] -1 47[110] -1 20[12] -1 30[12] -1 26[2] -1 31[28] -1 16[9] -1 35[20] -1 74[20] -1 42[21] -1 78[35] -1 5[25] -1 79[4] -1 64[56] -1 113[5] -1 6[4] -1 18[30] -1 117[3] -1 118[12] -1 25[6] -1 132[7] -1 68[15] -1 71[48] -1 133[8] -1 143[12] -1 144[35] -1 27[12] -1 169[60] -1 245[8] -1 63[40] -1 246[8] -1 7[5] -1 13[6] -1 36[6] -1 253[36] -1 23[40] -1 256[35] -1 44[7] -1 266[30] -1 -2  SUtility:947
1[5] -1 66[40] -1 88[32] -1 8[32] -1 58[12] -1 10[1] -1 63[25] -1 13[4] -1 51[6] -1 17[42] -1 52[70] -1 19[24] -1 22[5] -1 26[18] -1 53[12] -1 31[40] -1 25[30] -1 35[2] -1 11[1] -1 46[9] -1 14[9] -1 54[10] -1 67[3] -1 74[12] -1 78[30] -1 79[24] -1 113[9] -1 47[110] -1 118[24] -1 132[5] -1 83[18] -1 86[6] -1 133[4] -1 9[12] -1 48[27] -1 143[30] -1 144[35] -1 57[40] -1 153[12] -1 81[8] -1 185[21] -1 191[12] -1 245[24] -1 42[9] -1 246[14] -1 20[9] -1 247[6] -1 248[27] -1 252[6] -1 29[8] -1 32[12] -1 253[28] -1 39[4] -1 80[3] -1 255[16] -1 -2  SUtility:1037
2[50] -1 46[8] -1 65[42] -1 8[28] -1 39[3] -1 10[5] -1 41[18] -1 13[5] -1 27[9] -1 30[36] -1 17[63] -1 16[4] -1 31[16] -1 19[42] -1 45[14] -1 23[20] -1 21[8] -1 26[16] -1 14[21] -1 32[12] -1 35[20] -1 74[40] -1 22[10] -1 36[8] -1 78[35] -1 79[20] -1 113[1] -1 114[16] -1 1[8] -1 7[40] -1 117[5] -1 120[18] -1 3[2] -1 133[16] -1 146[12] -1 12[9] -1 149[28] -1 6[6] -1 245[20] -1 59[56] -1 246[16] -1 253[8] -1 34[54] -1 254[40] -1 37[20] -1 255[4] -1 20[21] -1 -2  SUtility:953
13[6] -1 24[42] -1 53[12] -1 17[49] -1 19[60] -1 23[10] -1 29[14] -1 26[10] -1 22[3] -1 31[8] -1 18[50] -1 35[16] -1 8[24] -1 37[4] -1 45[10] -1 44[1] -1 49[20] -1 73[2] -1 78[50] -1 79[12] -1 52[42] -1 110[2] -1 113[6] -1 1[10] -1 9[10] -1 117[1] -1 10[9] -1 118[30] -1 34[30] -1 139[6] -1 14[30] -1 21[7] -1 143[12] -1 144[15] -1 28[5] -1 246[4] -1 15[10] -1 30[40] -1 253[12] -1 255[14] -1 -2  SUtility:698
1[4] -1 67[1] -1 102[3] -1 4[21] -1 28[20] -1 30[4] -1 8[8] -1 17[42] -1 62[35] -1 9[18] -1 46[10] -1 10[9] -1 19[30] -1 72[28] -1 26[6] -1 31[32] -1 64[72] -1 35[14] -1 59[28] -1 73[5] -1 42[18] -1 78[20] -1 79[16] -1 50[3] -1 110[12] -1 12[6] -1 43[6] -1 114[14] -1 2[20] -1 117[8] -1 3[12] -1 118[6] -1 132[6] -1 74[24] -1 164[40] -1 39[8] -1 49[4] -1 182[8] -1 20[12] -1 36[2] -1 245[36] -1 80[24] -1 91[24] -1 246[4] -1 6[20] -1 16[3] -1 253[16] -1 60[36] -1 63[10] -1 257[21] -1 75[24] -1 76[8] -1 260[16] -1 47[66] -1 52[21] -1 286[10] -1 -2  SUtility:974
1[9] -1 96[6] -1 108[8] -1 5[10] -1 23[50] -1 70[6] -1 8[28] -1 71[48] -1 10[10] -1 78[45] -1 13[6] -1 62[35] -1 17[35] -1 16[9] -1 63[5] -1 19[36] -1 26[10] -1 52[35] -1 28[35] -1 33[8] -1 56[7] -1 31[16] -1 69[4] -1 35[4] -1 57[50] -1 73[4] -1 50[5] -1 75[18] -1 82[5] -1 51[16] -1 79[36] -1 110[2] -1 66[28] -1 114[14] -1 11[6] -1 117[5] -1 12[4] -1 118[18] -1 120[16] -1 67[4] -1 164[4] -1 60[28] -1 245[12] -1 29[16] -1 49[10] -1 246[6] -1 81[28] -1 98[6] -1 253[16] -1 77[40] -1 260[24] -1 22[1] -1 286[50] -1 59[14] -1 -2  SUtility:951
2[30] -1 29[12] -1 43[16] -1 77[36] -1 87[30] -1 8[28] -1 19[42] -1 44[9] -1 9[14] -1 96[8] -1 10[4] -1 70[30] -1 89[21] -1 13[3] -1 20[18] -1 50[1] -1 100[7] -1 133[20] -1 17[42] -1 51[6] -1 90[10] -1 74[16] -1 22[5] -1 42[18] -1 103[5] -1 26[12] -1 88[32] -1 56[8] -1 36[2] -1 59[21] -1 75[18] -1 33[8] -1 46[8] -1 104[21] -1 76[8] -1 86[18] -1 78[45] -1 16[10] -1 47[88] -1 110[20] -1 113[2] -1 117[2] -1 1[3] -1 139[2] -1 143[9] -1 146[48] -1 85[32] -1 149[28] -1 150[27] -1 126[18] -1 171[25] -1 95[3] -1 99[1] -1 245[36] -1 24[42] -1 45[6] -1 68[6] -1 246[4] -1 49[12] -1 57[35] -1 247[10] -1 98[5] -1 253[36] -1 18[45] -1 60[24] -1 64[32] -1 125[12] -1 255[20] -1 14[3] -1 -2  SUtility:1278
1[8] -1 51[4] -1 54[9] -1 8[32] -1 45[16] -1 11[1] -1 53[12] -1 13[3] -1 19[48] -1 44[10] -1 17[63] -1 10[9] -1 20[12] -1 52[7] -1 22[4] -1 25[18] -1 42[6] -1 26[6] -1 6[2] -1 43[20] -1 31[40] -1 35[12] -1 14[3] -1 75[36] -1 24[24] -1 78[25] -1 12[2] -1 79[12] -1 110[8] -1 21[6] -1 113[3] -1 27[15] -1 117[8] -1 119[9] -1 7[25] -1 133[2] -1 143[30] -1 146[42] -1 245[12] -1 15[9] -1 248[9] -1 255[6] -1 5[40] -1 256[30] -1 28[5] -1 29[14] -1 288[12] -1 -2  SUtility:729
10[6] -1 8[20] -1 62[21] -1 17[14] -1 1[2] -1 38[14] -1 7[15] -1 31[4] -1 44[6] -1 45[20] -1 53[21] -1 74[20] -1 19[36] -1 32[21] -1 78[10] -1 79[28] -1 46[2] -1 113[4] -1 134[35] -1 6[6] -1 143[6] -1 173[28] -1 245[8] -1 246[14] -1 20[21] -1 29[18] -1 247[8] -1 9[14] -1 11[8] -1 253[8] -1 13[10] -1 18[25] -1 257[12] -1 -2  SUtility:485
1[10] -1 44[7] -1 82[7] -1 2[25] -1 10[3] -1 18[15] -1 8[4] -1 37[8] -1 9[20] -1 24[36] -1 43[14] -1 74[36] -1 13[8] -1 35[6] -1 17[14] -1 36[10] -1 20[30] -1 21[6] -1 31[12] -1 22[8] -1 26[16] -1 15[2] -1 32[6] -1 29[4] -1 59[14] -1 71[54] -1 81[4] -1 51[6] -1 72[28] -1 38[20] -1 7[20] -1 16[6] -1 45[14] -1 69[8] -1 52[49] -1 73[5] -1 34[24] -1 78[25] -1 79[24] -1 110[16] -1 6[6] -1 117[1] -1 118[21] -1 40[21] -1 139[4] -1 143[9] -1 144[45] -1 39[4] -1 154[18] -1 27[30] -1 245[4] -1 57[25] -1 247[3] -1 253[32] -1 256[35] -1 -2  SUtility:882
1[7] -1 53[24] -1 69[9] -1 8[36] -1 39[10] -1 10[9] -1 6[16] -1 28[35] -1 13[8] -1 40[18] -1 17[28] -1 29[10] -1 22[10] -1 34[30] -1 26[4] -1 24[48] -1 31[8] -1 35[16] -1 38[8] -1 36[4] -1 44[2] -1 45[16] -1 42[12] -1 73[8] -1 37[10] -1 78[25] -1 79[12] -1 52[42] -1 97[8] -1 56[3] -1 108[6] -1 109[27] -1 65[12] -1 111[6] -1 20[12] -1 118[27] -1 27[12] -1 141[2] -1 33[16] -1 41[16] -1 143[9] -1 144[10] -1 169[100] -1 187[40] -1 245[4] -1 18[35] -1 246[2] -1 253[4] -1 261[1] -1 14[21] -1 -2  SUtility:838
1[8] -1 33[10] -1 85[28] -1 8[20] -1 25[27] -1 10[1] -1 14[3] -1 36[12] -1 17[49] -1 7[40] -1 26[4] -1 28[15] -1 40[15] -1 31[4] -1 29[18] -1 35[2] -1 30[36] -1 69[8] -1 55[30] -1 74[8] -1 20[21] -1 78[25] -1 27[9] -1 79[8] -1 110[4] -1 18[10] -1 113[3] -1 117[4] -1 19[30] -1 133[6] -1 143[24] -1 195[4] -1 245[12] -1 24[60] -1 250[18] -1 253[36] -1 39[2] -1 49[20] -1 258[6] -1 34[12] -1 261[1] -1 13[4] -1 -2  SUtility:657
1[9] -1 50[9] -1 82[8] -1 4[24] -1 18[15] -1 36[4] -1 8[16] -1 11[9] -1 37[20] -1 10[1] -1 17[70] -1 6[4] -1 19[48] -1 47[44] -1 26[8] -1 38[12] -1 31[8] -1 46[5] -1 35[18] -1 49[10] -1 44[7] -1 33[10] -1 45[2] -1 64[48] -1 70[12] -1 56[10] -1 73[10] -1 23[45] -1 78[5] -1 15[4] -1 79[36] -1 110[6] -1 7[45] -1 117[4] -1 118[6] -1 43[20] -1 136[6] -1 63[50] -1 139[4] -1 29[4] -1 143[24] -1 30[16] -1 144[10] -1 74[28] -1 169[50] -1 54[4] -1 71[60] -1 176[8] -1 24[36] -1 34[48] -1 182[10] -1 195[10] -1 245[40] -1 246[10] -1 39[3] -1 250[8] -1 13[9] -1 253[12] -1 51[14] -1 67[9] -1 -2  SUtility:1085
1[7] -1 49[8] -1 77[32] -1 4[3] -1 26[2] -1 35[18] -1 8[36] -1 15[10] -1 36[4] -1 10[5] -1 17[49] -1 11[2] -1 19[60] -1 40[30] -1 34[36] -1 31[8] -1 38[18] -1 47[22] -1 44[3] -1 33[20] -1 45[16] -1 56[6] -1 73[3] -1 23[20] -1 41[8] -1 78[25] -1 12[9] -1 79[36] -1 57[40] -1 110[18] -1 9[12] -1 117[4] -1 118[12] -1 135[10] -1 50[8] -1 139[18] -1 24[36] -1 143[18] -1 25[24] -1 144[10] -1 60[40] -1 176[3] -1 32[21] -1 195[18] -1 245[20] -1 246[10] -1 250[12] -1 7[50] -1 13[2] -1 253[40] -1 54[1] -1 64[80] -1 259[4] -1 -2  SUtility:1007
3[4] -1 54[1] -1 103[4] -1 5[15] -1 19[48] -1 26[8] -1 8[24] -1 11[3] -1 27[21] -1 10[5] -1 18[40] -1 43[16] -1 13[1] -1 53[30] -1 99[6] -1 17[28] -1 44[6] -1 20[30] -1 28[10] -1 63[35] -1 31[8] -1 38[16] -1 45[20] -1 35[18] -1 25[30] -1 46[6] -1 36[6] -1 41[12] -1 29[6] -1 23[45] -1 69[2] -1 56[4] -1 89[12] -1 73[9] -1 22[3] -1 78[15] -1 42[30] -1 79[8] -1 110[12] -1 9[14] -1 32[30] -1 113[5] -1 40[21] -1 117[9] -1 1[9] -1 33[16] -1 120[14] -1 4[15] -1 134[56] -1 139[12] -1 141[8] -1 104[9] -1 143[6] -1 34[24] -1 100[1] -1 164[16] -1 30[16] -1 173[36] -1 75[18] -1 195[20] -1 245[12] -1 248[18] -1 250[2] -1 12[9] -1 16[3] -1 48[30] -1 253[16] -1 60[8] -1 68[12] -1 258[18] -1 52[56] -1 55[27] -1 -2  SUtility:1163
1[6] -1 24[54] -1 54[1] -1 86[24] -1 96[10] -1 8[24] -1 16[1] -1 76[6] -1 9[2] -1 58[10] -1 11[9] -1 13[8] -1 33[2] -1 74[36] -1 17[28] -1 25[18] -1 75[24] -1 19[18] -1 84[5] -1 22[4] -1 57[25] -1 26[16] -1 50[3] -1 29[12] -1 81[16] -1 90[10] -1 31[4] -1 52[28] -1 35[18] -1 15[3] -1 53[6] -1 36[16] -1 59[42] -1 69[10] -1 73[10] -1 78[10] -1 79[36] -1 110[8] -1 47[33] -1 117[8] -1 118[3] -1 137[12] -1 143[27] -1 144[35] -1 85[12] -1 147[1] -1 39[4] -1 162[14] -1 184[30] -1 40[18] -1 245[28] -1 20[6] -1 55[9] -1 77[36] -1 88[28] -1 247[2] -1 56[8] -1 253[32] -1 43[16] -1 65[12] -1 263[24] -1 30[32] -1 278[6] -1 286[50] -1 288[30] -1 32[9] -1 -2  SUtility:1088
1[2] -1 9[18] -1 125[30] -1 8[24] -1 10[10] -1 35[14] -1 13[8] -1 43[20] -1 17[70] -1 36[12] -1 23[25] -1 42[24] -1 56[5] -1 26[4] -1 37[20] -1 27[9] -1 65[60] -1 28[45] -1 78[5] -1 96[5] -1 31[8] -1 15[8] -1 51[18] -1 6[4] -1 52[7] -1 121[20] -1 40[6] -1 45[20] -1 44[10] -1 29[10] -1 69[5] -1 54[9] -1 73[8] -1 24[30] -1 38[2] -1 11[10] -1 39[8] -1 110[4] -1 30[8] -1 113[6] -1 117[8] -1 120[20] -1 2[15] -1 123[30] -1 133[20] -1 80[27] -1 134[14] -1 90[2] -1 139[14] -1 143[12] -1 32[18] -1 81[32] -1 146[18] -1 82[5] -1 162[56] -1 34[30] -1 165[20] -1 93[18] -1 168[24] -1 66[8] -1 195[14] -1 245[8] -1 58[8] -1 76[1] -1 89[12] -1 247[9] -1 68[21] -1 253[40] -1 47[66] -1 71[48] -1 72[56] -1 280[3] -1 286[35] -1 -2  SUtility:1323
1[7] -1 18[35] -1 117[1] -1 8[36] -1 12[5] -1 10[3] -1 16[4] -1 32[30] -1 13[9] -1 43[4] -1 112[10] -1 17[70] -1 33[14] -1 23[50] -1 40[3] -1 51[18] -1 26[20] -1 27[21] -1 61[10] -1 28[25] -1 84[10] -1 110[10] -1 31[32] -1 64[32] -1 35[2] -1 65[12] -1 36[8] -1 70[21] -1 85[20] -1 73[6] -1 19[48] -1 62[14] -1 78[5] -1 63[30] -1 79[8] -1 9[12] -1 45[14] -1 113[9] -1 58[10] -1 46[3] -1 133[20] -1 71[54] -1 134[49] -1 77[8] -1 137[4] -1 139[2] -1 37[6] -1 49[8] -1 143[21] -1 14[30] -1 50[3] -1 72[21] -1 154[20] -1 162[70] -1 30[20] -1 165[35] -1 86[21] -1 185[30] -1 195[20] -1 245[16] -1 56[8] -1 83[4] -1 253[8] -1 42[15] -1 67[3] -1 69[7] -1 255[6] -1 286[20] -1 288[60] -1 296[12] -1 11[9] -1 -2  SUtility:1291
1[3] -1 88[16] -1 105[9] -1 2[25] -1 21[5] -1 23[45] -1 8[16] -1 10[1] -1 64[64] -1 9[2] -1 32[27] -1 13[3] -1 61[10] -1 97[8] -1 14[21] -1 53[21] -1 17[42] -1 54[4] -1 18[50] -1 24[24] -1 41[6] -1 26[18] -1 15[7] -1 27[6] -1 28[45] -1 69[7] -1 98[3] -1 31[20] -1 20[27] -1 35[4] -1 36[18] -1 84[3] -1 74[24] -1 19[54] -1 78[20] -1 110[20] -1 51[18] -1 113[3] -1 117[4] -1 52[35] -1 119[9] -1 120[2] -1 133[2] -1 67[10] -1 139[10] -1 12[2] -1 143[18] -1 3[18] -1 146[6] -1 72[21] -1 151[6] -1 71[24] -1 80[3] -1 165[10] -1 65[24] -1 166[45] -1 176[3] -1 245[32] -1 39[8] -1 49[12] -1 250[20] -1 253[8] -1 34[42] -1 82[7] -1 255[14] -1 59[56] -1 63[25] -1 262[14] -1 87[12] -1 90[6] -1 263[56] -1 286[20] -1 288[30] -1 -2  SUtility:1313
1[5] -1 79[8] -1 97[3] -1 2[5] -1 22[9] -1 57[25] -1 8[36] -1 15[7] -1 58[4] -1 9[20] -1 107[8] -1 10[4] -1 21[9] -1 28[30] -1 13[5] -1 35[20] -1 78[25] -1 14[21] -1 84[7] -1 17[49] -1 29[16] -1 72[7] -1 31[4] -1 19[30] -1 56[5] -1 11[7] -1 36[14] -1 47[33] -1 76[6] -1 90[2] -1 53[27] -1 54[5] -1 69[1] -1 74[24] -1 73[8] -1 34[42] -1 110[8] -1 7[50] -1 45[20] -1 113[4] -1 60[4] -1 117[9] -1 46[8] -1 119[2] -1 25[12] -1 120[4] -1 4[15] -1 133[2] -1 61[4] -1 139[10] -1 143[12] -1 147[7] -1 75[60] -1 149[4] -1 65[48] -1 162[49] -1 37[4] -1 163[24] -1 169[80] -1 68[18] -1 185[12] -1 27[12] -1 39[9] -1 195[20] -1 245[32] -1 55[30] -1 250[8] -1 253[20] -1 41[6] -1 59[49] -1 62[28] -1 255[6] -1 77[12] -1 99[5] -1 263[72] -1 32[9] -1 286[35] -1 288[48] -1 30[36] -1 -2  SUtility:1438
1[2] -1 58[6] -1 81[32] -1 2[30] -1 13[7] -1 21[5] -1 8[16] -1 6[6] -1 46[4] -1 9[12] -1 28[50] -1 10[5] -1 22[7] -1 11[9] -1 77[36] -1 40[21] -1 63[40] -1 17[49] -1 23[50] -1 64[48] -1 20[24] -1 76[8] -1 49[12] -1 26[20] -1 44[4] -1 31[40] -1 25[18] -1 61[9] -1 35[4] -1 18[15] -1 36[18] -1 69[6] -1 73[6] -1 51[16] -1 78[35] -1 52[14] -1 110[14] -1 5[30] -1 37[10] -1 113[3] -1 48[30] -1 117[2] -1 38[10] -1 120[4] -1 4[3] -1 133[2] -1 139[16] -1 42[24] -1 143[30] -1 43[12] -1 147[4] -1 75[36] -1 163[3] -1 12[10] -1 175[3] -1 32[6] -1 245[24] -1 34[54] -1 247[4] -1 19[18] -1 47[33] -1 50[5] -1 252[12] -1 253[24] -1 254[36] -1 261[2] -1 -2  SUtility:1148
1[1] -1 8[8] -1 22[2] -1 49[4] -1 70[30] -1 34[42] -1 9[4] -1 29[20] -1 10[3] -1 7[40] -1 17[35] -1 28[15] -1 55[30] -1 32[27] -1 24[48] -1 36[2] -1 35[4] -1 18[40] -1 37[10] -1 69[2] -1 53[6] -1 74[28] -1 78[50] -1 33[12] -1 113[7] -1 114[12] -1 2[15] -1 117[8] -1 146[30] -1 11[8] -1 149[12] -1 166[40] -1 38[18] -1 54[2] -1 170[4] -1 61[5] -1 179[2] -1 247[9] -1 14[18] -1 16[8] -1 250[6] -1 31[12] -1 253[20] -1 26[12] -1 27[12] -1 260[8] -1 261[10] -1 12[2] -1 262[2] -1 60[32] -1 65[54] -1 268[24] -1 23[25] -1 280[9] -1 -2  SUtility:889
1[10] -1 50[9] -1 63[10] -1 4[12] -1 23[50] -1 33[12] -1 8[8] -1 10[9] -1 34[42] -1 40[12] -1 17[49] -1 32[30] -1 19[6] -1 39[7] -1 26[16] -1 31[16] -1 46[6] -1 35[2] -1 74[28] -1 37[8] -1 78[45] -1 13[10] -1 79[40] -1 45[2] -1 110[18] -1 5[10] -1 30[36] -1 117[6] -1 118[3] -1 120[2] -1 2[45] -1 133[16] -1 41[8] -1 139[10] -1 9[4] -1 141[2] -1 44[4] -1 49[10] -1 143[6] -1 3[16] -1 42[24] -1 144[30] -1 59[7] -1 164[16] -1 11[7] -1 22[2] -1 185[27] -1 60[8] -1 245[8] -1 247[1] -1 253[12] -1 55[3] -1 -2  SUtility:780
2[45] -1 16[5] -1 19[42] -1 65[30] -1 104[21] -1 8[32] -1 13[2] -1 49[4] -1 9[12] -1 27[30] -1 10[10] -1 46[9] -1 97[1] -1 11[9] -1 22[1] -1 17[7] -1 1[6] -1 42[15] -1 18[45] -1 28[35] -1 47[22] -1 96[3] -1 23[40] -1 30[32] -1 40[6] -1 26[8] -1 41[6] -1 31[8] -1 83[12] -1 35[18] -1 36[8] -1 38[16] -1 93[30] -1 102[10] -1 44[2] -1 86[24] -1 45[2] -1 74[32] -1 78[35] -1 79[24] -1 67[1] -1 110[18] -1 7[50] -1 12[3] -1 113[5] -1 117[3] -1 118[27] -1 120[2] -1 133[12] -1 61[9] -1 134[35] -1 66[8] -1 143[24] -1 37[14] -1 62[56] -1 146[60] -1 59[35] -1 149[36] -1 150[15] -1 64[40] -1 173[36] -1 14[21] -1 245[16] -1 73[9] -1 247[1] -1 43[4] -1 253[12] -1 15[1] -1 52[28] -1 255[4] -1 -2  SUtility:1284
1[6] -1 48[18] -1 66[28] -1 4[24] -1 27[12] -1 38[2] -1 8[12] -1 10[5] -1 39[8] -1 13[10] -1 19[6] -1 17[14] -1 22[6] -1 37[8] -1 26[12] -1 25[6] -1 31[12] -1 36[8] -1 35[8] -1 29[20] -1 74[12] -1 28[5] -1 41[14] -1 78[45] -1 79[40] -1 60[40] -1 110[12] -1 7[25] -1 117[1] -1 2[10] -1 118[3] -1 134[49] -1 61[7] -1 136[18] -1 47[99] -1 139[12] -1 141[9] -1 52[28] -1 53[27] -1 143[24] -1 3[8] -1 164[8] -1 173[36] -1 245[20] -1 11[2] -1 247[2] -1 42[24] -1 253[4] -1 -2  SUtility:809
10[3] -1 13[8] -1 65[36] -1 101[3] -1 110[12] -1 17[7] -1 7[20] -1 66[16] -1 19[36] -1 39[9] -1 60[20] -1 22[10] -1 88[12] -1 26[20] -1 28[5] -1 61[8] -1 31[24] -1 35[18] -1 73[9] -1 51[4] -1 78[15] -1 9[2] -1 79[20] -1 27[18] -1 113[6] -1 117[9] -1 8[12] -1 133[12] -1 40[15] -1 134[28] -1 87[6] -1 139[2] -1 11[8] -1 32[9] -1 143[12] -1 33[18] -1 67[1] -1 146[18] -1 41[20] -1 147[9] -1 57[30] -1 70[24] -1 149[20] -1 36[12] -1 52[7] -1 150[21] -1 169[40] -1 54[3] -1 245[8] -1 23[30] -1 38[20] -1 99[10] -1 247[5] -1 42[27] -1 43[10] -1 253[4] -1 16[1] -1 53[3] -1 64[16] -1 255[14] -1 45[6] -1 49[4] -1 257[3] -1 286[40] -1 -2  SUtility:878
1[4] -1 85[40] -1 102[6] -1 4[9] -1 23[30] -1 28[35] -1 8[32] -1 15[10] -1 52[7] -1 9[18] -1 37[20] -1 10[7] -1 54[10] -1 13[8] -1 16[5] -1 45[20] -1 17[56] -1 46[1] -1 19[6] -1 74[36] -1 20[24] -1 96[6] -1 34[24] -1 26[12] -1 27[6] -1 75[36] -1 56[4] -1 69[6] -1 35[20] -1 50[7] -1 36[20] -1 38[8] -1 44[3] -1 32[15] -1 51[10] -1 78[25] -1 79[20] -1 68[12] -1 110[4] -1 39[1] -1 118[27] -1 48[30] -1 136[15] -1 41[6] -1 77[20] -1 139[12] -1 141[10] -1 143[9] -1 144[15] -1 151[5] -1 49[2] -1 173[40] -1 245[20] -1 22[10] -1 70[27] -1 95[24] -1 247[5] -1 253[28] -1 40[6] -1 61[1] -1 67[4] -1 255[8] -1 53[24] -1 57[50] -1 -2  SUtility:1021
10[6] -1 6[2] -1 19[18] -1 11[2] -1 85[24] -1 91[3] -1 13[7] -1 32[27] -1 69[4] -1 17[49] -1 2[45] -1 20[21] -1 70[30] -1 84[6] -1 23[35] -1 56[1] -1 66[4] -1 26[8] -1 52[63] -1 67[9] -1 31[20] -1 35[4] -1 36[16] -1 78[15] -1 81[24] -1 73[5] -1 34[42] -1 61[10] -1 79[12] -1 50[6] -1 110[18] -1 1[6] -1 44[4] -1 113[8] -1 51[12] -1 117[6] -1 45[10] -1 120[6] -1 133[4] -1 139[12] -1 143[12] -1 147[5] -1 149[24] -1 47[22] -1 169[20] -1 55[18] -1 63[10] -1 187[5] -1 245[24] -1 37[12] -1 247[7] -1 53[12] -1 252[24] -1 21[6] -1 253[20] -1 58[14] -1 72[63] -1 83[16] -1 254[40] -1 261[4] -1 -2  SUtility:962
1[7] -1 12[3] -1 40[27] -1 65[6] -1 71[24] -1 8[40] -1 7[30] -1 41[2] -1 10[10] -1 17[7] -1 28[40] -1 25[18] -1 35[10] -1 31[8] -1 45[6] -1 51[8] -1 18[40] -1 36[20] -1 60[24] -1 70[27] -1 74[40] -1 50[8] -1 52[14] -1 78[30] -1 37[16] -1 79[4] -1 110[16] -1 22[9] -1 113[9] -1 29[14] -1 117[6] -1 23[45] -1 134[42] -1 26[8] -1 135[4] -1 33[20] -1 143[15] -1 27[9] -1 146[18] -1 16[3] -1 149[4] -1 2[40] -1 150[30] -1 164[40] -1 166[40] -1 247[1] -1 250[18] -1 34[42] -1 253[16] -1 19[60] -1 260[20] -1 262[6] -1 55[18] -1 66[24] -1 268[21] -1 11[10] -1 280[30] -1 -2  SUtility:1107
1[3] -1 55[21] -1 74[32] -1 2[15] -1 11[8] -1 38[20] -1 8[24] -1 4[24] -1 48[3] -1 9[10] -1 44[8] -1 10[5] -1 20[12] -1 33[8] -1 26[8] -1 28[30] -1 31[4] -1 35[4] -1 39[9] -1 73[8] -1 14[6] -1 36[6] -1 78[20] -1 7[25] -1 79[24] -1 45[16] -1 110[8] -1 23[45] -1 117[1] -1 118[3] -1 30[40] -1 139[6] -1 25[21] -1 143[21] -1 144[15] -1 175[6] -1 43[12] -1 49[12] -1 245[24] -1 47[33] -1 53[27] -1 246[16] -1 13[8] -1 19[60] -1 247[1] -1 22[9] -1 253[16] -1 41[6] -1 255[6] -1 56[7] -1 66[12] -1 256[40] -1 34[24] -1 259[40] -1 32[30] -1 -2  SUtility:902
4[6] -1 1[7] -1 53[6] -1 9[4] -1 57[50] -1 23[5] -1 32[27] -1 64[40] -1 26[8] -1 20[15] -1 28[10] -1 17[63] -1 67[2] -1 35[18] -1 18[15] -1 38[2] -1 44[6] -1 41[8] -1 25[21] -1 15[5] -1 45[8] -1 74[4] -1 49[6] -1 78[10] -1 2[10] -1 79[12] -1 110[18] -1 118[12] -1 134[70] -1 139[14] -1 5[25] -1 143[6] -1 21[1] -1 246[12] -1 6[20] -1 24[54] -1 56[9] -1 253[32] -1 -2  SUtility:641
2[20] -1 73[9] -1 79[8] -1 4[24] -1 1[2] -1 27[15] -1 8[36] -1 55[6] -1 9[4] -1 34[12] -1 10[3] -1 25[21] -1 42[15] -1 11[7] -1 17[63] -1 12[10] -1 18[45] -1 53[21] -1 22[5] -1 50[4] -1 26[8] -1 38[6] -1 28[40] -1 16[9] -1 20[15] -1 31[40] -1 35[18] -1 6[8] -1 36[2] -1 52[56] -1 44[10] -1 37[20] -1 45[6] -1 71[42] -1 74[4] -1 14[9] -1 62[49] -1 78[45] -1 110[18] -1 117[9] -1 118[18] -1 139[16] -1 13[8] -1 143[15] -1 144[10] -1 246[4] -1 24[54] -1 54[8] -1 72[70] -1 253[12] -1 255[20] -1 39[1] -1 -2  SUtility:980
1[8] -1 59[28] -1 67[8] -1 4[12] -1 14[30] -1 18[40] -1 5[35] -1 41[4] -1 46[7] -1 8[8] -1 37[2] -1 47[99] -1 9[12] -1 28[20] -1 72[14] -1 10[5] -1 73[3] -1 76[9] -1 11[9] -1 22[10] -1 34[24] -1 17[63] -1 35[8] -1 52[49] -1 61[5] -1 26[16] -1 33[4] -1 27[21] -1 70[27] -1 13[2] -1 31[40] -1 23[50] -1 66[24] -1 19[42] -1 36[18] -1 25[3] -1 44[7] -1 45[14] -1 74[8] -1 21[1] -1 78[5] -1 79[20] -1 110[20] -1 7[45] -1 117[10] -1 118[12] -1 134[28] -1 58[18] -1 139[14] -1 143[9] -1 144[45] -1 246[18] -1 253[24] -1 50[7] -1 -2  SUtility:1064
2[50] -1 72[28] -1 109[9] -1 4[12] -1 25[15] -1 51[8] -1 8[32] -1 12[8] -1 52[63] -1 10[4] -1 18[30] -1 58[2] -1 13[8] -1 87[42] -1 93[27] -1 17[14] -1 9[18] -1 77[36] -1 71[18] -1 102[1] -1 22[10] -1 64[64] -1 26[12] -1 31[8] -1 57[5] -1 35[4] -1 48[27] -1 40[21] -1 76[5] -1 85[32] -1 44[9] -1 70[27] -1 101[7] -1 73[5] -1 33[4] -1 61[7] -1 78[40] -1 62[35] -1 79[16] -1 110[10] -1 43[6] -1 117[5] -1 1[8] -1 118[15] -1 133[20] -1 139[16] -1 11[10] -1 143[12] -1 144[20] -1 153[54] -1 75[42] -1 187[35] -1 67[10] -1 96[1] -1 245[16] -1 24[48] -1 246[2] -1 63[15] -1 253[4] -1 68[3] -1 -2  SUtility:1115
2[10] -1 26[14] -1 61[10] -1 85[8] -1 99[9] -1 8[36] -1 14[18] -1 78[50] -1 9[6] -1 70[9] -1 10[2] -1 46[5] -1 11[1] -1 87[60] -1 17[56] -1 1[1] -1 18[35] -1 55[18] -1 19[6] -1 79[20] -1 23[45] -1 64[48] -1 57[30] -1 71[6] -1 31[32] -1 24[36] -1 68[3] -1 35[20] -1 36[14] -1 77[36] -1 38[2] -1 52[63] -1 63[30] -1 44[10] -1 45[20] -1 76[2] -1 110[6] -1 58[10] -1 113[4] -1 66[24] -1 117[5] -1 59[28] -1 133[14] -1 134[49] -1 139[20] -1 7[45] -1 143[6] -1 47[55] -1 65[6] -1 146[42] -1 149[32] -1 62[49] -1 150[21] -1 94[10] -1 245[32] -1 22[8] -1 42[30] -1 93[12] -1 253[16] -1 27[15] -1 32[15] -1 255[10] -1 -2  SUtility:1335
1[9] -1 52[70] -1 61[7] -1 2[35] -1 32[30] -1 33[6] -1 8[40] -1 22[6] -1 42[12] -1 9[12] -1 41[6] -1 75[12] -1 10[4] -1 53[24] -1 62[63] -1 14[15] -1 19[54] -1 74[24] -1 84[4] -1 17[49] -1 43[18] -1 63[45] -1 50[3] -1 23[50] -1 26[8] -1 31[28] -1 29[20] -1 35[18] -1 18[10] -1 37[8] -1 44[5] -1 20[30] -1 47[22] -1 45[16] -1 54[1] -1 78[30] -1 79[4] -1 67[8] -1 110[12] -1 113[6] -1 36[8] -1 71[6] -1 114[4] -1 117[1] -1 30[20] -1 72[28] -1 133[8] -1 38[10] -1 139[8] -1 143[18] -1 4[21] -1 146[54] -1 68[27] -1 149[40] -1 150[18] -1 164[40] -1 27[21] -1 170[24] -1 34[48] -1 177[42] -1 59[56] -1 73[7] -1 181[42] -1 246[2] -1 46[4] -1 253[28] -1 288[6] -1 -2  SUtility:1415
2[35] -1 70[3] -1 80[12] -1 5[40] -1 16[3] -1 20[12] -1 8[24] -1 7[10] -1 49[4] -1 9[18] -1 42[9] -1 10[9] -1 53[6] -1 74[12] -1 14[18] -1 22[2] -1 41[16] -1 17[49] -1 15[2] -1 18[25] -1 19[42] -1 51[2] -1 72[35] -1 26[6] -1 40[3] -1 27[3] -1 38[6] -1 44[5] -1 45[12] -1 50[7] -1 73[8] -1 25[3] -1 47[44] -1 78[35] -1 79[28] -1 59[35] -1 110[4] -1 113[2] -1 117[4] -1 1[4] -1 39[3] -1 133[8] -1 139[10] -1 143[18] -1 4[21] -1 146[54] -1 149[20] -1 162[63] -1 245[32] -1 54[3] -1 253[12] -1 58[16] -1 71[48] -1 -2  SUtility:905
1[2] -1 49[20] -1 68[3] -1 8[36] -1 38[4] -1 10[7] -1 41[2] -1 17[56] -1 36[10] -1 19[36] -1 39[3] -1 26[20] -1 15[10] -1 74[32] -1 20[24] -1 40[15] -1 78[10] -1 79[16] -1 60[20] -1 110[2] -1 7[20] -1 31[16] -1 117[10] -1 118[21] -1 139[20] -1 32[24] -1 141[5] -1 45[4] -1 47[110] -1 143[30] -1 2[25] -1 144[40] -1 245[4] -1 13[8] -1 30[24] -1 44[6] -1 253[4] -1 48[9] -1 -2  SUtility:708
4[3] -1 15[1] -1 17[70] -1 8[28] -1 5[50] -1 9[2] -1 31[20] -1 13[2] -1 28[45] -1 52[56] -1 86[18] -1 100[4] -1 14[27] -1 75[42] -1 18[35] -1 58[16] -1 22[9] -1 40[21] -1 26[2] -1 30[16] -1 29[12] -1 38[8] -1 35[18] -1 21[8] -1 39[5] -1 46[10] -1 55[30] -1 73[3] -1 25[3] -1 84[5] -1 78[35] -1 12[10] -1 79[20] -1 97[10] -1 62[28] -1 108[5] -1 109[72] -1 99[6] -1 110[18] -1 113[7] -1 51[12] -1 61[7] -1 117[1] -1 1[7] -1 36[6] -1 118[21] -1 71[54] -1 133[12] -1 48[6] -1 66[32] -1 134[28] -1 139[4] -1 11[6] -1 23[15] -1 143[21] -1 2[5] -1 24[54] -1 41[18] -1 144[5] -1 146[54] -1 49[8] -1 63[50] -1 149[28] -1 37[8] -1 150[21] -1 183[5] -1 72[14] -1 187[10] -1 65[48] -1 251[36] -1 54[2] -1 57[35] -1 253[24] -1 88[12] -1 255[2] -1 33[14] -1 50[4] -1 258[14] -1 60[36] -1 67[4] -1 -2  SUtility:1523
1[5] -1 70[3] -1 110[8] -1 4[9] -1 14[21] -1 39[3] -1 8[12] -1 40[30] -1 10[6] -1 56[9] -1 13[2] -1 17[56] -1 41[8] -1 9[14] -1 42[24] -1 19[6] -1 83[6] -1 23[5] -1 54[8] -1 68[27] -1 26[8] -1 69[7] -1 28[45] -1 16[5] -1 31[8] -1 50[2] -1 35[20] -1 3[8] -1 73[7] -1 99[5] -1 44[7] -1 45[6] -1 108[3] -1 75[42] -1 81[8] -1 78[40] -1 79[32] -1 100[9] -1 113[10] -1 52[70] -1 66[28] -1 117[2] -1 118[3] -1 133[12] -1 49[14] -1 139[20] -1 143[3] -1 144[15] -1 245[12] -1 34[30] -1 47[66] -1 86[15] -1 247[2] -1 12[4] -1 25[15] -1 251[24] -1 253[28] -1 80[30] -1 257[9] -1 29[6] -1 -2  SUtility:942
2[30] -1 69[3] -1 82[6] -1 4[24] -1 21[5] -1 28[35] -1 8[36] -1 5[20] -1 29[16] -1 10[7] -1 38[20] -1 17[21] -1 43[16] -1 76[7] -1 35[12] -1 32[3] -1 36[18] -1 74[12] -1 18[30] -1 78[10] -1 33[18] -1 79[8] -1 110[16] -1 7[50] -1 113[2] -1 30[32] -1 117[1] -1 1[6] -1 22[2] -1 133[12] -1 139[18] -1 143[30] -1 195[10] -1 245[20] -1 27[15] -1 250[18] -1 37[14] -1 253[4] -1 39[10] -1 67[7] -1 -2  SUtility:624
2[15] -1 54[7] -1 68[30] -1 3[6] -1 136[30] -1 137[12] -1 4[30] -1 20[18] -1 22[6] -1 82[4] -1 122[4] -1 8[40] -1 1[8] -1 23[30] -1 69[10] -1 123[50] -1 10[6] -1 9[10] -1 74[32] -1 135[2] -1 17[35] -1 128[54] -1 18[20] -1 83[20] -1 28[45] -1 11[5] -1 80[6] -1 129[15] -1 31[8] -1 35[12] -1 6[10] -1 24[60] -1 36[2] -1 45[18] -1 37[8] -1 43[6] -1 58[12] -1 70[21] -1 100[7] -1 21[1] -1 78[50] -1 75[54] -1 79[16] -1 110[4] -1 56[7] -1 113[1] -1 117[9] -1 57[40] -1 133[10] -1 139[12] -1 55[12] -1 141[7] -1 134[63] -1 143[18] -1 147[9] -1 96[2] -1 149[8] -1 67[3] -1 150[24] -1 108[7] -1 176[5] -1 71[36] -1 195[14] -1 245[4] -1 39[10] -1 247[9] -1 72[14] -1 250[8] -1 84[2] -1 88[4] -1 253[4] -1 29[20] -1 76[2] -1 81[8] -1 255[6] -1 94[30] -1 283[10] -1 286[20] -1 -2  SUtility:1277
4[27] -1 24[54] -1 35[20] -1 48[12] -1 92[40] -1 5[15] -1 1[1] -1 8[40] -1 6[16] -1 36[8] -1 9[20] -1 105[3] -1 10[10] -1 18[5] -1 44[9] -1 14[6] -1 53[24] -1 83[4] -1 17[28] -1 45[6] -1 102[10] -1 28[40] -1 16[5] -1 70[18] -1 91[12] -1 59[42] -1 101[5] -1 37[6] -1 42[30] -1 47[55] -1 73[10] -1 89[12] -1 69[10] -1 54[10] -1 100[3] -1 68[21] -1 74[4] -1 20[18] -1 49[6] -1 78[30] -1 50[4] -1 99[6] -1 72[35] -1 108[8] -1 109[45] -1 82[9] -1 110[4] -1 11[10] -1 113[2] -1 117[4] -1 38[14] -1 133[10] -1 135[4] -1 96[6] -1 139[4] -1 143[3] -1 97[4] -1 146[6] -1 67[7] -1 149[4] -1 52[7] -1 173[40] -1 195[10] -1 246[2] -1 34[48] -1 247[4] -1 250[4] -1 253[4] -1 55[24] -1 66[20] -1 255[8] -1 -2  SUtility:1055
4[15] -1 17[7] -1 82[2] -1 8[20] -1 1[7] -1 9[12] -1 94[20] -1 14[21] -1 20[15] -1 35[18] -1 12[10] -1 18[20] -1 49[14] -1 28[20] -1 13[1] -1 16[5] -1 52[63] -1 88[16] -1 32[21] -1 31[20] -1 5[25] -1 36[18] -1 93[30] -1 40[12] -1 22[3] -1 30[28] -1 47[22] -1 51[10] -1 55[3] -1 53[30] -1 48[27] -1 54[1] -1 63[20] -1 69[6] -1 67[9] -1 97[3] -1 73[10] -1 26[20] -1 33[2] -1 78[45] -1 34[18] -1 110[14] -1 10[4] -1 21[8] -1 113[9] -1 2[35] -1 114[14] -1 117[7] -1 3[6] -1 118[24] -1 29[8] -1 133[16] -1 92[4] -1 136[15] -1 87[18] -1 139[4] -1 143[15] -1 23[15] -1 147[4] -1 149[8] -1 45[16] -1 195[14] -1 246[16] -1 247[4] -1 57[50] -1 250[4] -1 59[56] -1 253[40] -1 255[12] -1 -2  SUtility:1109
1[10] -1 66[40] -1 84[10] -1 5[10] -1 28[35] -1 46[6] -1 8[20] -1 21[1] -1 47[66] -1 9[20] -1 92[20] -1 10[9] -1 13[8] -1 17[28] -1 23[45] -1 15[6] -1 26[20] -1 27[9] -1 56[2] -1 59[42] -1 81[36] -1 29[14] -1 14[12] -1 35[4] -1 4[18] -1 36[6] -1 70[18] -1 57[5] -1 82[3] -1 78[25] -1 45[20] -1 79[24] -1 113[4] -1 48[15] -1 117[9] -1 41[18] -1 133[2] -1 83[14] -1 135[3] -1 58[18] -1 141[7] -1 52[21] -1 143[3] -1 39[7] -1 53[30] -1 146[18] -1 55[6] -1 147[8] -1 149[4] -1 166[5] -1 195[10] -1 246[6] -1 16[1] -1 250[18] -1 73[9] -1 253[32] -1 25[21] -1 255[18] -1 30[32] -1 44[2] -1 -2  SUtility:933
1[9] -1 8[32] -1 63[5] -1 3[12] -1 9[18] -1 73[7] -1 10[7] -1 17[42] -1 28[15] -1 26[14] -1 62[14] -1 35[10] -1 13[6] -1 36[6] -1 70[30] -1 40[12] -1 61[6] -1 78[50] -1 25[27] -1 79[28] -1 68[18] -1 113[2] -1 133[14] -1 22[6] -1 69[9] -1 135[10] -1 33[16] -1 64[40] -1 143[12] -1 23[50] -1 65[24] -1 146[30] -1 6[2] -1 149[28] -1 170[28] -1 195[6] -1 247[8] -1 5[15] -1 249[4] -1 19[6] -1 32[3] -1 253[28] -1 262[4] -1 50[4] -1 -2  SUtility:717
1[4] -1 18[30] -1 69[7] -1 8[36] -1 9[20] -1 79[12] -1 10[2] -1 41[4] -1 17[70] -1 55[24] -1 28[40] -1 20[18] -1 71[12] -1 35[16] -1 7[45] -1 36[10] -1 80[21] -1 47[110] -1 53[27] -1 39[1] -1 54[8] -1 68[21] -1 38[4] -1 78[35] -1 19[24] -1 113[3] -1 117[3] -1 135[3] -1 16[3] -1 143[3] -1 3[4] -1 146[36] -1 13[9] -1 149[32] -1 164[32] -1 56[7] -1 195[6] -1 246[8] -1 23[50] -1 37[6] -1 250[8] -1 42[3] -1 48[9] -1 253[20] -1 262[10] -1 51[16] -1 -2  SUtility:872
1[6] -1 14[9] -1 101[4] -1 8[16] -1 5[10] -1 13[10] -1 16[4] -1 52[21] -1 60[4] -1 17[42] -1 53[15] -1 20[18] -1 54[9] -1 26[10] -1 30[24] -1 28[35] -1 79[28] -1 96[6] -1 31[40] -1 22[6] -1 27[18] -1 35[2] -1 36[18] -1 49[10] -1 56[2] -1 69[5] -1 71[18] -1 78[50] -1 113[1] -1 7[30] -1 117[4] -1 133[14] -1 90[2] -1 135[1] -1 6[16] -1 47[33] -1 141[2] -1 77[36] -1 143[12] -1 48[27] -1 146[6] -1 72[14] -1 147[4] -1 89[3] -1 149[16] -1 73[1] -1 164[8] -1 94[20] -1 166[35] -1 32[6] -1 184[12] -1 67[5] -1 195[16] -1 246[10] -1 250[8] -1 253[20] -1 -2  SUtility:802
2[25] -1 76[8] -1 77[24] -1 4[6] -1 1[1] -1 33[6] -1 8[32] -1 73[9] -1 9[12] -1 58[8] -1 10[5] -1 18[35] -1 40[21] -1 28[50] -1 43[16] -1 71[6] -1 35[16] -1 37[10] -1 36[18] -1 75[48] -1 69[9] -1 46[4] -1 78[5] -1 113[8] -1 117[6] -1 118[15] -1 133[10] -1 136[30] -1 17[49] -1 31[36] -1 141[4] -1 55[21] -1 143[27] -1 32[18] -1 56[4] -1 146[12] -1 53[30] -1 149[28] -1 150[15] -1 195[10] -1 246[2] -1 250[12] -1 39[10] -1 253[32] -1 15[3] -1 -2  SUtility:756
1[1] -1 20[9] -1 70[6] -1 8[32] -1 10[1] -1 9[8] -1 76[9] -1 38[2] -1 17[56] -1 18[35] -1 64[32] -1 46[6] -1 67[7] -1 26[12] -1 40[21] -1 27[9] -1 28[40] -1 15[7] -1 66[28] -1 35[6] -1 7[5] -1 36[16] -1 69[6] -1 78[40] -1 79[12] -1 113[3] -1 117[1] -1 135[2] -1 11[2] -1 34[48] -1 141[9] -1 37[16] -1 65[18] -1 143[27] -1 3[2] -1 146[6] -1 62[42] -1 147[5] -1 149[4] -1 4[12] -1 63[40] -1 166[10] -1 195[8] -1 246[10] -1 14[12] -1 250[18] -1 253[32] -1 22[8] -1 255[10] -1 -2  SUtility:751
1[4] -1 52[70] -1 68[18] -1 8[36] -1 37[20] -1 9[12] -1 80[12] -1 19[60] -1 72[49] -1 26[2] -1 27[30] -1 28[50] -1 10[1] -1 36[2] -1 35[18] -1 4[18] -1 51[6] -1 69[4] -1 53[27] -1 71[12] -1 78[15] -1 79[36] -1 110[10] -1 34[54] -1 113[10] -1 41[12] -1 117[10] -1 2[40] -1 133[20] -1 70[18] -1 139[16] -1 7[45] -1 31[28] -1 141[10] -1 38[12] -1 63[40] -1 143[9] -1 32[15] -1 64[16] -1 195[6] -1 246[10] -1 12[8] -1 250[20] -1 39[6] -1 253[24] -1 15[3] -1 255[12] -1 23[50] -1 -2  SUtility:1006
1[10] -1 13[3] -1 77[12] -1 8[36] -1 6[8] -1 17[56] -1 7[45] -1 20[6] -1 18[50] -1 26[12] -1 29[6] -1 48[27] -1 73[6] -1 35[4] -1 36[12] -1 70[12] -1 34[12] -1 78[45] -1 16[3] -1 79[16] -1 113[2] -1 117[2] -1 133[6] -1 67[5] -1 135[8] -1 143[18] -1 3[2] -1 49[8] -1 146[6] -1 149[28] -1 166[15] -1 22[2] -1 33[16] -1 64[32] -1 184[27] -1 66[36] -1 195[6] -1 246[4] -1 47[77] -1 250[6] -1 19[12] -1 253[32] -1 -2  SUtility:731
4[18] -1 22[1] -1 24[48] -1 8[28] -1 12[4] -1 9[14] -1 81[28] -1 10[6] -1 25[27] -1 95[30] -1 17[35] -1 18[25] -1 28[50] -1 20[27] -1 35[6] -1 11[10] -1 70[18] -1 36[12] -1 86[12] -1 78[15] -1 26[18] -1 79[28] -1 113[1] -1 19[60] -1 117[7] -1 133[4] -1 90[8] -1 135[5] -1 143[15] -1 82[5] -1 146[12] -1 21[1] -1 149[24] -1 150[12] -1 89[24] -1 195[6] -1 246[16] -1 23[20] -1 250[16] -1 39[9] -1 45[8] -1 253[32] -1 29[2] -1 33[4] -1 255[14] -1 47[44] -1 -2  SUtility:809
1[1] -1 27[6] -1 31[36] -1 4[30] -1 11[6] -1 17[70] -1 5[45] -1 40[9] -1 45[12] -1 8[8] -1 3[16] -1 18[30] -1 32[30] -1 9[4] -1 51[6] -1 10[1] -1 19[18] -1 29[16] -1 26[18] -1 23[10] -1 48[15] -1 35[16] -1 42[3] -1 36[16] -1 39[6] -1 28[35] -1 44[1] -1 113[9] -1 117[7] -1 133[12] -1 143[6] -1 246[10] -1 6[10] -1 13[4] -1 253[8] -1 258[4] -1 16[8] -1 24[30] -1 -2  SUtility:572
4[24] -1 16[6] -1 21[7] -1 46[4] -1 48[30] -1 8[16] -1 5[50] -1 22[5] -1 9[2] -1 54[10] -1 10[8] -1 29[8] -1 13[9] -1 45[10] -1 88[24] -1 17[21] -1 30[32] -1 37[18] -1 26[2] -1 28[5] -1 1[2] -1 19[18] -1 31[40] -1 49[4] -1 35[2] -1 44[5] -1 36[18] -1 50[8] -1 79[28] -1 41[4] -1 27[18] -1 97[2] -1 40[27] -1 77[28] -1 108[4] -1 109[54] -1 86[21] -1 136[18] -1 20[6] -1 143[21] -1 11[8] -1 245[8] -1 57[25] -1 246[16] -1 25[21] -1 253[36] -1 53[24] -1 255[18] -1 259[8] -1 -2  SUtility:783
5[30] -1 9[12] -1 14[30] -1 8[16] -1 1[6] -1 24[54] -1 10[5] -1 7[40] -1 61[9] -1 17[28] -1 19[48] -1 21[2] -1 26[4] -1 28[25] -1 13[7] -1 31[16] -1 22[4] -1 23[25] -1 36[10] -1 44[10] -1 35[18] -1 2[45] -1 53[9] -1 39[4] -1 57[25] -1 15[5] -1 45[12] -1 74[20] -1 78[20] -1 136[18] -1 161[48] -1 33[16] -1 246[12] -1 253[32] -1 258[18] -1 18[25] -1 -2  SUtility:708
4[3] -1 11[3] -1 25[27] -1 8[8] -1 2[15] -1 9[20] -1 41[14] -1 16[5] -1 24[42] -1 13[2] -1 30[32] -1 36[14] -1 46[1] -1 52[42] -1 63[5] -1 66[4] -1 78[5] -1 79[40] -1 17[63] -1 1[5] -1 37[12] -1 53[18] -1 67[6] -1 18[35] -1 86[3] -1 22[1] -1 70[12] -1 23[50] -1 76[8] -1 26[20] -1 71[42] -1 31[12] -1 35[4] -1 20[27] -1 97[6] -1 34[36] -1 64[48] -1 108[5] -1 109[18] -1 80[30] -1 136[27] -1 12[10] -1 21[3] -1 56[5] -1 141[3] -1 50[3] -1 143[24] -1 7[40] -1 51[2] -1 161[24] -1 32[18] -1 169[80] -1 85[20] -1 191[32] -1 246[18] -1 10[2] -1 15[5] -1 252[9] -1 27[30] -1 253[40] -1 38[6] -1 258[18] -1 19[60] -1 -2  SUtility:1222
1[7] -1 46[6] -1 67[1] -1 2[45] -1 13[7] -1 29[4] -1 8[4] -1 30[24] -1 10[8] -1 7[15] -1 18[20] -1 17[56] -1 19[30] -1 26[12] -1 31[8] -1 35[4] -1 23[40] -1 53[15] -1 114[16] -1 20[27] -1 117[8] -1 118[18] -1 44[8] -1 134[63] -1 41[8] -1 136[30] -1 51[18] -1 141[5] -1 143[15] -1 42[30] -1 47[77] -1 161[24] -1 6[14] -1 22[10] -1 191[40] -1 246[14] -1 11[4] -1 252[12] -1 28[25] -1 253[4] -1 258[18] -1 15[5] -1 -2  SUtility:799
10[1] -1 17[14] -1 28[40] -1 40[21] -1 13[8] -1 47[33] -1 50[1] -1 1[1] -1 18[40] -1 41[12] -1 56[4] -1 19[54] -1 33[12] -1 23[20] -1 26[6] -1 15[5] -1 34[48] -1 31[12] -1 35[14] -1 32[12] -1 48[15] -1 53[21] -1 25[27] -1 91[30] -1 39[5] -1 108[5] -1 12[9] -1 109[18] -1 136[21] -1 30[32] -1 141[7] -1 143[6] -1 6[14] -1 187[20] -1 27[9] -1 191[24] -1 246[2] -1 5[5] -1 252[9] -1 29[14] -1 253[4] -1 258[18] -1 21[5] -1 -2  SUtility:678
4[24] -1 9[14] -1 17[21] -1 26[4] -1 31[8] -1 8[4] -1 2[35] -1 23[30] -1 21[6] -1 40[21] -1 10[1] -1 20[9] -1 51[20] -1 12[3] -1 19[18] -1 34[24] -1 24[54] -1 6[16] -1 25[6] -1 28[15] -1 11[10] -1 14[27] -1 35[10] -1 5[20] -1 15[5] -1 36[10] -1 30[20] -1 39[9] -1 16[10] -1 44[10] -1 74[4] -1 33[2] -1 78[50] -1 79[16] -1 136[6] -1 1[3] -1 246[6] -1 7[15] -1 253[8] -1 -2  SUtility:574
1[6] -1 50[9] -1 54[8] -1 8[16] -1 45[14] -1 9[8] -1 64[8] -1 10[7] -1 34[6] -1 73[2] -1 17[7] -1 22[2] -1 19[54] -1 40[24] -1 23[30] -1 69[1] -1 74[32] -1 26[18] -1 33[18] -1 55[3] -1 31[20] -1 37[6] -1 57[30] -1 32[27] -1 35[14] -1 16[7] -1 58[6] -1 41[18] -1 51[4] -1 63[20] -1 44[4] -1 75[24] -1 38[12] -1 52[49] -1 78[20] -1 79[32] -1 110[4] -1 20[6] -1 117[7] -1 14[9] -1 118[30] -1 246[4] -1 48[9] -1 253[12] -1 -2  SUtility:647
2[5] -1 15[3] -1 18[45] -1 5[40] -1 27[18] -1 48[6] -1 8[32] -1 11[7] -1 19[18] -1 9[6] -1 53[30] -1 10[1] -1 16[5] -1 14[15] -1 41[4] -1 59[70] -1 17[42] -1 3[12] -1 33[18] -1 23[45] -1 20[21] -1 24[6] -1 34[48] -1 26[20] -1 25[15] -1 31[24] -1 35[8] -1 22[10] -1 44[1] -1 45[2] -1 74[12] -1 78[50] -1 137[20] -1 1[7] -1 144[15] -1 187[40] -1 6[16] -1 246[20] -1 253[40] -1 -2  SUtility:797
1[7] -1 34[30] -1 50[1] -1 5[25] -1 14[24] -1 22[2] -1 8[36] -1 3[4] -1 23[35] -1 37[10] -1 47[55] -1 17[7] -1 30[8] -1 18[50] -1 26[6] -1 31[36] -1 28[30] -1 35[12] -1 97[4] -1 29[6] -1 44[1] -1 108[8] -1 109[63] -1 49[10] -1 110[20] -1 117[2] -1 118[12] -1 136[30] -1 33[4] -1 43[2] -1 139[4] -1 141[6] -1 143[12] -1 19[48] -1 27[9] -1 144[40] -1 187[40] -1 25[27] -1 246[2] -1 6[2] -1 21[6] -1 253[12] -1 40[18] -1 -2  SUtility:766
2[25] -1 31[8] -1 48[15] -1 8[8] -1 24[30] -1 9[20] -1 55[15] -1 10[4] -1 11[9] -1 1[3] -1 5[50] -1 17[21] -1 6[16] -1 19[60] -1 28[45] -1 34[36] -1 20[27] -1 26[6] -1 4[12] -1 25[21] -1 27[30] -1 43[2] -1 15[7] -1 35[10] -1 39[1] -1 14[15] -1 53[12] -1 44[8] -1 45[18] -1 75[18] -1 18[30] -1 78[15] -1 79[40] -1 52[63] -1 110[18] -1 7[30] -1 12[2] -1 117[7] -1 118[24] -1 137[4] -1 30[36] -1 139[14] -1 143[21] -1 23[50] -1 144[50] -1 246[18] -1 42[6] -1 253[12] -1 22[10] -1 -2  SUtility:1002
1[2] -1 35[10] -1 45[16] -1 5[5] -1 16[2] -1 25[15] -1 8[4] -1 26[14] -1 9[14] -1 52[21] -1 23[30] -1 21[10] -1 58[2] -1 31[20] -1 18[30] -1 12[8] -1 39[8] -1 22[9] -1 51[12] -1 44[6] -1 10[5] -1 95[3] -1 17[7] -1 108[7] -1 7[5] -1 113[7] -1 118[30] -1 133[10] -1 15[5] -1 136[3] -1 28[15] -1 141[5] -1 143[21] -1 29[14] -1 144[10] -1 43[6] -1 245[40] -1 38[8] -1 49[4] -1 246[2] -1 14[12] -1 253[16] -1 34[48] -1 266[24] -1 -2  SUtility:545
2[5] -1 15[10] -1 32[15] -1 68[30] -1 70[30] -1 8[12] -1 7[40] -1 61[9] -1 9[8] -1 37[14] -1 10[2] -1 11[6] -1 34[18] -1 13[1] -1 45[14] -1 14[21] -1 71[54] -1 17[28] -1 4[24] -1 35[16] -1 62[28] -1 19[54] -1 36[10] -1 22[3] -1 53[3] -1 26[6] -1 6[10] -1 31[12] -1 18[20] -1 46[7] -1 74[8] -1 21[9] -1 48[18] -1 78[25] -1 12[3] -1 79[40] -1 66[20] -1 113[10] -1 1[8] -1 114[20] -1 23[25] -1 117[7] -1 118[27] -1 58[10] -1 133[6] -1 30[40] -1 136[6] -1 42[15] -1 143[3] -1 191[24] -1 245[32] -1 55[27] -1 246[6] -1 252[15] -1 253[8] -1 41[12] -1 266[3] -1 27[9] -1 -2  SUtility:946
1[4] -1 75[48] -1 95[27] -1 8[20] -1 63[35] -1 10[8] -1 62[63] -1 14[3] -1 81[16] -1 17[56] -1 22[1] -1 65[42] -1 26[10] -1 58[6] -1 31[20] -1 35[12] -1 55[21] -1 38[6] -1 19[12] -1 34[6] -1 41[20] -1 45[14] -1 61[9] -1 44[1] -1 9[18] -1 69[5] -1 76[6] -1 74[40] -1 20[21] -1 78[40] -1 7[45] -1 110[4] -1 56[10] -1 117[4] -1 118[9] -1 136[9] -1 139[20] -1 141[9] -1 60[4] -1 64[32] -1 143[9] -1 57[10] -1 164[4] -1 49[16] -1 245[28] -1 12[8] -1 42[9] -1 88[40] -1 247[8] -1 253[4] -1 24[54] -1 29[12] -1 66[40] -1 73[5] -1 -2  SUtility:983
1[8] -1 20[3] -1 39[8] -1 60[16] -1 72[63] -1 8[12] -1 14[3] -1 40[27] -1 10[7] -1 56[6] -1 13[1] -1 19[30] -1 42[18] -1 17[28] -1 43[8] -1 18[50] -1 34[60] -1 22[10] -1 44[10] -1 51[20] -1 26[20] -1 9[20] -1 35[16] -1 52[56] -1 31[16] -1 15[1] -1 36[10] -1 49[10] -1 41[14] -1 12[4] -1 45[8] -1 70[9] -1 75[18] -1 27[6] -1 78[10] -1 16[3] -1 110[18] -1 117[8] -1 3[10] -1 118[18] -1 136[24] -1 53[15] -1 59[63] -1 139[6] -1 141[3] -1 143[6] -1 7[50] -1 37[6] -1 50[9] -1 144[10] -1 69[5] -1 164[4] -1 47[88] -1 245[24] -1 62[63] -1 247[7] -1 253[24] -1 48[21] -1 254[8] -1 30[32] -1 -2  SUtility:1131
1[10] -1 39[8] -1 63[45] -1 2[25] -1 13[8] -1 22[9] -1 8[4] -1 6[6] -1 23[5] -1 9[12] -1 69[2] -1 27[12] -1 57[20] -1 17[21] -1 18[35] -1 20[30] -1 21[4] -1 55[18] -1 26[2] -1 64[16] -1 28[40] -1 31[24] -1 35[18] -1 36[18] -1 67[7] -1 70[12] -1 54[5] -1 78[30] -1 25[3] -1 79[28] -1 65[24] -1 99[9] -1 16[10] -1 38[8] -1 108[7] -1 11[8] -1 109[45] -1 52[70] -1 113[4] -1 133[4] -1 195[14] -1 246[8] -1 40[30] -1 250[14] -1 14[27] -1 15[5] -1 253[20] -1 -2  SUtility:784
1[9] -1 46[4] -1 70[21] -1 2[10] -1 8[32] -1 33[6] -1 34[48] -1 9[20] -1 76[7] -1 10[4] -1 17[21] -1 28[5] -1 51[8] -1 65[18] -1 35[8] -1 36[18] -1 69[7] -1 66[4] -1 16[7] -1 78[5] -1 5[10] -1 79[12] -1 113[1] -1 133[14] -1 73[9] -1 135[9] -1 14[6] -1 30[24] -1 141[2] -1 143[12] -1 6[4] -1 31[32] -1 67[6] -1 145[50] -1 37[16] -1 45[4] -1 149[28] -1 23[15] -1 150[9] -1 56[3] -1 151[2] -1 195[4] -1 246[4] -1 21[8] -1 32[15] -1 250[20] -1 253[20] -1 12[5] -1 18[15] -1 -2  SUtility:621
1[1] -1 76[4] -1 95[9] -1 2[5] -1 36[4] -1 54[9] -1 8[24] -1 12[9] -1 55[30] -1 9[18] -1 112[9] -1 10[8] -1 26[4] -1 61[2] -1 17[42] -1 18[20] -1 70[6] -1 28[45] -1 71[48] -1 89[21] -1 35[4] -1 107[20] -1 69[7] -1 73[8] -1 78[10] -1 51[16] -1 79[40] -1 110[2] -1 7[45] -1 50[4] -1 113[6] -1 60[32] -1 117[6] -1 133[20] -1 139[20] -1 6[14] -1 141[8] -1 84[2] -1 143[12] -1 85[12] -1 147[9] -1 88[8] -1 149[24] -1 48[27] -1 150[3] -1 103[2] -1 151[9] -1 63[10] -1 97[8] -1 195[12] -1 245[16] -1 45[8] -1 59[21] -1 250[16] -1 65[48] -1 72[70] -1 253[24] -1 14[21] -1 27[24] -1 33[6] -1 254[24] -1 37[18] -1 42[30] -1 -2  SUtility:1044
1[3] -1 14[21] -1 42[3] -1 3[14] -1 73[6] -1 74[40] -1 8[28] -1 43[6] -1 9[20] -1 83[6] -1 10[10] -1 11[10] -1 17[14] -1 28[25] -1 54[9] -1 35[6] -1 39[3] -1 36[18] -1 70[27] -1 53[12] -1 78[50] -1 79[12] -1 110[12] -1 38[18] -1 113[7] -1 47[88] -1 117[2] -1 133[8] -1 45[16] -1 139[6] -1 37[8] -1 143[9] -1 4[6] -1 147[2] -1 65[6] -1 149[20] -1 150[30] -1 151[1] -1 44[8] -1 195[12] -1 245[12] -1 250[4] -1 253[28] -1 254[16] -1 21[3] -1 25[9] -1 -2  SUtility:674
1[8] -1 14[12] -1 49[16] -1 3[20] -1 61[2] -1 85[36] -1 8[12] -1 6[20] -1 50[6] -1 9[18] -1 94[40] -1 10[5] -1 45[4] -1 17[35] -1 2[50] -1 18[45] -1 76[1] -1 20[27] -1 54[8] -1 64[64] -1 26[18] -1 46[3] -1 27[3] -1 75[42] -1 28[45] -1 60[4] -1 82[5] -1 29[4] -1 13[1] -1 44[2] -1 35[18] -1 36[2] -1 69[5] -1 55[30] -1 81[28] -1 78[45] -1 79[16] -1 110[10] -1 113[6] -1 48[18] -1 117[7] -1 133[16] -1 139[20] -1 7[40] -1 43[6] -1 141[5] -1 51[8] -1 143[3] -1 151[3] -1 80[18] -1 195[16] -1 245[40] -1 25[21] -1 250[12] -1 68[6] -1 253[8] -1 15[6] -1 254[24] -1 22[8] -1 -2  SUtility:1001
1[10] -1 80[18] -1 97[4] -1 8[40] -1 45[16] -1 13[10] -1 22[2] -1 81[36] -1 14[27] -1 96[8] -1 17[70] -1 82[3] -1 19[6] -1 58[8] -1 20[12] -1 48[24] -1 26[20] -1 49[4] -1 29[2] -1 30[28] -1 60[20] -1 88[36] -1 35[8] -1 47[22] -1 89[18] -1 69[5] -1 61[3] -1 92[12] -1 75[12] -1 33[10] -1 78[35] -1 23[5] -1 79[28] -1 110[6] -1 11[6] -1 42[12] -1 113[10] -1 4[3] -1 50[8] -1 117[9] -1 5[5] -1 43[8] -1 133[12] -1 65[48] -1 141[2] -1 143[3] -1 44[9] -1 62[35] -1 146[18] -1 6[6] -1 149[12] -1 151[7] -1 87[42] -1 170[36] -1 39[2] -1 195[18] -1 250[6] -1 51[14] -1 83[10] -1 253[40] -1 24[36] -1 255[2] -1 34[36] -1 -2  SUtility:1023
5[35] -1 12[1] -1 69[6] -1 8[8] -1 6[12] -1 10[9] -1 7[35] -1 17[63] -1 1[4] -1 99[9] -1 11[7] -1 63[30] -1 108[9] -1 4[9] -1 109[9] -1 113[3] -1 133[14] -1 151[3] -1 13[7] -1 195[4] -1 245[28] -1 23[10] -1 57[25] -1 250[8] -1 9[2] -1 253[12] -1 16[8] -1 20[21] -1 -2  SUtility:391
1[8] -1 56[3] -1 78[10] -1 8[36] -1 45[8] -1 9[20] -1 88[20] -1 10[5] -1 11[2] -1 91[12] -1 17[42] -1 3[6] -1 28[5] -1 54[3] -1 80[15] -1 35[4] -1 40[30] -1 36[12] -1 69[9] -1 81[40] -1 42[27] -1 79[20] -1 110[12] -1 37[8] -1 113[6] -1 117[10] -1 38[10] -1 133[6] -1 70[18] -1 139[6] -1 16[7] -1 141[4] -1 43[12] -1 52[35] -1 143[15] -1 5[35] -1 53[27] -1 151[7] -1 46[3] -1 73[2] -1 195[16] -1 246[16] -1 19[48] -1 41[12] -1 250[14] -1 60[32] -1 253[20] -1 15[8] -1 -2  SUtility:726
4[30] -1 10[5] -1 69[9] -1 8[8] -1 2[30] -1 9[8] -1 17[56] -1 19[12] -1 16[6] -1 26[2] -1 29[10] -1 35[6] -1 74[32] -1 27[6] -1 78[35] -1 136[21] -1 24[12] -1 143[24] -1 15[8] -1 151[2] -1 18[50] -1 250[14] -1 22[5] -1 25[18] -1 253[40] -1 28[45] -1 36[16] -1 40[15] -1 50[6] -1 262[2] -1 13[2] -1 52[7] -1 54[7] -1 286[50] -1 -2  SUtility:599
5[25] -1 22[10] -1 68[3] -1 8[40] -1 17[63] -1 10[1] -1 9[2] -1 14[12] -1 34[60] -1 1[1] -1 15[9] -1 20[24] -1 52[28] -1 26[20] -1 7[15] -1 27[27] -1 28[15] -1 35[14] -1 16[5] -1 70[6] -1 78[20] -1 113[5] -1 117[6] -1 141[1] -1 11[8] -1 143[12] -1 146[42] -1 58[4] -1 149[12] -1 150[18] -1 67[3] -1 151[1] -1 195[14] -1 246[10] -1 33[14] -1 250[10] -1 12[10] -1 253[24] -1 -2  SUtility:594
1[7] -1 12[8] -1 66[16] -1 8[28] -1 5[30] -1 10[9] -1 17[21] -1 28[30] -1 35[10] -1 3[14] -1 69[5] -1 21[2] -1 55[21] -1 78[35] -1 79[4] -1 113[6] -1 133[4] -1 151[9] -1 20[6] -1 195[12] -1 246[18] -1 23[30] -1 56[7] -1 250[16] -1 253[16] -1 18[5] -1 -2  SUtility:369
4[15] -1 18[5] -1 38[16] -1 8[16] -1 9[8] -1 52[70] -1 10[8] -1 34[6] -1 102[5] -1 17[56] -1 15[5] -1 28[30] -1 79[4] -1 94[70] -1 35[10] -1 51[8] -1 36[20] -1 69[3] -1 74[4] -1 90[9] -1 78[30] -1 55[3] -1 98[7] -1 110[6] -1 113[5] -1 1[8] -1 39[4] -1 60[16] -1 117[4] -1 40[30] -1 53[30] -1 133[12] -1 64[48] -1 135[7] -1 6[6] -1 37[8] -1 143[6] -1 151[6] -1 12[7] -1 195[10] -1 245[16] -1 58[10] -1 71[6] -1 250[12] -1 11[2] -1 253[8] -1 14[9] -1 19[24] -1 25[30] -1 254[20] -1 29[14] -1 46[6] -1 -2  SUtility:778
4[6] -1 7[35] -1 64[8] -1 8[20] -1 1[1] -1 9[4] -1 79[16] -1 14[24] -1 13[2] -1 35[2] -1 52[70] -1 74[16] -1 17[49] -1 48[15] -1 18[15] -1 44[9] -1 81[16] -1 99[9] -1 70[12] -1 108[9] -1 109[45] -1 80[12] -1 114[18] -1 11[3] -1 65[6] -1 117[3] -1 118[24] -1 78[10] -1 133[14] -1 67[8] -1 143[21] -1 144[40] -1 152[6] -1 46[2] -1 53[9] -1 161[48] -1 165[50] -1 16[3] -1 24[60] -1 56[8] -1 175[18] -1 68[18] -1 76[6] -1 179[6] -1 42[6] -1 54[7] -1 180[5] -1 28[40] -1 195[16] -1 197[2] -1 198[12] -1 246[10] -1 250[10] -1 49[14] -1 72[56] -1 253[16] -1 32[3] -1 255[6] -1 21[7] -1 37[16] -1 45[4] -1 -2  SUtility:1006
2[35] -1 89[21] -1 90[6] -1 8[16] -1 87[30] -1 10[2] -1 12[9] -1 42[9] -1 17[42] -1 5[30] -1 18[35] -1 51[14] -1 20[18] -1 26[20] -1 84[6] -1 28[20] -1 47[22] -1 78[20] -1 35[16] -1 41[14] -1 36[12] -1 88[16] -1 69[2] -1 55[24] -1 79[32] -1 110[10] -1 6[6] -1 113[9] -1 44[3] -1 82[4] -1 117[2] -1 1[1] -1 118[27] -1 135[10] -1 48[27] -1 139[4] -1 37[6] -1 141[7] -1 143[30] -1 4[24] -1 38[14] -1 144[5] -1 146[24] -1 45[8] -1 81[8] -1 149[8] -1 150[6] -1 152[24] -1 49[4] -1 161[36] -1 165[35] -1 15[1] -1 175[9] -1 52[49] -1 77[36] -1 179[8] -1 3[14] -1 13[10] -1 39[1] -1 50[3] -1 180[50] -1 21[9] -1 85[36] -1 195[12] -1 197[6] -1 198[12] -1 86[15] -1 246[14] -1 250[6] -1 253[40] -1 22[5] -1 25[15] -1 255[12] -1 -2  SUtility:1176
5[50] -1 7[45] -1 30[40] -1 8[24] -1 1[6] -1 9[8] -1 40[9] -1 10[8] -1 23[20] -1 42[3] -1 17[70] -1 18[45] -1 50[1] -1 28[45] -1 26[10] -1 81[40] -1 29[4] -1 82[1] -1 93[3] -1 35[18] -1 47[11] -1 56[7] -1 69[6] -1 78[15] -1 25[30] -1 79[36] -1 113[1] -1 80[9] -1 114[12] -1 117[9] -1 133[20] -1 135[4] -1 143[9] -1 147[6] -1 27[21] -1 149[12] -1 19[42] -1 150[6] -1 161[18] -1 13[6] -1 164[4] -1 165[35] -1 41[8] -1 85[28] -1 179[8] -1 14[3] -1 34[30] -1 180[15] -1 20[30] -1 195[18] -1 197[1] -1 198[36] -1 246[8] -1 16[5] -1 250[10] -1 253[12] -1 24[30] -1 255[20] -1 32[30] -1 -2  SUtility:1061
10[9] -1 16[5] -1 74[40] -1 17[28] -1 1[4] -1 70[27] -1 26[4] -1 78[40] -1 113[9] -1 8[4] -1 117[10] -1 133[4] -1 9[20] -1 143[24] -1 146[48] -1 15[8] -1 24[30] -1 147[8] -1 3[20] -1 64[72] -1 149[24] -1 25[21] -1 199[1] -1 63[10] -1 201[36] -1 202[6] -1 246[8] -1 21[1] -1 247[10] -1 253[12] -1 13[8] -1 19[12] -1 -2  SUtility:563
2[30] -1 44[3] -1 59[28] -1 8[8] -1 23[10] -1 9[14] -1 67[8] -1 10[4] -1 19[42] -1 17[14] -1 1[7] -1 28[30] -1 35[4] -1 6[4] -1 51[16] -1 45[2] -1 63[40] -1 70[9] -1 64[72] -1 78[45] -1 79[12] -1 113[4] -1 7[30] -1 117[8] -1 133[20] -1 143[6] -1 146[48] -1 43[14] -1 147[8] -1 50[10] -1 149[28] -1 199[3] -1 60[20] -1 201[40] -1 202[42] -1 246[10] -1 22[8] -1 247[4] -1 11[3] -1 253[12] -1 15[5] -1 20[30] -1 262[18] -1 -2  SUtility:773
10[2] -1 32[18] -1 73[1] -1 11[4] -1 18[20] -1 31[20] -1 17[35] -1 28[5] -1 35[4] -1 47[33] -1 15[1] -1 30[36] -1 53[3] -1 70[9] -1 25[9] -1 78[35] -1 12[9] -1 113[3] -1 117[2] -1 1[10] -1 133[2] -1 56[6] -1 135[5] -1 9[10] -1 55[21] -1 143[24] -1 145[45] -1 13[3] -1 57[40] -1 146[60] -1 65[54] -1 149[24] -1 4[21] -1 58[8] -1 165[40] -1 166[15] -1 14[3] -1 54[2] -1 179[3] -1 8[4] -1 180[20] -1 199[1] -1 16[1] -1 61[6] -1 201[8] -1 202[30] -1 246[20] -1 39[5] -1 247[5] -1 26[14] -1 253[20] -1 29[12] -1 36[4] -1 295[9] -1 19[36] -1 -2  SUtility:840
2[35] -1 18[35] -1 44[9] -1 8[20] -1 6[20] -1 9[8] -1 61[1] -1 10[5] -1 72[14] -1 17[28] -1 1[6] -1 47[66] -1 7[45] -1 20[21] -1 70[6] -1 42[9] -1 78[15] -1 113[9] -1 5[35] -1 117[3] -1 133[12] -1 48[30] -1 135[5] -1 143[30] -1 145[15] -1 146[12] -1 63[45] -1 149[16] -1 49[14] -1 165[40] -1 166[15] -1 39[6] -1 179[4] -1 40[30] -1 199[5] -1 56[5] -1 201[12] -1 202[30] -1 246[18] -1 28[40] -1 247[10] -1 19[18] -1 253[8] -1 22[2] -1 25[30] -1 295[3] -1 -2  SUtility:845
5[25] -1 29[18] -1 35[4] -1 8[40] -1 26[4] -1 9[20] -1 45[8] -1 13[8] -1 31[16] -1 55[30] -1 17[70] -1 20[6] -1 22[4] -1 25[21] -1 23[50] -1 24[30] -1 19[42] -1 12[5] -1 36[10] -1 28[30] -1 39[7] -1 11[9] -1 74[28] -1 15[5] -1 78[10] -1 6[10] -1 79[28] -1 33[14] -1 113[1] -1 41[14] -1 117[1] -1 1[1] -1 118[18] -1 53[9] -1 133[20] -1 27[21] -1 40[18] -1 134[35] -1 136[18] -1 18[50] -1 143[3] -1 14[12] -1 146[36] -1 7[35] -1 147[6] -1 149[20] -1 161[48] -1 4[15] -1 10[8] -1 165[15] -1 179[1] -1 180[5] -1 246[10] -1 253[8] -1 259[36] -1 -2  SUtility:1016
5[5] -1 7[20] -1 12[2] -1 8[20] -1 1[3] -1 9[6] -1 17[28] -1 10[5] -1 13[6] -1 27[24] -1 39[3] -1 48[9] -1 28[40] -1 18[20] -1 63[40] -1 22[10] -1 37[4] -1 47[22] -1 23[20] -1 26[6] -1 32[21] -1 35[8] -1 50[3] -1 36[14] -1 42[18] -1 11[4] -1 25[3] -1 99[2] -1 38[10] -1 108[10] -1 31[28] -1 109[63] -1 58[14] -1 110[8] -1 117[7] -1 118[15] -1 33[10] -1 136[21] -1 139[6] -1 16[2] -1 143[27] -1 3[20] -1 144[5] -1 34[60] -1 147[7] -1 29[20] -1 149[40] -1 150[3] -1 209[24] -1 245[40] -1 248[24] -1 253[40] -1 51[6] -1 254[36] -1 20[12] -1 -2  SUtility:924
2[25] -1 59[28] -1 73[6] -1 5[5] -1 21[6] -1 38[12] -1 8[8] -1 13[3] -1 39[3] -1 16[6] -1 40[3] -1 14[3] -1 41[2] -1 17[42] -1 7[35] -1 22[3] -1 49[8] -1 26[2] -1 32[9] -1 45[8] -1 70[24] -1 35[10] -1 36[18] -1 51[2] -1 99[10] -1 57[15] -1 108[5] -1 109[54] -1 110[10] -1 117[3] -1 1[5] -1 118[24] -1 136[3] -1 42[3] -1 43[12] -1 139[8] -1 143[30] -1 37[2] -1 144[25] -1 50[7] -1 147[2] -1 33[16] -1 149[40] -1 15[10] -1 150[9] -1 209[15] -1 12[2] -1 245[20] -1 29[4] -1 248[24] -1 18[10] -1 253[16] -1 62[63] -1 254[32] -1 24[42] -1 -2  SUtility:792
2[15] -1 62[49] -1 70[15] -1 8[8] -1 46[3] -1 10[4] -1 15[1] -1 36[18] -1 13[10] -1 48[12] -1 17[21] -1 7[15] -1 37[12] -1 22[2] -1 45[2] -1 26[14] -1 38[10] -1 32[18] -1 50[7] -1 35[20] -1 41[20] -1 58[12] -1 42[27] -1 66[8] -1 103[6] -1 51[6] -1 108[8] -1 109[90] -1 110[6] -1 34[30] -1 117[2] -1 1[2] -1 118[12] -1 140[48] -1 143[21] -1 4[9] -1 144[15] -1 147[6] -1 19[48] -1 149[28] -1 150[18] -1 210[10] -1 14[21] -1 245[28] -1 33[18] -1 248[12] -1 23[40] -1 253[16] -1 47[22] -1 254[40] -1 25[12] -1 28[5] -1 -2  SUtility:902
4[3] -1 14[3] -1 27[6] -1 8[8] -1 3[10] -1 9[12] -1 33[6] -1 10[9] -1 36[6] -1 59[35] -1 70[30] -1 17[56] -1 2[20] -1 37[4] -1 19[30] -1 23[15] -1 50[8] -1 26[16] -1 1[4] -1 38[2] -1 40[12] -1 56[3] -1 57[25] -1 110[10] -1 6[6] -1 35[14] -1 117[1] -1 118[24] -1 41[2] -1 139[18] -1 28[50] -1 143[15] -1 144[25] -1 32[12] -1 147[10] -1 149[28] -1 13[2] -1 150[27] -1 209[6] -1 245[12] -1 248[18] -1 16[3] -1 253[16] -1 44[9] -1 254[16] -1 20[30] -1 -2  SUtility:677
4[24] -1 18[15] -1 22[10] -1 8[32] -1 11[3] -1 9[18] -1 35[20] -1 10[8] -1 33[10] -1 14[18] -1 44[5] -1 68[15] -1 17[35] -1 34[30] -1 20[9] -1 28[25] -1 23[35] -1 41[2] -1 26[8] -1 6[18] -1 29[8] -1 101[1] -1 43[8] -1 59[14] -1 108[3] -1 36[2] -1 109[45] -1 65[18] -1 110[14] -1 30[28] -1 117[10] -1 1[7] -1 118[27] -1 139[16] -1 143[15] -1 144[50] -1 147[8] -1 32[12] -1 149[8] -1 150[12] -1 209[18] -1 245[36] -1 248[18] -1 16[6] -1 253[4] -1 38[18] -1 254[36] -1 -2  SUtility:782
1[3] -1 79[24] -1 81[24] -1 2[30] -1 37[14] -1 42[12] -1 68[3] -1 78[40] -1 8[8] -1 28[10] -1 58[2] -1 9[16] -1 48[24] -1 10[9] -1 20[12] -1 31[12] -1 13[3] -1 47[44] -1 72[21] -1 17[70] -1 32[9] -1 18[25] -1 14[30] -1 38[6] -1 22[4] -1 70[27] -1 26[2] -1 4[18] -1 39[8] -1 27[15] -1 36[8] -1 45[18] -1 67[3] -1 43[20] -1 44[1] -1 35[8] -1 77[16] -1 101[6] -1 60[32] -1 69[3] -1 105[30] -1 21[2] -1 33[10] -1 108[9] -1 11[1] -1 109[63] -1 110[4] -1 40[30] -1 117[8] -1 118[12] -1 132[1] -1 139[2] -1 143[6] -1 144[30] -1 30[16] -1 147[5] -1 12[4] -1 25[15] -1 149[12] -1 5[35] -1 150[15] -1 29[6] -1 210[10] -1 245[32] -1 246[4] -1 253[12] -1 46[8] -1 54[2] -1 255[8] -1 257[27] -1 -2  SUtility:1059
4[12] -1 18[10] -1 25[27] -1 8[16] -1 12[4] -1 9[16] -1 38[16] -1 10[8] -1 20[21] -1 54[5] -1 17[49] -1 16[4] -1 19[30] -1 22[10] -1 42[3] -1 43[20] -1 26[20] -1 15[9] -1 32[6] -1 30[32] -1 35[8] -1 28[45] -1 36[10] -1 39[7] -1 31[20] -1 110[2] -1 117[6] -1 139[4] -1 143[6] -1 144[50] -1 147[2] -1 149[20] -1 150[27] -1 210[40] -1 7[15] -1 246[14] -1 253[40] -1 -2  SUtility:634
1[9] -1 30[4] -1 82[3] -1 8[24] -1 11[3] -1 13[1] -1 14[9] -1 17[56] -1 99[7] -1 22[8] -1 63[45] -1 108[3] -1 4[24] -1 109[27] -1 111[9] -1 9[10] -1 10[6] -1 113[5] -1 28[40] -1 114[14] -1 29[10] -1 117[10] -1 133[20] -1 19[60] -1 25[24] -1 139[2] -1 12[8] -1 143[12] -1 144[25] -1 61[2] -1 145[45] -1 149[24] -1 150[15] -1 41[10] -1 168[8] -1 32[27] -1 179[4] -1 180[5] -1 36[14] -1 246[18] -1 38[16] -1 247[6] -1 253[12] -1 -2  SUtility:684
2[15] -1 61[5] -1 108[6] -1 5[15] -1 10[9] -1 20[21] -1 8[36] -1 1[8] -1 53[21] -1 9[2] -1 28[45] -1 11[4] -1 63[25] -1 13[2] -1 33[2] -1 35[20] -1 17[28] -1 21[2] -1 58[6] -1 18[45] -1 42[3] -1 19[36] -1 62[42] -1 88[36] -1 89[15] -1 22[10] -1 48[15] -1 26[2] -1 49[18] -1 32[12] -1 29[14] -1 24[48] -1 36[2] -1 50[5] -1 41[10] -1 15[2] -1 46[6] -1 136[24] -1 39[9] -1 137[18] -1 141[5] -1 143[3] -1 144[5] -1 59[21] -1 191[20] -1 245[20] -1 55[24] -1 66[12] -1 246[6] -1 252[12] -1 253[36] -1 259[16] -1 23[30] -1 -2  SUtility:854
4[12] -1 13[8] -1 61[9] -1 8[24] -1 1[5] -1 9[2] -1 68[24] -1 113[3] -1 136[21] -1 62[63] -1 144[15] -1 164[4] -1 16[8] -1 60[24] -1 179[9] -1 195[20] -1 7[15] -1 197[9] -1 198[24] -1 246[8] -1 250[12] -1 31[36] -1 256[15] -1 19[24] -1 27[3] -1 -2  SUtility:397
1[8] -1 42[6] -1 68[27] -1 2[15] -1 14[12] -1 15[2] -1 5[10] -1 23[45] -1 27[24] -1 8[40] -1 16[5] -1 37[10] -1 9[12] -1 31[32] -1 10[1] -1 57[45] -1 17[7] -1 18[45] -1 19[54] -1 29[10] -1 20[9] -1 58[14] -1 26[12] -1 41[4] -1 84[6] -1 56[5] -1 111[2] -1 117[3] -1 118[27] -1 35[12] -1 139[18] -1 143[30] -1 144[10] -1 30[32] -1 147[6] -1 28[40] -1 149[32] -1 150[18] -1 33[4] -1 165[35] -1 179[3] -1 11[8] -1 180[40] -1 34[18] -1 246[2] -1 38[16] -1 247[4] -1 6[12] -1 7[5] -1 250[14] -1 253[20] -1 13[5] -1 44[8] -1 -2  SUtility:884
1[8] -1 66[32] -1 94[90] -1 4[15] -1 24[12] -1 26[4] -1 49[14] -1 57[25] -1 8[20] -1 43[2] -1 58[8] -1 9[18] -1 40[27] -1 11[5] -1 35[6] -1 17[42] -1 25[9] -1 19[54] -1 68[27] -1 87[42] -1 20[24] -1 88[8] -1 59[49] -1 31[8] -1 76[7] -1 81[24] -1 67[10] -1 36[6] -1 37[10] -1 42[21] -1 56[9] -1 84[3] -1 44[9] -1 82[10] -1 101[3] -1 70[6] -1 108[2] -1 63[40] -1 109[9] -1 110[20] -1 32[27] -1 48[3] -1 117[3] -1 18[15] -1 118[9] -1 60[32] -1 136[27] -1 72[7] -1 139[4] -1 34[24] -1 47[11] -1 143[6] -1 23[30] -1 144[30] -1 147[2] -1 41[6] -1 149[20] -1 150[24] -1 246[2] -1 12[5] -1 250[10] -1 55[12] -1 253[24] -1 39[3] -1 -2  SUtility:1074
2[5] -1 84[1] -1 89[24] -1 8[16] -1 64[24] -1 14[3] -1 57[15] -1 17[21] -1 43[2] -1 22[6] -1 29[4] -1 26[4] -1 23[50] -1 31[40] -1 60[8] -1 79[4] -1 35[18] -1 52[70] -1 36[6] -1 37[18] -1 1[10] -1 42[24] -1 25[27] -1 78[5] -1 101[7] -1 62[28] -1 108[8] -1 109[27] -1 133[2] -1 143[6] -1 144[30] -1 147[5] -1 27[24] -1 149[20] -1 19[12] -1 150[15] -1 49[6] -1 246[12] -1 6[20] -1 13[5] -1 54[6] -1 61[4] -1 250[14] -1 253[28] -1 18[30] -1 21[9] -1 66[24] -1 -2  SUtility:747
1[1] -1 59[21] -1 91[24] -1 6[14] -1 28[20] -1 40[30] -1 8[40] -1 22[1] -1 41[6] -1 10[10] -1 27[27] -1 64[56] -1 17[49] -1 20[18] -1 18[10] -1 86[6] -1 19[12] -1 37[6] -1 61[1] -1 26[10] -1 24[18] -1 85[12] -1 32[15] -1 65[30] -1 35[16] -1 57[20] -1 38[10] -1 36[10] -1 48[9] -1 70[24] -1 74[16] -1 83[20] -1 78[50] -1 60[16] -1 79[20] -1 84[7] -1 81[40] -1 101[2] -1 73[6] -1 108[5] -1 63[45] -1 109[36] -1 110[12] -1 117[6] -1 12[10] -1 118[3] -1 133[6] -1 46[7] -1 139[4] -1 143[3] -1 144[10] -1 147[7] -1 42[9] -1 149[20] -1 150[18] -1 246[14] -1 9[12] -1 14[3] -1 54[6] -1 250[14] -1 253[8] -1 47[66] -1 51[18] -1 66[8] -1 -2  SUtility:1053
2[10] -1 72[63] -1 82[6] -1 8[12] -1 48[21] -1 10[9] -1 47[22] -1 14[3] -1 18[20] -1 27[12] -1 17[14] -1 9[18] -1 28[10] -1 19[6] -1 49[6] -1 22[2] -1 23[35] -1 26[2] -1 37[14] -1 34[6] -1 31[24] -1 32[15] -1 60[12] -1 68[3] -1 35[2] -1 13[6] -1 53[12] -1 36[8] -1 76[4] -1 41[20] -1 15[6] -1 84[3] -1 30[36] -1 71[54] -1 101[10] -1 63[45] -1 108[5] -1 50[6] -1 111[4] -1 43[4] -1 117[3] -1 24[30] -1 118[24] -1 55[18] -1 133[14] -1 52[56] -1 143[18] -1 5[30] -1 144[35] -1 147[3] -1 25[21] -1 46[9] -1 149[32] -1 21[5] -1 150[12] -1 246[8] -1 39[9] -1 51[2] -1 250[16] -1 253[32] -1 -2  SUtility:947
5[45] -1 12[5] -1 14[9] -1 29[10] -1 42[6] -1 8[32] -1 3[10] -1 22[6] -1 9[2] -1 20[15] -1 47[22] -1 10[1] -1 21[10] -1 45[8] -1 13[1] -1 54[4] -1 60[8] -1 17[42] -1 11[10] -1 46[5] -1 18[5] -1 69[2] -1 28[25] -1 43[2] -1 26[18] -1 44[4] -1 32[24] -1 52[49] -1 65[60] -1 35[20] -1 39[8] -1 36[16] -1 41[8] -1 7[45] -1 84[10] -1 24[18] -1 59[14] -1 133[4] -1 15[2] -1 134[56] -1 1[2] -1 144[50] -1 147[6] -1 149[20] -1 150[3] -1 246[18] -1 34[24] -1 250[2] -1 253[20] -1 -2  SUtility:786
2[45] -1 67[1] -1 86[24] -1 6[8] -1 29[14] -1 36[4] -1 8[28] -1 22[8] -1 58[18] -1 9[8] -1 50[6] -1 10[1] -1 31[36] -1 44[1] -1 14[24] -1 17[70] -1 21[3] -1 45[14] -1 48[24] -1 23[15] -1 26[6] -1 27[21] -1 20[9] -1 41[20] -1 57[25] -1 35[20] -1 49[10] -1 46[7] -1 74[12] -1 51[12] -1 78[35] -1 79[32] -1 60[12] -1 99[7] -1 55[12] -1 68[3] -1 108[6] -1 109[81] -1 110[6] -1 117[9] -1 7[15] -1 118[12] -1 133[20] -1 39[8] -1 54[9] -1 139[2] -1 25[12] -1 33[14] -1 143[3] -1 18[30] -1 34[12] -1 144[40] -1 66[28] -1 245[12] -1 246[8] -1 47[77] -1 56[4] -1 253[4] -1 30[12] -1 59[7] -1 -2  SUtility:1026
2[25] -1 69[6] -1 92[8] -1 4[21] -1 22[7] -1 39[6] -1 8[8] -1 14[24] -1 59[14] -1 9[2] -1 50[1] -1 11[10] -1 30[32] -1 36[18] -1 48[30] -1 17[42] -1 18[25] -1 37[14] -1 38[4] -1 26[14] -1 27[21] -1 31[4] -1 43[12] -1 85[40] -1 32[6] -1 86[30] -1 35[16] -1 16[8] -1 74[32] -1 34[24] -1 47[88] -1 78[15] -1 79[28] -1 63[25] -1 84[4] -1 40[18] -1 82[3] -1 99[10] -1 76[9] -1 108[9] -1 109[54] -1 110[10] -1 15[7] -1 111[2] -1 1[5] -1 5[10] -1 117[10] -1 6[16] -1 118[24] -1 133[14] -1 143[3] -1 144[15] -1 147[4] -1 21[4] -1 149[4] -1 150[21] -1 185[24] -1 57[35] -1 71[54] -1 189[42] -1 51[20] -1 190[1] -1 246[18] -1 61[2] -1 250[8] -1 46[2] -1 253[4] -1 66[28] -1 -2  SUtility:1154
2[25] -1 90[3] -1 96[5] -1 5[40] -1 18[10] -1 19[24] -1 8[8] -1 10[4] -1 68[21] -1 9[14] -1 27[9] -1 30[16] -1 13[4] -1 50[6] -1 17[7] -1 11[1] -1 31[20] -1 40[27] -1 26[20] -1 28[25] -1 36[2] -1 88[20] -1 35[16] -1 39[1] -1 24[6] -1 49[6] -1 41[10] -1 23[15] -1 84[6] -1 32[6] -1 99[6] -1 77[32] -1 108[10] -1 109[45] -1 110[10] -1 12[5] -1 16[5] -1 117[8] -1 1[2] -1 118[12] -1 133[16] -1 22[5] -1 70[21] -1 139[14] -1 143[12] -1 144[35] -1 80[15] -1 146[30] -1 34[42] -1 59[14] -1 147[4] -1 15[7] -1 149[28] -1 29[6] -1 150[27] -1 67[2] -1 187[35] -1 78[30] -1 87[6] -1 189[48] -1 72[28] -1 190[4] -1 94[30] -1 245[28] -1 43[20] -1 51[16] -1 246[16] -1 53[6] -1 63[40] -1 250[12] -1 253[20] -1 -2  SUtility:1129
2[30] -1 72[42] -1 90[8] -1 4[12] -1 19[30] -1 23[35] -1 36[18] -1 37[18] -1 5[50] -1 49[14] -1 50[7] -1 8[12] -1 30[32] -1 44[4] -1 63[20] -1 9[18] -1 27[12] -1 42[6] -1 54[7] -1 13[9] -1 43[14] -1 14[9] -1 26[12] -1 17[28] -1 15[4] -1 22[6] -1 28[25] -1 31[4] -1 40[24] -1 35[14] -1 39[2] -1 6[4] -1 53[6] -1 70[3] -1 71[54] -1 78[35] -1 61[10] -1 84[7] -1 99[1] -1 82[1] -1 108[3] -1 109[36] -1 133[14] -1 12[6] -1 66[16] -1 143[12] -1 1[3] -1 144[40] -1 75[48] -1 146[60] -1 147[8] -1 10[2] -1 18[25] -1 56[10] -1 149[20] -1 3[8] -1 25[3] -1 51[16] -1 150[12] -1 76[5] -1 187[40] -1 73[7] -1 79[12] -1 189[18] -1 67[5] -1 190[9] -1 86[12] -1 245[36] -1 46[8] -1 48[15] -1 246[16] -1 7[20] -1 60[24] -1 250[14] -1 253[32] -1 -2  SUtility:1262
4[12] -1 12[3] -1 20[3] -1 8[36] -1 6[10] -1 9[12] -1 30[8] -1 10[2] -1 29[12] -1 45[18] -1 17[42] -1 15[7] -1 18[10] -1 76[2] -1 28[40] -1 32[12] -1 67[5] -1 35[12] -1 25[21] -1 36[2] -1 70[6] -1 37[4] -1 78[15] -1 26[4] -1 113[8] -1 1[9] -1 133[8] -1 11[7] -1 34[30] -1 134[63] -1 56[10] -1 143[9] -1 144[40] -1 72[28] -1 147[2] -1 7[15] -1 149[28] -1 2[25] -1 150[3] -1 165[35] -1 16[5] -1 175[27] -1 22[1] -1 179[8] -1 180[50] -1 195[12] -1 197[7] -1 198[36] -1 247[4] -1 31[24] -1 46[8] -1 250[2] -1 253[20] -1 21[7] -1 -2  SUtility:829
2[10] -1 50[3] -1 68[27] -1 4[15] -1 13[6] -1 15[1] -1 5[50] -1 27[15] -1 30[28] -1 8[28] -1 1[9] -1 16[10] -1 31[20] -1 9[16] -1 84[8] -1 25[6] -1 77[24] -1 17[21] -1 14[27] -1 18[30] -1 22[4] -1 24[6] -1 26[10] -1 11[1] -1 69[3] -1 35[4] -1 36[8] -1 37[14] -1 7[20] -1 38[18] -1 70[18] -1 58[20] -1 71[36] -1 78[5] -1 42[15] -1 79[20] -1 28[50] -1 74[36] -1 99[4] -1 39[5] -1 108[5] -1 29[20] -1 109[18] -1 133[12] -1 49[8] -1 143[3] -1 144[20] -1 60[20] -1 147[1] -1 12[6] -1 23[40] -1 149[28] -1 150[15] -1 41[20] -1 187[15] -1 47[77] -1 56[2] -1 189[42] -1 190[10] -1 246[4] -1 247[1] -1 52[49] -1 250[2] -1 253[24] -1 48[12] -1 -2  SUtility:1105
5[20] -1 10[7] -1 25[18] -1 8[36] -1 1[5] -1 9[18] -1 54[3] -1 19[36] -1 17[63] -1 4[6] -1 18[20] -1 66[40] -1 28[15] -1 33[20] -1 45[16] -1 35[12] -1 26[20] -1 36[2] -1 57[20] -1 70[3] -1 38[10] -1 51[16] -1 78[25] -1 27[6] -1 79[8] -1 99[5] -1 20[6] -1 21[9] -1 108[6] -1 12[6] -1 109[36] -1 29[6] -1 113[2] -1 6[20] -1 117[2] -1 133[2] -1 55[12] -1 134[14] -1 56[3] -1 143[15] -1 146[6] -1 30[20] -1 52[56] -1 149[40] -1 150[12] -1 165[30] -1 31[12] -1 179[3] -1 180[45] -1 195[16] -1 197[1] -1 198[12] -1 247[9] -1 250[10] -1 253[32] -1 24[18] -1 -2  SUtility:911
1[3] -1 70[9] -1 89[21] -1 5[5] -1 28[20] -1 53[6] -1 8[8] -1 10[8] -1 58[10] -1 9[10] -1 56[9] -1 67[3] -1 13[2] -1 32[3] -1 14[18] -1 19[36] -1 31[16] -1 17[42] -1 11[7] -1 54[2] -1 22[3] -1 52[14] -1 26[14] -1 69[10] -1 35[10] -1 36[20] -1 87[54] -1 38[14] -1 18[35] -1 51[20] -1 74[40] -1 24[36] -1 62[56] -1 78[5] -1 79[20] -1 81[28] -1 84[5] -1 39[9] -1 133[8] -1 64[56] -1 143[9] -1 144[50] -1 147[1] -1 50[2] -1 149[40] -1 150[27] -1 186[4] -1 65[30] -1 187[30] -1 34[12] -1 189[60] -1 59[35] -1 190[10] -1 42[18] -1 86[27] -1 246[8] -1 15[4] -1 247[10] -1 250[10] -1 253[16] -1 27[30] -1 -2  SUtility:1128
4[18] -1 8[20] -1 60[32] -1 1[9] -1 9[6] -1 68[27] -1 13[1] -1 33[4] -1 14[27] -1 34[48] -1 17[14] -1 28[40] -1 42[12] -1 56[6] -1 35[6] -1 36[20] -1 67[5] -1 114[14] -1 38[18] -1 118[15] -1 133[14] -1 7[40] -1 59[42] -1 143[18] -1 144[20] -1 195[2] -1 10[2] -1 55[18] -1 197[10] -1 198[12] -1 250[10] -1 16[5] -1 253[32] -1 19[36] -1 23[5] -1 256[10] -1 25[27] -1 30[24] -1 -2  SUtility:669
4[6] -1 16[6] -1 38[16] -1 8[28] -1 7[25] -1 9[14] -1 69[8] -1 11[10] -1 17[49] -1 1[7] -1 28[45] -1 37[20] -1 60[8] -1 35[6] -1 30[8] -1 36[2] -1 113[10] -1 5[45] -1 114[4] -1 39[3] -1 117[4] -1 133[4] -1 10[1] -1 62[63] -1 143[9] -1 144[25] -1 195[10] -1 54[3] -1 197[5] -1 198[20] -1 250[18] -1 253[8] -1 20[3] -1 24[6] -1 256[40] -1 26[20] -1 -2  SUtility:559
5[45] -1 10[4] -1 62[35] -1 8[32] -1 1[2] -1 9[10] -1 77[20] -1 11[8] -1 29[12] -1 14[6] -1 16[5] -1 21[1] -1 17[42] -1 22[6] -1 28[40] -1 41[2] -1 63[20] -1 35[8] -1 36[6] -1 47[66] -1 45[12] -1 57[45] -1 113[10] -1 4[30] -1 68[30] -1 114[8] -1 69[9] -1 117[7] -1 133[2] -1 143[3] -1 145[10] -1 7[35] -1 149[40] -1 166[40] -1 6[12] -1 179[9] -1 2[50] -1 195[6] -1 3[12] -1 197[3] -1 198[36] -1 247[8] -1 250[6] -1 24[18] -1 40[30] -1 253[24] -1 256[35] -1 15[10] -1 262[16] -1 -2  SUtility:926
11[3] -1 13[6] -1 57[15] -1 17[35] -1 1[3] -1 18[45] -1 69[10] -1 23[10] -1 14[9] -1 54[8] -1 26[4] -1 7[35] -1 27[21] -1 62[42] -1 28[40] -1 34[36] -1 55[15] -1 35[4] -1 24[42] -1 36[8] -1 60[4] -1 113[2] -1 5[35] -1 117[2] -1 133[6] -1 58[8] -1 134[70] -1 59[14] -1 145[50] -1 50[9] -1 149[28] -1 150[12] -1 166[25] -1 3[8] -1 6[4] -1 29[6] -1 30[36] -1 175[27] -1 9[12] -1 33[8] -1 39[6] -1 179[10] -1 25[6] -1 180[15] -1 45[2] -1 195[8] -1 197[10] -1 198[16] -1 247[7] -1 16[1] -1 250[20] -1 8[4] -1 253[8] -1 256[25] -1 19[48] -1 -2  SUtility:943
10[5] -1 8[4] -1 61[10] -1 17[14] -1 1[5] -1 18[30] -1 75[60] -1 31[16] -1 29[2] -1 35[14] -1 36[14] -1 73[8] -1 15[4] -1 32[12] -1 74[24] -1 33[16] -1 60[32] -1 78[45] -1 6[16] -1 79[28] -1 76[1] -1 113[1] -1 4[6] -1 65[12] -1 114[4] -1 66[36] -1 117[6] -1 133[8] -1 5[40] -1 143[21] -1 144[45] -1 145[45] -1 149[16] -1 150[27] -1 165[20] -1 11[3] -1 166[10] -1 175[18] -1 179[10] -1 12[2] -1 195[6] -1 197[7] -1 198[40] -1 247[10] -1 21[5] -1 23[20] -1 250[16] -1 253[40] -1 38[12] -1 256[20] -1 25[3] -1 -2  SUtility:869
10[6] -1 25[24] -1 73[8] -1 17[14] -1 11[8] -1 18[40] -1 82[9] -1 23[20] -1 36[6] -1 26[2] -1 27[9] -1 75[24] -1 28[5] -1 63[20] -1 72[49] -1 31[24] -1 35[4] -1 29[12] -1 80[9] -1 74[20] -1 24[6] -1 34[24] -1 78[30] -1 15[5] -1 79[8] -1 45[14] -1 113[3] -1 12[1] -1 71[42] -1 114[6] -1 83[12] -1 117[10] -1 1[2] -1 133[14] -1 8[16] -1 143[3] -1 144[30] -1 145[35] -1 149[4] -1 150[15] -1 165[25] -1 166[5] -1 40[21] -1 69[2] -1 175[30] -1 21[7] -1 179[2] -1 4[24] -1 19[36] -1 37[20] -1 180[20] -1 195[16] -1 197[9] -1 198[28] -1 247[5] -1 250[2] -1 22[1] -1 253[16] -1 256[20] -1 -2  SUtility:882
6[12] -1 20[21] -1 34[18] -1 8[28] -1 7[40] -1 9[6] -1 57[35] -1 28[30] -1 13[9] -1 35[4] -1 36[18] -1 54[3] -1 70[3] -1 29[2] -1 78[5] -1 18[20] -1 79[12] -1 65[60] -1 113[5] -1 42[24] -1 117[9] -1 4[3] -1 118[12] -1 133[14] -1 47[55] -1 141[3] -1 48[12] -1 56[8] -1 143[3] -1 5[15] -1 144[25] -1 166[35] -1 10[7] -1 46[5] -1 179[5] -1 180[40] -1 195[18] -1 53[3] -1 197[9] -1 1[8] -1 198[32] -1 247[3] -1 21[10] -1 25[24] -1 250[14] -1 19[36] -1 253[28] -1 -2  SUtility:791
5[15] -1 18[10] -1 42[6] -1 8[16] -1 6[8] -1 9[4] -1 51[8] -1 10[5] -1 47[44] -1 17[28] -1 3[6] -1 79[4] -1 28[40] -1 67[10] -1 35[16] -1 36[18] -1 77[12] -1 69[5] -1 39[5] -1 68[3] -1 78[10] -1 25[6] -1 87[30] -1 113[7] -1 114[20] -1 52[70] -1 117[6] -1 1[7] -1 133[10] -1 12[5] -1 70[30] -1 143[18] -1 144[10] -1 145[5] -1 30[36] -1 54[1] -1 146[24] -1 149[36] -1 4[24] -1 19[48] -1 150[6] -1 165[15] -1 14[6] -1 166[15] -1 32[18] -1 74[28] -1 175[24] -1 179[2] -1 15[7] -1 26[14] -1 180[15] -1 195[2] -1 197[1] -1 198[40] -1 247[8] -1 250[20] -1 21[5] -1 253[20] -1 37[6] -1 43[12] -1 -2  SUtility:930
5[20] -1 23[20] -1 61[5] -1 8[4] -1 1[9] -1 9[12] -1 98[1] -1 11[7] -1 17[14] -1 21[2] -1 14[15] -1 35[14] -1 3[8] -1 22[5] -1 50[4] -1 19[48] -1 41[12] -1 113[10] -1 12[1] -1 79[12] -1 114[20] -1 80[30] -1 117[2] -1 133[6] -1 18[50] -1 86[30] -1 143[30] -1 144[45] -1 195[6] -1 91[30] -1 197[4] -1 198[36] -1 247[1] -1 250[10] -1 16[2] -1 253[4] -1 45[14] -1 53[12] -1 259[40] -1 26[6] -1 263[64] -1 56[7] -1 -2  SUtility:672
4[27] -1 9[12] -1 32[27] -1 8[16] -1 1[5] -1 61[10] -1 10[6] -1 38[8] -1 64[40] -1 17[7] -1 31[20] -1 18[35] -1 74[36] -1 28[35] -1 35[16] -1 36[6] -1 70[12] -1 69[2] -1 56[10] -1 78[25] -1 79[36] -1 113[10] -1 62[14] -1 117[8] -1 27[30] -1 118[30] -1 133[12] -1 16[10] -1 29[20] -1 135[7] -1 30[28] -1 58[14] -1 143[15] -1 6[16] -1 144[25] -1 72[63] -1 145[40] -1 149[40] -1 150[3] -1 71[12] -1 195[18] -1 59[7] -1 197[7] -1 198[32] -1 247[4] -1 5[50] -1 250[14] -1 34[30] -1 253[12] -1 256[20] -1 13[9] -1 -2  SUtility:991
4[18] -1 14[15] -1 30[8] -1 8[36] -1 1[8] -1 9[12] -1 33[6] -1 10[4] -1 59[70] -1 17[42] -1 6[2] -1 18[15] -1 72[49] -1 28[40] -1 37[6] -1 60[4] -1 35[18] -1 36[16] -1 68[18] -1 69[10] -1 44[3] -1 66[8] -1 78[5] -1 32[21] -1 79[8] -1 77[20] -1 111[5] -1 7[45] -1 25[21] -1 113[9] -1 117[4] -1 26[18] -1 118[15] -1 135[7] -1 61[8] -1 143[3] -1 144[25] -1 74[40] -1 145[10] -1 64[48] -1 149[4] -1 29[18] -1 150[9] -1 195[10] -1 197[5] -1 198[32] -1 245[20] -1 250[10] -1 253[20] -1 11[3] -1 -2  SUtility:851
2[30] -1 14[15] -1 18[50] -1 8[8] -1 6[2] -1 9[16] -1 23[45] -1 10[5] -1 37[16] -1 53[24] -1 93[24] -1 17[42] -1 1[2] -1 38[14] -1 22[6] -1 34[6] -1 26[10] -1 27[15] -1 46[3] -1 28[40] -1 70[12] -1 31[32] -1 35[14] -1 44[1] -1 36[4] -1 25[30] -1 88[36] -1 41[4] -1 84[2] -1 78[50] -1 79[24] -1 110[10] -1 7[5] -1 113[6] -1 43[6] -1 117[3] -1 29[18] -1 134[63] -1 11[9] -1 32[12] -1 135[5] -1 81[32] -1 143[21] -1 33[14] -1 144[40] -1 90[6] -1 145[15] -1 45[12] -1 64[8] -1 146[6] -1 72[56] -1 149[12] -1 65[24] -1 150[3] -1 187[25] -1 13[2] -1 19[30] -1 189[12] -1 190[6] -1 195[6] -1 86[24] -1 197[4] -1 198[16] -1 247[5] -1 250[18] -1 57[15] -1 253[36] -1 40[27] -1 -2  SUtility:1194
5[20] -1 16[7] -1 39[7] -1 8[36] -1 9[8] -1 52[63] -1 10[9] -1 14[3] -1 55[27] -1 17[56] -1 1[7] -1 18[30] -1 69[5] -1 28[20] -1 59[42] -1 76[4] -1 35[8] -1 42[18] -1 36[18] -1 99[1] -1 60[4] -1 92[32] -1 78[20] -1 46[7] -1 79[28] -1 110[16] -1 13[2] -1 40[27] -1 113[4] -1 56[7] -1 93[3] -1 117[4] -1 41[16] -1 118[9] -1 135[3] -1 139[8] -1 29[2] -1 143[27] -1 6[10] -1 30[32] -1 145[25] -1 54[3] -1 89[12] -1 149[36] -1 48[24] -1 150[3] -1 195[12] -1 57[15] -1 197[10] -1 47[22] -1 198[16] -1 246[16] -1 22[8] -1 250[12] -1 253[16] -1 15[10] -1 19[54] -1 262[10] -1 73[4] -1 -2  SUtility:958
4[9] -1 7[5] -1 52[42] -1 8[40] -1 1[4] -1 9[6] -1 94[20] -1 11[8] -1 67[5] -1 86[27] -1 13[1] -1 15[5] -1 50[7] -1 17[7] -1 51[12] -1 18[40] -1 28[50] -1 61[6] -1 82[10] -1 35[20] -1 36[8] -1 95[30] -1 38[16] -1 19[30] -1 48[15] -1 70[30] -1 63[10] -1 84[3] -1 78[35] -1 79[16] -1 101[6] -1 110[8] -1 10[4] -1 29[16] -1 113[3] -1 53[15] -1 93[24] -1 117[8] -1 49[6] -1 118[21] -1 46[9] -1 135[10] -1 143[30] -1 30[32] -1 144[35] -1 195[6] -1 197[3] -1 198[4] -1 245[36] -1 42[15] -1 247[8] -1 6[14] -1 250[12] -1 62[42] -1 254[12] -1 23[30] -1 25[6] -1 256[35] -1 16[4] -1 -2  SUtility:971
4[21] -1 17[35] -1 34[12] -1 8[8] -1 1[4] -1 9[10] -1 69[5] -1 10[8] -1 71[12] -1 3[2] -1 18[30] -1 80[18] -1 28[20] -1 47[22] -1 62[49] -1 35[20] -1 36[6] -1 73[6] -1 44[1] -1 61[6] -1 78[45] -1 32[9] -1 79[28] -1 113[1] -1 39[2] -1 114[16] -1 38[12] -1 70[15] -1 117[3] -1 133[18] -1 50[3] -1 134[28] -1 51[2] -1 135[8] -1 19[36] -1 43[4] -1 143[15] -1 144[30] -1 195[12] -1 197[6] -1 198[40] -1 245[28] -1 250[16] -1 253[24] -1 13[3] -1 16[3] -1 -2  SUtility:702
4[18] -1 21[10] -1 23[50] -1 8[24] -1 5[40] -1 9[20] -1 67[1] -1 11[4] -1 15[6] -1 55[21] -1 17[42] -1 18[50] -1 76[2] -1 29[16] -1 36[12] -1 60[16] -1 35[14] -1 73[5] -1 69[10] -1 68[24] -1 78[5] -1 24[30] -1 79[4] -1 110[18] -1 6[16] -1 113[1] -1 59[7] -1 117[8] -1 1[7] -1 118[21] -1 72[35] -1 133[10] -1 45[18] -1 58[20] -1 134[35] -1 135[8] -1 44[5] -1 139[18] -1 7[15] -1 141[6] -1 75[54] -1 143[6] -1 195[16] -1 197[3] -1 198[40] -1 245[40] -1 10[9] -1 20[27] -1 250[8] -1 33[14] -1 -2  SUtility:889
4[27] -1 15[8] -1 57[45] -1 8[16] -1 1[3] -1 9[14] -1 103[7] -1 10[9] -1 24[18] -1 14[27] -1 100[7] -1 17[63] -1 58[20] -1 18[50] -1 111[8] -1 29[10] -1 67[3] -1 93[3] -1 35[4] -1 60[32] -1 36[14] -1 69[8] -1 73[9] -1 99[8] -1 78[20] -1 79[24] -1 110[20] -1 12[3] -1 55[9] -1 113[4] -1 63[20] -1 94[90] -1 117[9] -1 56[1] -1 118[27] -1 133[4] -1 92[8] -1 97[5] -1 135[1] -1 77[16] -1 139[16] -1 16[1] -1 54[4] -1 141[3] -1 59[14] -1 62[42] -1 143[9] -1 3[6] -1 144[20] -1 195[18] -1 61[6] -1 197[8] -1 198[28] -1 105[21] -1 245[24] -1 48[3] -1 247[7] -1 250[2] -1 253[40] -1 22[4] -1 25[12] -1 255[14] -1 42[15] -1 -2  SUtility:991
4[24] -1 7[5] -1 47[44] -1 8[12] -1 1[6] -1 9[18] -1 68[9] -1 13[1] -1 17[28] -1 18[10] -1 79[12] -1 28[15] -1 40[9] -1 59[21] -1 35[2] -1 24[42] -1 36[14] -1 70[15] -1 63[50] -1 69[8] -1 45[16] -1 78[35] -1 23[25] -1 113[1] -1 114[14] -1 27[12] -1 117[3] -1 135[8] -1 11[8] -1 71[36] -1 143[12] -1 144[35] -1 146[48] -1 61[8] -1 149[4] -1 29[16] -1 150[27] -1 166[35] -1 31[4] -1 179[7] -1 180[45] -1 195[4] -1 19[6] -1 67[8] -1 197[7] -1 198[28] -1 247[10] -1 250[2] -1 253[4] -1 15[3] -1 262[14] -1 -2  SUtility:830
5[10] -1 18[25] -1 82[3] -1 8[40] -1 9[14] -1 97[4] -1 10[8] -1 58[4] -1 80[12] -1 11[6] -1 19[48] -1 23[5] -1 13[4] -1 34[36] -1 45[16] -1 17[42] -1 24[42] -1 46[5] -1 90[2] -1 15[3] -1 27[21] -1 53[27] -1 79[40] -1 26[18] -1 49[18] -1 33[8] -1 88[40] -1 28[30] -1 52[49] -1 83[2] -1 35[10] -1 42[21] -1 36[10] -1 101[4] -1 75[12] -1 108[1] -1 109[27] -1 92[32] -1 111[8] -1 21[6] -1 40[15] -1 113[10] -1 117[8] -1 14[21] -1 41[2] -1 135[3] -1 86[30] -1 143[30] -1 25[15] -1 144[35] -1 147[1] -1 69[6] -1 149[40] -1 43[16] -1 150[21] -1 87[12] -1 195[8] -1 197[1] -1 198[24] -1 245[28] -1 38[6] -1 247[1] -1 20[15] -1 250[18] -1 253[40] -1 -2  SUtility:1119
4[27] -1 13[6] -1 65[12] -1 8[12] -1 1[1] -1 9[20] -1 111[7] -1 12[9] -1 30[36] -1 74[36] -1 103[2] -1 17[70] -1 62[49] -1 18[45] -1 51[8] -1 125[18] -1 19[30] -1 76[2] -1 20[3] -1 32[6] -1 33[12] -1 26[4] -1 11[7] -1 27[18] -1 40[27] -1 28[30] -1 75[42] -1 99[5] -1 35[14] -1 58[20] -1 36[18] -1 115[2] -1 47[44] -1 68[15] -1 97[6] -1 69[3] -1 84[9] -1 107[36] -1 78[45] -1 70[6] -1 79[28] -1 117[4] -1 110[12] -1 57[5] -1 113[2] -1 83[2] -1 118[27] -1 133[16] -1 116[8] -1 135[1] -1 63[10] -1 139[14] -1 52[49] -1 143[21] -1 53[6] -1 145[10] -1 149[4] -1 61[10] -1 150[6] -1 195[10] -1 197[7] -1 198[24] -1 245[28] -1 39[4] -1 247[7] -1 10[9] -1 250[14] -1 82[1] -1 253[8] -1 256[10] -1 34[12] -1 -2  SUtility:1131
5[35] -1 35[18] -1 60[12] -1 8[16] -1 24[6] -1 9[4] -1 73[3] -1 10[7] -1 18[35] -1 22[2] -1 74[20] -1 94[30] -1 13[8] -1 51[10] -1 61[7] -1 17[7] -1 1[5] -1 23[20] -1 63[50] -1 112[7] -1 26[20] -1 27[15] -1 28[35] -1 99[10] -1 36[16] -1 106[40] -1 69[8] -1 88[20] -1 102[10] -1 57[40] -1 78[30] -1 14[27] -1 58[10] -1 79[36] -1 114[16] -1 110[2] -1 113[2] -1 117[7] -1 118[3] -1 116[10] -1 133[12] -1 135[8] -1 72[14] -1 105[18] -1 139[10] -1 30[20] -1 143[18] -1 20[3] -1 145[45] -1 101[7] -1 149[12] -1 64[24] -1 150[3] -1 195[10] -1 104[27] -1 197[5] -1 198[8] -1 246[8] -1 33[6] -1 70[27] -1 250[12] -1 253[20] -1 255[4] -1 295[9] -1 -2  SUtility:989
5[45] -1 1[4] -1 31[16] -1 83[6] -1 91[24] -1 8[8] -1 73[9] -1 9[6] -1 40[3] -1 116[2] -1 13[5] -1 16[2] -1 111[6] -1 17[63] -1 18[40] -1 130[45] -1 29[10] -1 99[4] -1 35[12] -1 75[60] -1 36[20] -1 113[9] -1 69[1] -1 109[54] -1 78[35] -1 79[24] -1 110[8] -1 15[2] -1 47[11] -1 74[32] -1 114[12] -1 112[4] -1 117[1] -1 48[9] -1 133[2] -1 72[42] -1 107[40] -1 143[18] -1 60[12] -1 144[45] -1 145[50] -1 92[32] -1 149[20] -1 68[30] -1 150[6] -1 195[4] -1 197[10] -1 66[32] -1 198[24] -1 245[24] -1 42[21] -1 247[10] -1 250[16] -1 253[12] -1 19[42] -1 32[18] -1 39[10] -1 -2  SUtility:1112
4[27] -1 42[3] -1 61[4] -1 8[32] -1 29[14] -1 9[2] -1 85[24] -1 13[1] -1 7[35] -1 60[24] -1 14[12] -1 90[2] -1 17[35] -1 1[9] -1 28[20] -1 45[16] -1 66[12] -1 35[4] -1 34[36] -1 36[6] -1 82[8] -1 69[5] -1 55[6] -1 78[40] -1 39[5] -1 79[4] -1 84[2] -1 110[4] -1 6[10] -1 19[6] -1 113[10] -1 51[20] -1 114[14] -1 52[28] -1 67[3] -1 117[7] -1 20[9] -1 118[24] -1 135[2] -1 32[3] -1 75[42] -1 139[8] -1 143[24] -1 144[10] -1 146[12] -1 53[30] -1 149[40] -1 21[7] -1 150[15] -1 80[18] -1 245[32] -1 16[5] -1 247[8] -1 57[15] -1 250[14] -1 44[4] -1 253[8] -1 11[4] -1 47[99] -1 -2  SUtility:923
6[10] -1 36[20] -1 63[30] -1 8[36] -1 25[30] -1 9[2] -1 74[12] -1 11[8] -1 23[40] -1 32[3] -1 14[6] -1 39[3] -1 64[16] -1 17[56] -1 33[8] -1 18[45] -1 29[14] -1 37[4] -1 65[60] -1 35[20] -1 31[36] -1 71[36] -1 46[8] -1 55[3] -1 69[5] -1 40[12] -1 62[49] -1 78[20] -1 79[20] -1 110[4] -1 21[7] -1 28[25] -1 113[5] -1 117[2] -1 13[1] -1 135[10] -1 66[24] -1 143[21] -1 24[30] -1 144[5] -1 195[12] -1 197[7] -1 253[16] -1 255[4] -1 262[8] -1 -2  SUtility:793
2[25] -1 22[1] -1 43[14] -1 8[12] -1 9[14] -1 51[12] -1 10[7] -1 28[10] -1 45[20] -1 56[2] -1 81[16] -1 13[5] -1 18[20] -1 17[14] -1 1[8] -1 19[18] -1 46[9] -1 97[8] -1 23[20] -1 60[32] -1 26[12] -1 47[66] -1 27[12] -1 98[1] -1 53[30] -1 68[30] -1 35[10] -1 36[18] -1 90[2] -1 70[30] -1 57[45] -1 84[10] -1 78[45] -1 79[12] -1 110[4] -1 16[8] -1 29[20] -1 113[9] -1 39[1] -1 114[10] -1 82[1] -1 117[6] -1 30[28] -1 133[6] -1 20[6] -1 135[5] -1 41[20] -1 143[27] -1 144[20] -1 145[30] -1 149[16] -1 11[10] -1 87[24] -1 150[3] -1 86[18] -1 195[18] -1 197[2] -1 246[20] -1 247[8] -1 15[7] -1 250[10] -1 59[21] -1 253[8] -1 25[12] -1 -2  SUtility:968
4[3] -1 42[3] -1 58[10] -1 5[25] -1 1[9] -1 41[12] -1 59[7] -1 70[27] -1 9[16] -1 100[2] -1 10[6] -1 72[35] -1 101[7] -1 13[7] -1 36[8] -1 61[2] -1 17[21] -1 24[12] -1 62[70] -1 18[30] -1 113[9] -1 28[10] -1 69[5] -1 35[14] -1 76[6] -1 78[35] -1 79[24] -1 110[2] -1 67[8] -1 99[5] -1 117[4] -1 23[45] -1 118[6] -1 135[1] -1 65[18] -1 95[12] -1 139[10] -1 37[20] -1 143[30] -1 25[21] -1 60[36] -1 144[10] -1 166[35] -1 179[7] -1 180[20] -1 109[45] -1 195[8] -1 64[48] -1 197[8] -1 245[24] -1 47[99] -1 247[8] -1 34[30] -1 250[8] -1 75[30] -1 253[24] -1 38[20] -1 43[2] -1 -2  SUtility:1059
4[6] -1 6[6] -1 36[10] -1 8[24] -1 1[8] -1 9[16] -1 51[6] -1 10[5] -1 45[4] -1 50[9] -1 13[2] -1 17[35] -1 37[8] -1 18[25] -1 81[8] -1 28[50] -1 46[1] -1 54[10] -1 35[6] -1 82[5] -1 69[8] -1 78[30] -1 40[6] -1 79[24] -1 84[9] -1 113[4] -1 38[20] -1 64[16] -1 114[20] -1 65[24] -1 117[8] -1 33[10] -1 135[10] -1 39[1] -1 138[24] -1 7[10] -1 143[18] -1 34[42] -1 144[15] -1 145[25] -1 61[10] -1 149[4] -1 150[3] -1 166[50] -1 49[6] -1 77[24] -1 179[10] -1 180[5] -1 195[10] -1 197[9] -1 245[32] -1 14[18] -1 32[27] -1 250[6] -1 253[24] -1 -2  SUtility:806
5[45] -1 8[40] -1 12[5] -1 1[8] -1 9[4] -1 26[16] -1 10[9] -1 78[15] -1 87[42] -1 13[5] -1 15[3] -1 61[5] -1 17[63] -1 62[35] -1 18[5] -1 117[3] -1 23[35] -1 81[20] -1 95[24] -1 72[70] -1 27[30] -1 113[2] -1 28[15] -1 74[16] -1 35[18] -1 36[18] -1 130[30] -1 69[10] -1 79[28] -1 92[32] -1 110[6] -1 20[27] -1 54[5] -1 114[14] -1 73[5] -1 90[8] -1 4[6] -1 55[12] -1 118[9] -1 108[6] -1 133[2] -1 93[12] -1 136[12] -1 14[12] -1 143[24] -1 144[5] -1 195[18] -1 197[7] -1 245[40] -1 250[4] -1 253[40] -1 32[27] -1 254[40] -1 44[2] -1 49[12] -1 -2  SUtility:1006
2[25] -1 60[20] -1 92[20] -1 8[12] -1 32[24] -1 9[18] -1 118[6] -1 10[7] -1 74[24] -1 113[5] -1 13[1] -1 47[22] -1 17[21] -1 1[10] -1 48[21] -1 18[10] -1 130[30] -1 22[3] -1 100[4] -1 26[6] -1 76[5] -1 27[15] -1 121[32] -1 70[6] -1 93[6] -1 111[6] -1 78[30] -1 77[20] -1 79[40] -1 38[10] -1 59[21] -1 114[12] -1 117[1] -1 39[10] -1 133[12] -1 123[20] -1 135[6] -1 67[9] -1 141[6] -1 58[16] -1 66[8] -1 143[12] -1 145[20] -1 12[3] -1 149[12] -1 195[6] -1 197[10] -1 245[20] -1 40[12] -1 62[63] -1 247[2] -1 6[18] -1 250[2] -1 91[15] -1 253[8] -1 14[30] -1 254[20] -1 36[10] -1 -2  SUtility:843
4[21] -1 12[10] -1 26[14] -1 72[28] -1 73[8] -1 8[16] -1 1[7] -1 61[5] -1 9[18] -1 33[14] -1 78[20] -1 13[7] -1 15[6] -1 27[3] -1 52[70] -1 75[42] -1 17[28] -1 44[10] -1 18[40] -1 35[8] -1 94[40] -1 20[9] -1 81[16] -1 23[45] -1 36[18] -1 64[16] -1 65[18] -1 29[10] -1 39[5] -1 110[20] -1 19[18] -1 113[7] -1 34[42] -1 63[45] -1 114[20] -1 117[1] -1 7[30] -1 133[20] -1 135[4] -1 30[24] -1 143[18] -1 144[45] -1 145[20] -1 37[12] -1 149[24] -1 253[12] -1 41[6] -1 71[18] -1 255[18] -1 262[18] -1 84[7] -1 280[3] -1 -2  SUtility:984
4[6] -1 5[35] -1 11[8] -1 8[16] -1 1[3] -1 9[2] -1 22[1] -1 86[3] -1 105[9] -1 13[7] -1 75[48] -1 17[21] -1 76[7] -1 18[40] -1 112[9] -1 20[3] -1 46[5] -1 70[9] -1 23[15] -1 90[1] -1 102[1] -1 26[8] -1 31[20] -1 82[5] -1 27[12] -1 78[30] -1 28[10] -1 83[4] -1 35[12] -1 72[49] -1 36[14] -1 118[24] -1 69[7] -1 62[7] -1 79[20] -1 110[8] -1 12[2] -1 61[7] -1 113[2] -1 77[16] -1 104[6] -1 117[9] -1 133[18] -1 43[10] -1 74[16] -1 135[8] -1 143[27] -1 145[25] -1 106[15] -1 146[36] -1 67[10] -1 149[8] -1 33[12] -1 68[30] -1 150[15] -1 195[10] -1 81[4] -1 109[36] -1 197[3] -1 245[20] -1 49[12] -1 64[32] -1 249[4] -1 34[24] -1 250[20] -1 253[32] -1 14[12] -1 19[18] -1 30[24] -1 -2  SUtility:1002
5[30] -1 1[8] -1 41[16] -1 9[20] -1 82[3] -1 10[8] -1 29[8] -1 68[30] -1 13[7] -1 7[40] -1 19[54] -1 17[49] -1 20[21] -1 18[15] -1 90[5] -1 23[10] -1 48[24] -1 67[1] -1 26[18] -1 39[6] -1 27[18] -1 84[7] -1 28[30] -1 53[9] -1 69[6] -1 35[6] -1 38[6] -1 36[10] -1 70[15] -1 78[40] -1 40[3] -1 79[36] -1 110[8] -1 111[10] -1 21[7] -1 31[20] -1 114[12] -1 61[4] -1 117[5] -1 3[6] -1 32[9] -1 118[21] -1 81[28] -1 133[16] -1 4[9] -1 134[7] -1 83[4] -1 135[6] -1 75[24] -1 143[27] -1 76[2] -1 195[16] -1 197[9] -1 246[8] -1 37[18] -1 247[3] -1 8[20] -1 250[6] -1 51[8] -1 253[28] -1 16[9] -1 -2  SUtility:909
5[35] -1 24[24] -1 31[20] -1 8[12] -1 18[10] -1 9[4] -1 36[8] -1 10[8] -1 29[4] -1 74[12] -1 11[1] -1 75[54] -1 88[40] -1 13[2] -1 15[10] -1 21[1] -1 17[7] -1 1[5] -1 22[4] -1 20[27] -1 23[50] -1 52[42] -1 64[72] -1 26[20] -1 12[3] -1 42[24] -1 27[27] -1 28[40] -1 85[32] -1 49[16] -1 73[9] -1 35[4] -1 39[2] -1 80[3] -1 70[30] -1 51[18] -1 78[5] -1 79[32] -1 110[14] -1 33[4] -1 113[9] -1 43[10] -1 69[3] -1 114[14] -1 117[7] -1 34[36] -1 133[10] -1 71[18] -1 139[16] -1 143[15] -1 144[40] -1 146[54] -1 57[10] -1 149[32] -1 150[9] -1 76[10] -1 195[8] -1 197[7] -1 246[10] -1 37[6] -1 247[3] -1 6[2] -1 250[6] -1 50[8] -1 253[4] -1 16[2] -1 -2  SUtility:1084
10[1] -1 29[2] -1 68[21] -1 11[7] -1 69[5] -1 85[12] -1 13[8] -1 19[30] -1 17[42] -1 1[3] -1 20[3] -1 23[20] -1 50[6] -1 59[42] -1 26[18] -1 38[8] -1 27[3] -1 75[48] -1 28[5] -1 45[6] -1 71[12] -1 35[2] -1 36[20] -1 70[27] -1 55[27] -1 78[30] -1 41[4] -1 79[24] -1 110[10] -1 8[12] -1 31[4] -1 113[7] -1 42[6] -1 54[4] -1 114[8] -1 117[3] -1 32[15] -1 118[9] -1 133[14] -1 77[32] -1 135[6] -1 48[30] -1 67[10] -1 139[10] -1 141[2] -1 39[5] -1 47[22] -1 143[6] -1 147[1] -1 65[18] -1 149[4] -1 150[27] -1 195[20] -1 63[25] -1 197[3] -1 246[4] -1 247[8] -1 7[30] -1 9[12] -1 250[16] -1 256[40] -1 -2  SUtility:859
10[6] -1 13[2] -1 41[4] -1 58[10] -1 89[30] -1 17[56] -1 1[8] -1 42[3] -1 20[9] -1 64[64] -1 26[20] -1 48[27] -1 27[30] -1 85[20] -1 29[14] -1 51[12] -1 53[6] -1 35[10] -1 36[14] -1 70[12] -1 59[56] -1 84[2] -1 78[40] -1 40[21] -1 79[36] -1 110[4] -1 11[2] -1 33[2] -1 113[9] -1 43[6] -1 73[8] -1 114[6] -1 74[12] -1 117[9] -1 34[18] -1 134[49] -1 86[24] -1 135[7] -1 139[10] -1 143[9] -1 4[30] -1 76[4] -1 145[25] -1 39[1] -1 149[4] -1 32[21] -1 150[9] -1 195[12] -1 197[6] -1 246[6] -1 250[10] -1 46[10] -1 55[3] -1 253[8] -1 12[1] -1 -2  SUtility:837
5[30] -1 1[6] -1 34[42] -1 9[10] -1 55[24] -1 10[5] -1 78[30] -1 13[9] -1 22[7] -1 24[36] -1 17[35] -1 25[30] -1 18[30] -1 90[1] -1 28[45] -1 77[36] -1 35[4] -1 43[12] -1 36[6] -1 84[1] -1 69[1] -1 60[20] -1 46[10] -1 79[12] -1 110[16] -1 19[24] -1 40[9] -1 113[1] -1 49[18] -1 114[20] -1 117[5] -1 41[4] -1 133[14] -1 82[9] -1 135[1] -1 47[55] -1 139[2] -1 143[21] -1 12[1] -1 147[6] -1 52[70] -1 149[40] -1 45[14] -1 150[12] -1 85[16] -1 195[12] -1 76[8] -1 197[10] -1 246[18] -1 247[8] -1 20[3] -1 250[14] -1 253[16] -1 29[2] -1 -2  SUtility:891
5[20] -1 36[14] -1 37[14] -1 8[36] -1 26[16] -1 9[6] -1 69[7] -1 10[1] -1 14[21] -1 30[16] -1 38[6] -1 17[21] -1 6[10] -1 31[28] -1 18[45] -1 78[15] -1 28[40] -1 60[8] -1 35[4] -1 29[16] -1 47[22] -1 33[10] -1 53[27] -1 70[9] -1 45[20] -1 51[4] -1 34[36] -1 79[20] -1 110[6] -1 12[7] -1 21[2] -1 113[7] -1 114[2] -1 52[35] -1 117[2] -1 1[3] -1 22[8] -1 133[18] -1 74[16] -1 135[7] -1 67[6] -1 139[20] -1 143[21] -1 68[12] -1 145[50] -1 64[24] -1 149[16] -1 27[27] -1 150[9] -1 195[6] -1 197[4] -1 246[4] -1 250[6] -1 253[28] -1 7[5] -1 -2  SUtility:843
1[8] -1 33[6] -1 34[18] -1 8[16] -1 27[6] -1 9[2] -1 71[42] -1 10[7] -1 18[35] -1 28[5] -1 13[5] -1 40[24] -1 81[4] -1 17[70] -1 11[3] -1 29[12] -1 20[3] -1 38[16] -1 70[18] -1 26[14] -1 30[36] -1 37[10] -1 61[1] -1 35[18] -1 36[16] -1 68[18] -1 39[2] -1 47[77] -1 78[5] -1 110[14] -1 21[1] -1 111[10] -1 57[25] -1 114[18] -1 5[10] -1 72[56] -1 117[9] -1 6[8] -1 58[18] -1 133[4] -1 32[30] -1 134[14] -1 4[6] -1 143[21] -1 144[30] -1 145[20] -1 63[25] -1 149[36] -1 23[45] -1 150[27] -1 199[7] -1 246[12] -1 247[5] -1 25[3] -1 253[4] -1 15[1] -1 -2  SUtility:956
4[18] -1 41[2] -1 91[24] -1 8[12] -1 31[32] -1 10[9] -1 19[12] -1 34[54] -1 13[1] -1 7[45] -1 11[6] -1 49[4] -1 17[42] -1 1[2] -1 12[5] -1 35[20] -1 28[20] -1 59[56] -1 56[6] -1 47[11] -1 83[4] -1 110[4] -1 48[21] -1 113[3] -1 62[21] -1 117[6] -1 118[27] -1 79[28] -1 135[10] -1 53[27] -1 143[9] -1 195[18] -1 197[3] -1 246[12] -1 23[10] -1 45[16] -1 250[12] -1 71[60] -1 253[24] -1 16[6] -1 255[20] -1 51[10] -1 55[9] -1 262[12] -1 75[42] -1 295[9] -1 61[8] -1 -2  SUtility:812
5[5] -1 18[50] -1 42[3] -1 8[24] -1 9[18] -1 52[14] -1 10[1] -1 64[80] -1 73[8] -1 13[5] -1 49[2] -1 17[70] -1 1[4] -1 50[1] -1 88[12] -1 22[2] -1 62[42] -1 75[12] -1 26[6] -1 54[2] -1 27[15] -1 83[16] -1 28[45] -1 77[24] -1 35[14] -1 51[4] -1 36[16] -1 87[18] -1 38[10] -1 39[5] -1 69[2] -1 71[30] -1 78[15] -1 55[6] -1 79[4] -1 97[3] -1 110[12] -1 6[18] -1 113[5] -1 53[6] -1 70[21] -1 114[18] -1 81[20] -1 117[9] -1 43[18] -1 118[27] -1 90[10] -1 133[20] -1 91[21] -1 135[5] -1 139[4] -1 40[9] -1 143[27] -1 41[8] -1 82[5] -1 146[48] -1 80[3] -1 149[16] -1 44[6] -1 150[3] -1 195[4] -1 86[30] -1 197[5] -1 245[24] -1 32[27] -1 250[8] -1 253[36] -1 7[50] -1 11[8] -1 254[12] -1 -2  SUtility:1131
5[50] -1 25[9] -1 56[10] -1 8[24] -1 7[30] -1 9[6] -1 65[42] -1 10[8] -1 14[24] -1 19[18] -1 76[4] -1 103[10] -1 11[8] -1 104[27] -1 110[20] -1 13[5] -1 26[12] -1 28[40] -1 41[12] -1 60[24] -1 17[70] -1 6[2] -1 20[15] -1 35[4] -1 61[6] -1 18[20] -1 32[9] -1 70[12] -1 22[4] -1 51[8] -1 33[6] -1 62[63] -1 31[20] -1 40[30] -1 24[54] -1 36[4] -1 46[3] -1 27[30] -1 49[20] -1 79[4] -1 48[18] -1 50[1] -1 78[5] -1 53[30] -1 83[14] -1 73[2] -1 57[5] -1 43[2] -1 113[9] -1 117[3] -1 1[10] -1 44[2] -1 135[6] -1 52[35] -1 139[18] -1 143[12] -1 4[18] -1 42[30] -1 145[25] -1 55[18] -1 149[40] -1 184[9] -1 72[14] -1 189[60] -1 47[77] -1 190[6] -1 191[36] -1 99[1] -1 193[60] -1 218[10] -1 245[28] -1 247[1] -1 252[24] -1 30[40] -1 58[20] -1 59[21] -1 253[40] -1 261[4] -1 23[15] -1 -2  SUtility:1536
5[25] -1 24[48] -1 31[20] -1 8[24] -1 13[9] -1 9[2] -1 36[16] -1 10[7] -1 51[10] -1 82[10] -1 40[12] -1 17[42] -1 41[14] -1 20[6] -1 22[10] -1 34[12] -1 39[4] -1 26[2] -1 16[7] -1 35[10] -1 30[40] -1 42[18] -1 37[6] -1 73[1] -1 38[12] -1 74[4] -1 78[20] -1 11[1] -1 79[36] -1 49[2] -1 110[16] -1 117[6] -1 1[6] -1 118[18] -1 133[2] -1 33[2] -1 76[5] -1 139[16] -1 7[50] -1 143[21] -1 2[20] -1 25[21] -1 144[15] -1 147[3] -1 149[20] -1 150[15] -1 185[6] -1 189[54] -1 190[10] -1 43[16] -1 218[4] -1 245[4] -1 15[1] -1 50[10] -1 247[1] -1 253[32] -1 45[18] -1 261[1] -1 -2  SUtility:823
4[12] -1 9[12] -1 41[12] -1 5[5] -1 79[8] -1 81[32] -1 8[40] -1 1[5] -1 75[24] -1 47[66] -1 84[4] -1 10[3] -1 22[4] -1 42[9] -1 98[6] -1 123[20] -1 13[3] -1 66[24] -1 17[63] -1 43[2] -1 82[10] -1 19[12] -1 90[3] -1 112[6] -1 20[21] -1 56[5] -1 62[28] -1 113[10] -1 23[50] -1 25[15] -1 26[6] -1 63[5] -1 80[6] -1 31[4] -1 53[24] -1 35[20] -1 46[5] -1 36[20] -1 73[10] -1 70[18] -1 78[40] -1 28[30] -1 110[18] -1 7[30] -1 65[24] -1 114[4] -1 74[36] -1 117[3] -1 118[27] -1 135[3] -1 71[18] -1 89[15] -1 139[14] -1 6[20] -1 143[18] -1 144[15] -1 147[10] -1 69[9] -1 101[2] -1 149[40] -1 64[24] -1 150[24] -1 218[16] -1 33[14] -1 245[40] -1 86[9] -1 247[4] -1 72[49] -1 256[25] -1 83[2] -1 261[7] -1 39[4] -1 -2  SUtility:1226
10[1] -1 82[5] -1 119[2] -1 13[7] -1 38[18] -1 74[36] -1 17[28] -1 29[10] -1 75[12] -1 18[25] -1 126[15] -1 20[15] -1 80[3] -1 26[2] -1 76[7] -1 31[8] -1 66[16] -1 73[10] -1 35[10] -1 46[6] -1 36[8] -1 78[10] -1 37[18] -1 84[2] -1 69[2] -1 100[8] -1 113[7] -1 55[27] -1 68[6] -1 79[12] -1 81[32] -1 111[2] -1 27[12] -1 117[7] -1 122[7] -1 30[32] -1 33[20] -1 133[4] -1 135[1] -1 48[30] -1 114[18] -1 143[30] -1 25[12] -1 144[5] -1 145[45] -1 149[4] -1 150[3] -1 191[20] -1 218[10] -1 34[30] -1 245[12] -1 52[28] -1 94[40] -1 107[16] -1 247[9] -1 248[3] -1 47[88] -1 256[50] -1 89[9] -1 -2  SUtility:915
2[20] -1 14[15] -1 22[5] -1 8[12] -1 9[2] -1 28[45] -1 10[8] -1 12[2] -1 23[45] -1 30[20] -1 50[1] -1 56[7] -1 88[4] -1 17[28] -1 1[1] -1 24[36] -1 51[10] -1 18[20] -1 103[7] -1 19[54] -1 54[8] -1 86[27] -1 26[8] -1 27[3] -1 31[40] -1 21[8] -1 48[24] -1 35[12] -1 36[6] -1 38[18] -1 44[5] -1 46[6] -1 69[2] -1 66[8] -1 89[24] -1 73[9] -1 49[4] -1 78[50] -1 79[8] -1 111[2] -1 40[30] -1 113[9] -1 47[33] -1 117[1] -1 41[18] -1 135[10] -1 45[20] -1 95[21] -1 143[21] -1 144[45] -1 145[30] -1 13[9] -1 85[8] -1 146[12] -1 92[4] -1 149[4] -1 191[16] -1 193[54] -1 16[4] -1 218[14] -1 11[5] -1 43[18] -1 245[40] -1 65[24] -1 81[36] -1 247[4] -1 252[24] -1 256[35] -1 52[42] -1 61[7] -1 259[32] -1 20[21] -1 261[10] -1 -2  SUtility:1275
2[50] -1 15[7] -1 25[27] -1 5[20] -1 41[2] -1 42[9] -1 8[20] -1 9[2] -1 26[18] -1 49[20] -1 10[4] -1 11[1] -1 21[6] -1 50[3] -1 71[30] -1 72[49] -1 84[2] -1 13[5] -1 39[9] -1 17[42] -1 22[8] -1 23[50] -1 31[12] -1 35[2] -1 36[2] -1 69[5] -1 63[45] -1 68[24] -1 73[4] -1 78[20] -1 40[3] -1 79[8] -1 110[16] -1 28[20] -1 117[9] -1 1[5] -1 118[21] -1 135[7] -1 43[6] -1 57[5] -1 139[20] -1 20[30] -1 143[3] -1 32[12] -1 144[25] -1 146[30] -1 12[10] -1 18[10] -1 149[4] -1 150[12] -1 218[10] -1 34[42] -1 245[32] -1 24[54] -1 52[56] -1 247[6] -1 38[8] -1 256[30] -1 259[8] -1 19[18] -1 261[7] -1 -2  SUtility:1025
1[2] -1 57[35] -1 77[32] -1 4[27] -1 19[48] -1 24[42] -1 40[30] -1 45[8] -1 8[40] -1 10[1] -1 34[30] -1 46[7] -1 9[6] -1 28[40] -1 93[27] -1 11[5] -1 16[5] -1 54[10] -1 71[6] -1 13[9] -1 27[21] -1 42[15] -1 17[49] -1 43[10] -1 18[40] -1 95[24] -1 51[4] -1 65[60] -1 26[12] -1 87[18] -1 41[4] -1 14[9] -1 38[10] -1 70[21] -1 61[7] -1 78[35] -1 74[4] -1 25[3] -1 44[1] -1 79[40] -1 110[2] -1 32[3] -1 117[5] -1 118[3] -1 39[3] -1 134[14] -1 63[40] -1 135[9] -1 55[21] -1 139[10] -1 15[7] -1 143[3] -1 33[14] -1 56[8] -1 144[15] -1 90[3] -1 218[14] -1 37[2] -1 245[4] -1 21[1] -1 62[49] -1 247[4] -1 253[16] -1 48[24] -1 59[14] -1 261[8] -1 -2  SUtility:1093
10[6] -1 44[1] -1 82[4] -1 13[6] -1 36[18] -1 17[42] -1 3[10] -1 37[4] -1 19[18] -1 46[3] -1 76[10] -1 20[30] -1 22[10] -1 26[6] -1 42[21] -1 27[12] -1 32[24] -1 39[6] -1 35[14] -1 12[7] -1 43[10] -1 47[99] -1 23[40] -1 41[10] -1 70[21] -1 56[2] -1 75[36] -1 73[8] -1 78[25] -1 79[16] -1 110[18] -1 5[40] -1 113[9] -1 117[9] -1 1[4] -1 33[14] -1 119[1] -1 18[40] -1 135[10] -1 40[30] -1 143[27] -1 144[40] -1 146[6] -1 49[12] -1 147[7] -1 53[21] -1 149[24] -1 50[1] -1 191[4] -1 218[14] -1 245[36] -1 55[24] -1 71[36] -1 247[3] -1 252[18] -1 256[10] -1 -2  SUtility:977
2[35] -1 72[42] -1 88[8] -1 8[32] -1 59[28] -1 10[7] -1 11[6] -1 57[25] -1 84[1] -1 29[8] -1 34[48] -1 17[21] -1 1[2] -1 24[48] -1 46[4] -1 18[15] -1 21[2] -1 42[27] -1 20[9] -1 52[7] -1 80[3] -1 23[45] -1 40[27] -1 41[12] -1 26[4] -1 33[14] -1 27[27] -1 51[12] -1 54[2] -1 35[10] -1 45[16] -1 36[12] -1 71[48] -1 38[8] -1 69[1] -1 16[8] -1 37[2] -1 56[7] -1 77[28] -1 74[28] -1 78[30] -1 7[35] -1 79[24] -1 110[20] -1 111[7] -1 25[24] -1 113[9] -1 117[10] -1 119[10] -1 3[10] -1 9[4] -1 121[40] -1 122[3] -1 15[4] -1 134[42] -1 30[36] -1 135[2] -1 67[4] -1 139[12] -1 143[6] -1 31[8] -1 144[30] -1 145[40] -1 149[36] -1 150[24] -1 39[1] -1 191[36] -1 193[54] -1 218[14] -1 245[20] -1 247[5] -1 43[12] -1 256[20] -1 55[21] -1 -2  SUtility:1342
2[30] -1 75[18] -1 85[20] -1 5[30] -1 21[4] -1 42[27] -1 8[32] -1 12[8] -1 66[24] -1 9[18] -1 57[10] -1 10[4] -1 7[15] -1 35[18] -1 11[5] -1 65[42] -1 13[7] -1 41[4] -1 60[24] -1 17[21] -1 1[4] -1 36[16] -1 61[8] -1 20[12] -1 70[9] -1 22[10] -1 19[48] -1 59[35] -1 26[6] -1 6[2] -1 32[9] -1 49[2] -1 43[6] -1 64[24] -1 46[5] -1 69[1] -1 77[40] -1 74[16] -1 16[4] -1 78[25] -1 37[20] -1 79[4] -1 110[4] -1 111[3] -1 113[9] -1 117[4] -1 122[3] -1 4[27] -1 133[20] -1 27[3] -1 83[2] -1 135[2] -1 139[14] -1 143[6] -1 18[20] -1 33[6] -1 145[20] -1 146[18] -1 149[20] -1 34[42] -1 153[42] -1 25[12] -1 191[8] -1 23[15] -1 193[54] -1 218[6] -1 245[24] -1 62[63] -1 76[7] -1 247[4] -1 39[9] -1 252[27] -1 47[77] -1 256[25] -1 51[6] -1 -2  SUtility:1269
10[5] -1 57[40] -1 82[10] -1 11[6] -1 23[10] -1 13[1] -1 32[24] -1 47[11] -1 17[56] -1 5[15] -1 24[30] -1 48[30] -1 20[27] -1 58[8] -1 22[3] -1 31[32] -1 43[14] -1 26[12] -1 12[6] -1 44[7] -1 38[20] -1 46[7] -1 35[10] -1 29[6] -1 36[8] -1 52[35] -1 37[18] -1 27[27] -1 97[2] -1 108[2] -1 28[25] -1 109[54] -1 51[16] -1 110[12] -1 9[4] -1 113[6] -1 34[24] -1 61[7] -1 114[6] -1 62[7] -1 117[7] -1 1[2] -1 118[3] -1 25[3] -1 121[12] -1 15[1] -1 122[9] -1 14[6] -1 134[49] -1 33[4] -1 138[27] -1 139[2] -1 21[7] -1 143[24] -1 144[25] -1 146[6] -1 147[10] -1 66[24] -1 75[42] -1 149[28] -1 59[49] -1 150[15] -1 169[20] -1 50[3] -1 179[9] -1 30[40] -1 180[20] -1 53[27] -1 187[20] -1 189[6] -1 190[3] -1 56[5] -1 219[10] -1 245[28] -1 74[8] -1 247[1] -1 253[40] -1 256[50] -1 49[16] -1 54[7] -1 -2  SUtility:1311
2[45] -1 66[28] -1 76[5] -1 4[6] -1 13[9] -1 30[8] -1 8[12] -1 6[14] -1 50[3] -1 9[2] -1 35[18] -1 10[4] -1 11[1] -1 28[30] -1 59[49] -1 37[8] -1 49[14] -1 17[21] -1 1[4] -1 29[18] -1 19[24] -1 22[2] -1 32[3] -1 48[12] -1 26[18] -1 21[5] -1 31[28] -1 36[14] -1 44[9] -1 53[18] -1 41[2] -1 74[16] -1 34[12] -1 78[30] -1 18[25] -1 79[4] -1 110[14] -1 113[8] -1 117[1] -1 121[36] -1 122[5] -1 12[3] -1 133[14] -1 42[30] -1 135[9] -1 139[12] -1 14[15] -1 143[12] -1 5[30] -1 27[21] -1 146[42] -1 33[8] -1 63[25] -1 149[24] -1 150[24] -1 169[10] -1 57[5] -1 179[2] -1 180[20] -1 61[5] -1 187[40] -1 47[22] -1 189[60] -1 190[8] -1 54[8] -1 218[10] -1 245[4] -1 16[2] -1 52[63] -1 69[4] -1 247[6] -1 253[32] -1 261[9] -1 -2  SUtility:1164
2[30] -1 12[9] -1 29[2] -1 8[8] -1 7[50] -1 9[6] -1 37[10] -1 10[3] -1 11[10] -1 66[4] -1 67[4] -1 79[24] -1 17[35] -1 4[30] -1 20[9] -1 43[8] -1 22[8] -1 26[10] -1 1[1] -1 30[24] -1 110[8] -1 5[35] -1 117[6] -1 118[21] -1 35[6] -1 139[14] -1 31[16] -1 143[12] -1 3[10] -1 144[15] -1 36[16] -1 187[25] -1 13[9] -1 189[18] -1 190[1] -1 34[6] -1 209[27] -1 245[12] -1 28[50] -1 248[12] -1 16[3] -1 253[24] -1 38[14] -1 68[27] -1 254[20] -1 23[30] -1 -2  SUtility:722
1[9] -1 13[7] -1 15[6] -1 8[12] -1 9[6] -1 22[10] -1 11[8] -1 18[35] -1 31[12] -1 76[8] -1 17[28] -1 3[6] -1 19[42] -1 6[2] -1 29[18] -1 71[12] -1 26[4] -1 27[21] -1 14[18] -1 16[9] -1 35[20] -1 7[5] -1 24[30] -1 41[14] -1 20[15] -1 110[16] -1 5[35] -1 117[5] -1 118[21] -1 120[14] -1 139[4] -1 143[15] -1 4[18] -1 144[15] -1 146[24] -1 149[16] -1 150[3] -1 186[10] -1 189[30] -1 190[5] -1 213[14] -1 245[16] -1 32[18] -1 39[8] -1 253[36] -1 63[15] -1 254[28] -1 25[24] -1 255[4] -1 -2  SUtility:751
1[8] -1 11[9] -1 15[5] -1 4[6] -1 30[40] -1 38[12] -1 8[8] -1 3[2] -1 25[27] -1 9[20] -1 20[24] -1 57[25] -1 10[8] -1 17[56] -1 13[1] -1 26[14] -1 70[21] -1 18[20] -1 19[60] -1 22[7] -1 61[2] -1 23[20] -1 62[28] -1 37[4] -1 41[14] -1 5[40] -1 110[16] -1 6[12] -1 117[7] -1 118[18] -1 120[14] -1 139[18] -1 16[1] -1 143[15] -1 144[45] -1 21[1] -1 146[18] -1 149[28] -1 150[9] -1 186[20] -1 189[60] -1 190[2] -1 213[18] -1 245[20] -1 31[32] -1 253[24] -1 34[6] -1 254[32] -1 255[2] -1 -2  SUtility:899
2[5] -1 13[7] -1 14[21] -1 8[32] -1 4[3] -1 9[8] -1 20[3] -1 10[8] -1 17[28] -1 27[15] -1 77[12] -1 1[3] -1 18[30] -1 19[60] -1 22[2] -1 30[8] -1 67[8] -1 23[10] -1 68[12] -1 26[2] -1 41[14] -1 110[18] -1 6[10] -1 16[8] -1 117[8] -1 118[27] -1 21[4] -1 139[12] -1 143[30] -1 144[20] -1 147[8] -1 149[8] -1 150[12] -1 186[4] -1 12[2] -1 15[1] -1 189[54] -1 190[10] -1 213[20] -1 5[45] -1 245[20] -1 36[16] -1 253[16] -1 39[4] -1 254[8] -1 255[20] -1 -2  SUtility:676
1[8] -1 22[8] -1 23[25] -1 5[5] -1 39[2] -1 43[18] -1 8[8] -1 7[35] -1 32[9] -1 9[16] -1 29[16] -1 52[14] -1 10[6] -1 17[49] -1 27[9] -1 13[6] -1 36[10] -1 101[6] -1 28[45] -1 21[8] -1 25[6] -1 76[8] -1 78[25] -1 26[14] -1 41[2] -1 110[16] -1 117[8] -1 118[3] -1 139[12] -1 143[9] -1 144[30] -1 147[2] -1 149[32] -1 16[5] -1 150[18] -1 30[36] -1 186[6] -1 19[48] -1 24[24] -1 189[6] -1 190[5] -1 213[14] -1 245[8] -1 45[8] -1 56[2] -1 253[4] -1 59[14] -1 92[16] -1 254[16] -1 40[21] -1 255[20] -1 -2  SUtility:741
1[6] -1 13[10] -1 15[2] -1 8[32] -1 9[10] -1 19[6] -1 11[4] -1 10[7] -1 16[2] -1 24[30] -1 74[28] -1 17[14] -1 6[2] -1 34[54] -1 56[3] -1 20[15] -1 57[25] -1 22[10] -1 26[16] -1 18[50] -1 31[36] -1 39[4] -1 53[27] -1 35[14] -1 36[4] -1 65[12] -1 41[10] -1 3[6] -1 110[10] -1 7[15] -1 117[7] -1 118[24] -1 139[8] -1 143[30] -1 144[40] -1 213[18] -1 245[36] -1 27[30] -1 253[28] -1 61[8] -1 254[32] -1 23[10] -1 255[10] -1 -2  SUtility:745
10[7] -1 18[45] -1 26[8] -1 13[3] -1 41[10] -1 67[2] -1 14[30] -1 68[24] -1 78[15] -1 17[42] -1 7[5] -1 27[3] -1 22[4] -1 42[3] -1 69[1] -1 23[10] -1 70[24] -1 16[3] -1 97[3] -1 47[99] -1 53[9] -1 108[1] -1 40[3] -1 109[27] -1 110[2] -1 19[60] -1 117[7] -1 1[4] -1 118[27] -1 139[6] -1 15[1] -1 24[42] -1 143[30] -1 144[50] -1 28[30] -1 210[25] -1 245[20] -1 31[12] -1 246[2] -1 253[36] -1 45[10] -1 255[16] -1 -2  SUtility:761
13[5] -1 39[7] -1 67[1] -1 14[30] -1 68[30] -1 81[4] -1 17[14] -1 24[18] -1 19[36] -1 23[5] -1 22[8] -1 45[16] -1 26[18] -1 37[2] -1 27[21] -1 34[6] -1 38[16] -1 43[12] -1 74[28] -1 41[2] -1 15[8] -1 97[10] -1 108[4] -1 109[81] -1 110[8] -1 16[10] -1 28[15] -1 117[9] -1 11[8] -1 118[18] -1 32[9] -1 139[10] -1 30[28] -1 143[15] -1 12[4] -1 144[30] -1 33[10] -1 210[15] -1 6[4] -1 31[8] -1 245[4] -1 246[4] -1 253[20] -1 48[15] -1 69[5] -1 255[2] -1 20[6] -1 -2  SUtility:639
1[2] -1 26[4] -1 31[28] -1 5[25] -1 9[10] -1 19[18] -1 8[24] -1 20[15] -1 38[2] -1 10[5] -1 25[15] -1 32[9] -1 13[5] -1 46[1] -1 51[8] -1 14[6] -1 52[63] -1 87[12] -1 17[7] -1 33[2] -1 22[2] -1 44[4] -1 67[1] -1 23[30] -1 68[24] -1 34[36] -1 41[10] -1 110[16] -1 11[10] -1 117[8] -1 4[6] -1 118[18] -1 37[16] -1 139[6] -1 15[1] -1 143[21] -1 27[9] -1 144[50] -1 186[18] -1 189[6] -1 190[3] -1 209[18] -1 36[4] -1 245[24] -1 40[27] -1 47[88] -1 246[10] -1 253[16] -1 70[21] -1 255[4] -1 21[7] -1 -2  SUtility:775
10[5] -1 64[56] -1 17[7] -1 1[1] -1 18[5] -1 70[24] -1 28[40] -1 19[42] -1 60[24] -1 35[16] -1 7[20] -1 36[14] -1 69[7] -1 56[10] -1 78[30] -1 79[20] -1 110[2] -1 22[7] -1 48[9] -1 113[1] -1 8[24] -1 15[10] -1 117[3] -1 16[7] -1 118[12] -1 63[35] -1 135[7] -1 5[10] -1 14[15] -1 143[24] -1 144[10] -1 20[6] -1 147[1] -1 149[24] -1 3[16] -1 150[12] -1 38[4] -1 195[2] -1 11[4] -1 59[7] -1 197[10] -1 250[16] -1 253[32] -1 24[18] -1 27[21] -1 -2  SUtility:670
10[8] -1 12[8] -1 48[9] -1 17[56] -1 5[45] -1 18[30] -1 60[40] -1 28[40] -1 21[10] -1 44[3] -1 35[10] -1 11[2] -1 36[8] -1 70[24] -1 45[20] -1 78[50] -1 22[1] -1 79[24] -1 58[4] -1 110[10] -1 6[6] -1 117[3] -1 1[7] -1 118[15] -1 139[14] -1 7[45] -1 143[9] -1 2[40] -1 144[5] -1 52[7] -1 195[12] -1 13[3] -1 197[2] -1 250[12] -1 19[18] -1 253[8] -1 23[30] -1 26[18] -1 -2  SUtility:656
10[7] -1 11[5] -1 66[16] -1 67[6] -1 79[16] -1 17[28] -1 5[10] -1 20[3] -1 36[16] -1 43[16] -1 22[2] -1 9[18] -1 18[15] -1 26[10] -1 1[8] -1 19[36] -1 27[9] -1 31[16] -1 15[9] -1 35[12] -1 7[30] -1 41[12] -1 6[16] -1 21[9] -1 110[10] -1 117[4] -1 118[21] -1 139[18] -1 12[7] -1 143[21] -1 8[16] -1 144[40] -1 23[30] -1 185[30] -1 189[6] -1 190[7] -1 213[4] -1 245[32] -1 34[36] -1 253[32] -1 37[2] -1 44[7] -1 254[8] -1 24[42] -1 255[18] -1 -2  SUtility:716
2[40] -1 46[7] -1 73[2] -1 5[25] -1 15[2] -1 23[20] -1 8[8] -1 1[6] -1 39[1] -1 107[16] -1 118[18] -1 9[10] -1 29[6] -1 83[2] -1 10[6] -1 12[1] -1 72[70] -1 13[3] -1 42[18] -1 51[16] -1 17[7] -1 35[18] -1 52[56] -1 65[30] -1 18[15] -1 30[24] -1 20[3] -1 109[45] -1 22[6] -1 19[48] -1 71[42] -1 85[16] -1 26[12] -1 53[24] -1 86[12] -1 32[3] -1 41[8] -1 36[2] -1 82[4] -1 38[2] -1 24[30] -1 99[10] -1 50[8] -1 108[5] -1 67[3] -1 110[8] -1 105[12] -1 113[1] -1 93[30] -1 117[2] -1 94[80] -1 132[10] -1 103[1] -1 104[15] -1 133[16] -1 68[3] -1 134[42] -1 77[16] -1 115[6] -1 135[3] -1 143[12] -1 54[2] -1 69[7] -1 100[5] -1 145[15] -1 95[18] -1 147[8] -1 149[40] -1 96[8] -1 153[12] -1 106[45] -1 169[100] -1 6[20] -1 31[8] -1 182[5] -1 111[4] -1 185[21] -1 63[20] -1 187[15] -1 189[36] -1 33[2] -1 190[1] -1 70[6] -1 245[4] -1 62[49] -1 101[10] -1 247[3] -1 253[16] -1 59[7] -1 256[40] -1 79[12] -1 257[18] -1 84[3] -1 258[10] -1 -2  SUtility:1537
2[50] -1 1[2] -1 5[25] -1 27[15] -1 41[18] -1 95[9] -1 109[45] -1 8[24] -1 18[40] -1 85[12] -1 9[14] -1 10[6] -1 48[12] -1 13[8] -1 26[16] -1 79[12] -1 14[21] -1 80[18] -1 17[63] -1 11[1] -1 19[54] -1 94[50] -1 22[3] -1 24[12] -1 47[99] -1 23[25] -1 75[12] -1 76[4] -1 4[6] -1 32[27] -1 59[7] -1 81[16] -1 35[12] -1 36[14] -1 89[6] -1 97[3] -1 108[3] -1 39[9] -1 90[10] -1 113[10] -1 60[12] -1 114[6] -1 68[27] -1 117[5] -1 61[10] -1 121[40] -1 133[2] -1 74[36] -1 105[15] -1 134[21] -1 93[9] -1 135[8] -1 53[3] -1 143[3] -1 15[2] -1 54[3] -1 145[15] -1 147[8] -1 84[10] -1 149[12] -1 153[6] -1 246[10] -1 58[2] -1 253[4] -1 21[2] -1 42[6] -1 46[2] -1 254[36] -1 7[15] -1 255[18] -1 16[3] -1 256[20] -1 83[14] -1 258[14] -1 49[16] -1 -2  SUtility:1208
2[45] -1 54[9] -1 66[16] -1 5[40] -1 1[9] -1 25[15] -1 8[20] -1 47[77] -1 9[8] -1 36[6] -1 14[3] -1 6[8] -1 18[50] -1 19[42] -1 27[9] -1 37[2] -1 113[6] -1 114[20] -1 26[12] -1 117[6] -1 123[15] -1 133[6] -1 56[9] -1 61[8] -1 135[5] -1 49[18] -1 143[24] -1 50[10] -1 144[35] -1 146[48] -1 34[30] -1 147[10] -1 149[4] -1 28[20] -1 153[60] -1 245[40] -1 41[12] -1 46[3] -1 248[24] -1 253[24] -1 30[4] -1 33[2] -1 254[28] -1 38[18] -1 255[6] -1 21[7] -1 256[10] -1 259[12] -1 260[12] -1 48[27] -1 -2  SUtility:934
2[45] -1 1[10] -1 10[3] -1 9[8] -1 16[8] -1 13[2] -1 11[8] -1 54[6] -1 17[56] -1 18[30] -1 82[1] -1 23[35] -1 15[9] -1 26[16] -1 3[2] -1 27[12] -1 84[10] -1 31[8] -1 61[2] -1 35[16] -1 44[9] -1 36[18] -1 40[9] -1 34[60] -1 43[2] -1 51[6] -1 22[5] -1 99[10] -1 39[7] -1 58[2] -1 108[4] -1 109[27] -1 85[24] -1 110[10] -1 113[9] -1 117[10] -1 4[18] -1 88[24] -1 92[40] -1 118[24] -1 45[12] -1 133[4] -1 90[1] -1 139[4] -1 143[6] -1 7[50] -1 73[9] -1 144[5] -1 146[12] -1 150[30] -1 204[30] -1 245[40] -1 246[20] -1 63[35] -1 247[5] -1 46[6] -1 47[44] -1 250[16] -1 253[8] -1 48[15] -1 50[3] -1 53[30] -1 60[20] -1 260[32] -1 288[18] -1 14[12] -1 -2  SUtility:1072
1[8] -1 97[2] -1 101[9] -1 5[10] -1 18[25] -1 58[14] -1 8[20] -1 84[6] -1 9[10] -1 75[36] -1 10[10] -1 82[4] -1 13[2] -1 12[4] -1 63[25] -1 17[56] -1 4[12] -1 64[80] -1 110[14] -1 113[5] -1 68[15] -1 117[5] -1 59[56] -1 121[40] -1 16[6] -1 39[8] -1 123[10] -1 6[12] -1 15[10] -1 132[3] -1 100[4] -1 133[8] -1 135[7] -1 66[4] -1 98[1] -1 139[18] -1 14[12] -1 55[9] -1 143[3] -1 56[3] -1 99[1] -1 145[15] -1 71[42] -1 149[32] -1 65[24] -1 204[15] -1 245[36] -1 51[2] -1 90[3] -1 246[10] -1 3[8] -1 250[12] -1 40[30] -1 45[10] -1 253[36] -1 11[4] -1 254[8] -1 73[10] -1 256[50] -1 32[21] -1 35[16] -1 260[4] -1 25[15] -1 -2  SUtility:990
2[10] -1 57[35] -1 72[63] -1 8[32] -1 54[2] -1 9[14] -1 76[4] -1 13[4] -1 1[10] -1 46[5] -1 17[49] -1 71[18] -1 18[40] -1 65[30] -1 23[40] -1 3[10] -1 27[12] -1 31[16] -1 113[6] -1 56[5] -1 114[14] -1 62[56] -1 69[4] -1 117[2] -1 118[27] -1 133[14] -1 44[5] -1 55[9] -1 134[28] -1 58[10] -1 135[4] -1 36[6] -1 143[18] -1 37[4] -1 144[25] -1 146[60] -1 150[27] -1 184[18] -1 189[24] -1 190[5] -1 63[45] -1 245[24] -1 253[12] -1 7[50] -1 254[8] -1 35[18] -1 41[6] -1 256[50] -1 30[16] -1 260[36] -1 59[35] -1 -2  SUtility:1065
2[45] -1 27[15] -1 31[28] -1 5[20] -1 43[20] -1 50[4] -1 8[12] -1 17[14] -1 32[21] -1 9[2] -1 56[8] -1 13[9] -1 72[14] -1 1[10] -1 20[6] -1 44[7] -1 26[20] -1 35[18] -1 40[21] -1 4[9] -1 41[16] -1 18[20] -1 42[27] -1 49[2] -1 70[30] -1 28[20] -1 34[60] -1 78[5] -1 79[32] -1 45[14] -1 117[1] -1 119[8] -1 55[24] -1 63[35] -1 132[2] -1 29[2] -1 143[15] -1 144[25] -1 253[28] -1 260[32] -1 21[4] -1 38[8] -1 -2  SUtility:713
1[7] -1 83[2] -1 87[42] -1 8[28] -1 78[5] -1 9[16] -1 95[12] -1 11[4] -1 86[18] -1 13[1] -1 2[40] -1 7[40] -1 52[21] -1 14[15] -1 17[63] -1 39[6] -1 79[12] -1 18[20] -1 20[24] -1 29[14] -1 37[2] -1 96[2] -1 22[5] -1 3[18] -1 16[7] -1 23[35] -1 61[1] -1 72[70] -1 26[16] -1 38[16] -1 73[9] -1 31[24] -1 42[24] -1 35[20] -1 36[10] -1 63[20] -1 113[2] -1 114[10] -1 21[6] -1 25[12] -1 118[6] -1 119[2] -1 84[8] -1 125[12] -1 81[24] -1 132[8] -1 88[32] -1 133[12] -1 135[5] -1 48[27] -1 143[30] -1 49[6] -1 184[18] -1 4[6] -1 43[10] -1 59[70] -1 189[48] -1 190[8] -1 64[32] -1 245[4] -1 53[18] -1 253[8] -1 15[2] -1 19[36] -1 58[8] -1 77[32] -1 254[36] -1 32[30] -1 255[18] -1 24[36] -1 261[6] -1 5[50] -1 262[20] -1 80[18] -1 -2  SUtility:1385
4[6] -1 14[24] -1 44[1] -1 8[4] -1 1[1] -1 9[4] -1 56[8] -1 10[10] -1 89[18] -1 13[6] -1 16[9] -1 28[20] -1 17[35] -1 29[14] -1 38[2] -1 52[28] -1 60[36] -1 41[18] -1 67[10] -1 110[18] -1 83[6] -1 117[6] -1 3[10] -1 118[9] -1 87[12] -1 133[2] -1 139[4] -1 143[24] -1 144[20] -1 213[8] -1 18[25] -1 245[28] -1 45[18] -1 59[14] -1 247[5] -1 15[2] -1 19[12] -1 251[8] -1 34[12] -1 39[9] -1 253[28] -1 23[20] -1 61[6] -1 64[80] -1 68[12] -1 255[2] -1 -2  SUtility:654
1[1] -1 77[16] -1 82[7] -1 4[21] -1 15[9] -1 33[16] -1 8[8] -1 3[4] -1 67[7] -1 9[10] -1 46[2] -1 93[15] -1 10[8] -1 2[45] -1 59[21] -1 13[5] -1 24[42] -1 14[18] -1 97[5] -1 17[21] -1 47[44] -1 78[15] -1 19[48] -1 23[5] -1 98[9] -1 26[14] -1 79[32] -1 41[10] -1 53[9] -1 94[50] -1 73[10] -1 89[30] -1 63[40] -1 113[6] -1 48[12] -1 114[20] -1 38[16] -1 117[4] -1 39[7] -1 135[5] -1 6[12] -1 143[9] -1 185[6] -1 86[21] -1 189[24] -1 245[28] -1 81[12] -1 92[24] -1 247[8] -1 249[2] -1 253[40] -1 255[16] -1 30[32] -1 31[28] -1 258[16] -1 51[10] -1 58[6] -1 262[20] -1 25[15] -1 29[12] -1 284[15] -1 68[6] -1 76[10] -1 -2  SUtility:1039
1[4] -1 43[4] -1 53[9] -1 4[18] -1 8[24] -1 18[10] -1 66[4] -1 76[9] -1 33[14] -1 55[24] -1 9[8] -1 23[5] -1 11[10] -1 47[11] -1 54[7] -1 13[4] -1 12[7] -1 17[28] -1 35[10] -1 26[6] -1 65[6] -1 19[12] -1 27[12] -1 31[16] -1 41[12] -1 67[3] -1 101[7] -1 39[5] -1 108[8] -1 109[63] -1 64[32] -1 113[2] -1 51[6] -1 118[12] -1 56[5] -1 133[12] -1 32[27] -1 40[3] -1 135[9] -1 25[24] -1 143[15] -1 144[10] -1 185[30] -1 190[9] -1 7[10] -1 245[24] -1 21[6] -1 42[6] -1 63[10] -1 251[36] -1 29[20] -1 37[10] -1 254[4] -1 3[4] -1 -2  SUtility:686
13[6] -1 20[15] -1 38[2] -1 61[7] -1 103[10] -1 14[3] -1 104[21] -1 113[10] -1 17[63] -1 1[10] -1 57[45] -1 18[20] -1 46[3] -1 112[2] -1 23[45] -1 26[2] -1 101[1] -1 27[30] -1 24[36] -1 41[14] -1 77[40] -1 98[9] -1 111[5] -1 114[18] -1 60[36] -1 117[7] -1 16[9] -1 39[1] -1 135[7] -1 5[30] -1 29[6] -1 143[24] -1 144[50] -1 11[5] -1 245[20] -1 81[20] -1 97[7] -1 249[12] -1 35[16] -1 254[12] -1 40[12] -1 47[11] -1 49[14] -1 69[10] -1 76[7] -1 262[18] -1 9[16] -1 12[3] -1 -2  SUtility:770
10[3] -1 12[3] -1 29[18] -1 13[5] -1 50[7] -1 82[5] -1 14[30] -1 1[7] -1 2[5] -1 17[42] -1 43[18] -1 18[20] -1 39[10] -1 19[6] -1 7[25] -1 20[30] -1 6[12] -1 23[45] -1 48[12] -1 26[16] -1 41[20] -1 42[3] -1 65[60] -1 101[4] -1 51[18] -1 56[7] -1 108[7] -1 109[9] -1 114[4] -1 133[16] -1 59[28] -1 62[70] -1 135[5] -1 53[3] -1 67[1] -1 143[18] -1 54[7] -1 63[10] -1 245[8] -1 30[24] -1 249[6] -1 253[16] -1 284[18] -1 16[9] -1 27[24] -1 -2  SUtility:714
10[9] -1 17[70] -1 68[12] -1 13[9] -1 1[1] -1 7[30] -1 8[16] -1 20[30] -1 69[3] -1 23[45] -1 12[2] -1 26[18] -1 63[45] -1 27[12] -1 29[14] -1 46[5] -1 56[7] -1 113[6] -1 11[9] -1 24[6] -1 62[21] -1 114[18] -1 5[20] -1 25[9] -1 57[20] -1 117[9] -1 6[10] -1 58[16] -1 135[1] -1 4[30] -1 141[8] -1 245[16] -1 45[2] -1 55[24] -1 249[18] -1 30[4] -1 253[16] -1 14[27] -1 254[4] -1 36[6] -1 40[12] -1 -2  SUtility:640
2[25] -1 13[1] -1 38[16] -1 8[16] -1 1[4] -1 9[16] -1 48[30] -1 10[3] -1 46[3] -1 11[9] -1 47[99] -1 87[30] -1 23[20] -1 30[36] -1 60[4] -1 26[14] -1 49[4] -1 27[15] -1 6[18] -1 67[1] -1 85[4] -1 101[5] -1 35[16] -1 42[30] -1 108[1] -1 109[81] -1 52[7] -1 113[9] -1 40[12] -1 118[24] -1 53[30] -1 119[7] -1 78[35] -1 86[6] -1 132[1] -1 43[18] -1 75[30] -1 77[36] -1 133[2] -1 36[2] -1 41[10] -1 135[2] -1 29[4] -1 143[27] -1 74[20] -1 144[30] -1 50[9] -1 245[24] -1 253[16] -1 22[4] -1 256[15] -1 28[40] -1 32[27] -1 -2  SUtility:948
