# Supplementary material for: Mining actionable combined high utility incremental and associated sequential patterns
Source: PLoS One. 2023 Mar 29;18(3):e0283365. doi: 10.1371/journal.pone.0283365 (PMC10058157; doi:10.1371/journal.pone.0283365)
Supplement: S1 Datasets — (ZIP) [file pone.0283365.s001.zip › Supporting Information/Data sets/SynDataset-160K.txt]

3342[5] 5144[4] 9075[4] -1 45[4] 2290[3] 4687[10] 4953[2] -1 1059[3] 2966[5] 6361[5] 8116[5] -1 2779[15] 2819[3] 4938[6] 6337[1] 8032[1] -1 6011[3] 6336[9] 7974[10] -1 637[4] 7379[3] 8724[1] 9257[8] 9302[1] -1 1660[3] 3549[1] 4697[2] -1 4039[3] 5461[2] 6090[10] 8618[1] -1 1892[3] 2375[6] 3812[10] 6081[2] 7401[3] -1 -2  SUtility:161
8032[1] 8371[6] 9539[12] 9657[10] -1 2642[5] 6527[6] 6803[5] -1 2697[2] 4696[3] 5685[10] 8212[4] 8529[4] -1 4771[3] 5899[1] 7041[12] -1 1868[12] 2015[1] 2516[4] 6247[5] 6421[12] 9841[1] -1 1465[12] 3353[1] 5754[10] 7101[7] -1 3026[2] 6499[8] 7469[3] 7545[4] 8901[6] -1 -2  SUtility:172
1258[3] 1623[3] 2662[2] 2963[4] -1 10[15] 617[2] -1 1193[5] 1504[3] 2949[18] 4802[3] 4922[5] 5422[8] 5461[5] 6847[4] 7375[4] -1 1352[1] 1494[1] -1 2769[30] 3785[9] 4664[10] 6587[4] -1 1811[3] 3745[2] 4885[12] 6272[5] 6698[3] 8505[12] 9708[3] -1 6816[4] 9397[5] 9735[4] -1 -2  SUtility:192
861[4] -1 522[4] 2251[3] 3579[4] 4276[6] 7042[10] -1 4938[6] 5860[5] 6775[4] -1 64[2] 606[1] 4645[6] -1 -2  SUtility:55
3880[2] 3986[4] 9321[1] -1 -2  SUtility:7
2779[9] 7294[2] 9857[2] -1 534[16] 825[2] 3851[1] 5300[6] 5342[16] 5408[1] 8310[6] -1 4622[10] 6432[4] -1 1187[6] 7099[2] 9543[10] -1 1772[10] 4245[3] -1 2818[30] 4366[5] 6623[1] 9674[4] -1 3397[2] 5270[25] 6422[4] 7260[8] 8056[1] 8507[1] 8531[15] -1 -2  SUtility:202
4104[1] 4808[15] 6144[8] 9306[12] 9731[8] -1 1285[6] 2218[5] 3669[3] 5790[3] 6003[1] 7510[4] -1 797[3] 1725[3] 1958[1] 2094[5] 4220[25] -1 93[5] 274[2] 2540[6] 3402[2] 4984[10] 6531[1] 6567[4] 8145[16] -1 3885[2] 4696[4] 7323[6] 7864[9] 9749[2] -1 4897[1] 7003[4] 7129[2] 7888[2] 7961[5] -1 -2  SUtility:186
806[4] 876[1] 2865[1] 5288[18] 5471[1] 6657[5] 7235[5] 8039[15] -1 2553[6] 3061[3] 7708[3] 9128[4] 9849[12] -1 3398[3] 5859[12] -1 4681[2] 4980[27] 5356[18] 6796[5] 7341[2] 7995[12] 9947[4] -1 -2  SUtility:163
2840[2] 4584[15] -1 1202[28] 2798[2] 4693[4] -1 3268[2] 4533[4] 6834[8] 9543[25] -1 -2  SUtility:90
8375[5] 9740[4] -1 357[1] 2217[5] 6826[4] 7580[1] 9420[10] -1 6796[4] 9383[12] -1 548[8] 4939[2] 5206[2] 6224[4] 8827[3] 9467[2] -1 4[6] 3767[3] 7674[3] -1 1145[10] 6670[2] 8749[12] -1 -2  SUtility:103
4129[1] 6559[8] 7376[4] 8148[3] -1 163[1] 7557[30] -1 1[4] -1 2237[3] 2664[4] -1 627[8] 1960[12] 9385[4] 9699[3] -1 2732[2] 3378[10] 5272[6] 6702[5] -1 5007[1] 5967[1] -1 -2  SUtility:110
4991[10] 6155[1] 8156[16] 8565[3] 9990[2] -1 44[4] 1490[12] 3000[5] 3313[2] 4077[3] 6902[12] 7212[6] 8525[16] 8926[1] -1 1868[20] 2389[5] 5116[4] -1 70[3] 2040[4] 5254[2] 9542[2] -1 3162[4] 3366[5] 8081[2] -1 -2  SUtility:144
2025[2] 4302[5] 4879[5] -1 466[10] 1779[10] 2154[1] 6201[2] 6244[9] -1 903[12] 2066[2] 3459[5] 4124[1] 4939[3] -1 3032[1] 3788[9] 4908[4] -1 1489[2] 2652[20] 5389[32] 7446[4] 9949[8] -1 1126[2] 6450[10] 7495[2] 9288[2] 9362[4] -1 2186[5] 2277[4] 4545[3] 5249[16] 6404[9] -1 6991[3] -1 -2  SUtility:207
116[3] 231[4] 4060[5] 5804[1] 6704[9] -1 4538[10] 9704[3] -1 3853[2] 6041[4] 8760[10] 9152[24] -1 1022[24] 1152[5] 4306[2] 7944[2] 8107[1] -1 1500[10] 6527[6] 7086[1] 7798[4] 9409[2] -1 1720[15] 4802[4] 8320[2] -1 2353[3] 5253[5] 7612[4] -1 737[4] 3543[5] -1 -2  SUtility:174
5213[2] 9288[1] -1 284[8] 405[4] 4322[4] -1 1800[8] 3591[6] 4278[15] 7292[9] 8892[12] -1 3741[5] 7627[3] -1 -2  SUtility:77
2239[8] 3215[2] 7010[8] 8736[4] 9915[2] -1 1445[12] 1759[2] 7185[8] 7872[10] -1 1025[4] 3120[12] 3337[12] 4055[4] 4406[2] 7665[8] -1 45[5] -1 3453[1] 4384[3] -1 1338[3] 1923[9] 2429[6] 5181[4] 9552[35] -1 -2  SUtility:164
1801[1] 2605[5] 4769[3] 5905[3] 8148[4] -1 395[1] 3616[4] 4247[8] -1 6[5] 68[4] 2273[6] 3027[3] 3652[4] 5111[9] 9954[3] -1 419[10] 1494[5] 4479[8] 7517[5] -1 2553[24] 6558[15] -1 1483[5] 6272[5] -1 276[4] 1845[1] 4093[2] 6512[2] 7238[20] -1 4938[10] 5272[10] 9196[4] -1 1263[5] 2200[4] 4226[2] 4865[5] 6722[5] 7329[5] 8191[1] 8335[8] 8817[2] -1 1703[8] 6242[8] -1 -2  SUtility:246
79[3] 4236[4] -1 6742[8] -1 -2  SUtility:15
5288[6] 9973[2] -1 1387[2] 1490[12] -1 1285[2] 2028[2] 2847[1] 3004[2] 3079[5] 3290[8] 3622[1] 8695[6] 8984[9] -1 5292[12] 8900[1] -1 3392[14] 3431[8] 4403[1] 6784[4] 7192[2] 9072[8] 9431[5] 9543[15] -1 4100[10] 4693[8] 5159[4] 6116[2] 7544[1] 8822[6] 8866[5] -1 433[10] 1926[14] 8526[1] -1 683[12] 7048[2] 7623[1] -1 46[5] 1665[1] 2724[15] 2815[5] 5415[4] 5807[5] 6174[4] 7528[16] 9654[25] -1 483[3] 6627[9] 8279[4] -1 -2  SUtility:300
2589[3] 6261[7] -1 3125[4] 4737[3] -1 983[6] 1367[5] 3088[3] -1 -2  SUtility:31
3957[5] 8595[10] -1 7300[3] 7620[10] 8410[3] -1 3125[8] 7942[1] 9446[8] -1 7528[12] -1 -2  SUtility:60
1274[3] 1369[2] 3418[4] 7203[15] 8494[6] -1 4904[1] 6718[1] 7646[15] 9781[2] -1 335[4] 485[1] 3907[2] 5122[20] 5909[1] 7115[4] 7138[2] -1 1617[4] 1670[1] 2290[2] 3345[6] 5062[2] 6825[4] 7326[4] 7776[10] 8403[2] -1 3492[4] 5256[2] 5605[1] 6320[10] 6539[2] 9241[10] 9542[4] 9910[14] -1 -2  SUtility:165
4836[12] -1 727[15] 5998[2] -1 5563[12] 6138[2] 6914[12] -1 4765[4] 4983[1] -1 694[4] 8708[8] -1 -2  SUtility:72
689[3] 4140[12] 4731[1] 6385[4] 6783[3] 7698[3] -1 790[8] 1043[9] 2172[3] 2664[1] 2995[6] 3560[16] 4555[15] 5242[1] 5290[8] 5607[4] -1 2319[3] 4650[4] 6012[12] 6905[6] 8096[4] 9543[20] -1 98[3] 395[5] 4293[15] 4904[1] 7708[1] -1 1276[1] 1515[4] 1660[3] 1898[10] 3549[5] 4289[5] 4697[5] 6602[4] 7753[2] 9687[5] -1 3885[2] 4696[4] 7323[6] 7507[20] 7816[3] 7864[15] 8073[4] 9749[5] -1 3340[4] 3916[12] 3940[6] 7210[2] 8783[5] -1 -2  SUtility:303
2582[4] 3497[8] 7915[2] -1 4032[9] -1 9204[12] -1 2809[1] 6615[3] -1 3405[4] -1 775[2] 4642[6] 5807[4] 7481[2] -1 6723[5] 6973[2] -1 548[2] 732[1] 1703[4] 1859[2] 5765[4] 9311[9] -1 -2  SUtility:86
6392[2] 8375[5] -1 495[1] 4852[3] -1 1018[2] 5171[10] 6847[6] 8015[1] -1 2073[6] 4587[4] -1 2170[2] 3570[3] 7674[2] -1 4679[3] 7158[1] 7224[3] 7388[10] -1 1104[12] 7170[3] -1 -2  SUtility:79
2196[3] 6421[9] 9698[4] -1 509[4] 2713[2] 2863[2] 4090[1] 4474[5] 6336[12] 7292[3] 9901[6] -1 2457[6] 3652[3] 6594[18] 8467[12] -1 1418[12] 1774[2] 3072[3] 4378[15] 6884[4] -1 -2  SUtility:126
510[1] 2767[3] 5998[4] 7138[8] 9225[6] 9618[2] -1 5222[3] 7804[4] 8498[2] -1 1255[16] -1 3080[4] 4248[1] 5329[9] 5470[15] 7192[1] -1 2114[3] 2195[4] 3156[5] 3453[5] 3944[9] 7035[6] -1 1347[3] 1958[3] 2908[8] 3086[1] 3943[3] 7456[20] -1 554[2] 2684[3] 3243[20] 4553[4] 7207[12] 7466[8] -1 -2  SUtility:198
726[32] 1432[1] 3485[1] 4464[4] 4470[6] 5030[2] 5945[3] -1 414[6] 1099[12] 2077[1] 4115[10] 6718[4] -1 880[2] 7459[6] -1 870[1] 2920[21] 5219[1] 9062[2] 9152[12] -1 492[4] 3435[4] -1 99[1] 4675[4] 9083[3] -1 1174[4] 4316[6] 5269[1] 7472[4] 8404[3] -1 356[8] 1724[8] 3345[3] 4023[3] 7148[6] -1 3077[3] 3928[4] 9910[14] -1 483[12] 5801[4] 6627[6] -1 -2  SUtility:232
4056[6] 5751[4] 8760[4] -1 1637[1] 9031[4] -1 2149[3] 2760[9] 8951[4] 9104[8] -1 884[5] 1274[5] 6310[3] 6916[5] 8512[4] 8713[9] -1 204[6] 2447[5] 4050[1] -1 1021[10] 1874[5] 2146[9] 4997[3] -1 -2  SUtility:113
617[5] 3913[10] 6646[2] 7459[6] 7660[4] 8064[3] 9527[4] -1 397[6] 3234[4] 3508[3] 6783[2] 9068[2] -1 1489[4] 4569[4] 4902[4] 5167[6] -1 3573[5] 9692[4] -1 1267[1] 3341[6] 4365[4] 6882[2] -1 1944[2] 2546[6] 5396[3] -1 2185[1] 3172[16] 4142[3] 4610[3] -1 2522[5] 2720[2] 8494[8] -1 4395[3] 6214[9] 6393[12] -1 4504[1] 8670[2] -1 -2  SUtility:167
3718[2] 4811[6] -1 1181[4] 3682[8] 3791[2] 5060[2] 6656[4] -1 2041[4] 6559[10] 7025[2] -1 2532[2] 6130[2] -1 -2  SUtility:48
3342[10] 5144[3] 9075[5] -1 45[4] 2290[2] 4687[8] 4953[5] -1 1059[5] 2966[4] 6361[20] 8116[5] -1 6337[3] 8032[3] -1 637[3] 3524[3] 7379[1] 8724[2] 9302[5] -1 1660[4] 3549[5] 4697[5] -1 4039[9] 5461[5] 6090[10] 8618[3] -1 1892[3] 2375[15] 6081[5] -1 -2  SUtility:155
69[12] 189[5] 874[2] 1233[6] 8331[15] -1 384[8] 1165[3] 1169[2] 2575[40] 4041[2] 8576[9] -1 318[1] 1998[3] 2410[9] 6293[2] 6803[2] 6990[1] 8760[8] -1 500[2] 3097[5] 7744[10] -1 1565[2] 7629[6] -1 1531[5] 8808[12] 9000[3] -1 -2  SUtility:175
1786[8] 7642[35] -1 1490[12] 7752[10] -1 1347[4] 6397[3] 6421[3] -1 633[6] 1344[6] 5641[2] 9873[8] -1 84[1] 2138[5] 7745[3] 8817[3] -1 3906[6] 7003[1] -1 5[10] 1249[3] 2154[3] 2870[3] 2877[6] 4142[1] 5556[4] 7268[4] -1 -2  SUtility:150
1591[10] 4427[12] 7606[1] -1 1860[7] 3740[6] 6840[2] 8037[6] -1 127[5] 656[6] 4513[4] 5945[3] 7485[3] -1 6718[1] 7456[12] 9283[4] 9761[5] -1 328[2] 561[10] 2426[20] 4261[1] 4985[6] 6665[35] 6763[3] 8212[3] -1 3752[3] 5001[5] -1 5404[30] 7134[12] -1 2050[9] 3848[3] 5297[1] 5836[10] 6127[3] 6225[2] 7634[8] 9366[1] -1 -2  SUtility:254
2769[18] 7714[14] -1 271[20] 4098[10] 8083[28] 9813[5] -1 278[2] 6461[3] 9416[1] 9468[4] -1 3695[15] 5081[10] 5912[2] 6337[4] 9008[3] -1 1655[3] 3878[4] 8688[10] 9118[1] -1 2217[3] 2652[4] 5127[3] 8340[10] 8984[6] -1 5425[2] 5850[2] 9608[2] 9987[18] -1 1464[6] 3278[4] 4406[3] 4690[10] 7909[25] -1 1222[4] 1764[1] 3826[8] 4660[15] 8666[3] 9116[2] -1 3535[6] 5905[2] 6214[3] 7823[2] -1 -2  SUtility:301
2712[8] 4669[4] 5247[1] 6570[2] 7261[2] 7703[10] 8769[1] -1 2764[4] 4688[4] 5216[9] 5396[3] 6041[3] 8759[4] -1 1640[4] 7876[1] 7995[12] 8119[2] -1 1022[30] 1152[1] 4306[3] 7944[8] 8107[4] -1 1500[8] 6527[6] 6563[2] 7086[1] 8281[3] 8426[4] -1 1720[6] 4802[5] 4929[10] 6211[5] -1 2353[5] 7612[8] -1 375[8] 3697[4] 6762[4] -1 -2  SUtility:199
2504[9] 3659[2] 4050[1] 7733[3] 8398[5] 8515[2] -1 727[15] 3374[2] 4956[1] 5435[2] 6754[6] -1 1194[4] 2046[15] 7034[3] 7708[3] 8943[3] -1 165[8] 1511[3] 3865[15] 4486[8] -1 1116[36] 3445[1] 5785[2] 6933[5] 7057[4] 9083[4] -1 775[3] 2880[12] 4277[1] 8026[2] 8687[2] -1 -2  SUtility:182
1034[10] -1 694[2] 5550[5] -1 4718[10] 5731[4] -1 2178[1] 5510[9] -1 -2  SUtility:41
3616[3] 3878[5] 6861[5] 7263[3] -1 1193[3] 1526[4] -1 4892[12] 7292[9] 8303[6] -1 558[3] 4812[2] -1 -2  SUtility:55
3788[9] 7988[16] 8691[4] -1 1637[2] 2068[20] -1 956[12] 2180[3] 5759[15] 8769[3] -1 2800[8] 6295[3] -1 402[5] 2188[3] 3191[2] 4237[1] 5487[4] 6445[5] -1 1737[5] 4574[4] 7180[1] 8541[2] -1 554[3] 7399[15] 8120[8] 8404[1] -1 1591[2] 2402[15] 6939[5] 7807[12] -1 678[1] 1145[6] 2004[3] 2203[4] 2307[4] 2994[10] 4922[5] 5859[16] 7287[5] 7879[3] -1 5826[8] 6780[16] 8049[6] 9848[5] 9962[10] -1 -2  SUtility:290
196[2] 3037[5] 4323[6] 5281[5] 6128[6] 8171[3] 8496[1] 8923[2] -1 589[15] 1052[28] 1069[10] 2594[2] 2649[6] 4405[4] 5375[4] 5844[8] -1 1177[3] 1829[16] 2122[2] -1 364[6] 1958[5] 2908[2] 3086[1] 3992[9] 5926[2] 6244[15] 6384[1] -1 2256[16] 4997[2] 6732[12] 9199[4] -1 1800[8] 2608[4] 3865[12] 6623[4] 7365[5] 9300[2] -1 341[6] 2660[12] 9383[6] 9524[4] 9737[8] -1 309[6] 7001[12] 8845[2] 9250[30] 9661[5] -1 4307[12] 6013[3] 9548[1] -1 2857[3] 3250[10] 7757[3] -1 1099[12] 2629[3] 2647[5] 2861[4] 6009[2] 6153[5] 9180[4] 9594[4] -1 577[3] 4419[36] 8691[2] -1 -2  SUtility:441
1859[1] 2023[1] 3403[3] 3430[3] 4929[8] 5446[5] 5817[4] 6612[8] 9313[9] 9927[8] -1 726[8] 2684[5] 5907[1] 9990[3] -1 1860[7] 1962[8] 3232[10] 3721[1] 4157[16] -1 5632[10] -1 -2  SUtility:119
3697[4] 3772[5] 8481[2] 8906[4] -1 1470[5] 4157[12] 6461[5] 6503[6] -1 920[2] 5820[4] 6027[10] 7275[5] -1 424[10] 1517[4] 2439[21] 3131[10] 5216[6] 5309[9] -1 1859[1] 2395[6] 3270[1] 3700[5] 4336[3] 6483[10] 9692[2] -1 193[2] 1161[8] 2924[3] 3297[15] 3767[15] 4214[1] 4688[4] 7078[4] 7195[12] 8346[1] 8473[3] 9118[3] 9189[1] -1 155[4] 2839[4] 5073[2] 6797[8] 7112[5] 9407[4] -1 4202[8] 4331[5] 5300[8] 5342[8] 8782[9] 9638[6] -1 4429[4] 5524[10] 5659[4] 6718[4] 6914[3] 8221[4] 8440[5] 9395[10] -1 89[15] 304[4] 852[2] 2117[4] 2292[10] 3526[3] 3921[2] 4737[4] 4922[2] 6048[4] 6333[1] 7311[15] -1 2918[3] 8037[2] 8752[4] -1 -2  SUtility:414
1209[10] 1312[1] 2701[6] -1 3649[18] 8531[15] 9296[10] -1 2216[4] 2360[8] 7714[21] 9335[2] -1 -2  SUtility:95
2740[5] -1 646[6] 1738[4] 4569[3] -1 3486[5] 4641[5] 7711[9] -1 9382[6] -1 8116[3] 9997[4] -1 2090[1] 6997[8] -1 -2  SUtility:59
7250[6] -1 660[2] 3980[5] 6200[4] 9461[5] -1 549[1] 2084[2] 6521[8] 8646[2] 8941[15] -1 7947[5] -1 585[6] 3512[3] 9008[4] -1 1099[6] 1183[4] 2101[1] 6618[2] 7180[3] 7490[8] -1 1854[4] -1 -2  SUtility:96
285[1] 3026[3] 3543[1] 3588[6] 4081[4] 6636[20] 8439[2] -1 561[8] 1221[8] 2988[4] 4183[2] 4901[6] 5771[5] -1 222[2] 414[8] 1526[1] 1643[18] 3665[8] 4030[2] 6105[40] -1 261[25] 1111[2] 2433[2] 7403[1] -1 906[25] 4875[2] 5029[14] 6859[10] 9849[12] -1 -2  SUtility:242
1862[10] 5393[3] -1 1542[6] -1 3026[2] 6972[3] -1 7581[4] -1 -2  SUtility:28
113[25] 1471[6] 2487[4] 5552[10] 7410[2] 8292[10] -1 4904[5] 5179[6] 9781[3] -1 5687[5] 6771[15] 7250[10] -1 4525[24] 7823[4] 8380[2] -1 227[2] 5016[2] 6878[1] 8934[1] 9311[9] -1 397[2] 3234[2] 3508[3] 6783[2] 9068[1] -1 1720[12] 4652[8] 4802[4] 5522[1] -1 -2  SUtility:181
1559[5] 2154[2] 3908[12] 5396[1] 5869[1] 6127[3] 7242[5] 8613[3] 8837[2] 9723[12] -1 4897[3] 6913[1] 8590[8] -1 302[10] 436[5] 7192[4] 7472[4] 7835[3] 9990[4] -1 1308[3] 3354[5] 4246[4] 4660[6] 7443[9] -1 294[8] 985[3] 2871[2] 3491[12] 4938[4] 6828[4] 7366[6] 8652[3] 8740[3] 9195[3] 9901[9] -1 920[2] 5820[2] 6027[10] 7275[4] -1 5432[6] 5929[2] 7179[21] -1 1731[24] 5750[4] 8151[2] 8355[21] 8786[20] -1 1187[10] 2276[14] 2547[3] 4224[18] 4300[1] 4307[6] 4892[16] 8772[2] 8823[8] 9548[3] -1 451[16] 2286[2] 2827[10] 5079[2] 5400[5] 8411[8] 8557[2] 9842[20] 9946[5] -1 1015[3] 1773[8] 4280[30] 4801[2] 7264[6] 8153[3] -1 -2  SUtility:493
5661[10] 5700[18] 6180[3] 9727[2] -1 3457[1] 5082[10] 6093[2] -1 1591[2] 2172[5] 3457[1] -1 211[2] 1367[4] 7733[6] 9899[2] -1 1017[4] 1603[30] 2861[1] 3094[12] -1 673[21] 1365[4] 1829[8] 3544[4] 5216[15] -1 284[2] 405[2] 2479[5] 3735[15] 4322[12] 4608[16] 8253[2] -1 270[10] 3634[3] 4394[8] 6825[3] -1 2756[2] 2769[12] 7735[4] -1 -2  SUtility:263
2440[25] 2819[1] 2988[2] 4963[2] 6524[2] -1 1017[1] 1603[50] 2861[3] 3094[15] -1 549[5] -1 -2  SUtility:106
5944[1] 6952[3] 7953[5] 9975[3] -1 1255[4] 5933[4] 7001[6] -1 1367[3] 7888[1] -1 1746[3] 6613[4] 7912[3] -1 -2  SUtility:40
7212[6] 8525[8] -1 827[3] 2937[1] 2971[10] -1 90[4] 5877[12] 8293[16] 8383[1] 8867[12] -1 388[2] 674[2] 7359[16] -1 1810[5] -1 -2  SUtility:98
5096[4] 5584[5] -1 4861[4] -1 2881[15] 3608[1] 4224[24] 6608[3] -1 2154[4] 9723[20] -1 3247[15] 5264[5] 6269[4] 7633[8] 8713[15] -1 3425[4] 4897[1] 5782[2] 6597[15] 7877[5] 8137[4] 8706[10] -1 117[8] 9461[4] 9666[1] -1 -2  SUtility:181
1150[4] 1378[4] 2848[5] 3745[4] 3995[4] 4968[2] 6038[3] 6105[40] 6337[2] 7194[8] 9815[5] -1 372[2] 1292[3] 1376[8] 1569[6] 2849[2] 3136[2] 3154[1] 3195[9] 4639[2] 7850[1] 9605[4] -1 5795[6] 8084[4] -1 2678[6] 7536[1] -1 1831[3] 1944[3] 2053[8] -1 2077[5] 4348[1] 4519[5] 6741[4] 8549[8] -1 606[4] 771[2] 2532[5] 2575[24] 2840[4] 3097[1] 5086[1] 7490[2] 9657[8] -1 1065[8] 2806[4] 5869[1] 6004[4] 8142[2] 8891[1] 9928[3] -1 7[3] 1733[3] 1943[12] 3180[40] 4895[8] 9692[4] -1 150[6] 2105[1] 2634[1] 3089[10] 3827[9] 4036[3] 6421[6] 8680[3] 9794[2] -1 1052[7] 3574[1] 5235[4] 5318[2] 7528[4] 9108[4] -1 1772[2] 3820[3] 4909[1] 5705[1] 6225[2] 9008[1] 9825[10] -1 129[20] 142[4] 192[5] 672[3] 1021[2] 3080[3] 3154[3] 3309[2] 3713[4] 5689[1] 6070[1] 9057[35] -1 510[5] 1623[1] 4680[5] 4971[1] 5479[3] 6955[6] 7765[4] 8128[7] 8240[8] 9008[2] 9959[1] -1 4655[2] 7057[5] 8389[3] 9185[8] -1 -2  SUtility:546
6305[1] 6517[2] 9175[3] -1 70[3] 476[6] 606[4] 6441[15] -1 1703[12] 8229[4] 9720[4] -1 39[20] 8858[4] 9112[12] -1 1820[10] 6467[3] 9283[2] -1 285[1] 8148[1] -1 -2  SUtility:107
1359[3] 6597[10] -1 1334[5] 3602[4] 6902[12] -1 1367[1] 9985[6] -1 1563[6] 1679[5] 2521[3] 4832[5] 4916[2] 6241[2] -1 2526[6] 2724[20] 8761[4] -1 1424[6] 2082[3] 4528[3] 9982[4] -1 514[15] 2505[4] 2991[1] 3143[6] 4828[6] 6759[5] 7195[12] 7637[3] 8107[3] 9337[2] 9521[2] 9713[8] -1 1058[3] 2399[9] 3204[4] 3571[12] 5990[1] -1 -2  SUtility:206
880[5] 1428[15] 2068[4] 2862[4] 2891[3] 3008[3] 4519[5] 4800[2] 6139[2] 6730[8] 9748[1] -1 4908[1] 6421[9] -1 1767[4] 2991[4] 6225[6] -1 226[10] 3099[2] 3378[25] 4419[9] -1 228[8] 3546[2] 8865[2] 9125[15] -1 -2  SUtility:149
327[1] 2003[15] 2547[1] 2991[5] 4203[8] -1 357[1] 539[3] 1017[5] 3063[4] 6941[2] -1 1335[20] 1857[5] 4564[6] 9118[3] -1 326[2] 1170[2] 7115[1] 7944[6] 8457[5] 8680[3] -1 2277[4] 5462[1] -1 -2  SUtility:103
4581[1] 5028[8] 7745[4] 8309[6] -1 3279[2] -1 52[4] 1557[3] 4119[3] 7725[4] -1 2722[3] 3378[25] -1 4890[3] -1 4926[1] 8785[2] -1 769[2] 1619[4] 1945[3] 2125[2] 8547[25] 9269[2] 9763[5] -1 4186[4] 6883[20] -1 -2  SUtility:136
3154[1] 3195[6] 4639[1] 9605[1] -1 3354[4] 4564[2] 7760[5] -1 3875[4] 7833[2] -1 3486[2] 4641[25] 5117[2] 5888[9] 7711[12] 7871[10] -1 2457[3] 6594[30] 8467[12] -1 3093[2] 6618[5] 8038[3] -1 62[8] 4904[3] 5422[4] 6826[5] 8572[5] -1 -2  SUtility:166
754[2] 1724[10] 2184[8] -1 1841[2] 2738[10] 4911[2] 5499[1] 7404[1] 7991[4] 9909[1] -1 2605[3] 6040[3] -1 -2  SUtility:47
904[5] 1089[5] 1260[20] 1453[28] 2159[1] 2323[1] 3467[12] 3594[4] 4252[4] 4669[2] 5478[4] 6037[9] 7418[3] 7810[3] 8440[5] -1 2137[4] 3537[10] 4848[4] 6695[4] 9107[2] 9659[12] 9740[1] -1 1337[10] 2553[6] 2564[5] 4627[10] 4872[5] 5993[3] 7136[7] 8992[2] -1 903[12] 921[10] 1292[3] 1376[8] 1569[10] 3136[3] 3637[8] 3780[6] 4687[2] 5758[4] 9373[5] -1 181[27] 4382[3] 4457[2] 6620[20] 7159[4] 9058[4] -1 405[2] 460[8] 1262[2] 6045[2] 6594[6] 6899[2] 7181[4] 9272[35] -1 8567[4] 9095[3] -1 -2  SUtility:390
4879[4] 8557[1] -1 165[10] 1208[4] 3920[9] -1 1327[3] 2000[5] 4154[3] 6524[2] 9799[15] -1 1483[5] 2881[9] 7893[15] 8489[4] -1 673[14] 1944[3] 2114[1] 3453[5] 7035[4] -1 -2  SUtility:116
1552[2] 5292[20] -1 1173[2] 4283[15] 7511[10] -1 5775[6] 7000[5] -1 2445[6] 7807[12] -1 614[21] 749[20] 4343[10] 7816[15] 9165[2] -1 5643[15] -1 3276[1] 5503[1] 5854[2] 8017[1] -1 1941[45] 3652[2] 4746[4] 6445[10] 6782[4] -1 -2  SUtility:231
224[4] 4853[4] -1 2050[9] 4836[12] -1 890[4] 4595[3] 6880[2] 7347[15] 8714[2] 8786[20] -1 1249[4] 1930[9] 4937[10] -1 2048[4] 5199[2] 5783[5] 6724[4] 7093[25] 8236[1] 9820[18] -1 2200[2] 5869[3] 6545[15] -1 3694[8] 5483[4] 6551[20] 6591[1] 8713[15] 9659[9] -1 1658[2] 9341[1] 9447[10] -1 1005[15] 1423[4] 1964[1] 3099[4] 3338[4] 4956[4] 7814[2] -1 1801[3] 6138[5] 6742[4] -1 -2  SUtility:293
253[3] 4358[1] 5818[5] -1 163[2] 1837[5] 3171[2] 4539[2] 8772[5] -1 32[4] 2147[3] 2292[8] 5446[4] 6337[1] -1 752[1] 5126[4] -1 270[10] 684[3] 1504[1] 2505[5] 4896[2] -1 -2  SUtility:71
1782[5] 5030[4] 5079[1] 5222[2] 5600[25] 8693[5] -1 678[3] 1113[4] 1507[2] 1801[4] 4645[2] 8411[4] 9548[3] -1 1123[12] 1255[16] 1301[4] 3804[5] 5531[3] 5759[12] 9896[1] -1 327[1] 3524[1] 3675[2] 3721[2] 4545[2] 5014[4] 6392[3] 7301[1] 9009[5] -1 1215[4] 1980[4] 2900[5] 3577[3] 3624[3] 4323[4] 5281[2] 5944[4] 6440[15] 6649[3] 6989[9] 8171[1] -1 646[15] 764[3] 1539[6] 3567[2] 4570[10] 5598[2] 6660[15] 7101[21] 8303[6] 9708[2] -1 4338[15] 4622[2] 5649[1] 5688[6] 6432[2] 7765[5] 8903[5] -1 1891[6] 2114[2] 2201[4] 3453[5] 4971[1] 7035[6] 8646[4] -1 372[2] 1546[5] 1641[5] 1958[2] 2908[6] 2961[2] 3086[1] 4469[20] 4571[12] 4736[4] 5056[4] -1 3063[3] 7761[6] -1 39[20] 50[4] 1208[4] 1251[12] 1962[8] 2505[3] 3177[3] 8096[3] -1 1017[3] 1603[20] 2861[1] 3094[3] 3887[20] 4171[8] 4950[2] 5347[2] 6134[7] -1 -2  SUtility:536
2881[12] 3608[3] 4224[12] 6608[1] 6649[5] -1 1[2] 631[25] -1 -2  SUtility:60
986[1] 3650[3] 4140[9] 5151[3] 6864[2] -1 1025[2] 1251[6] 1746[5] 5596[1] 8446[8] 9778[4] -1 893[4] 2066[5] 8697[12] -1 116[4] 211[1] 748[8] 1989[4] 2880[8] 3602[5] 5487[5] 6089[6] -1 549[3] 2084[3] 6521[4] 8646[1] 8941[6] -1 401[8] 2050[15] 3017[3] 9097[5] -1 1099[9] 1854[8] 6618[2] 7180[1] 7490[8] -1 717[2] 786[12] 884[5] 1574[2] 7101[28] 7675[2] 7796[2] 8371[2] -1 1854[6] 6886[6] 6915[2] -1 -2  SUtility:251
1801[4] 3042[3] 9828[12] -1 1127[1] 1513[12] 4282[4] -1 1187[4] 1394[5] 5534[9] 9374[2] -1 4901[10] -1 -2  SUtility:66
1768[1] 4136[30] 7388[6] 7938[5] 8665[4] -1 1490[3] 3772[3] 4879[4] 8557[4] -1 4397[9] 6039[20] 7532[4] 8616[8] -1 269[24] 723[8] 3258[6] 4378[5] 6228[2] 9799[12] -1 7071[10] -1 -2  SUtility:168
538[5] 4897[1] 5483[4] -1 3022[1] -1 1860[14] 1962[2] 3232[6] 3721[4] -1 2861[2] 3238[2] 8118[4] -1 -2  SUtility:45
4632[15] 6934[4] 7372[3] 8039[15] 8885[16] 9654[25] -1 7866[5] 8481[3] 8982[9] 9778[1] -1 8102[1] 8280[5] -1 4297[5] 4447[1] 5550[1] 6612[10] -1 3218[8] 3503[3] -1 6379[1] 7774[5] 8797[10] -1 1177[9] 1829[8] 2122[2] -1 -2  SUtility:165
2436[2] 3322[20] 6445[10] 8370[4] -1 1006[1] 2155[3] 8906[5] 9279[3] -1 3392[14] 4928[2] 6489[1] 8094[1] -1 1591[8] -1 4819[2] -1 1387[2] 4650[2] 5550[3] -1 -2  SUtility:83
4909[2] 6811[10] -1 616[10] 1346[2] 6495[6] -1 5999[2] -1 6165[4] 6195[2] 7637[1] -1 7714[28] -1 4694[6] 5779[1] 8533[5] -1 52[4] 1145[6] -1 -2  SUtility:89
7864[15] 7958[5] -1 1207[8] 3163[5] 4549[8] 8779[24] -1 39[16] 3342[25] 8217[5] 8565[2] -1 1526[4] 2721[6] 4283[9] 8933[8] 9119[8] -1 767[2] 2050[12] 4913[20] 4952[10] -1 2504[12] 3693[6] 5278[3] 9979[2] -1 -2  SUtility:215
1038[6] 1698[5] 5384[10] 7012[5] -1 4670[15] 6440[6] -1 2979[6] 4751[3] -1 8120[2] 9755[2] -1 -2  SUtility:60
3680[16] 4737[5] 9461[2] -1 2681[5] 8788[18] -1 269[24] 4551[10] -1 930[2] 4767[2] 4848[2] 6174[10] 6462[4] 7960[2] -1 5292[16] 8900[2] -1 327[2] 6392[2] -1 8695[6] -1 4115[2] 8052[6] 8783[5] -1 1857[1] 4250[5] 7107[15] 7179[7] 9678[6] -1 4909[2] 6012[3] 6594[12] 7011[12] -1 1063[12] 6869[5] 8534[6] -1 2159[1] 3356[14] 4090[1] 4171[6] 4673[2] 5001[20] 5453[4] 5735[2] 8656[6] 9886[10] -1 6134[35] 9035[1] 9281[5] -1 2034[16] 9546[8] -1 1693[6] 7541[6] -1 1011[5] 5129[8] -1 1127[2] 2117[8] 5118[6] 8989[5] -1 -2  SUtility:406
76[10] 877[8] 2081[12] 5016[3] 5253[2] 6531[1] 9956[6] -1 201[25] 2808[5] 8356[2] -1 4294[3] 4900[2] 8052[2] -1 109[12] 2694[1] 4746[3] 6933[2] 7238[16] 8016[8] 9323[1] -1 -2  SUtility:124
4875[4] 7421[3] -1 964[2] 1047[9] 2054[2] 5794[8] 6543[4] 9195[2] -1 6768[4] 9611[4] -1 1337[2] 3272[12] -1 422[12] 2218[3] -1 8502[2] -1 -2  SUtility:73
2180[5] 3080[3] 7371[3] 7936[1] 8884[16] -1 6004[3] 8891[1] -1 1194[2] 4600[4] 8325[1] 8815[9] -1 1789[4] 2017[2] 2658[2] 5111[9] -1 -2  SUtility:65
1452[6] 4244[3] 4650[6] 4673[1] 6012[12] 8096[5] -1 6049[10] -1 3201[2] 3353[1] 5159[4] -1 1337[4] 1386[1] 3225[4] 6178[4] -1 1068[4] 5350[5] -1 1591[10] -1 2520[4] 6419[2] -1 2065[2] 2868[4] 6657[3] -1 1285[4] 1720[6] 2028[4] 2487[2] 3079[3] 4540[3] 8695[10] -1 112[4] 707[25] 1359[3] 3096[2] -1 -2  SUtility:163
532[8] 4574[2] -1 979[1] 2864[4] 5865[2] 6684[4] 6731[2] -1 3215[5] 7010[8] 7329[3] 8821[4] 9915[3] -1 3435[4] 4938[10] 8819[4] -1 1149[5] 2323[3] 9716[6] -1 -2  SUtility:78
391[1] 5713[4] 6436[25] -1 2211[10] 4730[5] 6698[4] 8026[8] 9547[1] -1 1401[2] 2065[4] 2577[5] 2681[3] 3706[4] 5395[7] 6741[8] 8788[12] -1 359[20] 883[2] 1338[15] 5783[2] 8093[5] 8356[1] 9477[4] -1 6564[10] 7107[9] 7179[14] 8773[8] 9678[6] -1 871[1] 1339[9] 1486[4] 1511[5] 3042[3] 5165[1] 6012[12] 6158[8] 7011[24] 8194[28] -1 1506[3] 2992[2] 3752[5] 5076[5] 5363[5] 5556[4] 7205[10] 7439[12] 8259[3] 9192[16] -1 646[3] 1693[6] 5478[6] 7410[4] 7541[6] -1 688[4] 1046[5] 1521[1] 1620[1] 1802[5] 4825[5] 7263[2] 9324[6] 9644[3] -1 -2  SUtility:416
509[5] 1369[1] 3418[5] 4090[4] 6336[9] 7292[15] 9901[6] -1 2287[4] 3652[1] 6260[35] 8684[8] -1 1537[2] 2407[8] 4160[16] 7423[10] 8967[5] 9918[6] -1 2800[4] 5303[3] 6344[12] -1 3453[3] 4908[2] 7745[5] -1 1246[3] 4778[2] 5242[4] 5253[3] -1 2007[3] 3232[4] 7653[8] 8372[6] 9377[10] -1 9583[1] -1 585[2] 1085[4] 1523[4] 2120[8] 2837[12] 3199[10] 5638[4] 5724[1] 6558[15] 7460[12] 7726[4] 8032[4] -1 -2  SUtility:293
2396[1] 5874[2] 7064[15] 9582[2] -1 2264[6] 9772[4] -1 365[4] 1656[2] 3880[5] 4423[2] 5052[2] 7672[4] -1 3706[1] 7703[8] -1 397[2] 3039[4] -1 1487[3] 2513[3] 4183[6] 8906[5] -1 109[8] 320[3] 3697[3] 3770[12] 3772[2] 5378[12] 8481[5] 8906[5] -1 134[3] 6221[2] -1 -2  SUtility:136
2782[4] 7644[4] -1 1517[4] 2621[3] 3061[4] 4280[10] 6746[2] 9221[1] 9581[1] -1 28[4] 4429[2] 9074[4] -1 4464[2] -1 2072[5] 2193[16] 6657[2] -1 -2  SUtility:68
5213[4] 9288[4] -1 284[10] 405[4] 827[5] 1435[6] 3788[6] 4322[4] -1 562[4] 1951[3] 7000[2] 7367[10] 8574[1] -1 519[8] 6025[2] 8681[4] 9843[6] -1 3718[2] 9889[2] -1 752[3] 1790[3] 4312[2] -1 360[6] 3372[8] 5022[6] 8355[28] 9070[8] -1 1577[5] 8485[2] 8814[2] -1 1859[1] 2260[1] 4812[10] 5765[1] 6752[2] -1 7612[8] 8335[4] -1 113[10] 1546[1] 6734[5] 8236[4] 8250[3] 8489[5] 9799[6] -1 -2  SUtility:221
7212[2] 8525[8] -1 3243[20] 7804[2] -1 2782[1] 3255[4] 8015[1] 9516[4] -1 1258[2] 1841[1] 4599[3] 7443[6] -1 -2  SUtility:54
601[10] 822[12] 1405[1] 1705[10] 5501[2] 8371[4] -1 1859[5] 3240[2] 6014[2] 6052[30] 6585[2] 7528[12] 7599[6] -1 117[4] 1013[2] 4870[4] 5576[3] 5659[2] 6884[2] 9081[6] 9911[6] -1 -2  SUtility:127
1022[6] 1152[1] 1432[5] 4306[5] 5030[3] 7944[10] 8107[4] -1 1099[6] 3526[9] 4115[4] 4472[3] 5141[5] 6131[4] -1 880[3] 909[27] 6123[8] 7459[6] -1 2920[28] 3920[6] 4012[4] 9152[24] 9521[1] 9654[25] -1 4440[9] 4857[10] 7172[8] 8547[5] 9995[2] -1 492[4] 1490[3] 3435[4] 8589[3] 9185[4] -1 99[5] 427[4] 3453[4] 3741[5] 4675[4] 9083[2] 9128[5] 9846[8] -1 1174[2] 2876[2] 5269[5] -1 356[6] 1716[6] 1724[4] 1725[9] 2082[5] 3497[4] 3958[2] 4023[3] 7148[9] 8749[12] -1 -2  SUtility:355
495[1] 4852[15] -1 4969[2] 8232[4] 9508[2] -1 7426[4] 9471[3] -1 4641[25] -1 2404[1] 2836[2] 4922[2] 5876[10] -1 1223[1] 1859[1] 2945[3] 9863[9] -1 -2  SUtility:85
52[5] 314[4] 8240[4] -1 3295[1] 5329[9] 9555[1] -1 1355[2] 4615[3] 6392[4] 7456[4] 9040[2] -1 5110[8] 7668[8] -1 1451[6] 3592[4] 3913[10] 4776[2] 6646[2] 7459[6] 8064[1] -1 163[2] 646[12] 1130[20] 3544[4] 4397[9] 5638[4] 5724[3] 7675[5] 8658[4] -1 -2  SUtility:149
2058[15] 3740[2] 4618[28] 7833[2] 9987[24] -1 1337[2] 1772[2] 1973[18] 2728[4] 4036[3] 4048[4] 4749[15] 5371[2] 6371[3] 6513[4] 7820[4] 9751[1] -1 1021[8] 2287[8] 3705[3] 4331[3] 4809[4] 5733[20] 6328[8] 7121[10] -1 367[2] 407[5] 2081[15] 3001[2] 3189[6] 3799[5] 4006[3] 8922[12] 9395[10] 9431[3] 9782[10] -1 1601[1] 8558[4] 8660[5] -1 171[10] 1069[6] 2102[1] 2594[1] 2649[3] 3767[15] 5375[4] 8523[5] 9431[1] -1 1943[6] 3337[8] 5088[4] 9402[4] 9761[4] 9940[2] -1 506[6] 1486[4] 4548[1] 4819[2] 7045[4] 7906[6] -1 327[3] 6162[8] 7109[6] 9654[5] 9657[10] -1 -2  SUtility:409
1056[2] 1196[3] 1640[4] -1 -2  SUtility:9
3298[6] 4423[1] 6524[4] 8497[6] -1 389[4] 1017[1] 3172[20] 5206[3] -1 8907[8] 9081[8] -1 1715[4] 7481[6] -1 -2  SUtility:71
1943[12] 3022[3] 3180[20] 4861[3] 4908[3] 9692[6] -1 1052[14] 3574[3] 5235[1] 5318[1] 5563[9] 7528[20] 9108[5] 9888[2] -1 5970[10] 6748[2] 7035[10] 7660[6] -1 1772[2] 5705[3] 6225[10] -1 2286[10] 5079[5] 8411[4] 8557[4] 9842[50] -1 6217[8] -1 992[6] 7001[12] -1 -2  SUtility:244
2513[4] 2654[10] -1 688[5] 3414[10] 6795[2] 9929[3] -1 625[2] 3388[10] 6655[3] 7928[6] -1 176[6] 3558[10] 5187[1] 9257[8] -1 1249[5] 3711[3] 4375[1] 8404[3] -1 3721[1] 5153[1] 5712[5] 6412[1] 6531[3] -1 -2  SUtility:103
124[3] 2182[6] 9654[20] -1 4969[5] 8232[6] 9508[3] -1 2073[4] 2632[2] 3674[5] -1 2404[2] -1 357[3] 539[3] 4421[3] 9605[5] -1 685[5] 2650[5] 3846[1] 3920[3] 4548[1] 6081[1] -1 3491[20] 4375[4] 7946[5] 8008[12] 9900[4] -1 -2  SUtility:131
2908[10] 7036[6] 9195[3] -1 3537[10] 4382[9] 7491[2] 9107[1] -1 1376[4] 1569[4] 3080[4] 3136[2] 5068[6] 8084[4] -1 87[12] 3839[6] 6620[25] -1 910[8] 2404[5] 6211[5] -1 261[20] 5528[2] 6617[6] -1 -2  SUtility:154
941[3] 6850[2] -1 316[12] 5687[3] 9116[4] -1 920[3] 2211[10] 2880[20] 2934[6] 3063[1] 4664[10] 5264[4] -1 226[4] 924[10] 2582[1] 4041[4] 4801[4] 6146[5] -1 -2  SUtility:106
2645[8] 5042[3] 6957[4] -1 6159[1] 6996[2] -1 2808[1] -1 1592[5] 7519[8] 9693[6] -1 559[6] 777[2] 2498[4] 2756[10] 4424[15] -1 1063[6] 6869[5] 8534[6] -1 2429[24] 7833[6] -1 784[12] 989[16] 1880[3] 2434[4] 3583[4] 5102[5] 6512[2] 8922[20] -1 -2  SUtility:188
1[8] 45[3] 365[1] 3809[12] -1 2095[4] 6714[4] 8037[10] -1 68[3] 5111[15] 5375[8] -1 3997[10] 4166[20] 6150[12] 6603[27] 7017[3] 8932[4] -1 1327[2] -1 -2  SUtility:146
5945[3] 7485[2] -1 419[6] 1720[12] 5944[4] 7517[1] -1 1466[5] 5500[4] 6725[4] 9152[6] -1 -2  SUtility:47
1246[3] 4778[4] 7516[1] 8585[1] 9828[12] -1 467[6] 538[4] 9943[4] -1 1874[5] 4950[4] 5758[8] 8685[4] -1 -2  SUtility:56
1523[5] 2441[16] 7113[3] 8457[2] -1 7250[10] 9507[5] 9533[10] 9614[2] -1 7[1] -1 4953[1] 8361[10] -1 3454[5] 9044[1] 9915[4] -1 187[4] 505[1] 4429[5] 4969[3] -1 6173[12] 9797[3] -1 1944[2] 2979[2] 7443[3] 9066[2] -1 4323[10] 4475[1] 4636[3] 4769[15] 5025[1] 5414[3] 7169[15] 8056[3] -1 -2  SUtility:163
2073[10] 2632[5] 3674[1] -1 1563[8] 3278[2] 5751[2] 8259[9] -1 1289[1] 3491[4] 4375[2] 5618[1] 7946[3] 9900[4] -1 2236[10] 5885[3] 7323[8] 8919[10] -1 3691[5] 5783[1] 6150[12] -1 1173[5] 2674[5] 5252[5] 6373[3] 7583[8] -1 1959[8] 3522[2] 6662[2] -1 -2  SUtility:139
1145[6] 5847[8] 6840[1] 8591[9] 9051[3] -1 5585[5] -1 4142[1] 6724[2] -1 5029[21] -1 -2  SUtility:56
3366[5] 3571[8] 6373[5] 6861[5] 8126[1] 8932[12] -1 2712[10] 3170[12] 6377[10] -1 3920[15] 5300[4] 8491[4] -1 -2  SUtility:91
4157[16] 5879[5] -1 3058[4] 3622[1] 4499[2] 5396[5] 5864[4] 6270[10] 6616[10] 7789[3] -1 2025[4] 3812[4] 3985[9] 6687[1] 7188[9] -1 -2  SUtility:87
1943[6] 2950[3] 5612[3] 7250[2] 8107[1] 8962[20] -1 1075[5] 1857[1] 2761[8] 4250[1] 7034[9] 8261[3] -1 2003[5] 4453[8] 5930[2] -1 54[5] 866[1] 2396[4] 4287[6] 5236[30] 8485[1] 9044[2] -1 3439[2] 3674[1] 4804[6] 7978[10] 8024[6] -1 4701[1] 4955[3] 5066[10] 7528[8] 7612[4] 8322[2] 8909[4] 8960[5] -1 -2  SUtility:188
3896[7] 5252[1] 6421[15] 6447[10] -1 61[5] 4897[3] 6326[2] -1 1260[4] 3430[5] 5638[3] -1 731[4] 4217[4] 4664[2] 4790[12] 7518[4] 9112[12] -1 -2  SUtility:93
606[1] 1307[3] 2074[4] 3677[1] 6328[6] 6872[3] 9030[8] 9161[3] -1 140[2] 1557[1] 3366[4] 4522[4] 5787[5] -1 -2  SUtility:45
5261[4] 8822[9] 9218[4] 9481[20] -1 261[25] 663[4] 1258[3] 2433[5] 2477[5] 3519[3] -1 2475[2] 4897[3] -1 -2  SUtility:87
127[1] 8697[3] -1 1312[3] 2536[2] -1 1474[4] 4289[5] 6209[20] -1 42[5] 2049[1] 2871[3] 3117[6] 3857[4] 7950[4] 8316[27] 8944[4] -1 2585[3] 3554[1] 3718[1] 4408[5] 5571[5] 7600[5] 7822[12] 9518[8] -1 1339[9] 9298[15] -1 4581[4] 5028[4] 7745[4] 8309[15] -1 -2  SUtility:183
1189[2] 2819[5] 3122[1] 4126[1] 7760[5] 9109[2] 9990[2] -1 8778[1] -1 -2  SUtility:19
2155[3] 3847[20] 7872[4] 9461[2] 9591[8] -1 950[6] 1801[1] 2276[35] 2675[2] 7720[6] 7826[8] -1 2210[3] 9585[2] -1 2154[3] 7866[1] -1 192[2] 6293[1] 8153[12] 8304[1] 8760[8] 9940[2] -1 1655[1] 3878[3] 8688[10] 9118[4] -1 2072[1] 4507[1] 7651[3] 8145[8] 9692[2] 9946[4] -1 -2  SUtility:167
1127[4] 7375[10] 9508[1] -1 6392[2] 8375[3] -1 1031[8] 6412[4] 7788[4] -1 -2  SUtility:36
2344[10] 3064[4] 6782[4] 7205[10] 9604[8] -1 2270[1] 3309[4] 7138[10] 8022[5] 9604[8] -1 2146[15] 6040[3] 7808[3] 9317[2] -1 1187[4] 1789[5] 7289[3] -1 408[2] 6126[8] -1 6540[3] 8504[2] 9264[2] -1 -2  SUtility:116
6559[8] 7376[4] 9507[5] 9533[2] 9614[4] -1 1[2] 4953[2] 8361[2] -1 187[2] 505[4] 4429[5] 4969[4] -1 627[10] -1 827[4] 2415[4] 5608[4] 9883[2] -1 -2  SUtility:68
1202[21] 2645[8] 4682[5] 5381[16] 6641[40] -1 272[4] 784[9] 1695[12] 3878[5] -1 -2  SUtility:120
568[9] 1783[4] 5561[2] 6941[2] -1 0[3] 1400[2] 2429[6] 5762[2] 6572[4] 7724[4] 8671[24] -1 163[4] 1846[15] 2353[5] 2452[5] 3006[3] 4530[1] 5563[3] 6039[30] 6822[4] 7801[10] 8704[4] 9910[21] -1 623[4] 758[1] 1285[6] 2636[8] 3900[5] 4622[6] 5429[12] 7524[3] 9710[12] -1 559[6] 2756[2] 6859[10] 7831[4] -1 28[8] 893[5] 2218[3] 5934[8] 6467[4] 6743[1] 8326[3] -1 2616[9] 6527[3] 6761[6] 8473[4] -1 -2  SUtility:300
583[2] 4965[2] 7013[2] -1 3366[2] 4966[1] 7472[8] 7902[6] -1 2779[15] 2819[2] 4938[8] -1 6011[2] 6336[3] 7974[10] -1 2429[6] 5941[8] 9257[4] -1 765[10] 4256[2] -1 474[18] 2426[4] 3812[6] 4537[30] 7401[9] -1 -2  SUtility:160
5253[2] 8605[4] -1 646[3] 1738[4] 4569[4] -1 3359[3] 9477[8] -1 1014[2] 7637[2] -1 7246[4] 9726[3] -1 7744[2] 8249[3] 9395[10] -1 2335[3] 7545[4] -1 -2  SUtility:61
5225[4] 5875[15] 6195[2] 7446[4] 8260[9] -1 3600[5] 8032[2] -1 1898[25] 4289[3] 9687[3] -1 1592[3] 3808[4] 9961[3] -1 52[5] 2423[6] 5915[1] 7223[1] -1 7642[35] -1 -2  SUtility:130
1490[15] 3812[8] 4892[16] 8039[9] -1 671[1] 1706[4] 2077[1] 3053[4] 4819[2] 6018[1] -1 322[5] 930[4] 1617[1] 9245[1] -1 1121[3] 1523[2] 1554[3] 3409[2] 3740[2] 5086[4] 7375[4] 7765[5] 8322[6] 8706[6] -1 286[5] 443[10] 1759[4] 1880[3] 3554[3] 4176[21] 8289[2] -1 1198[10] 1536[1] 3292[10] 7710[3] 7950[4] 8249[12] 9068[4] -1 530[10] 964[4] 1136[3] 3249[2] -1 -2  SUtility:220
1337[8] 1386[3] 3225[5] 6178[5] -1 2065[2] 2868[4] 6657[1] -1 145[3] 707[20] 1359[1] 6258[8] -1 1542[2] 1693[2] 2017[5] 7170[2] 7774[20] 9626[2] -1 270[4] 1234[3] 5551[4] 6529[4] 7456[8] 8228[1] 9711[3] -1 506[24] 1127[2] 1496[2] 2774[16] 4054[2] 4885[6] 6315[4] -1 1327[1] 2742[1] 6613[20] -1 3026[5] 3064[6] 5761[3] 7469[4] 7545[3] 8901[2] 9604[6] -1 5243[5] 8015[5] 9132[2] -1 -2  SUtility:239
1187[6] 2700[6] 9939[6] -1 2888[6] 6015[25] 9922[5] -1 7[3] 3372[8] 5035[10] 9548[1] 9598[5] -1 3402[3] 8504[1] 8595[6] -1 177[16] 842[5] 7534[10] -1 -2  SUtility:122
2695[8] 5254[4] 5533[4] -1 150[8] 2622[1] 4742[20] 5280[8] 8812[15] 8851[2] -1 2081[3] 4006[1] 8693[5] 8732[2] 9431[4] 9782[8] -1 259[12] 1876[5] 5471[5] 5958[2] 6446[16] 6657[3] 7864[12] -1 2258[4] 3311[2] 4765[2] 4983[5] 5029[21] 5621[4] 6718[4] 8075[6] 9214[4] -1 2438[6] 3229[4] 3629[5] 4190[4] 4280[10] 9015[1] 9668[3] 9972[8] -1 113[25] 2322[5] 2516[1] 4693[4] 5667[24] -1 3503[9] 3907[2] 6225[4] 6594[18] -1 -2  SUtility:333
1470[4] 3411[3] 6301[5] 6555[6] -1 1517[5] 2621[1] 6746[3] 9221[2] 9581[5] -1 2733[2] 8356[4] -1 2016[6] 2154[1] 4871[4] 7764[2] -1 1146[5] 2684[1] 2748[5] 4329[2] 6134[28] 6685[5] 6944[5] 7287[3] 7786[3] 9074[5] -1 1801[1] 2622[2] 2761[10] 4855[2] 6422[4] 6679[2] 7080[2] 9064[10] -1 2196[1] 2457[6] 3146[2] 7900[2] 8091[4] -1 127[4] 905[8] 1366[8] 2050[6] 8697[6] -1 170[3] -1 33[2] 1185[5] 1221[8] 2871[2] 3395[10] 4494[9] 5646[1] 9239[2] 9471[4] 9954[15] -1 -2  SUtility:256
1207[4] 3340[8] 8605[10] -1 2439[14] 2636[16] 5584[4] 7172[40] -1 189[2] 2072[1] 4163[3] 5111[15] 8458[12] 9313[12] -1 5132[4] 6232[5] -1 -2  SUtility:150
397[4] 4731[1] 7719[4] -1 727[9] 5435[5] -1 912[10] 7642[28] -1 3865[15] 4486[10] -1 -2  SUtility:86
34[3] 3789[2] 6545[15] 6858[6] 9848[2] -1 496[4] 5461[5] 6199[2] -1 548[4] 3935[4] 5206[1] 5959[2] 8827[3] -1 2702[12] 6085[2] 6895[6] 7868[2] 8657[6] 9508[3] -1 646[12] 3137[12] 5704[24] -1 2914[1] 7805[5] -1 2926[12] 7849[6] 7984[1] 9667[5] -1 -2  SUtility:162
7250[10] -1 3130[1] 5724[5] 9114[4] -1 660[5] 2154[1] 3980[2] 5153[4] 6200[4] 8500[1] 9461[2] -1 1957[6] 3443[4] 7947[5] 8283[4] 8954[8] -1 1183[10] 2101[5] -1 127[5] 3207[4] 3342[25] -1 367[8] 522[2] 3001[1] 7267[8] -1 1335[25] 7733[3] -1 -2  SUtility:162
1067[4] 6079[5] 8934[1] -1 1840[2] 3355[1] 3426[8] 5266[9] 5638[5] 7441[4] 7478[5] 9461[5] -1 1541[5] 1600[2] 3673[3] 4469[8] 5026[6] 6162[4] 8221[4] -1 1314[4] 7271[12] 7277[2] 7712[3] 8449[9] -1 259[8] 952[1] -1 54[2] 2039[4] 2396[2] 4825[4] 4980[36] 6447[2] 8075[6] 9044[3] -1 1164[4] 1509[2] 1952[15] 8135[8] 8829[4] -1 390[4] 440[1] 2123[4] 4338[6] 5863[6] 5951[3] 7114[5] 7958[4] -1 -2  SUtility:245
2546[3] 2870[3] 8740[4] 9818[2] -1 492[2] 3490[1] 6297[6] 6596[18] -1 5387[24] 5560[3] 6826[5] 7282[3] -1 2077[2] 3249[4] 9069[12] 9906[2] -1 1623[5] 3279[2] 3517[1] 5034[2] -1 2928[9] 5343[1] 6082[4] -1 960[2] 3287[4] 7534[8] 7604[12] 9340[4] -1 3654[6] 9195[2] -1 -2  SUtility:156
1801[3] 2086[3] 7695[6] -1 3790[4] 5180[2] 5436[2] 7029[2] 8303[3] 9915[4] -1 2105[4] 2772[5] 4543[20] 7850[4] -1 842[1] 1304[3] 2573[4] 4114[16] 4616[2] 5903[2] 7402[2] 8427[4] -1 3732[8] 5864[4] 6973[3] 7752[8] -1 1130[16] 2023[1] 2975[4] 5338[5] 7726[5] -1 646[3] 1513[12] 1599[3] 2769[12] 4591[4] 7764[3] 9852[5] -1 2888[6] 3079[4] 3900[1] 6818[10] 9060[2] 9333[4] -1 -2  SUtility:219
2678[2] 3489[3] 7536[1] -1 142[4] 3080[5] 3713[5] 6070[4] -1 1957[4] 3443[2] 8283[3] 8954[8] -1 367[10] 3001[1] -1 1508[8] 3578[15] 8643[3] -1 -2  SUtility:78
3616[2] 6562[25] 6916[3] 7443[15] -1 4758[6] 7316[3] 7367[4] 8779[40] -1 835[20] 2924[3] 4442[15] 9790[2] -1 6823[2] 9838[1] -1 1791[4] 5424[10] 6292[2] -1 -2  SUtility:157
559[2] 2756[4] 4366[5] 4463[5] 7507[12] -1 1335[15] 1930[9] 4041[3] 6385[6] 7733[6] -1 1491[4] 9314[16] -1 500[3] 3097[4] 4963[1] 6037[3] -1 139[20] 336[10] 604[12] 1788[2] 2170[4] 2280[10] 2662[2] 4565[1] 5535[4] 6367[16] 8603[5] -1 341[6] 1107[6] 4152[5] 4728[4] 9524[2] -1 1225[6] 1962[10] 2077[4] 4587[5] 7189[5] -1 2135[3] 8808[15] 9305[4] 9581[3] -1 485[1] 1150[4] 4474[5] 5122[20] 5835[1] 6784[4] 7065[1] 7138[10] 8760[2] 9409[2] 9764[5] -1 -2  SUtility:317
827[2] 1435[10] 3788[12] -1 1011[5] 5129[6] -1 519[2] 1394[4] 2044[3] 3354[1] 6025[3] 8681[5] 8714[2] 9843[12] -1 2641[2] 3621[15] 3781[2] 4310[20] 7507[16] 7713[5] 8894[8] -1 752[1] 1715[4] 3204[4] 6284[5] 6655[1] 7905[4] -1 3093[6] 7754[2] -1 2260[2] 6752[2] -1 -2  SUtility:166
45[2] 1312[5] 2981[5] 5439[4] 7864[9] 7958[4] -1 2041[2] 3342[25] 6559[8] 7025[4] -1 1973[30] 2276[21] 2695[8] 7495[2] 9740[3] 9809[5] -1 226[2] 2889[3] 8517[5] -1 1526[1] 1957[6] 2629[15] 2721[2] 3058[2] 4283[6] 6690[4] 8933[2] 9119[10] -1 872[2] 1362[2] 4190[4] 4913[25] 9115[1] -1 4236[4] 7863[2] -1 2629[6] 7708[5] 8823[20] -1 1323[2] 2504[9] 3693[8] 3697[4] 5278[5] 9296[8] 9979[8] -1 131[4] 390[1] 1112[10] 1408[20] 8234[1] 8556[12] -1 -2  SUtility:358
236[2] 1148[2] 8082[12] 8217[2] -1 941[5] 1612[8] 2645[8] 4444[24] 4601[6] 5218[35] 5944[3] 6850[1] 8557[1] -1 1258[2] 4245[6] 6138[2] 8231[2] 9119[4] 9739[5] -1 457[10] 920[1] 3063[3] 3545[1] 4123[2] 7093[5] 8440[25] -1 240[3] 3994[16] 4098[6] 4469[20] 8221[16] 9515[4] -1 1704[4] 4240[6] 5486[4] 6524[3] 7507[4] 9715[3] -1 506[6] 2257[5] 2502[1] 4764[1] 6315[8] -1 1[2] 3143[3] 6975[2] 7805[4] 8373[2] -1 10[9] 27[2] 4491[3] 5253[2] 6620[25] 7167[8] 7387[5] 8001[4] 8118[4] 8353[4] 9854[1] -1 -2  SUtility:367
1552[5] 3880[1] 3986[2] 5292[4] 9321[2] -1 1403[10] 1542[6] 2073[8] 3851[2] 7265[1] 9574[30] -1 538[3] 4554[5] 4897[3] 5483[1] 5775[4] 7000[1] -1 69[30] 2445[10] 3463[4] 3767[3] 7807[15] 8107[1] -1 614[7] 749[4] 4343[8] 7816[6] 9165[2] -1 1490[3] 2819[5] 5631[4] -1 1423[10] 3857[10] 3991[16] 4865[4] 6372[5] 7102[2] 7364[12] 8252[5] -1 1720[3] 4632[9] 8189[8] 8237[2] 8618[4] -1 3276[1] 4336[5] 5503[1] 5854[1] 8017[2] -1 -2  SUtility:290
1486[4] 3042[4] -1 1603[40] 2782[5] 4121[3] 4704[2] 6639[1] -1 7259[2] -1 401[32] 818[4] 2239[12] 2452[2] -1 -2  SUtility:111
2077[3] 2769[24] 4348[5] 4519[5] 6539[5] 6741[4] 7714[7] 8549[16] 8625[2] -1 767[4] 2180[3] 3695[3] 5081[2] 5915[3] 9657[8] -1 1655[5] 3878[1] 4726[5] 5970[8] 6018[5] 6268[1] 7176[24] 7524[3] 7642[35] 8688[10] 9118[1] 9622[3] -1 150[2] 1725[6] 2105[4] 2652[16] 3089[6] 3827[3] 9794[2] -1 2409[2] 2860[3] 5035[6] 5596[5] 5850[4] 7305[10] 8132[9] -1 3113[8] 3403[2] 6651[6] 7101[35] 8117[1] -1 1764[5] 3826[10] 8666[5] 9116[10] -1 413[12] 685[2] 1619[16] 6390[2] 8625[1] -1 -2  SUtility:388
1494[1] 3455[5] 5386[6] 5826[10] 6147[8] 6164[1] 6195[2] 6279[2] 6558[12] 6780[16] 6845[3] 9436[1] 9521[1] -1 3063[1] 3700[5] 5143[2] 5556[4] 9692[2] 9956[12] -1 3584[1] 4549[6] 4804[6] 5945[5] 8173[2] -1 852[4] 1986[4] 2292[6] 2671[9] 3240[8] 3939[24] 4922[4] 5128[5] 5570[21] 6513[2] 7715[20] 9042[6] -1 1831[4] 1944[3] 2053[8] 2119[1] 4076[6] 9543[10] 9604[10] -1 1123[4] 2903[4] 2918[12] 4179[1] 5925[5] 6264[24] 8037[8] 8752[4] 9231[4] -1 84[3] 2895[9] 6906[5] -1 -2  SUtility:352
551[4] 4355[2] 6032[6] -1 2378[2] 3420[3] 5758[4] -1 2082[1] 4144[2] -1 48[2] 455[3] 2541[2] 3986[1] 4440[9] 7096[1] 8234[5] -1 192[1] 8153[15] 8304[5] 9940[3] -1 643[6] 8782[9] -1 9266[4] -1 1226[16] 4323[10] 9261[5] -1 -2  SUtility:121
17[12] 8617[4] 8783[1] 9945[2] -1 1861[3] 3467[20] 7107[6] 7720[8] -1 2210[1] 4314[12] 7180[1] 9585[1] -1 2287[8] 5290[6] 5694[6] -1 26[6] 1181[2] 3331[2] 4265[4] 8413[2] -1 -2  SUtility:107
2049[4] 5366[4] 5607[6] 5785[8] 6195[2] 8015[5] -1 950[3] 1084[10] 1536[2] 2276[28] 2489[8] 3295[5] 3574[1] 4842[8] 7705[3] 8171[4] 9716[8] -1 3543[3] 5800[15] 9238[8] -1 2058[10] 2206[2] 3360[6] 5451[3] 6998[2] 7100[1] 9552[35] -1 624[1] 1666[4] 2998[2] 7115[5] 8355[35] 9556[10] -1 1000[6] 1186[2] 1962[2] 2323[2] 5546[2] 8721[3] 9639[2] -1 2601[4] 4553[5] 7093[5] 7289[6] 9884[10] -1 3827[15] 4419[18] 5929[6] 7409[5] 9794[4] -1 3056[12] 3457[3] -1 656[8] 1174[4] 2876[2] 2977[6] 2981[2] 3718[3] 5200[1] 5269[1] 5608[3] 7048[3] 7953[5] 8137[4] 8419[2] -1 281[5] 1490[9] 3554[3] 3827[9] 5570[28] 6718[3] 6780[16] 7693[4] -1 451[16] 1841[1] 2738[10] 2827[10] 4911[4] 5400[5] 5499[3] 7404[2] 7991[1] 8856[1] 9909[2] 9946[3] -1 -2  SUtility:542
4191[20] 5107[24] -1 2769[18] 4311[2] 6740[30] 7714[21] 8071[15] 8135[4] -1 6746[5] 9802[3] -1 8053[3] 9512[2] -1 2318[5] 4969[3] 7661[8] 7696[12] -1 211[2] 1176[5] 1943[30] 8142[4] 8327[6] 9568[4] -1 1314[2] 5907[4] 7271[3] 7712[5] -1 6248[3] 6586[4] 7606[2] -1 1927[3] -1 -2  SUtility:252
2181[12] 9082[6] -1 125[5] 3778[2] 4971[5] 7388[8] -1 3008[1] 4262[10] 4336[2] 7975[2] -1 90[4] 666[9] 5862[2] -1 -2  SUtility:68
6247[5] 6750[3] 7797[3] -1 4954[12] 5451[5] -1 91[5] 3039[1] 4084[1] 4476[2] 5199[1] 7593[2] 9313[3] -1 5881[4] 5997[4] -1 -2  SUtility:51
4162[1] 4997[4] 7867[8] 9363[8] -1 847[12] 9054[1] -1 6671[5] 9204[20] -1 6524[1] 6859[4] 9693[2] -1 2771[6] -1 -2  SUtility:72
421[8] 1209[6] 1312[5] 2434[6] 2701[2] 5808[1] -1 959[10] 1084[4] 1536[5] 3574[1] 3972[5] 5402[2] 8171[2] -1 263[6] 611[6] 1539[8] 3457[3] 3491[12] 7138[8] -1 2[3] 1333[3] 2982[4] 3609[8] 4426[2] 5013[3] 7642[14] 8015[3] 8685[5] -1 859[16] 3592[2] 3804[3] 8152[4] 9175[5] -1 780[8] 896[6] 1800[4] 2093[4] 2608[3] 3526[15] 3865[9] 4857[2] 6705[8] 7171[4] 7365[4] 8364[10] 9060[2] 9300[8] -1 771[4] 1229[5] 1703[20] 2622[1] 3602[1] 7423[25] 9189[1] -1 -2  SUtility:319
5386[4] 6594[6] 6899[2] 9272[7] -1 2900[2] 5581[3] 9399[3] 9620[20] -1 5544[1] 9313[6] -1 1010[4] 1337[2] 1973[18] 4749[12] 5371[3] 6513[4] 6973[1] 7138[2] -1 913[5] 2914[2] 3741[4] 5111[6] 6429[4] 9819[4] -1 1360[8] 7180[1] -1 -2  SUtility:134
2441[8] 7113[4] -1 7[5] 78[1] 1797[2] 2695[10] 4975[6] 5254[8] 5533[3] -1 6[3] 648[5] 1021[8] 2641[3] 5486[2] 5842[3] 6512[2] 7125[8] 8666[3] 8749[12] 8969[3] -1 1161[8] 2197[5] 3454[4] 6604[20] 8314[6] -1 6173[6] 9797[3] -1 246[4] 513[15] 2934[3] 3167[8] 7314[14] 8494[2] -1 611[3] 1944[1] 2979[6] 3443[2] 3709[3] 6488[1] 7443[15] 9066[8] -1 -2  SUtility:236
1510[4] 3768[1] 9059[4] 9863[12] -1 7265[3] -1 1387[4] 6879[4] 7936[5] -1 2771[2] 4963[2] -1 7309[1] 9461[1] -1 5216[9] 7379[5] 9446[4] -1 1962[2] 4587[3] -1 7269[3] 8096[4] -1 -2  SUtility:73
2406[2] 4047[9] 8586[36] -1 5549[5] 5563[12] 9058[4] 9667[5] -1 1674[6] 7744[2] 7905[5] -1 90[2] 666[9] 5862[5] 6604[12] -1 246[4] 513[3] 2934[15] 3167[10] 7314[14] 8494[10] 8574[3] 9777[4] -1 -2  SUtility:177
753[6] -1 3275[2] 3752[1] 9947[8] -1 3029[6] 4664[4] 6547[1] 8390[8] -1 2154[1] 9723[12] -1 -2  SUtility:49
2172[5] 3998[2] 8736[3] 9461[4] 9608[4] -1 864[6] 1021[6] 1490[12] 1563[6] 3278[8] 4758[2] 5540[3] 5751[5] 7752[8] 7936[2] 8259[6] -1 921[2] 1080[12] 1289[1] 4336[1] 5618[1] 8056[3] -1 434[4] 2236[2] 3567[10] 4123[2] 4567[5] 5885[1] 6057[1] 6238[3] 7176[12] 7323[8] 7420[3] 7495[4] 8696[5] 8919[6] -1 3691[1] 4956[4] 5783[3] 6150[6] 7161[2] 9249[6] -1 44[3] 709[2] 2120[2] 2808[1] 5271[10] -1 767[4] 873[10] 4310[20] -1 1959[6] 2888[2] 6447[4] 8279[4] -1 -2  SUtility:258
3878[2] 5883[8] -1 1905[4] 5418[4] 5880[6] 9265[1] -1 7811[4] 9431[2] -1 1452[4] 4244[15] 4650[6] 4673[5] 6012[9] 8096[4] -1 -2  SUtility:74
263[8] 1471[9] 3042[5] 5552[6] 7410[3] -1 913[4] 2036[15] 3216[10] 3265[4] 3616[4] 7343[1] -1 505[5] 1338[12] 3788[12] 5446[1] 6018[1] -1 427[1] 4665[1] 4905[2] -1 5556[8] 5833[2] 6808[5] -1 1417[4] 3876[10] 4145[12] 5162[8] 6228[4] 7975[2] 9103[5] -1 2101[4] 3428[2] 9128[4] -1 -2  SUtility:174
10[6] 617[3] -1 2949[18] 4802[3] 4922[2] 5422[2] 7375[4] -1 1352[2] 1494[4] -1 4688[2] 8759[2] -1 1640[6] 6816[6] 7876[2] 7995[12] 8119[2] 9397[3] 9735[4] -1 -2  SUtility:83
541[5] 1323[2] 3122[4] 3697[1] 9296[4] -1 275[18] 9818[2] -1 165[2] 1208[5] 3920[15] -1 964[3] 1742[1] 2822[2] 3799[2] 8042[2] -1 3609[2] 4087[2] -1 1536[2] 3353[2] 8854[1] 9061[3] 9887[3] -1 -2  SUtility:83
353[4] 1115[12] 1879[5] 3248[4] 6481[6] 7976[8] -1 529[16] 1580[10] 6605[3] 9825[8] -1 6165[1] 9708[4] -1 646[6] 3137[24] -1 163[3] 1185[3] 1220[4] 2540[4] 4494[3] 5646[3] 7593[6] 9593[1] -1 4839[2] 7478[4] 7838[4] -1 2031[1] 2881[6] 6488[2] 7336[4] 9790[3] -1 -2  SUtility:164
127[3] 9131[10] -1 76[6] 663[4] 956[3] 2154[4] 2927[5] 5561[8] 5774[20] 6507[18] 6973[1] -1 923[4] 2541[6] 4304[4] -1 4261[4] 8212[2] -1 -2  SUtility:102
3608[2] 5892[30] 9317[3] -1 1767[2] 2991[1] 6225[10] -1 1017[2] 5082[4] 5672[3] -1 2050[15] 2625[1] -1 1289[3] 2719[3] 8762[2] -1 4415[2] 5317[2] 7346[3] -1 -2  SUtility:88
150[10] 176[12] 268[14] 690[4] 7863[6] -1 4632[9] 6934[1] 8885[8] -1 7405[6] -1 2580[6] 3543[4] 5800[15] -1 721[8] 6130[2] 7856[5] 8998[5] -1 9521[1] -1 3741[1] 5679[3] -1 3950[4] 9008[5] -1 -2  SUtility:129
61[5] 285[4] 663[1] 9060[8] -1 5881[4] 5959[4] -1 7388[4] -1 391[1] 1620[4] 2244[8] 3037[3] 6128[2] 6582[2] 6984[8] 8923[5] -1 1624[2] 2177[2] 5030[1] 8036[12] 9264[2] -1 91[5] 893[1] 1794[16] 3558[10] 3692[1] 4675[1] 5712[3] 6661[5] 6893[8] 7635[3] -1 1490[6] 5126[2] -1 496[4] 1265[1] 1698[3] 2767[5] 4569[5] 5024[10] 5032[8] 5623[2] 8823[8] -1 -2  SUtility:189
539[4] 1173[1] 1892[3] 2375[12] 6081[3] 8269[3] -1 6134[28] 8807[2] 9281[4] -1 2323[2] 6376[6] -1 3553[36] 4314[6] 5431[2] 6421[9] -1 -2  SUtility:121
8544[1] -1 1355[4] 1964[4] 4349[3] 4519[2] 5161[12] 6245[3] 6847[6] 8792[8] -1 2040[4] -1 1323[4] 3697[5] 9296[8] -1 201[25] 2072[1] 8921[1] -1 1782[1] 5600[5] 8693[2] -1 -2  SUtility:99
6822[3] 9276[5] -1 3721[5] 5153[2] 5712[5] 6412[1] 6531[4] -1 1017[1] 1603[50] 2861[5] 3094[3] -1 -2  SUtility:84
3613[1] 6734[2] 6751[4] 9671[15] -1 467[8] 2857[5] 3228[3] 6080[24] -1 2547[3] 2746[1] 9139[4] -1 7456[8] 8257[3] -1 3935[4] 5959[2] -1 238[1] 260[8] 3741[5] 4099[8] 6012[6] -1 4512[15] 4643[2] 6767[2] 7621[8] 9000[3] 9281[3] -1 -2  SUtility:148
4637[12] 5128[3] 7098[2] 8494[2] -1 959[10] 9994[2] -1 -2  SUtility:31
775[4] 1088[2] 2082[5] 2236[4] 5684[8] 9692[4] -1 1387[2] 2181[8] 7388[8] 9082[6] -1 125[2] 440[4] 2735[4] 3778[1] 4971[3] 7300[3] 7388[10] -1 2343[20] 3201[3] 3480[6] 3952[8] 8595[2] -1 829[3] 4039[6] 4242[2] 5030[4] 9261[3] -1 90[3] 666[12] 5862[1] 6162[6] 7479[2] -1 -2  SUtility:159
4906[4] 7636[8] -1 52[3] 314[2] 8240[8] -1 390[1] 1355[2] 6392[1] -1 4773[3] -1 1451[2] 3592[4] 4776[2] -1 5724[1] 7675[4] -1 -2  SUtility:45
1052[35] 3574[1] 5235[3] 5318[2] 7528[16] 9108[4] -1 720[3] 5311[4] 9153[4] -1 2898[2] 3522[6] 3748[3] 4161[5] -1 2341[4] 2443[1] 4637[20] 9071[3] 9847[5] -1 1682[25] 5563[3] 7834[2] 8694[6] 9333[1] -1 6599[8] -1 -2  SUtility:166
852[5] 2292[2] 2719[15] 4922[4] 6176[5] 6232[3] 7612[10] 7811[1] 8330[9] -1 242[2] 2440[5] 6649[2] 9170[25] -1 2918[12] 4123[4] 5631[2] 5748[2] 7938[4] 8037[4] 8752[2] -1 52[5] 3424[4] 6582[1] -1 870[4] 2435[1] 3291[10] 3561[5] 5899[2] 6976[2] 7476[5] 8367[2] 8808[9] -1 2017[1] 8665[1] -1 5247[2] 6570[4] -1 3329[16] 9777[4] -1 6991[5] -1 -2  SUtility:201
101[2] 647[3] 6698[5] 6722[3] -1 177[8] 1356[4] 1864[2] 2007[6] -1 727[15] 5998[6] 8335[4] 8823[16] -1 1418[15] 1806[5] 2703[8] 3826[10] 8222[4] -1 2040[6] -1 1450[4] 7864[9] 9493[1] -1 -2  SUtility:136
681[8] 5477[5] 9375[3] -1 496[2] 945[1] 5461[3] 5872[8] 6199[1] -1 3935[5] 5959[5] -1 198[3] 1175[10] 3927[6] 5561[4] 5817[2] 7851[4] -1 5704[30] 7138[2] -1 -2  SUtility:102
1341[5] 1387[3] 4982[2] -1 1025[5] 1251[9] 1746[4] 5596[2] 8446[12] 9778[4] -1 3060[9] 7265[4] -1 1255[16] 8595[2] 9766[9] -1 1724[10] 1742[5] 3915[3] 8137[2] -1 531[4] 7484[12] 7834[2] -1 -2  SUtility:124
2457[12] 6594[30] 8467[6] -1 5470[3] 6690[3] -1 -2  SUtility:54
1866[10] 3717[10] -1 2086[2] 4469[8] 4570[4] 8281[1] 8617[8] -1 -2  SUtility:43
1067[4] 4412[1] -1 7651[9] 8145[16] 9946[2] -1 6789[4] 8466[1] -1 3151[15] 4817[5] -1 134[4] 2548[4] 7067[10] 8398[4] 9956[6] -1 -2  SUtility:85
584[3] 884[5] 1496[3] 1944[1] 2979[2] 8441[5] 8739[1] 9100[2] -1 883[5] 3812[6] 4852[6] 4939[3] 5915[3] -1 716[2] 1960[15] 2956[2] 3408[1] 4459[6] 8605[6] -1 1197[6] 3473[3] 3763[20] 6923[4] -1 1622[6] 4141[4] 8999[3] -1 753[4] 2434[4] 7459[3] 8129[4] 8355[14] 9121[5] -1 1285[4] 3313[6] 3666[10] 6324[5] -1 -2  SUtility:182
2854[2] 6033[3] 6376[6] -1 10[9] 323[4] 2072[1] 7014[3] -1 539[4] 1173[1] 4534[5] 8269[12] -1 6134[35] 6730[10] 8807[2] 9119[2] 9281[3] -1 2323[2] 2937[1] 3735[6] 5178[1] 6376[4] -1 8042[5] -1 1891[6] 5672[4] 8036[3] 8998[5] -1 -2  SUtility:139
5550[3] 6895[6] 7774[10] 8355[28] -1 242[5] 4157[8] 5222[3] 5879[2] 6558[3] -1 3622[4] 4499[2] 5380[8] 5396[4] 6152[4] 6270[8] 6616[25] 9198[4] -1 7066[3] 8135[10] -1 827[3] 1140[2] 6840[2] 7894[5] -1 3402[1] 5724[1] -1 -2  SUtility:154
771[2] 3491[16] 3785[3] 4282[3] 4852[3] 8462[8] -1 440[5] 921[6] 3551[3] 4140[3] 4641[5] 4731[3] 8154[1] 9656[15] -1 3609[8] 4087[3] 4100[6] 5159[2] 9839[2] -1 6905[15] 9543[10] -1 6041[2] -1 645[2] 1898[20] 3763[16] 4289[1] 5645[15] 7093[20] 8142[1] 9687[3] -1 1107[2] 8032[1] -1 1397[4] 4929[10] 8199[2] -1 2788[1] 7035[6] 7714[28] 9937[1] -1 3340[6] 7210[8] -1 -2  SUtility:271
4341[5] -1 1600[1] 8107[2] -1 3154[4] 4345[4] 4901[4] 6320[10] 6485[3] 7983[5] 8523[3] 9089[1] -1 2439[14] 7635[1] 8845[10] -1 1156[4] 2991[4] 7219[3] 7339[8] 8370[8] 9436[1] 9926[1] -1 2840[8] 4584[9] 8083[35] -1 2039[10] 4247[6] 4980[18] 8075[10] 8162[2] -1 1509[6] -1 -2  SUtility:200
462[10] 4613[2] 5116[1] -1 1786[4] 2608[3] 7642[28] 9313[9] -1 3295[4] 9249[6] -1 2257[1] 3830[2] 6315[10] -1 6601[6] 8617[6] 8783[5] -1 -2  SUtility:97
46[1] 98[5] 555[2] 3900[4] 4438[6] 6051[3] -1 4040[4] 7287[3] 8281[1] -1 4664[2] 7392[4] -1 -2  SUtility:35
272[3] 343[4] 4193[3] 4997[1] -1 1375[8] 1544[4] -1 69[24] 189[2] 874[10] 8331[3] -1 411[1] 8458[16] -1 2959[2] 7636[6] 8285[4] 8740[2] -1 938[6] 3572[6] 8364[6] 8902[16] -1 -2  SUtility:127
498[5] 1634[6] 6044[1] 8245[15] -1 375[4] 1557[4] 1629[12] 1879[4] 2457[15] 3398[5] 3430[1] 4371[10] 4382[6] 4569[5] 6202[1] 7893[9] 8200[8] 9108[1] 9827[8] -1 1194[2] 1859[1] 6034[5] -1 4[10] 52[1] 732[2] 1409[4] 2766[4] 3441[2] 4289[1] 4999[2] 7710[4] -1 8[5] 188[15] 674[2] 806[6] 2577[4] 4178[5] 4639[2] 5765[1] 9521[2] 9906[3] -1 880[1] 1655[5] 2440[10] 4350[3] 7459[6] -1 433[4] 2782[4] 3268[8] 6817[5] 7960[6] 8386[10] 8797[10] -1 -2  SUtility:275
986[2] 5151[2] 6864[3] -1 116[1] 1989[3] 3602[2] -1 2139[2] 7854[5] -1 1840[5] 7441[10] -1 -2  SUtility:35
2387[1] 2729[5] 3935[4] 9398[5] -1 3767[12] 5435[1] 7846[5] -1 1226[16] 4289[1] 6123[6] 9939[10] -1 2513[1] 5513[3] 5571[1] 7121[8] 7982[2] 9158[12] -1 1046[1] 6604[20] 8397[5] -1 -2  SUtility:119
5222[2] -1 288[10] 616[10] -1 1821[12] 5216[15] -1 3700[5] 9692[4] -1 9942[4] -1 -2  SUtility:62
2754[5] 4434[2] 5361[9] 6510[3] 6901[1] 7035[6] -1 2146[6] 2548[1] 2800[8] 2912[4] 6722[3] 9364[6] -1 8[5] 193[2] 2312[15] 3286[3] 3698[3] 8567[4] 8727[3] -1 852[2] 2141[2] 5652[2] 7433[2] 7845[6] -1 2109[1] 2370[3] 7441[4] 7823[3] -1 1684[4] 1824[6] 3445[3] 7034[12] 8731[1] -1 2276[14] -1 1497[3] -1 689[3] 1085[12] 2307[20] 4130[5] 6783[4] 7698[5] 8827[1] -1 -2  SUtility:207
463[9] 1905[2] 4157[8] 4746[1] -1 760[2] 836[6] 3590[3] 6165[5] -1 5213[3] 7905[3] -1 45[1] 235[9] 540[12] 1539[4] 1905[1] 3921[2] 4463[2] 5462[1] 5852[12] 8473[2] 8877[8] -1 2298[3] -1 6292[5] 7469[3] -1 397[8] 4686[2] -1 534[20] 1403[8] 1684[2] 2890[2] 3312[1] 3543[3] 6040[4] 8386[2] 9792[10] -1 4440[3] 6019[5] 7212[8] 7923[3] 8325[1] 8326[5] 9219[4] -1 -2  SUtility:198
5645[15] 9693[8] -1 2004[4] 3094[6] 7979[8] 9874[1] -1 1148[10] 7548[4] 8375[1] -1 3182[3] 3512[5] 3764[2] -1 -2  SUtility:67
3153[3] 8698[5] -1 2768[2] 6861[1] 8410[6] -1 2737[5] 4361[4] 5883[20] -1 3325[6] 3385[3] 5758[10] -1 7426[20] 9471[2] -1 354[4] 686[5] 3154[5] 4892[20] -1 849[4] 2093[4] 2891[2] 5464[10] 5763[8] 7161[3] -1 2997[2] 9690[45] -1 -2  SUtility:199
9507[2] 9533[2] 9614[1] -1 4953[4] 8361[8] -1 187[2] 505[5] 4429[4] 4969[5] -1 827[3] 2415[8] 5608[3] 9883[3] -1 -2  SUtility:50
1127[2] 1233[10] 1513[20] 4282[1] -1 4280[50] 6397[5] -1 4041[5] -1 1187[8] 1394[4] 2410[12] 3543[1] 3616[3] 3697[3] 3767[3] 3878[2] 4440[6] 5199[1] 5534[15] 6861[5] 7263[4] 7758[12] 7868[5] 8052[10] 9374[8] -1 26[3] 2195[12] 3156[1] 3944[12] -1 496[1] 1973[24] 8031[12] 8090[2] -1 693[8] 1209[4] 4197[12] 5147[9] 6020[1] 7300[3] 7620[10] 7716[4] 8240[2] 8410[6] 9461[2] 9581[3] -1 762[6] 1599[5] 2527[4] 5835[5] -1 1133[2] 2440[10] 6059[2] 8030[4] 8650[8] 8856[5] 9392[4] -1 3275[3] 3406[5] 4325[1] 7205[2] 8433[25] -1 872[1] 1362[4] 3804[4] 4190[4] 9115[5] -1 1539[4] 3948[4] 6529[6] 8323[6] 9651[4] -1 -2  SUtility:459
167[4] 872[2] 6036[6] 8573[16] 9046[4] -1 720[3] 2937[4] 3335[10] 3554[5] 4219[4] 4851[1] 4955[9] 5089[7] 5126[2] 5363[3] 5730[2] 6775[2] 7145[9] 8520[3] -1 732[2] 1682[15] 1957[10] 3061[2] 3453[2] 4388[5] 5406[8] 6397[2] 6582[1] 6692[5] 7219[2] 7775[3] 8853[8] 9001[10] 9311[9] 9381[12] 9851[8] -1 2040[8] 5835[3] 6780[20] 7082[10] 8320[5] 8909[3] 9024[15] 9560[6] -1 2500[6] 2871[4] 4186[4] 4787[2] 8355[21] -1 739[3] 1979[1] 3738[16] 3843[2] 6263[4] -1 277[1] 2997[4] 3243[15] 6252[5] 7375[8] 7477[2] 7804[5] 8440[20] -1 372[3] -1 611[12] 1091[1] 1265[3] 3378[20] 6318[4] 6801[8] -1 -2  SUtility:444
1766[3] 3161[10] 8181[8] 8867[15] 8941[15] -1 154[8] 1547[2] 2034[12] 4902[10] 7963[2] 9546[4] -1 3204[1] 3799[3] 7001[6] 8123[5] -1 1940[1] 2049[4] 6706[35] 7045[4] 7926[4] 8203[4] -1 -2  SUtility:156
3900[2] 6376[10] 7515[20] 8177[12] 8739[2] 9068[5] 9455[10] -1 523[4] 1308[9] 2469[12] 2505[2] 3971[9] 5116[4] 7418[9] 8053[4] -1 1199[16] 2772[10] 4885[9] 5578[2] 7983[4] 8078[3] -1 1267[2] 2881[3] 3608[3] 4224[6] 6608[3] 6649[3] 6760[5] 9330[10] -1 7696[12] 9265[4] -1 1[10] 631[10] 720[4] 1867[2] 5452[3] 6194[12] 6768[1] -1 3180[50] 4190[16] 4615[1] 7456[20] 9040[2] -1 1527[3] 2077[3] 3410[1] 7134[6] 7695[10] 8061[4] 9185[8] -1 117[4] 265[10] 669[12] 2166[6] 4851[4] 4955[3] 5089[7] 5427[4] 5730[8] 9461[5] 9666[2] -1 -2  SUtility:440
941[5] 982[16] 3945[4] 7977[2] 9651[3] -1 211[3] 2196[4] 2880[20] 6421[3] 9698[4] -1 455[12] 488[30] 2154[1] 2406[1] 4871[3] 7653[8] -1 2713[1] 2863[1] 4474[2] -1 557[8] 1150[2] 1683[1] 2457[12] 2572[4] 6594[6] 7035[8] 7993[8] 8467[12] -1 3421[1] 4560[4] 7064[9] 7425[10] 9115[2] -1 2050[3] 3017[3] 4574[2] 4916[6] 9097[2] -1 2512[2] 3180[50] 5894[1] -1 165[10] 3920[6] 7101[21] 7675[1] 7796[4] 8032[3] 8177[15] 8371[6] 9539[15] 9657[2] -1 811[10] 4785[2] 5754[10] 7534[4] 7736[1] 9279[1] -1 194[5] 2424[3] 7003[3] 9886[4] -1 3879[5] 7177[12] 8701[10] -1 616[2] 2871[3] -1 -2  SUtility:437
1591[4] 4427[20] 7606[1] -1 3740[8] -1 5945[1] 7485[1] -1 7456[20] 9283[6] 9761[4] -1 4261[4] 4985[6] 6665[35] 8212[5] -1 5404[6] 7134[30] -1 2050[6] -1 -2  SUtility:157
2756[10] 3616[2] 3878[1] 6861[4] 7263[3] 8617[6] 8783[5] 9140[1] -1 496[3] 3543[1] 3767[15] 5071[2] 6993[10] 7758[18] 8031[3] 8052[10] 8090[6] 8900[5] 9336[2] -1 6018[5] -1 893[3] 2066[5] 2869[10] 6670[2] 7641[4] 8697[12] 9199[4] -1 5158[2] -1 341[10] 580[35] 1846[6] 2261[2] 3433[10] 5940[2] 6131[3] 6467[1] 9674[4] -1 98[1] 304[6] 3275[4] 5794[10] 5852[20] 7077[4] 7205[2] 8110[6] 8433[20] 9195[4] -1 1099[9] 3948[16] 6529[10] 6618[2] 7180[1] 7490[4] 8323[10] -1 305[6] 1041[6] 1854[8] 4846[6] -1 426[9] 4169[4] 5392[5] 5477[1] 5893[3] -1 348[5] 1435[6] 1542[4] 2674[1] 3339[2] 4953[5] 5446[3] 8426[1] 9195[5] -1 2862[3] 5924[10] 6649[5] 6860[6] 7057[2] 7572[10] 7918[6] -1 -2  SUtility:478
667[4] 1077[6] 1451[6] 3219[1] 3515[5] 3695[9] -1 3582[4] 4222[8] -1 3277[4] 6455[1] 7524[5] 7762[8] 8494[8] -1 1387[3] 1490[9] 6594[6] 6899[4] 9272[28] -1 6260[21] 9839[8] -1 -2  SUtility:148
45[1] -1 1085[4] 1664[1] 5535[5] 7045[6] 7372[15] 8039[15] 9654[5] -1 294[4] 806[10] 2849[3] 3627[1] 4537[30] 4639[1] 5608[1] 6538[5] 6743[2] 7236[2] 8618[2] 9436[2] -1 2242[2] 2721[6] 4787[1] 6527[9] 7037[12] 8751[15] -1 522[6] 1393[3] 4394[12] 5843[2] 7720[8] 8763[2] -1 6238[3] 7015[1] 7545[5] 8372[4] 8611[4] 9773[3] -1 1332[6] 3216[2] 9918[4] -1 145[1] 4548[3] 5421[5] 7654[4] 7971[6] -1 -2  SUtility:244
1521[3] 1570[5] 3471[2] 4126[1] 4535[4] 5945[2] 6010[4] 6822[5] 9548[5] 9959[3] -1 806[4] 4639[2] 9044[3] 9915[3] -1 1034[2] -1 4040[1] 5361[9] 7294[4] 9191[2] 9687[5] -1 1015[1] 3261[4] 9949[6] -1 6527[3] -1 277[2] 2611[6] 3252[4] 8540[4] -1 2059[2] 5731[4] 7515[5] 8902[20] -1 -2  SUtility:130
117[6] 4032[15] 9461[2] 9666[2] -1 341[2] 8566[10] -1 2809[3] 4382[6] 6615[3] 7491[8] -1 3405[2] -1 -2  SUtility:59
285[4] 663[5] 4190[20] 7594[4] -1 2188[4] 2520[4] 3591[6] 4913[25] 5964[1] 6268[3] 6683[4] 9638[12] -1 3645[5] 5886[12] 6929[2] 8794[24] 9654[15] 9794[3] -1 466[6] 2660[12] 3143[15] 3341[3] 3902[2] 5070[2] 5079[5] 5580[4] 5988[5] 6860[8] 7774[15] 7902[3] 9826[3] -1 4297[4] 4447[5] 5550[4] 6612[10] -1 86[5] 2154[5] 2556[8] 3196[10] 5884[5] 7797[12] 8108[4] 9250[24] -1 3[5] 2648[12] 2850[12] 4135[2] 4876[10] 8906[3] -1 -2  SUtility:376
8544[2] -1 1355[1] 1964[4] 4349[5] 6847[2] 8792[2] -1 6010[5] -1 5[10] 1323[5] 3697[4] 6924[2] 8074[8] 9296[8] -1 2072[2] 8921[1] -1 6173[15] 9797[4] -1 2782[5] 3255[4] 8015[4] 9516[3] -1 7274[3] -1 1500[2] 3707[4] -1 3578[3] 8728[15] -1 -2  SUtility:123
4095[4] 4618[28] 6837[15] 8137[4] 8540[5] -1 -2  SUtility:56
45[4] 8544[1] -1 288[2] 1025[1] 1525[2] 3337[16] 4406[2] 8652[4] 9091[45] -1 4726[5] 6268[3] 7176[24] 7524[4] 7642[28] 9622[9] -1 2029[3] 3887[8] 5846[1] -1 1323[3] 3697[1] 9296[10] -1 3505[10] 7376[1] 9382[6] -1 1554[2] 1885[15] 2085[5] 2888[4] 3008[1] 3784[3] 3900[2] 8117[1] 9060[2] -1 1782[3] 3329[20] 5600[20] 8693[5] -1 537[4] 1607[3] 2735[5] 2822[3] 3665[2] 5680[2] 6853[2] 6942[1] -1 -2  SUtility:298
694[4] 1286[6] 5550[4] 7576[2] -1 9848[3] 9962[4] -1 3740[8] 5086[3] 7765[4] -1 3682[4] 7329[3] -1 548[8] 946[4] 3933[4] 5206[3] 8827[3] -1 921[6] 2500[15] 2769[24] 4711[2] 8052[4] 9960[5] -1 602[1] 5322[2] 6616[5] 8322[10] 9393[10] -1 1258[5] 1841[2] 4599[2] 7443[12] -1 8595[8] -1 2149[4] 2760[6] 8951[4] 9104[8] -1 -2  SUtility:202
45[5] 4212[15] -1 937[1] -1 1483[3] 2234[10] 4626[1] 6822[4] -1 6771[6] -1 -2  SUtility:45
6503[12] 8707[2] -1 253[5] 6722[3] 7592[1] -1 50[2] 1554[4] 5623[1] 9268[8] -1 -2  SUtility:38
739[2] 3428[10] 5266[6] 8115[5] -1 7835[5] 9119[6] -1 7098[1] 8259[3] 9463[10] -1 316[20] 5687[3] 9116[2] -1 397[2] 3229[3] 3234[4] 3508[6] 6783[2] 9068[4] -1 1017[3] 6654[12] 7599[4] -1 -2  SUtility:113
161[15] 1700[5] -1 13[2] -1 3118[15] 3245[8] 6538[1] -1 2559[2] -1 353[1] 1879[2] 3248[2] 6481[2] -1 -2  SUtility:55
2417[2] -1 1344[6] 2238[2] 4325[1] 5253[2] 6075[10] 6336[6] 7458[2] 7728[3] -1 4594[5] 4866[8] 5647[2] 7265[1] 8123[4] -1 2434[4] -1 3621[15] 3767[9] 6838[2] 8052[8] 8723[5] -1 1877[2] 5946[9] 6798[3] -1 1148[10] 3339[6] 8135[2] -1 -2  SUtility:129
1318[5] 3089[4] 3854[10] 7997[1] -1 1011[1] -1 451[4] 2277[2] 2553[24] 4322[12] 7745[4] 7801[10] 9940[2] -1 1839[10] 5029[35] -1 -2  SUtility:124
2900[4] 5581[2] 9399[1] 9620[16] -1 703[4] 2645[10] 3510[1] -1 2361[1] 7530[5] 9995[2] -1 1542[8] -1 3026[5] 6972[6] -1 3524[3] 6381[10] 7299[1] 9595[3] -1 116[5] 8461[4] 9802[4] -1 1344[4] 6518[1] 6680[6] 7466[4] -1 6481[10] -1 964[4] 6879[4] -1 -2  SUtility:128
4429[1] 5524[10] 8440[10] -1 4871[5] 4922[4] -1 3426[10] 5415[20] 5959[4] -1 -2  SUtility:64
3579[4] 7509[15] -1 4896[2] 4998[3] 7863[8] -1 1335[20] 4674[2] -1 2025[3] 4879[1] -1 2470[5] 4537[30] -1 112[8] 2912[1] 9606[3] -1 -2  SUtility:105
4340[10] 5096[16] 5584[5] -1 5420[4] -1 5357[20] -1 121[4] 2546[6] -1 7709[4] 9382[6] -1 -2  SUtility:75
242[1] 2440[25] 6649[3] 9170[25] -1 1815[2] 2072[3] 7446[4] -1 1781[3] 9641[4] -1 382[3] 510[4] 7769[3] 9214[10] -1 1066[2] 5247[3] 6225[2] 7406[4] -1 2645[6] 5218[28] -1 -2  SUtility:135
9151[5] -1 1341[1] 1387[1] 4982[4] -1 1025[1] 1251[15] 1746[3] 5596[3] 8446[16] 9778[1] -1 3060[9] 7265[2] -1 9257[4] -1 1255[8] 8595[6] 9060[6] 9690[36] 9766[12] -1 632[1] 6837[9] 6957[4] 9066[8] -1 531[8] 4100[10] 4574[4] 5044[10] 6027[10] 7484[4] 7834[2] -1 -2  SUtility:203
328[2] 1258[4] 1623[1] 2396[4] 2963[4] 6406[1] 7494[6] -1 694[2] 5550[1] -1 4115[4] 6521[16] 8052[6] -1 1193[2] 5461[1] 6847[8] 7637[2] 9848[5] 9962[4] -1 451[20] 2827[10] 5400[1] 9946[5] -1 3634[1] 4394[4] -1 1781[4] 2148[30] 3045[20] 3682[16] 3942[10] 7329[3] -1 -2  SUtility:197
5515[2] -1 1510[5] 3768[4] 9059[2] 9863[12] -1 5044[6] 8462[2] -1 4856[8] -1 -2  SUtility:41
5809[2] -1 8194[21] -1 1345[8] 2841[15] 3461[4] 3519[4] 3722[10] 9558[8] -1 61[2] 4897[2] -1 6527[12] -1 85[1] 3940[4] 3959[4] 5854[5] 6905[15] 9360[3] 9690[9] -1 -2  SUtility:129
5573[4] 7637[3] -1 4679[4] 5886[4] 6447[4] 8155[4] -1 908[3] 1696[1] 1724[2] 5979[2] 9616[6] -1 1899[3] 2017[5] 3991[4] 5242[3] -1 797[15] 1212[5] 1778[4] 2253[2] 3201[2] -1 3567[10] 5598[6] 8303[12] -1 4801[5] 8016[4] 9956[3] -1 5996[9] 7540[2] 7751[5] -1 -2  SUtility:136
3579[4] 7509[20] -1 4039[3] 4155[10] 7863[8] -1 125[4] 1335[10] 2506[3] 4271[2] 4674[2] -1 1099[9] 2861[2] 2959[3] 3421[5] 7599[10] 7936[5] 9180[1] -1 -2  SUtility:101
1619[12] 5944[4] 6952[4] 7953[4] 9975[4] -1 181[45] 2109[3] 2370[5] 2842[2] 3400[2] 4167[4] 6061[4] 7441[10] 7823[2] 8404[3] -1 905[8] 1142[10] 1366[4] 1367[5] 2050[12] 4375[3] 5905[2] 7888[2] -1 804[4] 5013[5] 5312[5] 6849[8] 8708[6] -1 950[6] 1379[3] 1563[2] 2596[4] 3859[5] 4345[8] 7092[3] 7372[15] -1 434[1] 1148[2] 1345[4] 2132[15] 2535[3] 4594[1] 5292[4] 5359[10] 6093[4] 7092[2] 9193[4] 9627[4] -1 263[2] 611[9] 1539[10] 3457[5] 4504[4] 7138[6] 7661[8] -1 1685[1] 5550[3] 8663[6] -1 1187[10] 1345[6] 3243[25] 4680[4] 5245[1] 5941[12] 7491[2] 7637[2] 7774[25] 8451[6] 9122[6] -1 -2  SUtility:435
3995[4] 6105[30] -1 7[3] -1 3929[4] 7960[8] 8181[2] -1 626[6] 1629[8] 2257[4] 3916[12] 6040[3] 6823[4] -1 554[3] 1422[2] 2676[4] 2938[4] 4444[18] -1 2240[3] 5050[15] 5905[3] -1 5100[5] 5242[5] 6917[2] -1 2685[4] 5480[5] 6827[15] 8984[9] -1 -2  SUtility:185
1123[8] 5300[6] 5342[20] -1 2721[2] 6770[20] 7036[15] -1 78[3] 1700[1] 1797[5] 2871[5] 4975[2] 8723[5] 9371[30] -1 758[2] 8330[3] 8515[3] -1 6[2] 1021[8] 1223[2] 5047[3] 5486[2] 5842[5] 6512[1] 8749[9] -1 1475[9] 2040[8] 2820[3] 4900[6] 6604[8] -1 246[4] 513[9] 1450[1] 2934[15] 3167[8] 5759[3] 6829[20] 7314[21] 7864[15] 8494[2] 9493[4] 9896[3] -1 1187[4] 1646[10] 3171[3] 3545[5] 3958[2] 9543[5] 9718[5] -1 -2  SUtility:335
1025[4] 1251[15] 1746[4] 5596[5] 8446[16] 9778[5] -1 1507[4] 3477[6] 4865[1] -1 893[2] 2066[3] 4588[3] 5993[3] 8697[6] -1 5993[3] 9204[20] -1 5478[4] -1 1789[1] 2388[2] 2529[2] -1 4681[8] 6796[2] -1 8578[1] -1 3838[4] 6373[3] 6944[5] 7192[1] 7958[4] -1 1854[4] 4569[1] -1 6649[4] 6860[6] 7572[2] -1 5292[20] 8900[3] -1 -2  SUtility:177
1868[4] 4197[6] 4640[2] 9377[10] -1 3548[4] 3758[5] -1 519[8] 1327[1] -1 1860[14] -1 5905[4] -1 3399[1] -1 1367[2] 8567[5] -1 2996[2] 8604[2] -1 6329[5] 8107[4] 8260[3] -1 9084[2] 9185[12] -1 -2  SUtility:96
1222[1] -1 1239[2] 3104[18] 4023[15] 6545[12] 8530[2] -1 4026[5] 5450[3] 9471[3] -1 1496[2] 1844[8] 4067[8] -1 455[3] 1067[3] 6176[25] -1 2066[1] 6973[2] -1 108[9] 1435[4] 2393[2] 4349[1] 6414[8] 6796[1] 9125[6] -1 2740[1] 4905[2] -1 -2  SUtility:147
2767[4] 4198[1] 4297[2] 4447[4] 5550[1] 6612[6] 6921[3] 8618[1] 9948[4] -1 140[2] 6822[4] 8091[1] 8787[6] 9276[1] 9582[8] -1 1267[3] 3341[6] 4365[4] 6882[3] -1 1294[5] 1563[2] 3721[2] 5153[5] 5712[2] 6412[1] 6531[2] -1 1017[5] 1603[20] 2861[5] 3094[9] -1 727[6] 5435[1] -1 -2  SUtility:129
3273[12] 3940[4] 5144[3] 8774[2] 9195[2] -1 4713[15] 6022[1] 7045[8] -1 5823[3] -1 -2  SUtility:50
69[6] 189[1] 874[6] 8331[15] -1 384[8] 1165[1] 1169[10] 2575[16] 8576[3] -1 7744[8] -1 -2  SUtility:74
1000[8] 1435[4] 2998[10] -1 149[3] -1 2276[35] 5044[2] 7155[2] 7635[3] 8462[10] 9782[2] -1 407[3] 1511[3] -1 329[4] 1163[3] 1983[4] 2937[2] 7823[3] 8148[5] 8177[9] -1 -2  SUtility:115
5380[20] 9198[3] -1 790[4] 2340[8] 4897[2] 6297[4] 6882[4] 8827[1] -1 3024[1] 5845[3] 8969[5] -1 2441[4] 2442[3] 7113[5] -1 2428[8] 6246[3] -1 6527[15] -1 -2  SUtility:93
235[12] 1815[4] 2036[9] 2461[6] 4521[12] 5995[4] 6409[2] 6903[10] 7874[4] -1 808[10] 941[5] 1904[9] 2227[6] 3192[6] 5510[3] 6850[2] 7804[2] 8322[8] 9128[2] 9331[2] 9621[3] -1 1258[5] 1623[2] 2236[2] 2249[1] 2662[4] 2963[4] 5775[6] -1 1707[1] 1880[2] 3195[9] 4245[3] 5401[2] 6636[10] 7587[5] 8026[4] 8303[12] 8934[4] 9078[5] -1 360[10] 522[10] 1885[15] 2102[4] 3125[10] 3372[8] 5022[15] 7371[2] 7446[3] 8691[3] 9070[6] 9475[1] -1 260[20] 646[3] 1996[10] 2058[5] 2775[3] 3258[6] 4768[2] 5750[4] 5760[3] 6120[4] 7227[4] 9195[2] -1 1962[10] 2956[2] 3742[10] 4587[2] 4812[10] 5445[6] 6186[2] 8202[4] 9287[1] -1 105[50] 1979[1] 3316[5] 3551[3] 3629[4] 6051[2] 7171[10] 9743[4] -1 643[6] 2410[12] 3238[3] 4311[2] 6166[10] 6316[10] 8118[8] 9522[8] -1 2072[2] 2546[12] 2737[1] 3012[6] 4219[5] 4294[3] 5517[6] 8032[1] -1 -2  SUtility:576
4688[2] 5972[12] -1 226[10] 3099[4] -1 5017[2] 8467[12] -1 2720[2] 5836[25] 9301[1] 9363[2] 9436[4] -1 5959[4] 6973[2] -1 -2  SUtility:82
1911[10] 4350[3] -1 3313[8] 9641[5] -1 3562[6] 7187[10] -1 2256[4] 4997[2] 6732[12] 9199[2] -1 7290[10] 7621[6] -1 7901[20] 9662[20] 9728[4] 9769[10] -1 4331[3] 6461[1] 6572[8] -1 -2  SUtility:144
1031[2] 6412[2] 7788[3] -1 143[2] 4175[3] 4520[1] -1 7721[1] 8797[2] 9780[2] -1 2778[5] -1 6430[4] -1 -2  SUtility:27
1187[10] 1864[2] 2500[12] 2779[6] 4190[4] 4765[3] 5396[1] 8624[1] 8705[4] -1 488[18] 847[12] 1221[8] 3691[4] 6241[3] 7233[5] -1 799[2] 3359[5] 4741[5] 5541[5] 7064[15] 9693[4] -1 1619[4] 2179[5] -1 3846[3] 5461[2] 7107[15] 9906[1] -1 767[10] 2050[9] 4952[2] -1 333[9] 3878[3] 6216[4] 6562[5] 7064[12] 7580[1] 8547[25] 9110[10] 9350[2] 9995[5] -1 -2  SUtility:256
3571[8] 5735[10] -1 29[4] 6259[6] 7849[4] 7984[5] 9185[16] -1 3337[20] 5993[9] 6083[9] -1 5886[16] 9794[1] -1 633[4] 1344[4] 5641[1] -1 145[5] 266[12] 3021[24] 5944[1] 7695[2] -1 2159[5] 4673[1] -1 376[2] 3616[4] 3878[3] 4333[6] 5577[4] 6694[1] 6861[3] 7263[5] 8068[5] 8505[15] 9548[5] -1 -2  SUtility:220
389[1] 462[10] 1546[4] 2395[9] 3838[3] 4613[6] 5116[1] 6373[1] -1 261[15] 1786[6] 2094[2] 3088[2] 7642[7] -1 3561[5] 4801[2] 5216[12] 7132[2] 8037[8] 8181[2] 8328[4] 8900[1] 9152[30] 9726[4] 9862[8] -1 391[4] 3295[4] 5581[1] 5899[4] 6531[4] 6582[4] 6984[10] 7316[3] 9249[3] 9990[2] -1 3[3] 2648[12] 3830[2] 4876[8] 5224[4] 5905[3] 9119[10] 9741[2] -1 1387[1] 4202[6] 5552[10] 6601[8] 8535[3] -1 1857[4] 1905[1] 4250[2] 9366[2] 9708[3] -1 1335[10] 4674[5] -1 561[10] 5650[2] 8789[3] -1 2697[4] 4696[4] 5685[5] 8212[4] 8529[2] -1 -2  SUtility:317
421[16] 1017[2] 2434[6] 2591[8] 3277[2] 3938[4] 4871[3] 8527[9] -1 4375[4] 5615[1] 8777[3] 9053[5] 9511[10] -1 1991[12] 2272[8] 2462[2] 2633[12] 3491[20] 5693[4] 9195[2] -1 469[5] 485[5] 790[6] 2764[3] 4646[3] 5860[2] -1 281[4] 1333[3] 3609[4] 4734[10] 4880[4] 7642[7] 8015[5] -1 859[8] 2978[5] 3804[1] 8152[2] -1 -2  SUtility:210
2980[8] 7218[4] 9385[2] -1 3892[12] 9799[6] 9827[6] -1 168[8] 3691[5] 8652[5] 9095[3] -1 -2  SUtility:59
395[1] 1529[10] 3616[1] 3988[3] 4247[8] -1 6798[2] 7799[5] 8540[2] -1 1494[1] 4479[32] 6675[1] -1 1483[5] 6272[2] -1 5189[4] 7889[2] 8154[3] -1 -2  SUtility:82
235[12] 495[3] 1815[5] 1879[5] 2461[8] 3430[4] 4852[12] 5995[2] 6409[2] 6903[2] 7874[12] 9827[2] -1 285[3] 588[9] 2741[1] 3457[4] 3534[2] 5096[4] 5382[2] 8783[5] 8989[5] 9402[6] -1 390[5] 2249[5] 4641[10] 5775[2] 5881[5] 5959[3] 6034[2] -1 495[1] 1052[14] 1725[15] 3457[2] 4569[4] 4852[3] 7402[6] 8684[8] 8732[4] -1 4[6] 732[3] 925[10] 3277[6] 3378[15] 4289[1] 5431[4] 7236[3] 7861[4] 8703[2] 9469[1] 9901[3] -1 8[2] 188[10] 359[4] 2577[2] 4155[20] 4178[1] 5765[4] 8093[2] 8356[5] 9477[8] 9521[4] 9906[3] -1 -2  SUtility:322
2769[6] 3389[2] 3438[20] -1 7420[2] -1 250[4] 4461[3] -1 1239[1] 3104[24] 4023[12] 6545[12] 8530[1] -1 -2  SUtility:87
161[15] 2500[6] 2830[1] 3788[15] 7099[3] 7612[8] 8633[28] 8797[2] 9551[8] 9975[5] -1 5945[3] 7485[4] -1 4842[4] 5687[2] 7078[2] -1 548[4] 2477[1] 5206[5] 5933[4] 8827[5] 9508[4] -1 1817[3] 6601[10] 8901[4] -1 2117[8] 4484[5] -1 2732[5] 2928[12] 3428[10] 4163[3] 4165[6] 4251[1] 9642[12] -1 1633[14] 1937[8] 3691[4] 5899[1] 9018[4] -1 -2  SUtility:239
1252[12] -1 5161[6] 8255[8] 8468[5] -1 4135[4] 4564[6] 5808[3] -1 3806[12] 3964[4] 9547[3] -1 -2  SUtility:63
49[12] 2007[12] 2038[1] 2470[3] 4144[1] 7299[1] 8025[2] 8651[5] 8816[36] -1 7048[5] 8760[8] 8995[2] -1 2858[10] 4023[3] 4854[2] 5220[1] 5442[20] 7280[3] 8879[4] 9623[2] 9863[15] -1 1568[3] 3151[12] 3406[2] 6704[15] -1 506[6] 510[2] 865[4] 2985[10] 5342[4] 5684[10] 5854[5] 6311[8] 6701[8] 7305[10] 8241[4] 8640[2] -1 673[35] 1474[1] 1806[4] 4336[2] 6629[4] 6918[1] -1 548[2] 732[3] 1859[4] 5765[4] 9311[12] -1 20[1] 1217[5] 3828[2] 8389[4] -1 -2  SUtility:337
341[6] 959[8] 7292[12] 8815[12] -1 2880[12] -1 3059[1] 4520[5] -1 -2  SUtility:56
1025[4] 1251[15] 1746[2] 5596[5] 8446[16] 9778[1] -1 7443[15] 7494[8] -1 319[27] 2608[4] 3032[4] 5675[4] -1 2463[3] 2498[8] 9467[8] -1 3654[6] 9195[4] -1 -2  SUtility:134
149[1] 1467[8] 1710[4] 2360[4] 3179[2] 3526[6] 7292[12] 8774[1] 9069[9] 9477[4] -1 1563[10] 1837[2] -1 1952[9] 7850[2] -1 116[4] 1989[1] 3602[4] 3795[5] -1 4140[9] 4731[3] 6780[8] 7667[12] -1 1351[6] 1397[4] 2481[3] 2903[3] 3767[12] 3923[10] 3940[6] 5003[5] 6018[5] -1 6202[1] 8329[5] -1 739[2] 1745[3] 3162[4] 3428[2] 3587[3] 4192[8] 5266[6] 8115[5] -1 -2  SUtility:213
705[3] 1958[2] 8605[8] -1 3008[1] 3223[8] -1 4459[2] 7713[1] -1 1693[4] 1777[3] -1 -2  SUtility:32
5005[4] 7544[5] 8684[2] -1 606[2] 1307[5] 2074[4] 3677[2] 6328[10] 6872[4] 7145[15] 7399[3] 7405[10] 9161[6] -1 266[6] 930[4] 5462[1] 5913[8] 9245[2] -1 140[3] 3366[3] 4522[6] 5787[5] 7792[5] -1 2379[3] 2433[1] 2608[4] 6480[3] 6623[4] 7148[15] 7446[2] 9875[6] -1 957[2] 1079[45] 1133[3] 2404[1] 3058[2] 9185[20] 9460[4] 9910[21] -1 784[6] 1437[15] 4287[12] 5060[3] -1 436[2] 1113[1] 1130[12] 1569[8] 2267[1] 4566[15] 7765[5] -1 797[9] 2463[9] 3795[5] -1 5001[5] 5724[4] 6004[1] 8891[5] -1 -2  SUtility:369
1957[8] 3443[5] 5856[2] 8283[5] 8954[8] 9110[4] 9176[5] -1 2840[2] 4584[12] 8083[21] -1 6178[4] -1 3203[4] 6147[10] 8937[2] -1 1202[35] 2798[4] 4693[8] -1 2565[2] 5429[6] 9177[2] -1 3268[10] 4533[6] 6834[6] 9543[20] -1 5826[6] 6974[9] 7528[16] 8468[3] -1 -2  SUtility:225
1202[7] 2645[4] 4682[1] 5381[8] 6641[20] -1 226[4] 345[2] 4653[2] 6004[1] 9676[20] 9910[7] -1 3618[16] 4195[4] 4953[3] 5030[4] 5901[9] 7832[2] 9255[4] -1 1768[5] 3004[2] 4171[10] 4950[5] -1 3064[10] 7323[8] 9205[1] 9255[4] -1 2762[2] 3559[4] 3944[15] 4204[5] 5324[12] 6665[21] 7774[5] 7926[5] 9475[3] 9740[5] 9990[4] -1 -2  SUtility:244
928[3] 1193[2] 8398[1] 9241[10] -1 1113[4] 1507[6] 8411[4] -1 7944[4] -1 -2  SUtility:34
1507[8] 3477[10] 4865[4] -1 5993[12] -1 884[2] 5993[9] 8441[1] 9204[20] -1 2353[4] 3899[2] 4534[4] 6174[4] 7605[10] -1 2125[4] -1 6944[5] 7192[2] 7958[1] -1 4569[3] -1 -2  SUtility:105
4429[5] 5524[2] 8440[20] -1 2323[2] 2658[5] 5031[9] 5576[2] 8433[5] 8697[15] 9544[8] -1 -2  SUtility:73
3912[10] 5561[10] 6167[12] 6266[16] -1 3405[5] 6561[5] -1 1611[8] 1662[15] 4771[6] -1 -2  SUtility:87
3697[2] 7963[4] 8694[15] -1 0[9] 2429[12] 5762[3] 8671[12] -1 550[10] 3335[4] 3430[1] -1 647[1] 920[2] 3848[9] -1 2211[10] 2476[4] 2871[1] 6946[8] 9728[5] -1 -2  SUtility:112
681[2] 5477[5] 9375[5] -1 496[2] 586[4] 5250[2] 5461[5] 6199[1] -1 3935[2] 5959[3] -1 6125[3] 6524[2] 8643[5] -1 4698[1] 5704[18] 8185[10] 8475[1] 9918[4] -1 2914[5] 7805[5] -1 2926[6] 9667[1] -1 2307[8] 3230[8] 5448[4] 7250[4] 7287[3] 9820[18] -1 -2  SUtility:137
45[5] 2290[5] 4687[6] 4953[2] -1 764[1] 3294[2] 4380[5] 8487[4] 8916[2] -1 127[4] 2460[4] 5476[12] 6961[2] 8697[12] -1 1142[4] 3006[1] 3697[5] 4939[4] 7088[12] 7106[5] -1 193[2] 3698[6] 8567[1] -1 3629[2] 3703[1] 7300[4] 7620[4] 8410[3] 9243[4] 9570[20] -1 4541[1] 6704[6] -1 -2  SUtility:151
1234[3] 2268[2] 9911[10] -1 2903[4] 2980[4] 4179[5] 4512[3] 4643[2] 5925[2] 6889[12] 7218[4] 7246[4] 9385[5] -1 644[5] 842[4] 8589[4] -1 663[4] 920[5] 3405[4] 6045[2] 7560[16] 7820[4] 8932[8] 9088[3] -1 -2  SUtility:119
91[1] 3254[5] 3627[5] 4768[5] -1 5483[2] 5826[8] -1 9716[6] -1 7034[6] 8732[4] 9723[8] -1 1824[8] 2848[5] 7476[3] -1 260[12] 4641[5] 7618[5] 8032[5] -1 4[10] 4100[4] 4405[5] 5864[1] 6056[6] 7011[24] -1 -2  SUtility:143
739[5] 3069[10] 3428[6] 5266[15] 8115[1] 9238[8] -1 613[10] 1775[3] 9838[2] -1 562[1] 624[1] 1666[2] 2998[8] 3592[1] 4526[2] 7115[4] -1 2479[2] 3682[4] 3791[4] 7089[10] -1 500[5] 2139[3] 3795[1] 4875[10] 6446[4] 9551[4] -1 -2  SUtility:126
1342[12] 1509[4] 4475[2] 5009[2] 6448[15] -1 784[12] 989[4] 5102[1] 8617[4] 8783[2] -1 2058[25] -1 -2  SUtility:83
2340[10] 4154[5] 4665[3] -1 3788[9] 6028[8] 6556[40] -1 3865[12] 5659[2] -1 -2  SUtility:89
842[5] 6911[1] 8747[4] 9201[4] -1 1801[2] 2479[4] 5556[10] 6373[5] -1 6508[3] 7138[2] 7769[3] 9034[1] 9925[4] -1 4171[4] 4950[3] -1 3240[6] 7528[16] -1 2815[3] 6150[3] -1 -2  SUtility:83
2058[25] 3782[2] 6603[36] 8094[5] 8234[4] -1 893[5] 1892[4] 2375[3] 3957[2] 6081[3] 7426[20] 8595[2] -1 2211[4] 2547[1] 2746[1] 9139[3] 9265[2] -1 163[1] 1220[8] 2540[4] 3789[4] 6018[4] 7593[10] 8212[5] 8365[16] 9593[2] 9851[6] -1 285[1] 1707[3] 3182[3] 4245[12] 5401[2] -1 119[4] 188[25] 220[2] 3618[8] 5938[2] 6884[3] 7057[5] 7542[24] 7950[1] -1 2532[1] 2840[4] 5929[2] 7409[3] -1 408[6] 494[1] 2861[3] 6041[4] 6908[16] 8177[9] 8730[4] 9990[4] -1 -2  SUtility:334
3299[3] 5222[1] 9295[1] 9763[1] -1 9276[3] -1 176[9] 760[3] 1469[3] 1789[2] 1857[3] 4250[2] 5419[9] 5899[3] 6934[5] 8061[12] -1 281[3] 540[9] 5031[12] -1 46[1] 1563[10] 9305[2] 9615[2] -1 626[10] 758[4] 1989[3] 2323[1] 3618[16] 4524[6] 4654[10] 4664[8] 5860[3] 7705[6] 9657[6] -1 -2  SUtility:172
6929[4] 8375[5] -1 134[3] 2548[4] 7067[2] -1 1104[15] 4693[10] 7170[4] 7544[5] -1 2062[2] 4902[10] 6003[3] 6323[2] 7478[3] 8008[12] 8825[2] -1 683[20] 1881[4] 5641[5] 5967[5] 6703[3] 7048[1] 7346[1] 7623[3] 9586[4] -1 46[4] 432[3] 2815[3] 5029[21] 5633[3] 5807[5] 6228[10] 9068[4] -1 -2  SUtility:185
2840[4] 5871[2] 8302[4] -1 288[6] 2126[3] 5748[4] 6268[2] 8465[9] -1 8087[3] -1 1887[5] 5758[6] -1 2046[25] 3543[2] 3767[3] 4078[3] 4147[16] 7753[5] 7758[30] 8052[2] -1 1315[8] 3558[4] 6878[2] -1 6486[2] -1 672[2] 1821[9] 5216[6] 9057[7] -1 -2  SUtility:174
9507[5] 9533[4] 9614[5] -1 4953[3] 8361[2] -1 -2  SUtility:19
135[1] 5535[1] 5738[3] 8832[20] 8834[1] -1 885[5] 3582[8] 4770[3] 5066[2] -1 1092[3] 1490[15] 6662[2] 8359[1] 8634[3] 8877[8] -1 426[9] 2870[4] 6013[6] 7593[6] 9075[3] 9548[5] -1 1373[2] 2660[12] 4438[2] -1 1776[2] -1 316[12] 3268[2] 5192[4] 8643[1] -1 -2  SUtility:146
334[4] 9247[10] -1 522[10] 5560[5] 7017[5] -1 4197[18] 4642[8] 7653[8] -1 194[1] 6440[12] -1 2924[3] 4028[2] 7544[1] 8416[3] -1 5443[4] 8359[5] -1 4626[3] 4920[6] 5127[1] 5418[4] -1 -2  SUtility:113
42[1] 1687[2] 1862[6] -1 3526[9] 5885[1] -1 624[2] 1666[4] 2998[10] 7115[2] -1 663[4] 920[1] 3405[2] 6045[1] 6905[3] 7820[5] 8932[20] 9088[2] 9543[20] -1 2230[1] 5247[1] 8152[1] 8186[2] -1 4623[1] 4921[4] 7444[4] -1 703[5] 767[6] -1 312[3] 575[6] 611[12] 2375[6] 6138[3] 7005[8] -1 318[4] 2939[3] -1 629[4] -1 7692[1] 9589[5] -1 -2  SUtility:175
1485[3] 3666[2] 8636[4] 9195[3] -1 1221[2] 3234[3] 7333[16] 9239[2] 9296[8] -1 5024[6] -1 -2  SUtility:49
538[3] 1274[2] 3665[4] 4426[5] 5396[5] 7716[1] 9063[4] -1 2132[3] 5158[5] 5729[3] 6178[1] 7287[5] 7810[15] -1 4455[8] 4897[1] 8010[1] 8682[10] -1 1849[10] 2188[5] 3191[3] 4237[3] 5487[1] -1 290[5] 2361[3] 2478[5] 3613[4] -1 1905[5] 4956[2] 6633[1] 7624[3] -1 -2  SUtility:126
4147[20] 9956[6] -1 5213[4] 7905[4] -1 201[20] 2808[1] 8356[4] -1 4023[15] 6511[6] 6552[5] 7536[2] 7933[1] 8879[1] 9071[3] -1 6018[1] -1 797[15] 1212[1] 1778[10] 2253[6] 3201[3] 3358[2] 3946[9] 4900[6] 8052[2] 9880[10] -1 1568[1] 2298[1] 3151[9] 3406[5] 6704[9] 7986[2] 8755[3] -1 3392[7] 4403[3] 6784[4] 7305[8] 8241[10] 9543[20] -1 3088[4] 4161[4] 4256[1] 5571[4] -1 3828[2] 6292[1] 6933[2] -1 1720[9] 2487[2] 4540[6] -1 903[9] 3243[25] 6260[7] -1 -2  SUtility:315
177[12] 1628[5] 3358[2] 6018[3] 6962[2] 9847[3] -1 645[8] 1387[4] 1522[20] 2168[8] 3149[5] 3538[6] 3652[5] 5215[4] 6051[1] 6231[6] 7634[6] 9446[8] 9689[6] -1 4231[10] 6140[10] 6164[3] 7521[1] -1 3002[6] 3867[3] 4149[16] 6567[1] -1 473[3] 6961[2] 7146[21] 8280[4] 9455[8] -1 -2  SUtility:202
391[4] 6436[25] -1 2211[2] 4730[5] 9547[3] -1 1401[3] 2065[8] 2577[1] 3706[5] 5395[21] 6741[8] -1 359[4] 8093[5] 8356[3] 9477[8] -1 6564[2] 8773[2] -1 -2  SUtility:109
845[2] 882[4] 7944[6] 9257[8] -1 2411[3] 6510[12] 8516[4] 8548[3] 9914[4] -1 3814[4] 7703[10] 7857[2] 8310[4] 9419[1] -1 1526[1] 2721[8] 4283[9] 8933[4] 9119[8] -1 1253[9] 2395[3] 2483[10] -1 1971[3] 4208[5] 5542[40] 6763[1] 8137[6] 9936[8] -1 4856[4] 5243[3] 5399[2] 8782[3] 9137[1] -1 4333[2] -1 -2  SUtility:197
1085[12] 5941[16] 7411[10] 8196[10] 9257[6] -1 17[3] 23[8] 262[3] 1349[5] 2190[3] 3592[1] 4666[5] 5351[1] 7005[6] -1 241[5] 2074[12] -1 1408[5] 1693[10] 4366[2] 8192[4] -1 163[4] 1637[1] 1778[2] 3181[4] 3711[2] 9593[5] -1 -2  SUtility:145
3789[10] 8052[2] -1 6958[4] 7087[6] -1 7300[4] 7620[8] 8410[6] -1 1957[2] 6148[3] -1 1041[10] 7851[2] 9584[6] -1 -2  SUtility:63
1700[5] 2674[3] 9928[2] -1 3838[4] 6373[5] -1 4192[2] 8711[6] 9498[20] -1 2442[1] 6437[3] 8992[8] -1 -2  SUtility:59
257[6] 440[4] 3250[2] 5137[5] -1 1466[3] 5500[4] 6698[4] 6725[3] 7049[12] 9152[18] 9231[4] -1 1898[10] -1 1963[4] 3146[2] 5432[10] 6828[1] 7175[5] 7227[1] 7880[5] 7907[1] 9118[4] -1 94[4] 1854[4] 4408[1] -1 2778[5] 3177[5] 7516[3] 9027[4] -1 2491[5] 3688[10] 5927[20] 7071[2] -1 97[4] 660[1] 3345[3] 3741[4] 3980[3] -1 6539[1] 8625[5] -1 1022[6] 1640[6] 3613[4] 8723[4] -1 -2  SUtility:212
1879[4] 3430[5] 9827[2] -1 6034[1] -1 8[1] 188[15] 2577[1] 4178[5] 5765[3] 9521[1] 9906[4] -1 -2  SUtility:42
4481[2] 4929[8] 5785[10] 6211[3] 7557[18] -1 2387[4] 2729[3] 3935[5] 9398[2] -1 261[20] 6503[12] -1 1844[10] 4950[4] 5758[4] 8391[5] -1 4533[10] -1 -2  SUtility:120
3404[4] 3618[12] 9873[6] -1 -2  SUtility:22
1206[3] 2196[1] 3714[12] 5116[3] 5622[8] 6421[3] 9698[4] -1 7367[4] -1 1255[12] 2457[15] 3161[2] 6594[12] 8467[6] -1 6755[8] -1 90[1] 237[4] 1490[9] 2109[3] 8589[2] -1 1774[2] 3072[1] 6884[3] -1 2920[35] -1 811[10] 3699[6] 3812[4] 6895[15] 8083[28] 9279[3] -1 538[4] 4773[2] 8068[4] -1 -2  SUtility:229
2484[4] 9946[5] -1 3785[9] 4852[6] 8462[8] -1 3362[3] 5292[12] 8164[5] 8900[4] -1 2605[3] 3392[14] 4403[2] 6040[4] 6784[6] 9543[15] -1 1517[1] 2621[2] 6746[2] 9221[2] 9581[4] -1 3804[5] 4100[6] 5159[10] -1 522[6] 531[10] 1432[4] 7420[2] 7484[12] 7834[6] -1 753[4] 2637[4] 3037[1] 4323[10] 5039[8] -1 -2  SUtility:199
39[16] 70[5] 1187[4] 2700[2] 4395[2] 4591[8] 4746[2] 6042[8] 7270[2] 7771[25] 9939[8] -1 1483[2] 1857[2] 6959[1] 8001[4] 9927[2] -1 45[4] 235[3] 2290[3] 2375[3] 4687[10] 4953[1] 7322[1] -1 2071[4] 3340[8] 8505[15] 9144[3] 9265[5] -1 591[3] 4382[15] 4680[1] 7491[4] 8410[9] -1 1234[12] 1253[9] 1528[10] 2268[4] 2725[10] 4739[4] 4852[12] 9911[8] -1 2256[4] 2461[8] 3699[6] 4382[6] 9261[5] -1 -2  SUtility:283
1693[6] 3298[8] 4423[3] 5775[2] 6524[1] 7000[4] -1 389[5] 1017[1] 3172[12] 5206[1] -1 3812[10] 7401[15] 8907[4] 9081[8] -1 1715[8] 7481[4] -1 -2  SUtility:92
1537[10] 2407[10] 4160[4] 7423[5] 7866[3] 8730[2] 8967[2] 9918[6] -1 1369[3] 1801[2] 3418[5] -1 9985[6] -1 2050[15] 3017[2] 9097[3] -1 163[5] 1058[3] 2168[8] 3324[6] 8739[2] -1 1187[4] 2475[5] 3012[6] 3682[20] -1 4622[8] 6432[5] -1 2181[16] 3790[2] 5378[20] 6670[3] 9170[20] 9942[2] -1 32[20] 1891[2] 5209[4] -1 -2  SUtility:239
1309[15] 2465[30] 3303[1] 5794[6] -1 1226[4] 3109[5] 6429[3] -1 1365[5] -1 -2  SUtility:69
1193[1] 5461[4] 6847[8] -1 941[4] 6850[2] 7515[15] -1 523[5] 1308[15] 5116[2] 7418[9] -1 529[20] 1734[3] 2074[12] 9925[10] -1 -2  SUtility:110
6385[4] -1 1043[15] 2172[2] 5607[2] -1 1276[1] 1515[5] 6602[3] 7753[1] -1 7507[16] 7816[12] 8073[2] -1 -2  SUtility:63
17[6] 23[8] 262[1] 1591[10] 4666[4] 6955[3] -1 746[2] 2055[12] 7992[12] -1 84[3] 2138[1] 7745[3] 8817[3] -1 1010[16] 1703[20] 4429[4] 4773[5] 5524[10] 8440[20] -1 2323[5] 2658[2] 5031[3] 5267[40] 5576[1] 5928[4] 8433[5] 8697[12] 9544[6] -1 2877[6] 3519[3] 5679[1] -1 365[2] 1417[2] 2428[8] 2912[1] 3486[2] 3510[3] 4090[3] 7412[24] 7790[6] -1 320[5] 2735[5] 3080[3] 5629[6] 8406[10] -1 3992[9] 4599[1] 6503[12] 7294[6] -1 3558[10] 3636[10] 4450[4] 5924[2] 9521[4] -1 309[2] 840[2] 3697[2] 6826[2] -1 -2  SUtility:377
4608[4] 5621[2] 6911[1] 7661[12] -1 235[15] 2375[6] 7322[1] 8698[3] -1 1697[5] 3267[5] 4193[4] -1 302[2] 436[3] 7192[4] 7835[5] -1 615[2] 998[4] 6008[6] 6970[4] 9313[6] 9496[10] -1 5557[5] 6352[2] 6970[1] 8031[12] -1 -2  SUtility:124
6771[9] 9202[10] -1 5263[6] 9057[35] -1 707[20] 1359[3] -1 7094[1] 7226[8] 9071[12] -1 -2  SUtility:104
656[6] 1963[2] 7175[5] -1 127[2] -1 1478[1] 6982[2] 8042[2] 8052[4] -1 -2  SUtility:24
646[15] 1327[4] 2836[1] 5553[3] 6376[10] -1 799[2] 9693[10] -1 1943[30] 3337[16] 3519[1] 4236[8] 5088[8] 8466[1] -1 1943[24] 3180[30] 8373[10] 9692[6] -1 3743[4] 4852[9] -1 3467[4] 7107[6] -1 6013[15] 9548[4] -1 -2  SUtility:221
674[1] 1465[20] 1772[4] 5659[5] 8783[5] -1 2081[12] 2154[5] 3029[6] 4006[5] 4664[10] 5153[4] 6547[1] 8390[12] 8500[2] 9431[5] 9782[4] -1 1013[4] 1097[20] 1573[2] 1577[4] 1601[5] 6147[2] 8061[12] 8558[10] 9843[12] -1 2050[6] 2068[20] 2625[1] 4660[9] 5744[20] 7192[4] -1 1360[2] 2463[9] 4648[12] 5740[6] 6613[4] 7093[25] 9481[20] 9658[10] 9868[5] -1 60[2] 69[12] 171[4] 775[1] 2102[5] 3153[1] 3510[3] 3928[4] 3940[2] 4036[5] 5697[2] 5955[3] 6147[2] 6318[8] 7002[2] 7874[8] 7876[2] 8764[20] 9431[3] -1 541[1] 1943[30] 2212[10] 3803[4] 9250[6] 9402[2] 9761[2] 9940[1] -1 -2  SUtility:470
2267[5] 3386[2] 5804[4] 5869[2] 7593[10] 8325[2] -1 1981[4] 2532[1] 3219[2] 3524[3] 7696[20] 8807[1] -1 6528[6] 6602[2] 7239[5] 7495[4] 7944[6] -1 1991[9] 2086[4] 3017[3] 3220[4] 3874[1] 8585[4] -1 663[3] 3151[12] 3257[6] 4423[2] 6524[4] 6756[1] 7277[8] 8322[6] 8497[3] -1 647[1] 1456[10] 1623[5] 2195[12] 4426[2] 5357[5] 7975[4] 9030[8] 9063[2] -1 1017[4] 1187[6] 3172[12] 5206[5] 7339[8] 7661[20] -1 5285[3] 7992[9] -1 406[8] 6743[1] 7714[21] -1 748[8] 2176[3] 2197[2] 4618[28] 8515[5] -1 1584[6] 1779[2] 4659[4] 9387[4] -1 -2  SUtility:357
2622[2] 5280[2] 8812[15] 9947[8] -1 76[4] 2927[4] 5561[8] 5774[15] 6973[2] -1 61[1] 259[12] 1876[1] 4422[8] 5958[8] 6446[16] 6597[25] 7864[6] -1 2258[8] 5029[35] 5621[4] 9214[4] -1 804[1] 880[3] 2236[8] 3572[10] 3600[1] 4194[5] 5118[6] -1 391[1] 1691[12] 2503[3] 4693[8] 4929[6] 5251[2] 5684[10] -1 1092[4] 1533[2] 3088[5] 6018[4] 7987[12] 8696[4] -1 -2  SUtility:295
3912[10] 4015[1] 5605[3] 5694[12] 6375[3] -1 5572[21] 7432[32] 7445[1] -1 4164[1] 5998[10] 9675[5] -1 8052[4] -1 2660[3] -1 -2  SUtility:106
7246[8] -1 2712[2] 8642[4] -1 -2  SUtility:14
7864[12] 7958[4] -1 3342[20] -1 -2  SUtility:36
1943[6] 2136[2] 3449[9] 5612[4] 8962[5] -1 1857[1] 2082[2] 4144[2] 4250[4] 6746[5] 8330[12] 9605[4] 9802[4] -1 2003[15] 2066[1] 3074[45] 4453[10] 5930[5] 8682[6] -1 295[15] 866[3] 4998[5] 5236[24] 8485[4] -1 784[3] 1844[10] 3299[3] 3439[1] 3674[1] 7978[6] 8024[12] 8531[15] 9624[1] -1 -2  SUtility:245
2830[5] 7612[6] -1 3537[2] 9107[5] -1 1909[20] 4610[15] 6130[4] 8841[10] -1 323[4] 937[4] 2072[4] -1 896[6] 5462[1] 8658[2] -1 -2  SUtility:88
473[1] 1409[10] 1905[2] 2123[6] 3397[10] 3908[4] 5274[2] 6582[2] 6602[1] 9392[1] -1 5282[4] 5410[15] 6167[30] 8015[2] 8411[20] -1 1959[4] 4310[5] 5641[4] 7674[3] 9661[2] -1 1017[2] 1509[4] 2813[8] 7114[4] 8731[2] 9896[4] -1 1905[3] 6558[6] 7306[4] 9339[3] 9936[10] -1 -2  SUtility:178
3022[3] 7042[10] -1 289[10] 2871[2] 6202[3] 8329[2] -1 8[3] 1945[1] 6487[2] 9259[5] -1 1234[3] 5638[5] 6131[4] -1 364[8] 3992[12] 5926[4] 6244[12] 6384[1] -1 3649[24] 8531[20] 9296[4] -1 -2  SUtility:138
1731[8] 5750[2] -1 893[1] 1936[4] 8556[4] -1 455[6] 516[5] 3531[4] -1 1123[12] 8555[12] -1 3022[5] 7379[4] -1 814[8] -1 6613[8] 7864[15] 7958[3] 8269[9] 8477[8] 8620[2] -1 66[12] 1706[5] 2145[3] 4804[4] 5500[2] 5993[12] -1 4008[3] 4792[25] 5897[5] 6955[3] 7551[3] 8616[6] 8651[5] -1 -2  SUtility:208
2741[1] 6174[4] 6527[9] -1 2406[2] 4047[3] 4879[4] 8557[3] -1 165[8] 1208[1] 3920[3] 5549[2] 5563[9] 9058[4] 9667[3] -1 1327[3] 2000[4] 4154[4] 6524[5] 9799[15] -1 8489[3] -1 694[5] 2114[1] 3453[5] 3976[10] 7035[6] 8442[5] -1 90[2] 666[6] 1568[2] 5862[5] 6117[4] -1 689[5] 6336[15] 8574[5] 9084[2] 9777[1] -1 -2  SUtility:169
622[5] 2850[6] 4305[2] 5147[3] 6068[24] 6123[6] 6840[1] 8258[14] 8564[8] -1 6510[3] 8548[5] -1 3024[1] 4006[3] 6530[4] 9431[2] 9782[6] -1 1931[15] -1 521[9] 1392[5] 3470[3] -1 2180[2] 7239[3] 7654[1] 8015[4] 8814[5] 9507[4] -1 150[8] 1789[3] 7187[10] -1 -2  SUtility:165
2814[3] 3026[5] 3878[4] 5622[8] -1 2549[6] 4048[5] 7721[5] 8137[6] 9910[28] -1 447[1] 2292[2] 5169[5] -1 3275[5] 8780[4] -1 176[15] 554[4] 1199[12] 5754[2] 7399[3] 8120[2] 8404[3] -1 432[3] 1011[4] 1478[1] 4598[5] 9629[4] -1 678[1] 2004[2] 2203[4] 3395[4] 5859[4] 7879[5] 9608[3] 9836[2] -1 -2  SUtility:170
2025[5] 4879[5] -1 466[6] 1779[8] 2154[3] 6244[9] -1 3611[30] 5486[10] 8571[35] -1 1126[2] 6450[4] 7495[6] -1 2186[3] 4545[5] 5249[32] -1 -2  SUtility:163
387[4] 2569[3] 8445[6] 9808[5] -1 8241[6] 8332[1] -1 522[4] 4323[2] 8691[3] -1 4599[2] 7294[4] -1 326[5] 678[5] 3113[2] 3810[4] 5666[8] -1 -2  SUtility:64
161[15] 1700[3] 6888[6] 6906[4] -1 7593[6] 8665[5] 9075[2] -1 13[2] 767[6] 1203[3] 3068[2] 8237[3] -1 2294[10] 5264[4] 5713[16] 9921[9] 9942[4] -1 3118[6] 3245[10] 6538[2] -1 91[1] 1002[5] 2559[1] -1 -2  SUtility:125
4998[5] 9863[6] -1 4100[6] 5288[12] 7404[5] 8433[20] -1 2375[12] 3820[3] 5845[12] 8374[10] 8817[4] 8896[12] 9062[3] -1 1540[2] 1573[10] 1577[1] 5132[8] 5457[20] 6147[4] 7726[4] 9310[6] -1 7835[4] 9119[8] -1 -2  SUtility:177
3878[4] 5883[12] -1 1905[3] 5418[5] 5880[8] 9265[4] -1 7811[4] 9431[2] -1 1452[6] 4244[6] 4650[8] 4673[1] 6012[3] 8096[4] -1 6049[6] -1 765[2] 6710[3] 6714[5] 7888[1] -1 148[2] 2301[6] -1 1285[4] 3812[2] 4287[3] 8625[1] -1 -2  SUtility:105
2041[3] 7062[9] -1 365[1] 1759[4] 1887[5] 6173[6] 9176[3] -1 2180[2] 8015[3] -1 261[10] 2094[5] 3088[2] -1 3692[3] 3838[1] 6373[2] 6433[1] -1 7045[10] 8687[8] -1 5300[4] 5342[12] 7005[6] -1 75[6] 2155[3] 4155[20] 4423[4] 4469[20] 6668[3] 7846[2] 8221[12] 8827[1] -1 1252[6] -1 180[5] 6412[3] 9975[1] -1 -2  SUtility:186
5213[2] 7905[3] -1 1591[6] 2172[3] 3457[3] -1 45[4] 235[9] 540[3] 1539[4] 1905[5] 4463[1] 5462[4] 5852[16] 8877[8] -1 2298[2] 4988[10] -1 32[4] 4955[15] 7277[6] 9326[3] -1 391[4] 534[16] 2803[2] 2890[4] 3168[3] 3312[3] 3543[5] 4545[3] 5261[4] 6040[3] 6705[10] 7672[1] 8370[6] 9662[20] -1 49[16] 711[2] 2007[6] 2470[3] 3878[4] 8651[3] 8816[9] 9512[4] 9806[8] -1 1046[1] 3698[12] 9170[5] 9354[15] -1 -2  SUtility:283
1258[3] 1623[3] 2662[8] 2963[5] -1 864[6] 1150[4] 5398[6] -1 -2  SUtility:35
6023[6] 6582[4] -1 2566[4] 6604[20] -1 4245[12] 6138[3] 8231[5] -1 3545[2] 4123[2] 7093[10] 8440[5] -1 240[5] 3994[4] 4098[4] 6376[2] 9515[2] -1 440[5] 3287[3] 3491[8] 6756[5] -1 -2  SUtility:111
884[3] 8441[3] 8739[1] 9100[4] -1 8617[8] 8783[4] -1 3899[2] -1 710[6] 2125[2] -1 -2  SUtility:33
2585[12] 5537[3] -1 246[1] 513[9] 2934[6] 3167[10] 7314[21] 8494[6] -1 2164[4] 2864[4] 3378[20] -1 3572[4] 8068[1] 9437[3] -1 -2  SUtility:104
4969[5] 7977[2] 8232[6] 9508[4] -1 281[1] 2267[4] 7341[1] -1 234[3] 2505[5] 4405[2] 8036[15] 8082[8] 9333[3] -1 663[1] 1258[2] 2074[16] 2404[2] 2477[1] 3519[1] -1 1726[6] 2445[8] 2731[3] 5016[2] -1 5110[10] 7668[8] 9605[5] -1 1277[4] 1379[6] 2596[10] 2650[20] 2959[5] 3426[8] 4345[10] 4548[2] 6081[2] 6484[2] 6859[8] 7374[5] 7694[6] 7775[1] -1 1034[10] 3795[4] 7804[4] 8008[9] 8968[2] -1 1334[5] 4450[6] 5199[1] 5494[2] 6697[2] 9293[3] 9584[9] 9939[6] -1 -2  SUtility:276
549[4] 7392[4] 9068[1] -1 1973[30] 4980[18] 7371[4] -1 1352[2] 8724[1] -1 1569[8] 5505[15] 9608[2] -1 1650[2] 1864[4] -1 1099[6] 6618[5] 7180[5] 7490[2] -1 847[8] 9054[1] -1 3675[8] -1 -2  SUtility:130
2735[2] 4261[3] -1 1239[1] 3104[30] 8530[3] -1 866[5] 979[4] 9954[12] -1 228[20] 2927[2] 5808[3] 7774[25] 7968[1] -1 1187[6] 1486[1] 3042[3] 4276[6] 6158[8] 7341[5] -1 145[4] 585[2] 1944[4] 2502[4] 2546[9] 4165[15] 5396[2] -1 5[2] 4746[5] 5974[8] 7532[1] -1 827[1] 3325[6] 9083[4] -1 -2  SUtility:207
2026[4] 2928[15] -1 3400[1] 6061[1] -1 2085[3] 8209[6] -1 804[5] 6849[4] 8708[8] -1 584[2] 1944[5] 2979[2] -1 9193[8] 9627[16] -1 3313[4] 4504[4] 7661[4] -1 1685[5] 3204[4] 5082[8] -1 1345[6] 5941[16] 8451[6] -1 -2  SUtility:137
285[4] 663[4] 820[4] 5295[2] 8062[3] -1 434[1] 2393[8] -1 5881[5] 5959[4] -1 3143[12] 3341[3] 5070[10] 5079[2] 5988[5] -1 594[12] 6040[4] 6980[15] -1 -2  SUtility:98
299[1] 1225[8] 2374[4] 6364[4] 9353[1] 9507[5] 9533[6] 9614[3] -1 4953[1] 8361[10] -1 328[4] 1022[12] 1437[3] 2258[8] 2440[25] 2849[2] 4636[1] 6096[2] 7441[4] 8042[1] -1 1017[2] 1603[10] 2861[3] 3094[6] -1 187[1] 505[5] 4429[2] 4969[5] -1 1849[10] 3272[20] 7011[30] 7285[45] 9144[12] 9716[2] -1 549[5] 827[1] 2415[4] 5608[3] 9883[1] -1 -2  SUtility:272
257[12] 440[2] 3250[8] 5137[1] 9848[2] 9962[6] -1 548[2] 1898[10] 5206[2] 8827[5] -1 3146[2] 5432[4] 6828[1] 7227[5] 7880[1] 7907[1] 9118[4] -1 3[1] 761[4] 926[2] 2702[12] 4674[1] 6248[3] 6895[12] 8657[4] -1 646[12] 3137[30] -1 196[6] 2778[3] -1 -2  SUtility:158
3342[20] 4035[4] 4870[4] -1 1284[25] 3709[4] 4890[4] -1 9298[12] -1 -2  SUtility:73
5094[4] -1 8585[5] -1 4465[4] 4920[3] -1 430[1] 5461[5] 5852[4] 6796[5] 9173[4] -1 4163[9] -1 -2  SUtility:44
322[5] 1130[12] 2739[5] 5742[6] 8172[2] 8246[3] 9431[1] 9723[4] -1 509[3] 4090[4] 6336[15] 7292[12] 9901[3] -1 1943[18] -1 3311[2] 3652[2] 6260[21] 6718[1] 8075[6] -1 3572[8] 5126[1] 5288[6] 6397[5] 6972[3] 7733[9] 7774[20] 9508[1] -1 539[5] 1222[2] 1658[2] 3032[3] 3567[10] 5598[4] 8303[15] -1 1418[3] 4183[6] 4378[20] 5877[3] 7542[30] 8906[4] -1 -2  SUtility:285
416[1] 1297[3] -1 -2  SUtility:4
1786[6] 2019[2] 2154[5] 4245[15] 7642[7] -1 1263[4] 1490[9] 2376[2] 3243[20] 7752[6] 7804[2] 9863[3] -1 253[5] 1625[1] 3491[8] 8684[8] 9837[6] -1 39[4] 1962[6] 5478[2] 9873[8] -1 4787[2] 5529[10] 5973[5] -1 771[3] 3491[12] 3906[6] 5041[4] 8578[5] -1 1263[4] 1957[2] 2154[1] 2206[5] 2870[2] 4142[2] 5499[2] 6203[8] 9178[5] -1 -2  SUtility:207
209[4] 7313[20] -1 7223[1] -1 1439[28] 4885[12] -1 554[2] 1422[4] 2676[8] 2938[2] 4444[24] -1 2605[1] 6040[1] 8980[3] 9151[3] 9659[3] -1 1365[1] 1624[10] 3345[6] 4563[4] -1 1267[1] 1637[4] 3893[1] 6742[20] 7405[8] 9722[4] -1 -2  SUtility:175
187[2] 505[3] 1441[1] 1533[1] 2447[5] 4429[5] 4969[5] 8427[4] 8691[1] -1 2763[8] 4464[1] 7383[5] -1 908[5] 913[2] 1161[8] 1696[5] 1724[4] 3023[1] 3032[1] 3910[4] 5889[5] 5979[8] 6326[4] 6683[1] 8581[8] 8751[3] 9477[2] 9616[6] -1 1271[4] 2532[5] 2942[1] 3752[2] 4731[3] 5317[8] 6002[1] 7423[5] 8504[4] 8652[2] -1 1030[4] 2395[9] 3629[4] 7163[5] 8361[6] 9018[12] -1 1544[2] 2876[2] 3355[2] 3426[10] 3954[45] 5266[9] 5269[5] 5638[2] 7478[4] 8780[3] 9446[2] 9461[3] -1 1014[10] 5643[3] 5904[5] 7637[3] 8904[2] 9007[4] -1 1092[4] 1533[3] 4014[9] 6524[3] 7150[5] 7987[20] 8696[3] 9887[1] -1 1041[6] 1839[8] 2164[8] 4450[10] 4632[9] 6640[16] 6952[5] 8189[4] 8618[3] 9306[3] -1 3812[6] 9786[3] -1 1054[20] 1849[10] 2360[4] 4130[1] 4252[2] 4372[3] 7769[6] 9407[5] -1 7944[8] 8216[2] -1 -2  SUtility:489
6279[4] 6845[2] -1 2048[1] 5783[4] 9820[24] -1 1123[8] 6264[16] 9231[3] -1 3375[45] 5462[3] 7764[4] 8494[10] -1 3196[6] 5483[2] 6037[6] -1 1108[3] 9979[4] -1 2197[5] 3887[8] 6556[32] 7160[28] -1 -2  SUtility:218
1233[2] -1 420[1] 1538[4] 5363[4] 5621[3] 6667[2] -1 90[2] 3509[2] 4041[3] 6698[4] 9581[5] -1 399[2] 5028[12] 5876[8] 7195[6] -1 244[5] 1465[4] 3543[3] 3767[12] 5441[4] 5659[3] 6318[2] 7131[1] 7758[6] 7892[4] 8052[6] 8783[3] -1 26[12] 125[3] 9060[4] 9298[9] 9776[3] -1 1973[24] -1 310[2] 612[27] 7300[5] 7620[6] 8410[6] -1 2440[15] 7464[1] 8030[3] 8650[6] 9392[3] -1 592[1] 821[5] 2532[4] 3219[2] 4704[2] -1 -2  SUtility:256
624[5] 3956[6] 6047[5] 6874[10] -1 2526[2] 8761[1] -1 1424[8] 2082[4] 4528[1] 9982[4] -1 514[15] 2991[5] 3143[15] 4828[15] 7195[15] 8107[3] -1 -2  SUtility:114
1089[3] 3467[12] 3594[5] 4681[10] 8779[24] 8798[3] -1 320[5] 631[15] 2137[5] 4440[15] 4726[2] 4848[2] 6695[10] 8930[1] 9153[4] 9740[4] -1 2343[10] 2506[5] 3885[3] 4696[4] 7323[2] 7845[2] 7864[9] 9749[1] -1 91[3] 3254[5] 3627[4] 3704[6] 4768[1] 5071[10] 6776[28] 6929[5] -1 1704[10] 6092[12] -1 486[10] 1152[2] 2505[5] 3912[8] 4015[5] 5605[3] 5694[15] 6375[2] 6804[20] 8504[3] -1 903[9] 2175[2] 3637[2] 3674[1] 4340[2] 5222[1] 8361[2] 8560[12] 9373[1] -1 181[27] 4457[3] 4591[4] 8807[2] 9058[3] 9687[1] -1 1775[1] 2077[3] 5399[4] 6779[16] 8585[2] 9068[3] -1 3430[5] 4989[4] 8567[3] 9095[1] 9201[3] -1 -2  SUtility:430
242[5] 5608[5] 6337[4] -1 -2  SUtility:14
1206[4] 3714[20] 5116[3] 5622[20] -1 3006[4] 3342[5] 4035[5] 4870[3] 7561[4] 7864[3] 7958[1] 9300[6] -1 1700[4] 2674[4] 3342[10] 9928[5] -1 1973[18] 2695[4] 6755[2] 9740[1] 9809[1] -1 90[5] 237[2] 2109[3] -1 3838[1] 6373[2] 9298[3] -1 2540[8] 6397[4] 7979[6] 9264[8] -1 1526[4] 2721[2] 4283[15] 8232[4] 8933[8] 9119[4] -1 2920[28] 4192[4] 4913[5] 8711[6] 9498[12] -1 2442[4] 2629[12] 6437[3] 7708[2] 8823[8] 8992[2] -1 1490[15] 1930[15] 2504[3] 3693[4] 5278[4] 9979[6] -1 -2  SUtility:339
3312[4] 8043[4] 8886[5] -1 1537[4] 2407[6] 4160[12] 7423[25] 8967[5] 9918[8] -1 345[4] 2618[6] 2748[4] 4365[6] 5607[6] 9048[1] 9740[4] 9963[25] -1 1609[6] 2276[14] -1 913[4] 1989[5] 4677[2] 5579[6] 7101[7] 7675[5] 7796[2] -1 3232[8] 9377[6] -1 1580[8] 5177[4] 5247[4] -1 -2  SUtility:210
1005[15] 4338[12] -1 3337[20] 8317[6] -1 4595[5] 5251[1] 8481[2] 8704[1] -1 -2  SUtility:62
7901[20] 9662[16] 9728[2] 9769[10] -1 1766[3] 4331[5] 4366[4] 4463[3] 6461[2] 6572[6] 7507[16] 8181[2] 8867[3] 8941[15] -1 154[8] 204[6] 1547[1] 3286[5] 4902[2] 7963[2] -1 4773[3] 6209[8] 6792[3] -1 4551[10] 6556[24] 7211[12] 9498[20] -1 1526[4] 4161[2] 4280[50] 5538[9] 6373[2] 6541[24] -1 2162[5] 5082[4] 9863[15] -1 -2  SUtility:326
920[2] 5820[8] 6027[10] 7275[4] -1 2981[1] 3718[5] 5200[5] 7048[5] 7953[3] 8419[2] -1 4549[6] 6526[1] 7899[9] -1 686[2] 4892[16] -1 -2  SUtility:79
1365[3] 1599[4] 8161[5] -1 1109[5] -1 6086[2] 8687[6] -1 387[4] 3767[15] 8212[4] 9141[2] -1 3453[2] 4384[4] -1 -2  SUtility:56
69[18] 189[3] 874[8] 2847[3] 3004[2] 3290[4] 3622[4] 8331[6] 8984[6] -1 384[6] 1165[3] 1169[4] 2575[24] 8576[12] -1 318[4] 1998[9] 2410[3] 4693[8] 6803[3] 6990[5] 7544[4] -1 433[2] 1926[21] 3566[5] 5732[5] 7744[2] 8526[1] 9837[10] -1 49[20] 539[4] 683[4] 1565[3] 3576[3] 6618[2] 7048[1] 7623[1] 7629[9] 9846[16] -1 46[2] 193[1] 365[2] 1531[5] 2815[2] 4885[15] 5807[1] 9000[5] -1 3[5] 487[16] 2260[5] 3143[3] 6018[1] 6752[3] 7443[9] 8340[4] 9268[10] -1 210[10] 2193[8] 2292[6] 3197[5] -1 -2  SUtility:366
8840[6] 9551[4] -1 3846[3] 9334[16] -1 5863[6] 8356[4] 9764[1] -1 401[24] 818[4] 2239[4] 2452[4] 3187[3] -1 1617[5] 1670[5] 5062[3] 7776[6] -1 297[15] 1355[1] 2297[4] -1 4536[1] 6537[10] 7435[4] 8821[8] -1 -2  SUtility:141
1481[15] 2318[4] 9013[5] -1 1859[1] 6052[20] 7599[8] -1 5030[1] 5079[2] -1 1025[4] 3341[12] 9323[3] -1 3871[10] 8328[3] -1 2905[12] 6941[4] 7983[5] 8998[1] 9083[1] 9543[20] -1 4114[40] 5831[6] 8438[8] -1 -2  SUtility:185
1559[3] 5396[4] 7242[1] 8837[8] -1 3902[4] 5580[4] 7472[8] 7774[20] 7902[15] 9826[4] 9990[3] -1 1308[15] 4489[3] 4660[9] 5352[2] 7443[12] -1 985[2] 5365[16] 8093[2] 8652[4] -1 497[4] 1892[1] 2072[4] 8151[2] -1 2286[6] 5079[1] 8411[8] 8557[2] 9842[30] -1 -2  SUtility:197
1887[2] 5758[8] -1 672[5] 9057[7] -1 1304[6] 3356[28] 6798[4] -1 -2  SUtility:60
5970[6] 6018[3] 8052[8] -1 1609[10] 4876[6] -1 1725[15] -1 2339[10] 7131[3] -1 1866[25] 2841[12] 3795[4] 3845[1] 3877[8] 6745[1] -1 601[6] 1157[1] 1619[8] 7543[6] 8823[8] -1 1905[4] 9366[4] 9708[2] -1 -2  SUtility:151
643[6] 2847[2] 3004[3] 3290[8] 3622[5] 4311[2] 6166[2] 8984[9] 9522[6] -1 1330[8] 4693[2] 7544[5] -1 8526[5] -1 2125[10] 3838[4] 7488[5] 8692[4] 9074[5] -1 46[3] 2815[3] 2985[20] 5357[20] 5807[2] -1 655[8] 4287[9] 7497[6] -1 4326[6] 5257[8] 6040[3] 9786[1] -1 -2  SUtility:180
909[36] 1107[8] 5386[4] -1 4115[4] 8052[10] 8783[2] -1 688[4] 2119[5] 6045[1] 6460[1] -1 -2  SUtility:75
5549[1] 5563[6] 9058[1] 9667[3] -1 -2  SUtility:11
1533[4] 2447[1] 8691[5] -1 2134[5] 6814[6] 7863[4] 8974[1] -1 103[10] 1859[4] 3203[4] 4734[4] -1 764[1] 942[2] 1156[2] 2155[4] 3587[2] 4989[4] 8107[5] -1 150[4] 176[3] 268[7] 690[4] 7863[8] -1 2963[3] 3733[12] 5930[2] 8248[1] 9632[3] -1 1952[15] 7850[3] -1 663[1] 920[1] 3405[2] 4143[4] 6045[4] 6723[5] 7347[6] 7820[5] 8046[4] 8153[9] 8932[12] 9088[4] -1 9583[3] -1 -2  SUtility:193
4294[5] 4908[3] -1 5094[2] 6911[4] 7612[10] -1 4018[1] 6032[10] -1 -2  SUtility:35
4524[4] 4607[2] -1 3006[2] 3032[5] 5746[4] 5889[2] 6585[2] 8581[8] 8751[12] -1 1011[2] 6746[3] 6961[4] 9802[1] -1 561[2] 683[12] 5650[6] 6989[6] 7048[2] 7623[3] 8705[3] 8789[4] -1 506[12] 1486[5] 4548[1] 6674[3] 7101[21] 9436[5] -1 2349[5] 3665[4] 4231[8] 4334[9] 5905[3] 7629[9] 8656[2] 8803[10] 9413[4] -1 1175[10] 2876[5] 3927[8] 5269[1] 5561[2] 5817[4] 7851[2] -1 1492[5] 8904[10] 9007[6] 9436[5] -1 207[6] 515[4] 1646[5] 2164[4] 3386[5] 4366[5] 4482[1] 5236[6] 7580[1] -1 3063[4] 3812[6] -1 519[6] 6025[4] 6554[5] 8681[3] 9843[9] -1 -2  SUtility:322
628[5] 2178[4] 5510[9] 5650[6] -1 4235[5] 7017[3] -1 2931[2] 6373[1] 8836[3] -1 1637[1] 6742[16] 8326[5] 9722[2] 9896[4] -1 127[4] 463[9] 6282[4] 6822[1] 7721[2] 7967[2] 8163[4] 8697[15] -1 2242[2] 2292[4] 9604[10] -1 805[2] 2242[4] 3195[12] 7035[2] 9659[6] -1 1574[8] 1789[1] 4136[12] 7159[8] 8552[3] -1 33[3] 1221[4] 2871[2] 3395[2] 3499[3] 3577[2] 6138[1] 6248[2] 6586[5] 7606[1] 8332[5] 9239[5] 9471[3] 9954[15] -1 -2  SUtility:234
3547[4] 4036[4] 4921[1] 5162[4] 6554[2] -1 387[12] 2569[1] 9808[3] -1 4599[1] 7294[2] -1 8572[1] -1 4354[12] 4607[2] -1 -2  SUtility:49
2311[15] -1 7101[21] -1 1628[5] 6018[5] -1 -2  SUtility:46
45[2] 5945[5] 9100[3] -1 1513[8] 2288[9] 6767[6] 7450[15] -1 2888[6] 3900[3] 7744[6] 7949[6] 9060[10] -1 284[4] 2139[5] 4873[2] 9124[10] -1 998[1] 7194[8] -1 568[9] 3044[1] 9333[3] 9477[6] -1 646[12] 6883[10] -1 391[4] 1620[5] 2244[12] 6582[1] 6984[2] -1 -2  SUtility:174
1170[2] 1471[9] 7115[1] 7410[2] 7944[2] -1 583[10] 710[10] 2125[2] 2198[3] 6746[4] 9802[1] -1 3950[4] 4664[8] 6989[3] 8705[1] 9593[4] -1 1293[3] 7976[2] 8625[5] 9376[8] -1 4901[2] 5013[2] 5319[6] 5542[8] 7195[15] 7984[2] -1 1437[9] 4636[5] 6096[4] 7101[21] 8042[4] -1 1175[4] 3927[6] 5561[4] 5817[3] 7851[2] -1 -2  SUtility:181
7804[1] -1 1347[5] -1 -2  SUtility:6
5869[4] 7593[4] -1 1006[2] 3867[5] 4866[8] -1 1279[2] 5269[3] 6528[10] 6602[3] 7239[1] 7495[4] 7944[2] -1 1991[9] 3177[5] 7212[2] 8315[4] 8449[15] 8585[5] -1 288[6] 2189[5] 2463[3] 3015[3] -1 647[5] 4426[3] 5357[5] 9063[4] -1 1052[35] 1187[6] 5288[18] 7339[8] 7661[4] 8015[2] -1 5285[2] 7992[12] -1 7714[14] -1 1725[9] 4220[5] -1 748[2] 2197[1] 4679[1] 5886[16] 6447[8] 8155[5] 8515[3] -1 -2  SUtility:273
2778[4] 3519[5] 8976[5] -1 814[2] 4549[8] 7566[2] 8166[4] 8779[8] -1 1787[1] 3580[25] 5380[4] 7693[4] 8759[5] 9717[8] -1 10[9] 617[1] 6353[5] 6714[3] -1 378[4] 1373[5] 5935[12] 6901[5] 7443[9] -1 1309[3] 1804[8] 2857[5] 4450[2] 5193[5] 7982[1] 8802[1] 9639[5] -1 1344[2] 2238[1] 3555[16] 7458[3] 7728[5] 9321[3] -1 -2  SUtility:198
2722[5] 3378[20] -1 761[2] 5572[14] 7642[7] -1 5242[4] -1 9583[5] -1 2176[4] 4219[1] 6018[3] 6260[35] 6300[8] -1 -2  SUtility:108
6783[3] 7698[2] -1 4792[5] 6973[4] 7299[1] 8820[5] 9558[4] -1 2012[4] -1 32[16] 5209[2] -1 -2  SUtility:46
150[2] 176[6] 268[28] 690[10] 2190[5] 4231[8] 7863[10] -1 397[2] 3234[2] 3508[15] 6783[5] 7100[2] 7515[15] 9068[4] -1 2355[6] 2485[1] 2693[1] -1 270[2] 5551[2] 8228[3] 9711[3] -1 506[30] 1127[2] 2774[16] 4063[5] 4385[3] 4885[15] 6315[4] 6996[6] 7557[12] 7836[1] 8969[2] -1 1327[5] 2742[4] 6613[16] 8665[2] -1 -2  SUtility:255
5550[4] 6895[6] 7774[5] 8355[28] -1 1084[2] 1536[1] 1725[6] 3574[3] 8171[5] -1 2409[4] 2860[12] 5596[2] 7305[6] 8132[6] -1 4157[4] 5879[2] -1 1866[10] 3795[4] 3845[1] 6745[2] -1 2769[6] 7764[5] -1 7066[4] 8135[10] -1 -2  SUtility:138
6955[3] -1 790[6] 2340[10] 6297[8] 8827[4] -1 277[4] 6150[12] -1 1439[14] 4885[15] -1 1173[3] 2674[4] 5252[3] 6373[4] 7583[8] 9659[3] -1 -2  SUtility:101
2396[1] 5874[2] 7064[9] 8566[2] 9582[2] -1 2264[8] 9772[5] -1 3524[5] 6381[8] 9595[2] -1 1365[3] 1624[2] 3345[6] 4563[2] -1 7823[5] -1 2463[12] 3706[2] 4357[3] 4442[25] 5373[45] 7636[2] 7703[6] 8252[4] -1 397[2] 3039[5] -1 3910[10] 4714[20] -1 109[16] 320[4] 3770[12] 5378[20] -1 -2  SUtility:250
2154[2] 9723[16] -1 302[2] 436[4] 7192[3] 7835[1] -1 3354[2] 4246[6] -1 3491[4] 4938[6] 7366[30] 9901[6] -1 920[1] 5820[2] 6027[2] 7275[3] -1 7179[7] -1 -2  SUtility:97
257[9] 440[2] 3250[8] 5137[2] -1 1065[4] 5869[1] 8142[5] 9928[4] -1 761[8] 3950[8] 5572[28] 7642[21] 9008[4] -1 1824[6] 6887[6] 8441[2] 9074[3] -1 3887[20] 9056[2] -1 1491[3] 5242[4] 8242[3] -1 9583[4] -1 5076[2] 6293[3] 8604[2] 9799[6] -1 -2  SUtility:170
5801[8] 7080[1] -1 2561[4] 5713[8] -1 1526[2] 4634[2] 7024[5] 9692[10] -1 -2  SUtility:40
5410[9] 8015[4] -1 1959[4] 5641[4] -1 1905[2] 7306[4] -1 2578[4] 5953[4] 6769[4] 6884[1] -1 -2  SUtility:40
710[10] 2290[1] 3077[5] 3299[5] 4794[2] 5222[4] 6705[2] 6825[4] 7326[5] 8403[2] 9295[1] 9763[5] -1 303[4] 1857[4] 4194[4] 4250[3] 6323[4] -1 384[2] -1 310[1] 612[45] 1284[5] 3211[12] 3709[3] 4890[5] 5414[1] 6220[5] -1 540[12] 2114[2] 3277[10] 4674[2] 4852[12] -1 1655[4] 2836[3] 3107[6] 3392[7] 3795[5] 4902[6] 7305[10] 7947[5] 7977[6] 8492[16] -1 355[10] 1095[10] 4749[3] 5215[2] 5783[2] 6053[4] 9265[4] -1 2532[5] 3219[3] -1 -2  SUtility:293
1552[2] 3443[3] 4419[27] 5292[8] -1 852[3] 1285[10] 3669[3] 4142[5] 5251[1] 5790[3] 6003[5] 7735[2] -1 797[3] 1725[12] 4220[20] 5775[4] 7000[1] -1 274[2] 3402[4] 6531[5] 6567[2] -1 637[4] 7379[1] 8724[5] 9302[5] -1 1339[12] 1952[3] 3704[2] 7834[4] -1 3857[10] 4897[5] 6372[5] 7364[9] 7888[5] -1 90[3] 1274[1] 3977[9] -1 -2  SUtility:208
1591[8] 3788[15] 4427[4] 5842[2] 7606[5] 9292[4] -1 376[5] 3354[2] 3574[1] 3740[2] 4564[8] 6503[6] 6728[2] 7713[3] 7760[5] 8937[3] -1 2677[5] 5945[5] 7485[3] 7980[6] 8384[2] 8902[12] 9158[12] 9382[2] -1 2062[4] 3808[5] 4865[5] 4902[8] 6003[3] 7456[12] 7478[5] 8093[1] 9034[3] 9268[10] 9283[10] 9761[5] -1 766[8] 2958[2] 4261[4] 4985[4] 5641[3] 5967[1] 6665[21] 6703[1] 7346[5] 8107[2] 8212[2] 9794[2] -1 3486[3] 4641[10] 5404[12] 7134[18] 7711[6] 9407[3] 9685[2] -1 1348[3] 1504[2] 2814[4] 3026[1] 3068[2] 3080[5] 3740[10] 4686[10] 5622[16] 6710[3] 8924[8] -1 187[5] 1534[15] 3782[4] 7604[6] 9015[4] -1 2050[3] 4570[2] 4608[16] 7529[1] 8253[2] 9975[4] -1 -2  SUtility:428
2678[6] 3489[2] 7536[5] -1 142[4] 3080[3] 3713[1] 6070[1] -1 -2  SUtility:22
941[4] 982[8] 3945[3] 9651[2] -1 646[9] 1327[5] 1782[1] 5553[5] 5600[10] 6376[10] 8693[1] -1 1654[3] 2655[5] 5022[9] 6330[5] 7624[3] 9806[8] -1 1824[2] 2317[4] 3161[6] 4067[12] 5166[1] 9693[6] -1 2019[4] 2053[10] 2154[1] 4054[3] 6373[4] 8934[2] 9589[2] -1 5225[16] 5875[25] 6195[3] 7446[5] 8260[3] -1 3600[3] 7744[8] 8032[4] -1 1565[4] 5041[10] 6162[10] 7629[9] -1 1531[5] 2654[6] 8032[5] 8371[10] 9000[1] 9060[6] 9539[15] 9657[10] 9690[18] -1 3[5] 487[12] 1263[5] 1490[12] 1957[4] 3143[6] 4785[5] 5029[35] 5754[4] 6018[3] 7443[6] 7534[2] 7736[5] 8340[2] 9178[2] 9268[10] -1 434[2] 3197[2] 3340[10] 3879[3] 7177[12] 7714[21] 8701[6] -1 8[2] 1277[1] 2991[3] 3504[2] 4053[3] 4090[2] 5189[2] 5970[4] -1 -2  SUtility:517
235[12] 1587[1] 2375[15] 6849[2] 7041[15] 7322[2] -1 2081[15] 4006[3] 4640[2] 4988[10] 8481[3] 9431[5] 9782[6] -1 2256[20] 2461[2] 3699[8] 6440[6] 9848[3] -1 4765[3] 4983[3] -1 616[2] 1634[8] 1904[15] 3243[25] 3493[4] 5529[8] 6193[15] 6796[2] 6909[10] 7834[8] 7844[1] -1 974[6] 2903[1] 4179[2] 5925[1] 8708[6] -1 -2  SUtility:250
7720[2] -1 149[4] 5647[2] -1 5082[10] -1 4313[4] 9915[5] -1 1431[6] 6651[2] 7232[9] 8185[4] -1 1776[2] 2979[10] 8431[3] -1 -2  SUtility:63
1943[12] 3180[20] 9692[10] -1 1052[21] 1344[10] 3574[4] 5235[4] 5318[3] 7031[1] 7528[20] 9108[1] -1 1533[1] 2447[3] 5970[2] 6748[5] 7035[4] 7660[4] 8691[1] -1 1772[6] 5705[5] 6225[4] -1 5031[3] 6814[9] 8697[6] -1 992[6] 4941[2] 6998[1] 7001[15] -1 853[4] 4271[4] 6057[5] 9160[4] -1 -2  SUtility:200
1938[2] 3650[3] -1 398[1] 2239[12] 3278[8] -1 -2  SUtility:26
3493[4] 4846[8] 7269[3] -1 1759[4] 4135[4] 6392[5] 7774[20] 7926[4] 9740[4] 9990[3] -1 3533[2] 3892[6] 4947[25] 5360[2] 6512[4] 7627[1] 9799[9] 9827[4] -1 1421[2] 5605[5] 9667[3] -1 1703[16] 5189[3] -1 7210[4] 8091[4] -1 -2  SUtility:149
4140[3] -1 748[4] 5487[4] 6089[10] -1 717[4] 786[15] -1 3673[3] 4854[6] 5375[10] 8165[9] 9392[2] -1 767[4] 2908[2] 3198[3] 8148[1] -1 986[4] 8485[3] -1 -2  SUtility:87
1084[10] 1536[2] 3574[4] 8171[2] -1 863[2] 3609[6] 5650[8] 8027[5] -1 442[5] 4392[6] -1 4147[8] 8466[3] 8595[10] -1 89[9] 1662[15] 5525[8] 6137[10] 6220[4] 7048[5] -1 -2  SUtility:122
1113[4] 1507[10] 5257[10] 6040[5] 8411[12] -1 1980[1] 3624[1] 3891[12] 9115[1] -1 3567[6] 5598[10] 8303[12] -1 1546[5] 2961[1] 4157[8] 4469[8] 5056[2] 5879[3] -1 3063[3] 3622[4] 4499[1] 5396[4] 6270[4] 6616[25] -1 1126[4] 1208[2] 3177[5] 4276[2] 4535[1] 5827[9] 7405[4] -1 -2  SUtility:179
2601[1] 4553[4] 7093[25] -1 -2  SUtility:30
529[8] 6167[24] 6963[8] -1 767[6] 2908[8] 3198[1] 8148[5] -1 -2  SUtility:60
2830[1] 7612[8] -1 811[6] 2482[4] 3286[1] 4563[8] 7503[8] 8303[6] 8791[10] -1 6056[2] -1 673[14] 3033[10] 3868[12] -1 1937[6] 9018[4] -1 579[10] 1342[6] 3943[9] 9656[9] -1 -2  SUtility:134
2[5] 2741[3] 6004[1] 6174[8] 6527[6] 7614[3] 8497[12] -1 4026[5] 5450[2] 9471[1] -1 4937[6] 6512[2] 8816[18] -1 4041[5] 7188[9] -1 66[16] 463[9] 3201[3] 4746[4] 4893[4] -1 1846[15] 2353[2] 2380[2] 2452[4] 3830[1] 4530[2] 4804[10] 6723[1] 7801[2] 8704[3] -1 4622[4] 6432[3] 7538[5] 9349[4] 9363[6] -1 4861[3] 5365[8] 8093[3] -1 913[5] 1919[5] 5470[15] 6203[8] -1 387[12] 3767[6] 8212[4] 9141[4] 9204[4] -1 2276[35] 2341[4] 5748[1] 6086[2] 7506[20] 8108[10] -1 -2  SUtility:335
797[6] 4746[5] 5006[15] 6679[1] -1 -2  SUtility:27
3896[28] 5252[2] 6421[9] 6447[10] -1 61[3] 4897[5] 6326[6] -1 2963[1] 4160[4] 5350[3] -1 1260[20] 2034[12] 9546[8] -1 731[2] 3572[6] 4790[12] 7518[8] 9947[6] -1 3342[15] -1 7387[2] 8038[2] 8042[5] 8528[6] -1 -2  SUtility:175
1161[2] 1908[12] 1936[10] 2282[2] 2735[2] 4093[4] 4261[2] 4537[24] 6513[4] 7679[5] -1 4670[15] 6440[9] -1 883[1] 979[2] 5486[8] 5864[3] 6524[1] 9715[5] -1 2119[3] 2927[2] 4745[2] 7774[20] 7968[4] 9575[4] -1 1142[6] 2307[12] 4375[1] 5905[1] 6421[12] 6538[5] 6756[2] 6884[1] 7856[4] 9377[4] -1 5[6] 1856[5] 1860[28] 1962[8] 3232[2] 3721[4] 3916[24] 4157[4] 4746[5] 5974[6] 7532[3] 7692[2] 7716[3] 8089[2] 8497[3] -1 1960[6] 4160[8] 7423[25] -1 2375[15] 6843[1] -1 408[6] 4163[9] 5111[6] 8871[4] 9313[3] -1 -2  SUtility:382
2211[8] 2871[5] 4524[4] 5311[4] 5877[9] 6356[4] -1 8544[3] -1 -2  SUtility:37
343[2] 962[1] 2259[1] 3214[1] 4746[4] -1 2440[15] 9363[4] -1 8597[5] 8773[10] -1 1463[4] 2779[12] 2803[4] 2819[1] 4938[2] 9306[12] 9982[2] -1 419[4] 1720[3] 5944[2] 7517[2] -1 4655[5] 7057[5] 8389[1] 9185[4] -1 285[1] 663[2] 2662[10] 6011[5] 6336[9] 7974[25] 9952[2] -1 549[5] 3044[2] 6955[6] 7239[2] 7811[4] 9257[6] 9431[5] -1 3812[4] 6918[1] 7401[6] -1 551[2] 1099[12] 3877[12] 4355[2] 6032[6] -1 2105[2] 2772[15] -1 -2  SUtility:252
941[3] 6850[1] -1 1734[5] 2074[4] -1 -2  SUtility:13
3486[5] 7711[15] 8315[3] -1 183[6] 703[3] 4920[15] 6330[3] -1 1776[10] 2114[3] 3277[4] 4674[5] 5066[8] 6279[5] 6894[2] 8969[4] -1 285[3] 1813[1] 1867[10] -1 797[15] 3704[2] 4571[6] 5654[5] 7930[3] 7947[3] 8813[6] -1 -2  SUtility:145
2758[15] 6767[8] -1 2271[4] 3134[4] 3286[5] 5030[4] 6199[3] 8489[5] -1 260[4] 4425[3] 4704[5] 8008[15] -1 5158[3] 6933[3] 9236[3] -1 -2  SUtility:84
3486[2] 4641[20] 7711[15] -1 183[6] 4920[6] 6330[2] -1 1776[10] 5066[4] 6279[4] 6894[2] 8969[1] -1 285[5] 1813[3] 1867[2] 1952[12] 4462[2] 7850[5] 8322[6] -1 4571[12] 5654[3] 7930[2] -1 4179[5] 7867[12] 7885[9] -1 405[6] 460[8] 1262[3] 6045[3] 7181[2] -1 -2  SUtility:172
4801[3] 5586[5] 7172[8] 8512[1] -1 1387[3] 4650[8] 5550[1] -1 121[12] 7405[6] -1 -2  SUtility:47
416[5] 814[4] 2410[3] 3700[2] 4202[10] 4566[15] 5118[8] 8475[5] -1 3180[10] 4178[5] 4287[3] 7269[6] 7712[3] 7714[35] 8424[10] 9195[1] -1 1563[2] 2566[10] 7323[10] -1 893[1] 4564[10] 4650[2] 7189[5] 7430[10] 9053[2] 9994[2] -1 2618[4] 8763[3] 9023[8] -1 4698[2] 8185[2] 8475[5] 9918[6] -1 2294[8] 5264[3] 5713[4] -1 2053[10] 2154[2] 4054[3] 5153[4] 6373[5] 8500[5] 8761[2] 8934[1] 9589[4] -1 2585[6] 4032[12] 4197[24] 4249[3] 5837[14] 7775[1] 9337[1] -1 -2  SUtility:321
1113[4] 1507[10] 2950[3] 7250[8] 8107[3] 8411[4] -1 1980[3] 3624[2] -1 1075[20] 2761[6] 3567[10] 4140[9] 5598[6] 7034[15] 8261[3] 8303[6] -1 114[2] 886[2] 1546[1] 2961[1] 4287[15] 4469[16] 5056[3] 8099[4] -1 3024[2] 3063[1] 4804[6] 6530[2] -1 -2  SUtility:167
8547[20] 9269[5] -1 7613[10] 9530[8] -1 4702[4] 5736[2] -1 2183[5] 2938[6] 5831[15] 9351[10] -1 1989[3] 4987[4] 8335[4] -1 455[9] 4247[6] -1 1387[3] -1 8757[5] -1 -2  SUtility:119
261[25] 1601[2] 2123[10] 3463[16] 3880[1] 3986[4] 5111[9] 8558[8] 9321[5] 9616[4] 9967[3] -1 804[2] 3062[5] 3907[3] 4299[3] 4704[3] 4954[12] 5451[4] 6376[2] 6602[3] 6687[2] 6746[2] 7621[6] -1 1693[10] 3058[2] 5864[4] 7541[10] 7789[2] 9255[3] -1 91[2] 727[12] 797[15] 2494[3] 2521[2] 3039[4] 3704[10] 4084[2] 4476[6] 4535[3] 5199[3] 6159[2] 7593[6] 7869[10] 8813[30] 8884[4] 9313[15] 9561[10] -1 1542[2] 3045[16] 3691[1] 3851[5] 7265[4] 7301[3] 7341[1] -1 2588[2] 4639[1] 5375[4] -1 1811[1] 2671[12] 5881[4] 5997[1] 6195[4] 6710[5] 8488[2] 8797[10] -1 80[2] 1772[8] 4483[2] -1 309[4] 8845[8] 9250[30] 9661[4] -1 863[3] 1412[5] 2254[5] 6174[6] 6462[12] 7323[10] -1 2189[5] 2463[3] 2889[5] 4751[2] 5542[32] 6358[2] -1 153[5] 827[4] 2415[6] 5332[2] 5608[1] 9883[4] -1 -2  SUtility:552
3342[10] 4035[1] 4861[5] 4870[5] -1 3616[1] 3878[2] 6861[3] 7263[3] -1 1193[5] 1526[5] 2478[4] -1 2154[5] 9723[20] -1 4656[10] 6791[2] 7113[4] 7406[2] 9298[12] -1 1043[15] 2172[4] 5607[4] -1 509[4] 4090[1] 6336[15] 7292[3] 9901[15] -1 4892[4] 7292[3] 8303[12] -1 753[4] 5264[1] 6269[20] 7633[8] 8129[4] 9121[1] -1 558[3] 2322[2] 4812[4] -1 6116[8] 8078[5] -1 -2  SUtility:239
532[2] 1707[4] 4245[3] 4574[5] 5401[2] -1 6531[1] 6817[1] -1 1664[4] 2432[2] 3215[1] 5159[8] 7010[2] 8361[6] 8697[3] 8923[1] 9915[1] -1 5693[4] 5857[2] 5939[1] 6080[12] 7169[12] 9822[6] -1 1142[8] 1953[5] 9317[5] -1 -2  SUtility:101
1360[4] 2578[3] 2700[10] 5740[15] 7093[5] 9499[6] 9868[2] -1 397[10] 3234[4] 3508[6] 5253[4] 6604[16] 6783[4] 8605[8] 9068[1] 9469[5] -1 1014[8] 2355[4] 6445[10] 6621[16] 7339[20] 7637[1] -1 3392[14] 3923[8] 4323[4] 4405[2] 4928[6] 7246[10] 7992[15] 8094[1] 8599[6] 9726[1] -1 -2  SUtility:229
2019[2] 2154[1] 3205[6] 5086[3] 5357[10] 5419[9] -1 281[3] 601[6] 4127[12] 5174[4] 6961[4] 8856[2] -1 2500[6] 7319[5] -1 5401[5] 6040[4] -1 455[9] 2506[2] 3524[4] -1 9158[12] -1 5225[20] 5875[20] 6195[4] 7446[2] 8260[12] -1 3682[8] 5044[4] 6718[1] 7329[5] 9014[3] -1 5041[4] 5443[3] 8780[3] -1 2442[5] 9300[4] -1 1263[1] 1957[8] 8032[1] 8371[10] 9178[5] 9657[2] -1 3277[6] 5324[6] -1 -2  SUtility:246
1666[8] 6798[2] 8085[4] -1 1494[3] -1 1115[6] 7976[6] -1 8457[5] -1 -2  SUtility:34
6604[16] 9469[4] -1 2434[8] 3161[6] 7129[8] 9381[15] -1 3700[3] 4331[5] 9692[8] -1 2589[12] 3763[8] 5013[1] 5659[4] 6261[14] 6695[10] 6718[5] 6914[9] 7156[2] 9395[4] -1 852[1] 2292[10] 4922[3] -1 7013[3] -1 3709[5] 4455[2] 4648[6] 4724[8] 8147[9] -1 388[8] 2429[24] 2918[9] 7833[2] 8037[4] 8752[3] -1 890[1] 2957[5] 3060[15] 3951[21] 4248[1] 4769[3] 5864[5] 6592[2] 6714[4] 6899[1] 6908[8] 7057[5] 9034[3] 9185[4] -1 2553[6] 3061[4] 4245[3] 8468[5] 9128[1] -1 2145[4] 4952[8] 9271[1] -1 -2  SUtility:349
408[4] 1121[15] 1923[12] 3161[2] 7341[5] 9776[5] -1 891[3] 2871[2] 9669[8] -1 466[8] 2660[15] 6860[2] -1 3291[2] 3795[2] 7117[20] -1 1973[6] 3554[4] 3827[9] 5570[35] 6718[1] 7693[3] -1 -2  SUtility:163
861[3] -1 390[5] 2085[1] 2477[4] 4117[5] 8595[10] -1 4382[6] 7491[10] -1 -2  SUtility:44
1801[5] 2605[3] 3335[6] 4129[3] 4769[15] 5875[10] 5905[1] 7710[5] 8148[5] 8169[4] 8491[5] -1 163[5] 253[1] 2273[8] 3027[5] 3652[1] 3790[6] 5174[5] 5608[4] 6722[1] 7557[12] 7592[2] 7700[6] 9238[6] -1 592[2] 821[1] 1484[6] 1592[3] 2052[4] 2914[2] 3541[2] 4704[2] 5165[4] 5613[20] 5736[3] 7534[10] 7642[35] 9877[3] -1 138[2] 188[20] 2154[1] 2237[3] 2664[1] 3272[8] 5907[2] 9090[20] -1 1526[4] 1960[15] 3309[2] 6469[4] 8852[4] 9385[2] 9699[3] 9975[2] -1 1289[4] 1391[2] 2200[10] 2732[2] 3245[4] 4323[8] 5272[6] 6172[4] 6629[8] 8364[10] 9842[30] -1 373[8] 1703[4] 3079[2] 3795[1] 5007[4] 5421[3] 5967[2] 6201[1] 6242[6] 7179[28] -1 -2  SUtility:461
624[4] 1391[4] 3069[8] 5713[8] 6059[4] -1 1685[4] 3703[1] 4842[20] -1 3553[27] 5375[6] 5638[3] 5789[2] 7726[1] -1 613[4] 1011[1] 1775[1] 3425[5] 7924[3] 9715[3] 9838[3] -1 2271[2] 3431[16] 6246[2] 6436[5] -1 2798[1] 4997[4] 7804[3] -1 6863[1] 9686[4] -1 6525[3] 9726[2] -1 516[4] 2046[20] 2155[2] 5556[8] 6754[8] 8520[1] -1 3696[4] 4074[3] 4282[4] 5018[12] 5428[4] 5860[3] 8682[10] -1 -2  SUtility:238
341[6] 1742[4] 2256[4] 4997[5] 6732[20] 9199[4] -1 1327[5] 2341[1] 3197[4] 3708[10] 4323[2] 5422[4] 7420[3] 9131[10] -1 529[16] 4622[6] 6432[5] 9954[3] -1 363[20] 1859[5] 3946[15] 4812[6] 5765[5] -1 1824[6] 2676[2] 3754[3] 6649[2] 8355[21] -1 3276[2] 3863[4] 5146[5] 7953[3] 9900[8] 9945[6] -1 2407[4] 3018[5] 3107[8] 5522[1] 5824[5] 7594[8] 7789[2] 9593[2] -1 -2  SUtility:260
3992[15] 8052[6] 8809[12] -1 4316[4] -1 263[2] 3042[4] 3354[5] 4246[6] -1 1407[10] 5613[12] 5899[5] 6755[10] 7189[5] -1 7210[6] 7545[5] 7987[16] 8091[2] -1 441[3] 1233[6] 1485[5] -1 -2  SUtility:139
6041[3] 7199[10] 8785[5] 9044[2] 9525[4] 9939[4] -1 1338[12] 2582[1] 3497[6] 4306[4] 5260[2] 7376[5] 7915[5] -1 3776[4] 3907[5] 8924[10] 9204[8] 9517[5] 9975[1] -1 422[3] 3699[2] 4581[3] 5463[5] 5951[5] 7645[4] 8922[12] -1 2635[2] 3491[20] 3760[6] 4453[6] 4938[10] 5216[12] 5598[6] 6083[15] 7366[30] 7837[5] 9901[9] -1 2055[12] 2547[4] 2746[3] 3390[3] 3555[12] 5013[5] 6446[20] 7170[5] 9139[4] -1 689[2] 2123[2] 6783[4] 7698[5] 7909[15] 8739[2] 9211[3] -1 407[1] 3189[6] 3799[4] 3873[8] 8922[20] 9395[8] -1 623[1] 2583[2] 4113[2] 4126[1] 4394[8] 5066[2] 5861[9] 9499[8] -1 1584[10] 2992[2] 3522[2] 4698[1] 5478[2] 7200[3] -1 -2  SUtility:452
5463[1] 6258[4] 8585[4] -1 663[1] 4198[5] -1 6604[8] -1 689[5] 6336[6] 9084[4] -1 3195[9] 6241[4] -1 -2  SUtility:51
604[9] 3425[5] 3938[3] 3986[4] 5375[2] 5785[8] 7621[4] 8856[3] -1 31[1] 2504[9] 3305[1] 3799[2] 3964[2] 6229[15] 7608[12] -1 2220[4] 2768[10] 8844[4] -1 4264[8] 5827[12] 8694[3] -1 1622[2] 2521[4] 3392[14] 4928[2] 8094[4] -1 375[2] 1504[3] 3448[9] 4709[15] 4941[3] 4950[3] 5249[32] 6193[12] 7783[3] 7892[1] -1 7117[5] 9675[1] -1 -2  SUtility:236
2172[5] 2406[3] 3998[4] 4047[6] 8586[9] 8736[5] 9461[5] 9608[2] -1 1563[8] 3278[4] 5549[4] 5563[3] 5751[3] 8259[9] 9058[4] 9667[5] -1 1289[1] 5618[5] -1 1674[6] 2236[2] 5885[3] 7323[10] 7744[6] 7905[5] 8919[8] -1 90[2] 666[3] 5862[4] -1 2178[2] 2756[6] 3553[27] 3828[3] 4943[18] 7804[3] 8574[3] 9596[3] 9777[3] -1 -2  SUtility:202
7243[25] -1 8481[1] 9589[1] -1 663[3] 4198[2] -1 689[3] 6336[12] 9084[2] -1 -2  SUtility:49
117[2] 1465[16] 5659[3] 8783[1] 9081[4] 9911[10] -1 1620[5] -1 3392[35] 4365[6] 4902[2] 9048[2] -1 1379[12] 2596[8] -1 158[2] 3457[5] 6228[8] 6344[6] 6674[4] 8529[4] 9062[2] 9317[3] 9799[6] -1 2198[5] -1 1801[3] 4054[5] 7405[8] 8026[4] -1 1387[4] 1787[2] 3580[10] 5380[12] 5945[2] 6879[4] 7402[4] 7693[3] 7936[1] 7984[4] 8759[3] 9717[4] -1 2857[3] 3286[3] 4943[6] 9671[6] -1 4068[2] 5947[5] 6475[4] 8851[4] -1 1959[6] 3214[3] 3286[1] 6710[2] 9694[4] -1 -2  SUtility:273
3425[3] 3868[4] 3986[1] -1 561[2] 2988[4] 4183[4] 4323[8] 5771[1] -1 2220[2] 2768[2] 8844[2] -1 1111[4] 7403[5] -1 4264[4] 5827[9] 6454[5] 8694[9] 8787[6] 9827[4] -1 984[1] 1496[2] 1877[5] 3920[15] 5436[2] -1 3392[7] 4928[8] 8094[2] -1 3995[2] 4141[1] 4947[10] 9218[4] -1 -2  SUtility:138
1257[1] 1566[5] 4262[4] 7570[3] 7808[4] 8084[2] 8557[1] -1 2260[4] 3315[5] 3411[4] 3741[1] 4409[12] 4862[2] 7000[5] 7532[1] 7627[4] 9539[3] -1 674[2] 941[5] 3529[6] 6850[3] -1 42[1] 1260[16] 1267[4] 1758[2] 2086[3] 2440[20] 3360[8] 6760[2] 8735[5] 9276[3] 9330[10] 9990[3] -1 748[2] 4348[2] 4519[5] 5487[4] 6089[2] 6256[5] 8164[15] 8549[12] 9195[2] -1 717[2] 786[6] 1734[4] 2074[20] 3757[4] 4831[10] 5181[1] 6998[5] 7100[5] -1 1811[1] 3673[1] 4854[10] 5375[2] 5695[1] 8165[6] 9392[2] -1 464[4] 2997[5] 3096[4] 3235[3] 5100[5] 8708[4] 9690[45] -1 -2  SUtility:353
5017[6] 7169[12] 8467[6] -1 925[4] 4673[5] 6012[12] -1 3358[5] 9847[4] -1 2424[1] 3390[2] 5819[4] -1 -2  SUtility:61
9676[25] 9910[35] -1 2861[4] 6908[16] 8177[3] -1 2778[5] 3345[15] 5089[14] 5573[4] -1 3617[15] 5406[6] 8310[10] -1 5613[16] 6733[10] 9869[5] -1 5643[6] -1 612[9] 4950[5] 5572[35] 7477[4] -1 -2  SUtility:242
1067[3] 4412[3] 6687[1] -1 7651[3] 8145[8] 9946[5] -1 6789[16] 8466[4] -1 1255[4] 3151[15] 3457[2] 4817[4] -1 134[5] 2548[4] 4648[3] 7067[10] 8398[4] 9956[3] -1 521[6] 9488[2] -1 285[3] 2077[1] 5613[8] -1 -2  SUtility:117
864[10] 8926[3] -1 2500[9] 2779[9] 8624[4] -1 3950[4] 6133[12] 7253[1] 9382[6] -1 9678[10] 9757[5] -1 -2  SUtility:73
2484[4] 2681[1] 8788[30] 9946[4] -1 835[12] 3304[1] 5396[1] 6020[1] 7227[2] 9163[5] -1 1221[8] 1488[6] 3234[3] 5965[6] 7333[4] 9239[5] 9296[6] 9567[5] 9954[6] -1 5024[2] 9927[2] -1 964[5] 2822[4] 4183[6] 4779[10] 8042[3] -1 2605[3] 6040[4] -1 1936[2] 3609[2] 4087[3] 7679[1] -1 647[2] 5884[3] -1 1952[9] 7850[1] -1 2086[4] 4087[5] 9587[6] -1 2617[25] 4240[12] -1 6326[8] 7472[6] 8816[9] -1 45[1] 2247[2] -1 326[3] 1258[1] 1623[3] 2662[4] 2963[4] 3341[3] 3906[6] 5032[8] 9121[2] -1 -2  SUtility:284
3032[1] 5483[1] 5826[6] 5889[1] 8581[8] 8751[3] -1 2942[1] 7003[5] 7423[15] 8504[5] -1 2876[3] 5269[3] 8976[2] -1 784[6] 989[20] 5102[1] -1 2164[10] 4190[12] 7594[4] -1 2058[5] 5319[9] -1 265[10] 669[16] 2166[6] 2676[10] 2939[15] 5427[1] -1 5540[4] 7098[3] -1 -2  SUtility:186
416[1] 814[4] 1092[3] 1490[6] 4202[6] -1 1776[6] 2566[4] 7323[2] -1 4564[10] 4650[4] 7189[4] 9053[1] 9994[8] -1 1631[4] 2211[4] 6929[3] 6937[4] 7262[2] 7760[1] 8408[2] 8763[1] 9023[4] 9925[6] -1 5684[8] -1 281[3] 1513[20] 5076[2] 6293[1] 8604[4] 9799[9] -1 3534[3] 9589[4] -1 -2  SUtility:144
5247[1] 6570[4] -1 6041[1] -1 1022[30] 1152[4] 4306[2] 7944[10] 8107[3] -1 1500[2] 6527[6] 7086[4] -1 1720[12] 4802[1] -1 2353[4] 7612[8] -1 -2  SUtility:92
947[18] 3834[1] -1 992[12] 1772[6] 2642[4] 3480[12] 7001[12] 7093[25] 7879[3] -1 749[8] 1927[4] 6429[5] 7755[4] -1 117[8] 532[4] 2040[6] 2398[9] 3270[4] 4193[2] 4497[8] 4571[6] 5483[5] 8652[4] -1 138[5] 2553[18] 7762[6] -1 5332[3] 5530[9] -1 91[3] 5576[1] -1 -2  SUtility:215
500[5] 845[1] 882[2] 2139[2] 3795[2] 7944[10] 9257[8] -1 804[1] 2733[4] 6513[1] 8356[3] -1 748[2] 1285[4] 1367[5] 3665[4] 4323[2] 4971[1] 5256[5] 5324[9] 5773[8] -1 2016[3] 2154[3] 3277[8] 3405[5] 5552[2] 7764[5] -1 467[4] 1053[4] 1146[5] 1629[20] 2857[1] 3228[1] 3286[4] 3429[4] 3604[2] 6080[6] 6944[1] 9995[1] -1 1142[4] 4375[4] 4856[10] 5905[2] -1 20[4] 3076[1] 4333[8] 7117[10] 8090[8] 9210[4] -1 -2  SUtility:213
3455[4] 3493[1] 4846[4] 6147[2] 6195[1] 6558[9] 7269[15] 9436[4] -1 303[3] 2561[2] 4630[20] -1 426[6] 2870[4] -1 5017[2] 7169[12] 8467[9] -1 1869[4] 2720[1] 4193[2] 5836[15] 6046[15] 8807[1] 9301[3] 9363[4] 9436[5] -1 5959[4] 6973[5] -1 125[2] 698[5] 2871[5] 3195[3] 4292[5] -1 808[15] 1904[15] 5096[4] 6674[1] 7484[12] 7804[4] 9128[4] -1 283[4] 327[1] 5355[25] -1 235[3] 7624[15] -1 6127[1] 6531[5] 6855[4] -1 -2  SUtility:290
5070[10] 7048[1] 7516[3] -1 198[2] 1654[2] 2655[5] 5022[3] 6330[5] 7624[15] 9806[10] -1 2280[2] 3864[1] 5363[3] -1 3927[2] 4101[2] 8547[15] -1 887[10] 4540[9] -1 226[4] 2582[2] 6146[1] -1 -2  SUtility:107
4262[4] 4581[3] 5028[20] 7745[1] 8309[9] -1 1034[2] 3279[10] 3826[8] 7158[3] 7192[2] 7379[2] -1 2236[6] 6082[2] 7484[12] 9769[8] -1 135[3] 611[15] 1163[4] 6421[9] 8774[4] 9553[1] -1 49[20] 193[4] 539[1] 3576[6] 3698[6] 6508[4] 6618[5] 7138[4] 7769[9] 8567[1] 9034[3] 9846[40] 9925[2] -1 769[2] 852[4] 1945[2] 2125[2] 2141[2] 4217[8] 4664[6] 7433[2] 9112[9] -1 2260[3] 4186[4] 6752[5] 6883[10] -1 134[1] 210[6] 2193[8] 2276[14] 2292[6] 6221[5] -1 -2  SUtility:332
806[2] 4035[3] 6106[2] 6111[2] 9944[1] -1 2316[4] -1 5263[10] 9057[7] -1 1794[8] 7402[10] -1 -2  SUtility:49
5076[1] 6293[5] -1 8658[8] 9296[6] -1 8879[5] 9940[4] -1 -2  SUtility:29
3425[1] 3986[2] 5253[1] -1 4323[10] 4929[10] 6211[5] -1 941[5] 1030[4] 2220[3] 2768[2] 6850[5] 8844[10] 9041[2] -1 457[10] 920[3] 3063[5] 3857[2] 6372[4] 7364[6] -1 5949[3] 6128[6] 9277[2] -1 4264[10] 5827[6] 8694[3] -1 1[4] 984[2] 1496[1] 1877[4] 3920[12] 5436[5] 5876[8] 5915[3] 6998[2] -1 3093[4] 5130[35] 7736[4] 9157[4] -1 150[8] 3392[21] 4928[4] 8094[3] -1 933[1] 1504[1] 3448[6] 4709[15] 4941[4] 7783[9] 7892[1] 8817[1] 8900[1] -1 -2  SUtility:283
3008[1] 4519[1] 6139[2] 9748[2] -1 8116[3] 8209[8] 8332[4] 9055[12] 9997[10] -1 3900[5] 3929[8] 5867[24] 7139[1] -1 3068[1] 4890[2] 5014[3] 6352[1] -1 155[2] 2839[20] 5073[4] 6797[2] 7112[5] 9407[2] -1 6421[6] -1 6937[2] 9604[6] -1 3167[2] 3808[4] 4081[5] -1 2154[5] 4065[3] 7703[6] -1 7744[10] -1 5169[2] 7509[5] -1 -2  SUtility:179
397[2] 4731[2] 7719[3] -1 2827[2] 4751[4] 8565[1] 9238[4] 9990[1] -1 522[4] 5560[2] 7017[3] -1 154[6] 1547[3] 4902[4] 7963[3] -1 70[4] 1544[4] 2040[6] 5254[4] 7402[2] 7984[3] 8780[5] 9446[8] 9542[2] -1 2154[5] 3162[4] 3366[3] 5153[5] 8081[10] 8500[2] -1 3286[5] 4943[18] -1 1121[15] 1665[5] 2684[3] 2870[2] 6123[6] 6596[36] 8845[6] 9285[12] 9382[8] 9632[4] -1 -2  SUtility:231
601[4] 4127[12] 5174[4] 6961[2] 8856[2] -1 4640[8] 6607[4] 8496[1] -1 2500[12] 7319[1] -1 1724[6] 1991[12] 4696[3] 6502[8] 7744[4] 7869[2] 8735[3] 9158[6] 9880[4] -1 176[15] 4639[1] -1 5807[1] 6796[5] -1 7341[5] 7995[3] -1 1773[4] 3767[9] 4696[2] 7294[4] -1 -2  SUtility:147
2830[5] 7612[10] -1 161[12] 7099[3] 8797[8] -1 318[5] 1998[15] 2410[3] 5945[4] 6803[3] 6990[1] 7485[1] -1 548[6] 1565[4] 5206[5] 8827[3] -1 1849[10] 2179[3] 3026[5] 9198[1] -1 323[2] 937[2] 1466[2] 2072[3] 5500[3] 6725[4] 9152[24] -1 896[4] 3197[2] 5462[5] 8658[6] -1 -2  SUtility:164
1351[8] 3940[8] 5003[5] -1 1406[1] 5663[3] 9860[6] -1 626[4] 814[4] 1776[2] 5825[5] -1 624[5] 1391[2] 5713[16] 6059[4] -1 921[6] 3153[3] 7112[1] 9726[3] -1 3763[12] 5013[1] 6695[6] 7156[1] -1 -2  SUtility:106
2601[5] 4553[1] 7093[10] -1 1255[20] 5933[6] 7001[6] -1 3210[8] 5380[4] -1 -2  SUtility:60
2645[8] 5042[4] 6957[3] -1 2808[5] 3608[1] -1 5683[5] 7271[12] 7519[8] -1 4202[8] 4331[4] 8782[3] 9638[18] -1 777[6] 2498[4] 4424[5] -1 -2  SUtility:94
3032[5] 5889[3] 8581[8] 8751[9] -1 2942[2] 7423[20] 8504[4] -1 2876[5] 5269[4] -1 -2  SUtility:60
586[1] 3287[5] 5250[2] 5272[2] -1 5826[6] 6690[1] -1 952[4] 1759[3] 6125[4] 6275[6] 6524[3] 7753[2] 8643[5] -1 3916[12] 8652[2] -1 4698[2] 8185[8] 8475[5] 9918[4] -1 -2  SUtility:77
1517[3] 1970[4] 4737[4] 7859[1] -1 531[8] 6594[18] 6899[4] 9272[21] -1 1271[2] 5317[8] 6002[4] -1 1092[5] 1246[5] 1533[5] 7752[4] 7987[12] 8696[5] 9385[1] 9748[3] -1 7583[8] 7752[8] 7864[3] -1 -2  SUtility:136
91[4] 1142[8] 4361[1] 4782[3] 5614[1] 7849[10] 7984[4] 8969[5] 9312[4] -1 799[1] 5375[6] 5886[4] 9794[3] -1 145[1] 266[6] 3021[12] 5944[4] 6010[4] 7695[8] -1 1367[2] 2633[6] 4333[8] 5094[3] 5577[6] 6694[5] 6924[2] 8068[2] -1 6173[9] 9797[3] -1 2782[5] 3255[4] 8015[4] 9516[1] -1 1274[5] 3167[2] 5290[2] 6443[6] 8255[4] 8391[1] 8751[6] -1 748[2] 1500[10] 3029[9] 3197[5] 3707[3] 3812[2] -1 -2  SUtility:206
4[8] 732[4] 920[1] 1483[2] 2881[6] 3406[2] 4289[2] 4369[5] 5811[5] 5820[10] 5894[1] 6027[10] 7275[2] 7893[6] -1 424[10] 2439[14] 3131[2] 5216[12] 7443[9] 7494[8] -1 319[27] 2608[3] 3032[5] 3799[1] 5675[3] -1 2463[12] 2498[4] 9467[2] -1 1859[2] 2395[15] 3270[2] 3640[3] 4323[10] 4336[2] 6268[1] -1 3992[6] 4202[6] 4331[4] 6999[3] 8782[6] 9638[30] -1 3436[4] 4714[12] 9344[6] 9475[3] -1 761[6] 1881[10] 3697[4] 4429[2] 5524[2] 5852[4] 8440[20] -1 -2  SUtility:339
1383[5] 1565[3] 2190[5] 2472[1] 3902[8] 4231[4] 5580[4] 6503[12] 6513[4] 6946[16] 7714[28] 7774[5] 7902[3] 9826[5] -1 432[15] 1947[20] 3088[1] 4999[4] -1 63[4] 1542[8] 1638[1] 1693[4] 1980[4] 2017[5] 5171[2] 7170[4] 7774[25] 9626[2] 9946[4] -1 270[6] 1187[4] 1308[3] 5551[2] 7322[5] 8228[2] 8471[4] 9711[2] 9939[10] -1 210[2] 257[12] 506[30] 611[15] 1127[4] 1590[4] 1623[4] 2050[15] 2063[1] 2149[1] 2774[4] 3340[6] 3354[5] 4812[8] 4885[3] 5407[2] 5545[25] 6138[4] 6315[4] 8300[3] -1 1327[2] 1344[8] 2742[1] 3413[16] 3587[2] 6613[12] 9731[8] -1 79[3] 1142[6] 4204[3] 6946[8] 9799[12] -1 -2  SUtility:477
855[8] 2926[15] 3564[4] 4690[4] 4730[1] 8212[4] 9006[3] 9488[2] 9551[8] -1 1005[9] 4338[9] -1 3337[4] 8317[6] -1 1155[25] 4595[2] 4871[5] 5251[5] 8481[5] 8704[3] -1 8138[15] -1 7337[2] 8322[4] -1 7721[2] 8163[1] -1 6048[3] -1 -2  SUtility:149
2290[3] 3838[5] 6373[1] 6825[5] 7326[2] 8403[2] -1 261[25] 3088[5] -1 303[1] 3561[5] 4194[3] 5216[9] 6323[10] 8037[2] 8900[1] 9152[30] -1 10[12] 617[4] -1 391[1] 480[8] 1973[30] 5622[8] 5960[5] 6582[2] 6984[10] 7265[4] -1 5549[3] 5563[6] 9058[4] 9667[2] -1 69[18] 3431[24] 6612[2] 8889[6] -1 384[6] 646[6] 767[6] 3884[2] 6315[2] -1 -2  SUtility:280
183[15] 4920[15] 6330[2] -1 2741[4] 6174[4] 6527[12] -1 1367[5] 8982[12] -1 3399[2] 6873[4] 9097[5] -1 2168[8] 8406[10] -1 -2  SUtility:98
1806[1] 2729[5] 3443[2] 6544[5] 9901[9] 9921[3] -1 1017[2] 3767[9] 5126[2] 8493[5] -1 797[15] 1725[15] 4220[20] 5111[15] 6411[25] 9265[3] -1 274[5] 3402[3] 6531[3] 6567[2] -1 637[3] 7379[1] 8724[4] 9302[5] -1 4897[1] 7888[3] 8274[10] -1 90[4] 1274[5] 1911[5] 3977[9] 4350[3] -1 -2  SUtility:202
3486[3] 4641[25] 7711[12] -1 183[6] 4920[6] 6330[2] -1 1776[10] 5066[4] 6279[1] 6894[3] 8969[5] -1 285[5] 1813[4] 1867[6] 4462[10] 8322[2] -1 211[1] 271[10] 1017[4] 4571[9] 5556[4] 5654[3] 7930[2] 9641[1] -1 3061[5] 4280[20] -1 405[8] 460[8] 1262[3] 6045[4] 7181[4] -1 -2  SUtility:190
1150[4] 1378[2] 6038[2] -1 1292[12] 1376[8] 3136[4] -1 880[4] 1428[12] 2068[20] 2862[3] 2891[5] 4800[4] 6730[2] -1 865[4] 1627[2] 1925[10] 6704[3] -1 1733[1] -1 2028[2] 3079[3] 8695[8] -1 3820[4] 4909[2] 9008[4] 9825[10] -1 4680[2] -1 -2  SUtility:137
2165[2] 2880[12] 7651[15] 8052[6] 8135[6] 9358[4] -1 187[2] 804[5] 4026[1] 4632[3] 5922[8] 5994[3] 6934[4] 8885[12] -1 228[16] 2903[3] 3077[3] 3283[4] 4777[8] 5542[32] 6822[2] 9942[1] -1 930[8] 1424[8] 7744[8] -1 770[5] 3791[2] 6492[15] 9843[12] -1 302[8] 2713[3] 7066[5] 7750[1] 9863[15] -1 1779[2] 7919[4] 9095[1] -1 763[6] 2335[3] 3405[4] -1 -2  SUtility:262
521[3] 2173[9] 5051[1] -1 1559[1] 5396[1] 7242[3] 8837[4] -1 1334[3] 3602[2] 6902[15] -1 7472[4] 9990[1] -1 1308[6] 2081[15] 4660[6] 6397[2] 6513[4] 7443[3] -1 985[5] 6526[5] 7497[2] 8652[3] -1 6224[4] 6594[6] 6839[9] 8624[1] -1 1041[8] 1046[1] 1099[12] 2138[5] 3294[6] 4741[1] 4938[2] 8151[3] 9960[25] -1 1801[3] 6937[2] -1 45[3] 1015[2] 1773[4] 2956[1] 3342[10] 3819[12] 4511[4] 4801[1] 7192[1] 8153[6] -1 1453[21] 3411[4] 6037[9] 7418[6] 7592[1] -1 1253[15] 2725[4] -1 -2  SUtility:290
5461[3] 5915[2] 8300[3] -1 1416[9] 5187[2] 5959[4] 5964[1] 7676[12] 8794[24] -1 1857[1] 2880[4] 6127[1] 6714[1] 7316[5] 7777[4] 9118[5] -1 1548[10] 4964[10] 8644[10] -1 435[1] 1099[9] 1307[1] 6272[5] 9901[15] -1 405[10] 2905[15] 4060[4] 4519[5] -1 941[4] 6691[9] 7914[1] 8695[4] -1 1857[5] 4250[2] 9160[2] 9428[4] -1 4737[2] 4909[5] 6594[30] 7474[4] -1 549[5] 2395[3] 4085[3] 6406[3] 6942[4] 7590[1] 8138[3] 9657[2] -1 2654[4] 8194[7] -1 150[10] 2105[1] 3089[2] 3827[12] 3961[4] 7112[4] 9446[2] 9794[2] -1 4171[4] 4950[5] 6134[28] 7863[6] 9035[1] 9281[3] -1 -2  SUtility:367
1810[5] 4501[1] 4866[10] -1 -2  SUtility:16
233[2] 746[1] 2055[4] 2957[3] 3991[16] 4162[4] 4638[2] 7342[2] 7992[9] -1 2389[5] 5515[5] 6195[5] 8004[8] -1 2097[15] 2276[21] 5116[3] -1 163[1] 1837[4] 3171[1] 4539[1] 8772[4] -1 1112[15] 1417[2] 3510[4] 4552[4] 7106[4] -1 -2  SUtility:145
8852[4] -1 5525[2] 6268[1] 8328[1] 8732[5] -1 210[6] 548[6] 3853[2] 8041[9] -1 9158[30] -1 165[10] 176[15] 988[1] 2082[1] 2125[4] 4207[2] 6018[2] 8616[2] -1 3789[4] 4845[5] 8381[4] -1 932[8] -1 -2  SUtility:124
2349[2] 5318[5] -1 472[4] 1140[8] 7635[3] -1 1820[4] 3741[4] 7708[4] -1 1285[10] 2871[3] 3669[1] 5790[2] 6003[2] 7942[5] -1 1617[5] 2015[2] 5689[4] 9488[3] -1 7117[25] 7187[2] -1 9471[1] 9542[1] -1 1128[10] -1 -2  SUtility:110
242[4] 4861[4] 5608[4] 6337[3] -1 7323[8] 9690[45] 9975[5] -1 2072[3] 2154[4] 2840[6] 3584[2] 6860[8] 9723[8] -1 7003[4] 7679[1] -1 -2  SUtility:109
4191[20] 5899[4] -1 1523[2] 4202[8] 8078[2] 8457[5] -1 360[4] 2580[6] 4800[3] 7118[9] 7250[8] 9387[5] -1 1521[2] 1570[2] 3471[1] 4126[4] 4535[2] 6241[4] 8032[2] 8371[4] 9539[6] 9548[4] 9657[4] 9942[1] 9959[5] -1 377[2] 3068[5] 7499[5] 8432[8] 9630[10] -1 2650[10] 4512[12] 5001[10] 6275[4] 7237[5] 7528[4] 9044[3] 9915[1] -1 359[12] 852[2] 3038[15] 3721[1] 4371[8] 5889[2] 5903[8] 7545[1] 9001[10] -1 128[4] 2389[2] 3482[3] 4524[2] 5515[4] 6195[3] 7305[2] 8004[8] 9984[15] -1 -2  SUtility:298
991[2] 2769[6] 7714[28] 8526[4] 8548[1] -1 3063[4] 3695[6] 5081[10] -1 1655[2] 3878[5] 8688[8] 9118[3] -1 2652[20] -1 1764[5] 4469[4] 5022[3] 5850[3] 7173[2] 7741[1] 8463[6] -1 3113[6] 3403[2] 6651[4] 7101[14] 9257[2] -1 -2  SUtility:151
2575[16] 3405[2] 3991[20] 6561[1] -1 2854[1] 6376[8] -1 10[9] 323[2] 414[4] 1683[5] 2072[1] 2571[5] 2743[2] 3709[1] 5174[4] 6948[4] 7014[5] 7616[2] -1 5598[10] 7115[2] -1 1872[5] 2642[3] 3480[6] 7093[25] 7879[5] 8071[9] -1 749[12] 1868[8] 1927[1] 2389[5] 3621[20] 5116[4] 6429[1] 7755[1] 7889[1] 8461[3] -1 194[3] 1041[2] 2424[3] 4450[2] 6952[3] 7003[2] 7823[2] 9886[8] -1 1849[10] 2360[2] 4130[2] 6730[6] 9119[6] -1 1161[8] 4093[3] 4537[30] 7944[4] 8216[10] -1 1697[1] 4929[6] 8042[5] 8941[15] 9071[3] -1 -2  SUtility:349
127[2] 8697[9] -1 2888[4] 3900[4] 9060[2] -1 7107[3] 7179[35] 9678[6] -1 -2  SUtility:65
3188[8] 4717[3] -1 2521[4] 4310[5] 4705[1] 6309[4] -1 1202[21] 3582[10] 6046[15] 7828[1] 8803[2] -1 2709[16] 2862[3] 3395[10] -1 4908[1] 7653[8] 9797[2] 9935[1] -1 -2  SUtility:115
2406[1] 4047[12] 8586[36] -1 5549[4] 5563[3] 9058[5] 9667[1] -1 998[3] 8049[10] -1 5094[4] -1 8574[4] 9777[1] -1 -2  SUtility:84
2055[16] 5452[5] 6246[4] 7000[5] 8107[1] 8988[6] -1 49[12] 9363[10] 9777[1] -1 -2  SUtility:60
5953[4] 8340[6] 8445[6] 8552[5] -1 45[3] 727[3] 1290[6] 2290[4] 3112[2] 4687[10] 4953[4] 5435[4] 5937[3] -1 764[1] 3294[6] 3650[5] 3741[2] 4140[3] 4380[2] 8487[2] 8916[10] -1 304[4] 3778[2] 5707[2] 7855[5] -1 127[3] 3879[2] 4074[4] 4768[5] 8697[9] 9498[12] -1 1842[2] 4929[10] 7265[3] 7879[4] 8463[12] -1 1820[10] 3741[4] 7708[2] -1 748[10] 1840[3] 3006[3] 4530[1] 4939[4] 5487[5] 6089[2] -1 720[1] 2077[3] 2908[8] 3629[2] 3703[2] 6017[14] 7036[6] 8427[3] 9195[1] 9243[1] 9302[3] 9570[20] -1 -2  SUtility:278
916[6] 1011[2] 1233[10] 1309[12] 2465[10] 3303[4] 4450[10] 4908[2] 5794[2] 6503[15] 7269[12] 7712[2] 7714[21] 8424[10] 8772[1] -1 920[4] 1080[20] 1226[12] 2711[3] 3109[4] 6195[4] 6429[2] 9027[6] 9121[1] -1 140[2] 1365[4] 3366[5] 4522[10] 5491[3] 5787[5] 7510[1] -1 2307[4] 2618[10] 6538[2] 6756[2] 6884[4] -1 2154[3] 5153[4] 8500[5] -1 4608[20] 8253[3] -1 -2  SUtility:262
5483[2] 5826[4] -1 1219[3] 1637[5] 4664[10] 8493[1] 8800[2] 9133[1] -1 9204[4] -1 2453[2] -1 419[8] 1720[6] 2154[2] 4513[6] 5116[5] 5944[2] 7517[1] 8589[1] -1 1058[2] 7023[9] -1 1601[1] 2271[4] 3718[2] 4745[2] 4811[6] -1 6376[6] 7634[10] -1 7003[1] 9659[9] -1 2317[4] 4938[2] 5272[6] 6480[4] 6552[1] 7035[2] 8721[1] 9196[20] 9784[2] -1 -2  SUtility:159
5562[8] 5763[6] 6019[3] 6826[4] -1 8[4] 1539[8] 3458[6] 3621[25] 4456[1] 7837[1] -1 1387[4] 7851[4] 9685[1] -1 623[5] 1887[2] 2206[5] 7890[5] -1 143[5] 801[4] 1746[5] 4326[15] 6178[1] 6396[4] 9165[8] 9488[5] -1 835[4] 9479[4] -1 -2  SUtility:147
2847[4] 3004[1] 3022[4] 3290[2] 3622[5] 8984[15] -1 5627[2] -1 4693[6] 7544[5] -1 433[4] 1926[21] 8526[3] -1 683[20] 7048[1] 7623[3] -1 46[3] 2815[5] 5807[5] -1 -2  SUtility:109
431[4] 2063[4] 7287[1] 9903[10] -1 6783[1] 7698[4] -1 847[8] 5945[4] 6174[2] 8440[20] 9708[4] -1 -2  SUtility:62
1255[4] 5933[6] 7001[6] 8026[2] -1 3995[1] 6105[10] -1 5795[6] 8084[2] -1 7065[4] 9539[12] -1 496[5] 5461[5] 5993[15] 6070[1] 6199[1] -1 606[5] 5086[4] -1 6674[2] -1 2806[3] 2914[4] 7805[3] -1 1960[3] 3622[3] 9304[10] -1 2387[5] 2729[1] 3110[5] 3935[2] 9398[5] 9675[1] 9764[1] -1 261[25] 3718[3] 4811[2] 6503[3] -1 7[5] 3526[3] 4333[6] 5608[2] 9495[8] -1 610[12] 930[2] 2351[3] 8556[16] -1 7735[2] 9371[6] 9591[4] -1 3309[10] 4510[3] -1 -2  SUtility:252
10[6] 295[25] 617[1] 5365[4] 8093[5] 8856[4] -1 827[5] 852[2] 2292[6] 2937[2] 2971[10] 4922[4] 7066[5] 9431[3] -1 4428[1] 8656[4] -1 2396[2] 2485[2] 2541[6] 5017[2] 5780[2] 7000[4] 7861[5] 8466[4] 9982[2] -1 606[5] 2269[6] 2924[9] 5502[5] 6886[10] 7808[3] 9195[1] 9468[2] -1 1387[4] 2850[15] 3294[8] 3424[2] 3529[2] 3985[6] 4938[6] 5860[2] 6582[1] 6775[10] 8688[2] -1 357[4] 539[2] 870[1] 3291[2] 4421[5] 5899[2] 7476[2] 7543[10] 8138[9] 9668[3] 9882[4] -1 150[4] 2125[4] 2451[4] 2963[2] 5556[2] 6134[28] 6808[5] 8078[5] -1 -2  SUtility:313
101[3] 647[3] 6722[4] 8052[4] -1 2065[4] 4848[1] 7023[3] 9579[3] -1 1609[8] 4876[2] 8082[20] 8217[1] -1 1121[6] 1523[3] 1554[3] 3409[1] 7375[10] 8322[4] 8706[2] -1 492[5] 2339[10] 3435[1] 7131[5] 9185[4] -1 1277[4] 2841[6] 2959[4] 3877[16] 6484[1] 6859[2] -1 601[6] 1157[3] 7543[2] 8823[4] -1 1334[2] 4450[2] 5761[4] 6697[5] 9584[3] -1 -2  SUtility:174
3282[2] 3717[6] 5645[3] 9693[4] -1 125[2] 9060[2] 9298[9] 9776[5] -1 2004[4] 3094[15] 7979[8] 9874[1] -1 515[1] 3386[1] -1 329[4] 920[3] 1163[1] 1983[6] 1994[4] 2937[3] 3552[2] 7823[5] 8148[4] 8881[2] -1 3260[5] 4852[6] 4897[5] 8590[2] -1 3182[15] 3512[3] 3764[4] -1 -2  SUtility:137
600[4] 2642[5] 3480[3] 4085[3] 4801[2] 6822[1] 7093[5] 7879[1] 8566[10] -1 3362[1] 4670[15] 6440[15] 8164[15] -1 1715[6] 2541[4] 3894[5] 7010[6] -1 2618[4] 3804[2] 4365[2] 5607[10] 8322[4] 9048[4] -1 -2  SUtility:127
235[3] 354[4] 376[4] 1815[2] 2461[8] 4049[3] 5995[4] 6409[6] 6903[2] 7634[8] 7874[8] -1 509[2] 3345[12] 4090[4] 6336[9] 7292[3] 9901[9] -1 594[24] 651[2] 5638[3] -1 3652[1] 6260[21] 6513[3] 9193[10] -1 3319[4] 7421[1] 7804[2] -1 1418[6] 1962[8] 3615[10] 3697[1] 4023[6] 4289[3] 4378[10] 4569[3] 4587[4] 7352[5] 7542[30] -1 6[2] 68[2] 5111[6] 9954[9] -1 1085[8] 3199[4] 5724[2] 8032[2] -1 -2  SUtility:283
2134[10] 7863[6] 8974[2] -1 39[16] 70[3] 4591[4] 4746[5] 6042[20] 7771[25] -1 4981[10] 5689[3] 6722[2] -1 3529[6] 9608[2] -1 3275[1] 7571[1] 9046[4] -1 2546[12] 2737[4] 4294[4] -1 1508[6] 2077[3] 7242[3] -1 -2  SUtility:152
710[2] 3378[15] 3402[1] 4547[1] -1 5257[2] 8349[1] 9033[5] -1 3900[5] 7904[2] 8281[3] -1 1005[12] 6590[16] 6970[3] 8882[32] 9481[8] -1 3818[12] 4366[2] 8209[8] -1 3467[4] 7661[12] -1 2050[6] 7271[9] 9584[3] -1 -2  SUtility:164
891[4] 2566[4] 2871[5] 7323[6] 9669[8] -1 1973[18] -1 505[4] 582[21] 6470[5] 6858[6] 7574[4] 8148[4] 8190[6] -1 237[4] 9186[5] -1 2159[2] 3156[5] 3697[2] 6619[4] 7963[3] 8694[12] 9471[5] 9542[3] -1 4333[8] 7788[5] 8605[6] -1 28[10] 2836[3] 9446[6] -1 -2  SUtility:178
150[6] 3790[8] 4742[10] 7700[8] 8851[5] -1 2081[15] 4006[3] 5386[2] 8175[1] 9431[3] 9782[10] -1 185[1] 3226[6] 3826[2] 4765[2] 4793[2] 4983[3] 6467[2] -1 1012[3] 2109[1] 2370[1] 6027[2] 7441[8] 7823[1] -1 7034[9] 8731[1] -1 1497[12] 1557[3] 4119[3] 7725[1] -1 2847[4] 3004[5] 3290[8] 3622[3] 8984[9] -1 1904[9] 3243[15] 6796[2] 6909[15] 7834[6] -1 959[2] 5562[10] 7163[2] 7171[6] 8708[6] -1 -2  SUtility:236
2566[4] 7323[10] 9975[3] -1 505[3] 1927[4] 5894[3] 6470[4] 6858[2] 8148[2] -1 237[2] 4549[4] 6526[2] 7899[6] 9186[5] -1 4565[2] 4819[4] 6018[2] 6761[8] 9471[3] 9542[4] -1 -2  SUtility:77
624[3] 1666[10] 2998[2] 7115[5] 7774[10] 7968[3] -1 2722[5] 3785[15] 9317[4] 9432[2] -1 472[3] 1140[8] 4341[4] 7635[5] -1 1631[3] 2703[8] 5776[8] 9773[2] -1 3154[5] 3788[6] 4345[4] 6320[10] 6485[3] 7983[1] 8523[1] 9089[5] 9295[5] 9842[10] -1 1285[10] 3669[3] 5790[2] 6003[3] -1 -2  SUtility:168
81[9] -1 440[1] 2163[1] 3417[3] 6336[6] 8697[9] -1 5216[15] 7379[5] 9446[2] -1 1737[3] 2276[21] -1 1146[2] 3892[15] 6446[16] -1 8968[2] -1 6207[15] 8402[3] -1 1285[2] 3669[3] 5790[1] 6003[2] -1 2186[3] 4545[1] 5249[24] -1 3329[12] 8274[8] 8666[2] -1 2072[1] 2323[2] 9387[1] -1 1880[3] 3908[12] 4098[8] 7443[15] -1 -2  SUtility:228
6822[2] 9276[4] -1 5213[2] 5726[10] 8122[5] 9288[2] -1 284[10] 405[2] 4322[20] 4925[9] -1 210[4] 265[5] 304[8] 3281[5] 5366[6] 5608[1] 5937[5] 8815[3] -1 562[5] 1908[8] 1951[2] 6332[8] 7367[4] 8574[1] -1 711[5] 1026[10] 1745[5] 2398[6] 5483[3] -1 -2  SUtility:160
1619[16] 8547[5] 9269[4] 9763[4] -1 7613[6] 9530[6] -1 2120[4] 5461[1] 5556[6] -1 727[15] 1290[4] 3112[4] 5435[4] 5937[1] -1 1989[4] 4987[10] 5905[4] 8335[4] 8761[4] -1 255[9] 455[15] 2931[4] 4247[4] 8278[12] -1 1387[4] 7222[15] -1 8757[3] -1 671[2] 3053[5] 4427[16] 6018[2] 6337[3] 6421[6] 8466[4] 8505[6] -1 -2  SUtility:216
920[5] 5820[4] 6027[4] 7275[2] -1 424[4] 2439[7] 3131[2] 5216[9] -1 1859[2] 2395[3] 3270[2] 4336[2] -1 4202[4] 4331[2] 8782[6] 9638[30] -1 4429[2] 5524[8] 8440[5] -1 3835[3] 4143[2] 5471[2] -1 -2  SUtility:110
187[2] 1534[25] 3782[3] 7604[12] 9015[5] -1 127[5] 2154[1] 4574[2] -1 508[8] 3338[1] 4349[4] 7174[4] -1 4939[5] 6224[6] 9467[2] -1 -2  SUtility:85
1005[9] 5854[1] -1 3992[12] 6604[4] 8052[4] 8809[30] 9469[2] -1 1268[1] 1746[3] 2434[10] 3161[10] 6018[3] 6931[2] 7129[10] 9381[6] 9996[6] -1 263[2] 3042[2] 4331[2] -1 176[12] 2505[3] 2693[5] 4758[10] 5608[4] 7316[2] 7367[6] 7726[3] 7863[2] 8779[24] -1 1407[2] 4455[10] 4724[20] 5613[8] 5899[3] 6743[2] 6755[4] 7189[4] 8147[3] -1 3275[3] 3752[2] 4248[1] 7057[5] 9185[16] 9947[6] -1 2145[5] 4334[15] 4952[6] 7629[15] 8656[8] 9271[3] 9413[3] -1 -2  SUtility:334
7845[6] -1 7034[6] 8731[2] -1 1497[9] -1 -2  SUtility:23
1765[3] 6604[8] 7610[4] 9469[1] 9880[2] -1 1184[4] 1904[3] 2307[12] 2434[8] 3161[4] 3480[6] 3637[4] 7009[8] 7129[8] 7795[2] 9381[3] -1 3017[4] 4331[2] 7583[8] 9097[2] -1 2505[5] 5608[1] 7726[5] -1 777[2] 4455[4] 4724[12] -1 1496[4] 3600[3] 4248[3] 7057[2] 8196[8] 9185[4] -1 -2  SUtility:149
2072[5] 4507[3] 9692[10] -1 2840[4] 5871[8] 8302[8] -1 2607[10] 5464[10] 6254[3] 9018[4] -1 988[5] 7246[8] -1 -2  SUtility:78
1972[5] 4222[8] 6467[3] 8310[4] -1 827[2] 5772[2] 6016[4] 6524[5] -1 3537[2] 4164[2] 4608[12] 5621[4] 5998[2] 6911[1] 7661[12] 9107[3] 9675[5] -1 1292[12] 1376[4] 1569[2] 3136[4] -1 235[15] 2375[15] 6620[5] 7159[10] 7322[2] 8698[3] -1 1697[3] 3267[1] 4193[5] -1 615[2] 998[2] 6008[10] 9313[12] -1 3022[4] 4607[6] 4608[4] 6714[4] 8825[5] -1 399[8] 3731[1] 6594[30] 6899[2] 7936[4] 9272[35] -1 -2  SUtility:286
1490[9] 2433[2] 3812[4] 4892[20] -1 775[5] 930[4] 2880[12] 4277[3] 8026[8] 9245[1] -1 530[15] 964[1] 1136[5] 3249[4] -1 673[7] 1431[6] 3433[6] 4397[3] 8658[4] 9794[5] -1 1486[5] 3042[3] 3473[2] 3763[12] 6158[10] -1 440[2] 2163[3] 3417[3] 6336[15] -1 4938[10] 5375[2] 5773[8] -1 433[2] 1824[10] 2617[10] 3267[3] 4825[1] 7421[2] 7481[2] 9975[3] -1 1591[10] 2130[1] 3325[2] 6718[3] -1 5573[1] 5731[4] 7637[5] 7679[5] -1 -2  SUtility:263
600[4] 986[2] 4085[9] 4801[5] 5151[3] 6822[2] 6864[1] 8566[2] -1 116[3] 1989[3] 3602[1] -1 401[24] -1 1854[8] 8695[2] -1 71[25] 676[1] 884[4] 1574[4] 4670[3] 4778[5] 6440[9] 8371[8] 8739[4] 9929[6] -1 3375[36] 7764[2] -1 1715[10] 3894[5] 4832[4] -1 2618[6] 4365[10] 5607[10] 8322[8] 9048[2] -1 25[10] 1973[12] 5542[24] 8630[10] -1 2155[4] 3587[5] 4989[4] 8107[2] -1 -2  SUtility:302
7977[6] -1 281[3] 2267[5] 2712[4] 4114[8] 7341[5] -1 4168[4] 4405[4] 4719[3] 5363[2] 6989[9] 8036[9] -1 663[4] 1258[5] 2017[1] 2477[2] 3519[1] -1 1726[3] 2445[2] 2731[5] 5016[1] -1 402[25] 1150[10] 2581[4] 3274[4] 5110[4] 7668[32] -1 1226[12] 1947[10] 5199[5] 5494[1] 9293[4] 9939[6] -1 17[15] 594[24] 1427[4] 3696[6] 5361[9] 6564[2] 8773[4] -1 -2  SUtility:267
1067[1] 4412[1] -1 7651[12] 8145[12] 9946[4] -1 6789[16] 8466[5] -1 3151[9] 4817[2] -1 -2  SUtility:62
161[9] 1700[1] -1 13[10] -1 3118[12] 3245[6] 6538[4] -1 2559[1] -1 -2  SUtility:43
1121[6] 1665[3] 6123[2] 6596[18] 9382[2] -1 5707[2] -1 3879[2] 4074[5] 9498[20] -1 -2  SUtility:60
10[15] 617[4] 5944[2] 6952[4] 7953[5] 9975[2] -1 827[5] 1255[20] 2937[2] 2971[4] 5933[8] 7001[12] -1 3022[5] 4428[1] 4861[4] 4908[3] 8656[10] -1 1367[5] 5017[4] 5563[6] 5780[4] 7000[1] 7861[5] 7888[4] 8466[5] 9888[8] -1 537[2] 2227[10] 2286[4] 5079[1] 6044[4] 8411[16] 8557[5] 9842[50] -1 1746[2] 4938[4] 5860[5] 6217[4] 6613[20] 6775[4] 7912[5] -1 8138[12] -1 150[10] 2125[10] 2451[4] 3243[5] 7491[4] 7637[5] 7774[20] -1 -2  SUtility:354
4314[12] -1 2355[4] -1 1714[2] 5166[1] 8534[9] 8636[1] 9084[6] 9137[2] -1 7446[4] -1 -2  SUtility:41
1849[8] 2179[2] 3026[4] 6784[10] 9198[5] -1 7066[2] 9863[6] -1 395[5] 3717[10] 5443[4] 7944[6] -1 4536[2] 5222[3] 8384[4] -1 271[20] 1173[4] 4390[5] 5744[16] 7194[8] -1 6991[3] 7637[4] 7845[2] -1 7223[5] -1 -2  SUtility:138
394[6] 643[9] 2914[1] 4311[1] 6166[2] 6410[2] 6783[3] 7698[1] 8486[8] 9522[10] -1 4792[15] 4969[5] 6973[2] 7299[3] 8039[3] 8820[5] 9558[2] -1 3485[1] 3582[10] 4320[5] 6392[1] 8081[8] -1 165[2] 1511[3] 2012[6] 5110[8] 6446[20] 6598[3] 9898[10] -1 32[4] 462[5] 5137[1] 5209[5] 5557[1] 7036[6] 7703[6] -1 -2  SUtility:183
320[5] 810[4] 4574[1] -1 6238[2] 7015[4] 8372[8] 8611[6] 9773[4] -1 -2  SUtility:34
3572[8] 8068[4] 9437[3] -1 -2  SUtility:15
1731[40] 2433[5] 5750[1] -1 893[2] 1936[8] 8556[8] -1 1166[2] 3473[5] 3763[8] 8204[2] -1 180[5] 1123[16] 3667[6] 8555[9] -1 433[8] 3880[4] 4825[3] 6094[2] -1 814[2] -1 746[4] 2055[12] 6613[20] 7992[12] 8269[15] 8477[10] 8620[1] -1 1591[6] 1706[5] 3325[6] 4804[4] 6718[3] -1 -2  SUtility:234
1255[16] 8090[4] 9551[2] -1 658[8] 3846[4] 5644[2] 5729[4] 7078[4] 8673[5] -1 87[16] 3839[24] -1 2050[15] 2625[5] 5236[30] 8359[2] 9100[5] 9238[2] -1 3630[35] 5573[5] 6440[3] 7637[2] -1 541[5] 4115[8] 6521[4] 8052[8] -1 -2  SUtility:218
346[3] 3923[6] -1 6308[15] 6958[3] 8411[8] 8944[10] -1 673[35] 4086[2] 5580[12] 9381[9] -1 304[10] 3439[5] 4241[28] -1 -2  SUtility:146
5851[10] 6174[10] -1 7660[6] -1 391[1] 6242[8] 6292[2] 6867[5] 9660[1] -1 7845[8] -1 6092[9] 9373[1] -1 2500[6] 2779[12] 3668[5] 4464[4] 8624[1] 8851[5] -1 2086[1] -1 91[5] 4167[3] -1 1582[8] 4882[1] 5451[4] -1 -2  SUtility:116
633[6] 1811[2] 1821[3] 4696[3] 6195[2] 8488[3] 8797[10] 9293[5] -1 1113[1] 2267[3] 3299[3] 4222[10] 4925[6] 5116[3] -1 1904[3] 2765[3] 3243[20] 5783[2] 6796[2] 6909[20] 7834[2] -1 3795[4] 6232[1] 7799[2] 7811[3] 8094[4] 9361[2] -1 -2  SUtility:128
2260[2] 3315[2] 3411[4] 7532[4] -1 941[5] 6850[2] -1 42[5] 8735[4] 9276[4] 9990[1] -1 1734[4] 2074[4] -1 -2  SUtility:41
941[2] 3878[4] 5883[16] 6850[5] -1 457[6] 920[5] 1905[3] 3063[4] 5418[2] 5880[4] 9265[2] -1 506[6] 1868[20] 2389[2] 2502[4] 4764[4] 5116[1] 7811[2] 9431[5] -1 1[8] 649[8] 1327[1] 4171[6] 7350[36] -1 3224[1] 3497[2] 5253[2] 6036[4] 6042[16] 6049[4] 7387[2] 8001[2] -1 -2  SUtility:189
1335[10] 1857[3] 4564[2] 9118[1] -1 2[3] 125[3] 2982[5] 4426[1] 5013[1] 8685[1] 8788[18] -1 486[4] 1967[2] 2769[6] 3621[5] 7764[2] -1 105[10] 3316[4] 3629[1] 7171[10] 7478[5] 9743[10] -1 2877[10] 2880[12] 3294[6] 3313[2] 3788[3] 5239[15] 7726[3] 8107[4] 9339[3] 9910[21] -1 921[4] 3153[4] 7112[4] 9726[2] -1 -2  SUtility:200
3201[3] 3353[2] 5159[6] 8043[4] -1 863[3] 1412[1] 7323[2] -1 1068[2] 2440[25] 5350[3] 9363[2] -1 1591[8] 3621[20] 6675[2] 7618[4] 7715[15] 8749[3] -1 1123[8] 2520[2] 2871[1] 6419[10] -1 1720[15] 2487[10] 4540[12] -1 -2  SUtility:163
1359[2] 3916[18] 5094[5] 5905[1] 5996[12] 6784[4] -1 395[3] 3717[10] 5443[4] 7944[6] 9507[1] 9533[6] 9614[5] -1 161[12] 1700[2] -1 4081[5] 5435[2] 8384[4] 8585[5] -1 13[10] 1038[2] 1714[3] 4465[8] 4920[3] 8687[8] 9531[3] -1 1658[3] 4116[10] 4633[4] 6787[1] 6904[16] 8068[2] 9215[6] 9717[6] -1 2844[1] -1 4953[3] 6991[3] 7637[4] 8361[8] -1 6697[4] 9350[10] -1 498[4] 1463[4] 1691[12] 1959[10] 3618[4] 5261[1] 6206[3] 8998[1] 9947[4] -1 430[1] 784[12] 1437[12] 2146[6] 5060[2] 5461[5] 5852[16] 6040[1] 6796[5] 7808[1] 9317[1] -1 2559[4] 5407[6] -1 -2  SUtility:340
1233[6] -1 4041[1] -1 -2  SUtility:7
116[2] 1811[1] 2473[8] 5383[30] 5613[20] -1 2491[1] 3995[5] 6220[2] 9215[8] -1 158[4] 1344[10] 6436[20] -1 1959[6] 2712[10] 3846[1] -1 510[5] 865[3] 6311[10] -1 5725[10] 5850[5] 9161[3] -1 -2  SUtility:164
6293[5] 7990[5] 8333[4] 9453[4] -1 2256[4] 2741[2] 4997[3] 6174[8] 6527[3] 6732[20] 9199[10] -1 1099[6] 1112[5] 2654[4] 6018[4] 6287[3] 7145[3] -1 4705[4] 5126[3] 6254[1] 7863[2] -1 260[8] 2907[30] 3065[1] 4425[15] 4704[5] 8008[6] -1 1548[4] 2715[9] 3262[20] 4846[10] 8228[3] -1 548[4] 1714[2] 1909[12] 4204[2] 4610[15] 5166[1] 5206[3] 6130[5] 6543[8] 7805[2] 8373[10] 8534[15] 8636[1] 8827[5] 8841[2] 9084[10] 9137[3] -1 -2  SUtility:314
1563[10] 3278[4] 5751[4] 8259[6] -1 1289[1] 5618[3] -1 2236[10] 5885[4] 7323[10] 8919[10] -1 3691[3] 5783[2] 6150[15] -1 -2  SUtility:82
5039[10] 6746[4] 9053[1] -1 -2  SUtility:15
880[2] 5151[5] 7211[20] 7459[9] -1 1592[4] 3808[1] 9961[3] -1 496[5] 1341[4] 1387[3] 4227[16] 4982[5] 9563[15] -1 9400[5] -1 3260[2] 3713[4] 8137[4] 9027[8] -1 1274[2] 1429[10] 3654[9] 4475[2] -1 6455[2] 6558[12] -1 -2  SUtility:152
1387[3] 1490[9] 2830[3] 7612[8] -1 811[8] 2482[12] 3286[1] 7503[12] 8303[12] -1 303[3] 3333[5] 4956[4] 5483[2] -1 125[3] 242[4] 1226[12] 2176[3] 6913[3] 7574[5] 7820[5] 8248[3] -1 4336[5] -1 3788[3] 9295[1] 9842[40] -1 -2  SUtility:169
2061[15] 8032[4] -1 1622[8] 2521[2] -1 1798[8] 3081[4] 4162[3] 6779[8] 7399[6] 7613[2] -1 183[6] 2842[4] 4792[25] 4849[21] -1 -2  SUtility:116
2058[15] 7694[2] -1 8052[6] 9400[5] -1 3374[4] 4484[20] 9022[2] -1 72[8] 2015[3] 3788[9] 5005[2] 7375[6] -1 1781[2] 2148[6] 3045[20] 3942[10] 6861[1] -1 2336[3] 4246[10] -1 -2  SUtility:134
1274[5] 2014[1] 2233[8] 3770[8] 5505[3] 7295[7] 8903[4] 9469[3] -1 2301[15] 4565[1] 4746[5] 6186[4] 7225[5] 7614[1] -1 154[4] 1547[4] 4902[8] 7963[1] 8225[6] -1 134[2] 763[10] 2076[8] 2857[4] 3250[10] 4899[5] 5470[9] 6687[1] 7757[5] -1 45[3] 3029[15] 4422[10] 4786[3] 5837[28] 7448[3] 8504[4] -1 2387[5] 6379[1] 7218[8] 7410[4] 7635[2] 8737[8] -1 2353[2] 3247[9] 7534[10] 8772[1] 9055[6] -1 1960[12] 3688[4] 4222[4] 5993[15] 6450[4] 6487[2] 7238[16] 9470[10] -1 183[6] 4980[36] 5605[4] 6150[15] 6539[1] 9542[4] -1 521[9] 1187[6] 2173[6] 5051[5] 5699[5] 9488[1] -1 236[4] 1148[4] 1371[20] 1749[5] 1855[2] 2135[4] 2740[5] 3533[3] 3916[24] 4325[3] 6484[4] 6879[4] 8440[5] 9589[1] -1 -2  SUtility:522
1173[5] 4283[15] 7511[8] -1 8931[5] -1 4991[8] 7390[3] -1 -2  SUtility:44
1904[12] -1 3268[10] 8032[3] 9738[3] -1 20[4] 1217[3] 8389[3] -1 554[1] 1422[5] 2676[2] 2938[8] 4444[6] -1 441[5] 1485[1] -1 -2  SUtility:66
61[4] 9060[8] -1 188[20] 3618[16] 5938[5] 7388[10] -1 3037[5] 6128[4] 8923[3] -1 1305[2] 1624[4] 2177[2] 5030[1] 8036[12] 9264[10] -1 3692[4] 4675[2] 6661[2] 7635[5] -1 -2  SUtility:119
121[4] 2546[3] 3063[5] 4535[1] 8322[4] 8491[2] -1 2979[6] 5995[4] 9383[3] 9436[3] 9737[8] 9882[3] -1 542[3] 2186[2] 4545[2] 6179[4] 7366[18] 8819[3] -1 1372[8] 5863[10] 6820[3] 8199[2] 8467[9] -1 2512[10] 4407[1] 5599[5] 7109[2] 8555[9] 9942[4] -1 1123[4] 1130[4] 1481[12] 3259[15] 8015[4] 9027[10] -1 663[1] 764[3] 956[12] 2154[5] 4130[1] 4709[6] 5126[3] 6507[18] -1 -2  SUtility:239
4853[12] 5752[2] 9839[2] -1 646[9] 1327[2] 2440[25] 2494[1] 2819[5] 2988[6] 4963[2] 5553[3] 6376[4] 6524[2] 7405[10] -1 1017[4] 1603[50] 1653[4] 2861[1] 3094[12] 4172[4] 5771[2] 8004[4] -1 1017[1] 1603[30] 2850[12] 2861[2] 3094[9] 5380[20] -1 1710[5] 1849[10] 3272[4] 4035[4] 7011[18] 7285[45] 9144[9] 9346[8] 9716[6] -1 378[2] 549[1] 864[2] 1150[4] 1183[8] 5398[8] -1 -2  SUtility:374
336[8] 466[4] 577[9] 650[2] 3308[2] 3629[5] 5973[1] -1 2375[9] 3675[8] 8381[2] 9956[12] -1 414[2] -1 4900[2] 6937[2] 8052[10] 9604[2] -1 898[3] 5645[15] 7502[6] 8589[3] -1 3524[5] 4254[8] 8148[4] -1 318[4] 3555[12] 5854[5] 6803[5] 6990[5] 7113[1] 7823[2] 9409[2] -1 435[2] 6260[28] -1 27[1] 2658[5] 6782[1] -1 -2  SUtility:197
3009[4] 3920[3] 4982[1] 8459[15] 9376[20] -1 4382[15] -1 2081[12] 6397[2] 6513[1] -1 1268[3] 1746[5] 6931[2] 9996[6] -1 4336[1] -1 6093[1] 8137[10] 9556[20] -1 1312[4] 3331[5] 4895[6] 5824[3] 9446[4] -1 79[1] 1724[6] 6258[4] 8466[4] 8740[4] -1 -2  SUtility:162
2276[7] 2489[8] 4842[12] -1 6998[1] 7100[2] -1 8355[21] 9556[25] -1 3056[3] 3457[5] -1 -2  SUtility:84
1432[1] 5030[5] 6768[1] 9611[4] -1 1099[6] 2804[5] 4115[4] -1 880[4] 5387[30] 5560[3] 6826[4] 7282[3] 7459[3] -1 8384[5] 8902[12] 9382[4] -1 492[4] 1927[2] 3435[5] 9185[12] -1 539[4] 1222[2] 1658[5] 3032[3] -1 643[15] 1922[5] 2247[1] -1 -2  SUtility:152
624[5] 1391[2] 5713[16] 6059[2] -1 1685[1] 3703[3] 4842[12] -1 3838[2] 6311[8] 7606[5] -1 2798[3] 4997[5] 7804[2] -1 3836[4] 6863[2] 8568[9] 9686[5] -1 6525[4] 9726[1] -1 -2  SUtility:91
4853[8] 9944[5] -1 -2  SUtility:13
1557[2] 5420[5] 6948[5] 9794[4] -1 2847[1] 3004[5] 3290[4] 3622[3] 6279[3] 6845[5] 8984[9] -1 901[32] 4693[4] 7544[2] -1 1840[4] 7441[10] -1 1839[8] 3629[2] 7028[2] 8147[9] 9790[2] -1 683[4] 4162[2] 7048[4] 9195[4] -1 46[3] 2815[1] 5807[2] -1 -2  SUtility:141
604[3] 3938[2] 4178[4] 5785[10] 7621[6] 8889[8] -1 3011[6] 3240[8] 5854[2] 9756[4] -1 1337[8] 2053[10] 3908[12] 3950[8] 4054[2] 6373[2] 8934[3] 9589[1] -1 510[1] 1569[4] 1603[20] 1637[2] 2276[28] 5116[2] 9031[3] -1 6045[1] 6046[15] 7239[3] 7510[3] 8013[5] -1 1500[8] 4622[8] 5641[2] 6432[2] 7460[18] 9873[4] -1 33[2] 1210[5] 1960[3] 3093[4] 7754[2] -1 2460[3] 5476[3] -1 -2  SUtility:250
3022[2] 7042[8] -1 6202[3] 8329[4] -1 1489[2] 4902[8] 5167[9] -1 1267[2] 3341[6] 4365[8] 6882[4] -1 1945[4] 2242[2] 3053[1] 3878[4] 4147[16] 6245[3] 6487[5] 6646[1] 9259[1] -1 2185[1] 3172[20] 4610[6] -1 1234[3] 5638[3] 6131[3] -1 6393[12] -1 63[2] 4504[3] 8670[10] -1 630[5] -1 -2  SUtility:161
161[15] 702[8] 1700[1] 3846[4] 9334[4] -1 13[4] 4904[3] 7646[6] 9781[3] -1 586[4] 1656[2] 2722[5] 3118[12] 3245[8] 4382[9] 5250[6] 6538[1] -1 1059[4] 2559[1] 2966[1] 6125[2] 6361[5] 6524[2] 8116[4] -1 1372[8] 3451[5] 4482[1] 4779[20] -1 -2  SUtility:148
2384[6] 6820[3] 7995[15] 9918[4] -1 2931[4] 6373[4] 8836[9] -1 -2  SUtility:45
880[5] 4252[2] 4282[5] 7459[15] 9512[4] -1 1341[1] 1387[1] 4982[1] -1 3260[5] 8137[2] 9027[2] -1 647[1] 1724[10] 4307[3] 6052[10] 7614[2] 8466[3] 8525[4] 8627[5] 9436[1] -1 4388[3] 5346[9] 5623[4] 7277[6] -1 3060[3] 7265[1] -1 1255[4] 8595[6] 9766[9] -1 -2  SUtility:127
721[2] 2660[9] 6495[4] -1 3131[2] 4429[2] 4925[9] -1 419[4] 1720[9] 5005[5] 5944[3] 7517[1] 7544[3] 8658[10] 9296[8] -1 2535[1] 5647[8] 8373[10] -1 678[5] 743[5] 3929[10] 4012[2] 6123[6] 8137[8] -1 252[6] 1961[3] 3718[1] 4811[2] 5128[2] 6646[4] -1 1598[12] 3587[2] 4938[10] 5272[2] 7134[24] 7401[6] 9196[12] -1 188[5] 1079[45] 2275[12] 3216[6] 3351[5] -1 -2  SUtility:285
8120[8] 9755[6] -1 3954[36] -1 1694[2] 2299[6] 4172[1] -1 6447[2] 7686[3] 9137[5] -1 -2  SUtility:69
91[2] 1209[4] 3254[3] 3555[12] 3627[1] 4197[12] 4768[1] 8240[8] 9321[3] 9461[4] -1 457[2] 1107[10] 1133[2] 1943[24] 3436[2] 4714[16] 5421[5] 6059[2] 8116[1] 8856[2] 9344[6] 9475[3] 9880[2] -1 3013[1] 3804[5] 3887[8] 4955[12] 5347[5] 5483[2] 5826[8] -1 1825[4] 2081[9] 3522[10] 6650[2] 6916[3] 8281[4] 9716[4] 9769[4] -1 619[5] 688[3] 4133[8] 5385[21] 5874[5] 7034[3] 7510[1] 8135[6] 8730[3] 8732[4] 9723[4] -1 260[16] 1801[5] 2188[1] 2317[2] 3205[2] 3218[4] 4409[3] 4634[2] 4641[25] 5187[2] 7618[5] 8032[4] 9943[2] -1 4358[4] 4395[1] 4551[10] 7002[2] 8463[15] 9647[1] -1 45[2] 646[3] 764[2] 1470[1] 4157[16] 6461[5] 6503[3] 6660[25] 9215[4] -1 331[4] 1698[1] 2886[3] 3600[5] 4235[3] 4405[4] 5864[4] 7013[1] -1 -2  SUtility:463
2769[6] 7714[28] -1 3695[15] 5081[2] -1 2652[4] -1 5850[2] -1 -2  SUtility:57
1207[10] 3340[10] 8605[6] -1 7337[5] -1 189[5] 2072[2] 8458[8] -1 5934[6] 6232[1] -1 28[10] 3652[3] 4018[1] 4298[4] 5857[4] 9385[1] -1 -2  SUtility:76
849[2] 1703[12] 5353[2] 6052[50] 8229[2] 9720[5] -1 9507[2] 9533[2] 9614[4] -1 966[5] 1428[9] 1824[4] 4147[16] 4953[1] 5118[2] 6512[4] 8115[5] 8361[8] 8759[1] -1 187[4] 505[4] 4429[5] 4969[5] -1 827[2] 2415[4] 4696[5] 5608[3] 5631[3] 7703[10] 7944[2] 9883[5] -1 4475[2] 4769[3] 5025[1] 5414[3] 7169[9] -1 46[3] 1173[1] 3558[10] 3566[4] 3878[2] 6730[10] -1 -2  SUtility:236
3804[3] -1 2058[25] 2566[10] 5451[3] 6604[16] 9552[7] -1 1718[9] 1846[3] 4358[3] 7443[9] -1 1981[3] 2111[1] 5005[4] 8461[3] -1 1271[6] 5317[8] 6002[1] -1 1142[2] 1161[6] 1698[3] 3994[12] 9570[8] -1 -2  SUtility:145
882[10] 3927[10] 4169[4] 4983[1] 8026[8] -1 394[4] 2914[5] 6410[8] 6587[6] 8486[2] -1 54[1] 236[2] 2796[32] 4988[2] -1 658[8] 1011[2] 7594[2] -1 -2  SUtility:107
7300[4] 7978[6] 8119[1] -1 1218[4] 1408[10] 3814[8] 7066[2] -1 2949[6] 3321[21] 5945[4] 8030[3] -1 -2  SUtility:69
417[8] 2683[2] 5869[2] 7593[4] -1 522[6] 1991[12] 7267[16] 8585[2] -1 288[4] 1116[18] 2189[2] 2463[12] 3015[5] 6933[2] 7057[3] 9083[5] -1 647[3] 4426[4] 5357[25] 9063[6] -1 884[2] 1187[10] 1594[9] 7028[10] 7339[12] 7661[16] -1 -2  SUtility:200
3405[5] 6561[2] -1 2571[4] 3709[3] 6948[1] -1 5598[6] 7115[5] -1 1872[2] 8071[9] -1 1868[4] 2389[2] 5116[4] -1 7823[4] -1 2449[8] -1 -2  SUtility:59
1866[15] 6701[12] -1 3934[15] 6496[4] 8439[4] -1 2077[2] 2175[4] 3785[6] 5222[4] 6526[1] 7497[6] 8560[3] -1 1655[5] 1767[8] 6618[1] 9629[4] -1 1041[2] 1099[15] 2138[3] -1 1801[3] 2585[12] 3554[3] 4408[2] 6937[10] 7822[24] 9518[4] -1 45[4] 246[2] 2074[12] 5116[4] 7653[4] -1 -2  SUtility:198
2601[1] 4553[3] 7093[5] -1 1255[16] 5933[6] 7001[9] -1 188[10] 861[2] 3554[3] 7093[25] 9926[3] -1 4349[4] 5763[2] 9710[6] -1 4895[8] 5824[1] -1 219[4] 1174[5] 9567[4] -1 3485[4] -1 827[4] 1140[2] 5646[2] 6840[3] 7894[1] -1 -2  SUtility:133
2154[4] 9723[16] -1 302[4] 436[5] 1387[1] 7192[3] 7388[10] 7835[1] -1 440[4] 2735[2] 3354[4] 4246[10] 7300[4] -1 3491[16] 4938[4] 7366[24] -1 920[1] 5820[2] 6027[2] 7275[2] -1 -2  SUtility:119
45[3] 1284[20] 1911[20] 4350[3] -1 237[4] 1475[15] 3313[8] 5935[9] 7401[6] 7774[15] 8665[2] 9641[4] -1 1217[1] 2257[5] 3562[9] 3600[5] 6641[40] 7187[8] 7210[4] 8052[8] 8454[6] -1 7290[6] 7621[8] -1 4161[2] 6201[3] 6803[2] 7377[3] 8704[1] -1 1665[4] 2724[10] 5415[8] 6174[8] 7528[8] 9654[15] -1 -2  SUtility:273
463[12] 1905[1] 4157[8] 4746[4] -1 760[1] 836[6] 3590[4] 6165[3] -1 2966[3] 4078[4] 7580[1] 7871[5] -1 -2  SUtility:52
396[12] 2980[8] 4409[12] 5483[3] 5826[4] 7753[1] 9385[3] -1 242[3] 341[6] 799[2] 1219[2] 1637[4] 1781[1] 4664[10] 4885[3] 5375[8] 8493[3] 8566[4] 8800[5] 9133[4] 9973[5] -1 2053[10] 2681[2] 2809[2] 2928[15] 3080[4] 4358[3] 5162[2] 5465[9] 6417[3] 6615[2] 7572[10] 9642[3] 9915[3] -1 575[10] 1360[10] 2375[6] 2453[4] 6138[1] 7005[6] 7180[3] -1 1058[4] 7023[6] 7098[3] 7741[5] 8968[8] -1 775[4] 4642[4] 5807[1] 6376[10] 6489[5] 7481[10] -1 479[1] 2058[5] 2322[4] 2660[9] 7003[1] 7481[10] 8445[2] -1 150[8] 176[15] 268[28] 690[2] 7863[6] -1 727[15] 1989[3] 4203[4] 4987[4] 6723[1] 6973[2] 7944[4] 8335[6] -1 -2  SUtility:401
5247[5] 6570[4] -1 1849[10] 2823[2] 5608[2] 6041[1] 7891[1] -1 1022[6] 1152[5] 1451[10] 4306[4] 7944[4] 8107[3] 9031[4] 9381[15] -1 -2  SUtility:76
4063[2] 6023[9] 6582[3] 6996[2] 7836[3] -1 463[15] 6282[3] 6822[2] 7967[10] -1 2375[6] 3675[10] 3816[18] 8381[6] 9158[12] -1 2566[10] 2914[3] 6604[20] 7805[4] -1 486[2] 2394[4] 2442[5] 5443[3] 6397[3] 6944[1] -1 90[2] 170[3] 212[5] 2447[1] 2541[10] 7010[10] -1 5158[4] 6376[8] -1 1767[4] 6618[1] -1 1194[8] 1619[16] 4907[6] 6467[2] 8547[5] 9269[3] 9763[4] -1 -2  SUtility:248
389[3] 628[1] 1546[1] 1801[1] 2395[9] 2605[1] 4769[15] 5650[8] 5905[1] 8148[3] -1 2273[2] 3027[4] 3652[5] -1 127[2] 2553[18] 6558[12] 8697[9] -1 33[4] 1221[10] 2871[1] 3395[4] 9239[1] 9471[4] 9954[12] -1 276[8] 1845[5] 4093[5] 6512[1] 7238[16] -1 2200[8] -1 1703[20] 3486[5] 4641[5] 6242[6] 7711[12] -1 -2  SUtility:222
9676[10] 9910[14] -1 2341[2] 7304[12] -1 -2  SUtility:38
4681[8] 8779[8] 8798[2] -1 631[5] 4440[12] 8930[5] 9153[5] -1 2343[10] 2506[3] 7845[10] -1 91[5] 3254[4] 3627[2] 4768[5] 6776[7] -1 486[4] 1152[1] 2505[2] 6804[10] 8504[1] -1 1775[3] 2077[2] 5399[1] 6779[4] 8585[1] 9068[5] -1 -2  SUtility:125
7536[4] 9962[8] -1 3286[1] 9089[4] 9185[4] -1 -2  SUtility:21
3785[12] 4879[1] 8557[3] -1 1193[2] 1526[3] 2478[1] -1 277[2] 1012[4] 6082[4] 6169[6] 7173[4] 7695[2] -1 463[9] 6937[2] 9604[2] -1 4892[12] 7292[3] 7845[6] 8303[15] -1 558[15] 920[4] 991[2] 3366[5] 4632[3] 4812[2] 5883[4] 6558[9] 7863[8] 8135[8] 8189[10] 8618[4] -1 2479[1] 3735[6] 3884[4] 6508[2] 8395[4] -1 8078[4] -1 -2  SUtility:188
299[4] 1981[3] 3064[4] 4963[2] 5249[8] 6665[28] 9627[16] -1 601[10] 1157[3] 7543[4] 8823[12] -1 6503[9] 7714[7] -1 -2  SUtility:110
727[3] 4276[6] 4749[12] -1 -2  SUtility:21
1798[4] 7832[4] 8083[28] 9091[9] -1 1534[5] 2792[4] 6045[2] 7489[5] -1 3497[2] 3695[9] 4009[1] -1 70[2] 2210[1] 3938[4] 7239[3] 7502[2] 9870[4] 9943[1] -1 2733[3] 4535[1] 5402[2] 5671[4] 5685[10] 6921[12] 7198[4] 7316[1] -1 -2  SUtility:127
3069[2] 6527[3] 8107[1] -1 613[8] 1775[5] 9838[3] -1 4771[12] 7041[9] -1 538[3] 7101[21] -1 3736[8] 4832[3] -1 6499[10] -1 -2  SUtility:88
2815[5] 2871[3] 3068[4] 5450[5] -1 946[4] 2850[15] 6174[10] -1 2950[2] 7250[4] 8107[5] -1 414[2] 3550[4] 8643[3] -1 -2  SUtility:66
1342[9] 1359[3] 3916[12] 5550[4] 5905[1] 5993[15] 5996[3] 7249[5] -1 3543[4] 5800[3] -1 4081[4] 5435[2] -1 1714[3] 6796[5] 8687[2] 9531[5] 9852[5] -1 1658[2] 4116[4] 6904[8] 8068[1] -1 864[10] 2844[1] 6943[6] 7473[8] -1 4768[5] -1 1725[15] 2049[3] 3457[1] 4569[4] 7181[3] 7402[2] 8684[8] -1 -2  SUtility:166
802[16] 7879[1] 9946[5] -1 3113[2] 4464[3] 5243[1] -1 66[20] 3279[8] -1 569[4] 600[3] 1617[4] 5699[5] -1 -2  SUtility:72
2767[5] 2774[12] 4198[4] 6301[5] 6555[2] 6921[6] 7652[3] 8030[3] 8618[4] 9948[4] -1 143[5] 801[1] 1746[3] 4326[3] 6178[1] 6396[2] 6822[1] 9165[6] 9276[2] 9488[1] -1 2761[8] 6422[1] 6679[2] 7080[5] 8879[1] 9064[8] 9940[4] -1 1909[8] 2256[12] 2461[2] 3699[4] 3721[3] 4610[3] 5153[3] 5712[4] 6130[1] 6412[1] 6531[5] 8841[8] -1 743[3] 1017[1] 1282[4] 1603[50] 2861[1] 3094[6] 9901[6] -1 727[15] 5435[1] -1 -2  SUtility:243
432[6] 799[5] 3416[2] -1 3548[3] 4126[2] 4329[5] 6225[4] -1 519[2] 1327[2] 7769[12] -1 1860[7] -1 5905[5] -1 2522[4] 2975[2] 3399[5] 4081[4] 7574[1] 8494[6] -1 1123[8] 1301[4] 1367[4] 5531[3] 8567[2] -1 -2  SUtility:98
6421[15] -1 6508[4] 7138[6] 7769[12] 9034[5] 9925[8] -1 -2  SUtility:50
113[15] 2487[4] 8292[8] -1 7250[4] -1 4525[24] 7823[4] -1 227[1] 9311[9] -1 4652[2] 5522[3] -1 -2  SUtility:74
376[1] 5535[5] -1 814[6] 1839[4] 3629[5] 4993[8] 7028[2] 8147[3] 9790[2] -1 2424[4] 3390[5] 3718[3] 4811[6] 5819[4] -1 3206[4] 4122[6] 8893[2] 9721[1] -1 3011[6] 3240[2] -1 -2  SUtility:79
941[3] 982[12] 3790[8] 3945[5] 7700[4] 9651[1] -1 5386[4] 8175[1] -1 185[1] 3226[12] 3421[2] 3826[6] 4560[10] 4793[10] 5445[12] 6467[5] 8423[10] -1 2053[8] 4054[4] 6373[5] 8934[5] 9589[3] -1 1557[1] 4119[3] 7725[5] 8032[3] 8371[10] 9539[9] 9657[8] -1 2442[4] -1 959[6] 5562[8] 7163[2] 7171[2] -1 3879[1] 7177[12] 8701[4] -1 -2  SUtility:209
5903[4] 8052[10] -1 4939[5] 5915[2] -1 294[2] 6041[4] 7473[2] 9195[1] 9887[3] 9954[9] -1 1197[6] 6923[4] -1 1622[8] 3355[4] 3426[6] 4141[4] 5266[6] 5638[2] 7478[1] 8999[12] 9461[4] -1 7459[6] 8355[35] -1 2908[8] 7036[15] 9195[1] -1 2830[2] 6524[4] 7150[5] 7612[6] 9887[5] -1 -2  SUtility:186
6400[2] 7093[20] 8279[20] 8440[10] -1 2591[16] 3938[1] 8527[3] -1 1424[10] 2097[15] 4654[10] 6344[6] 9801[3] -1 70[2] 1141[2] 2779[9] 6034[3] 9060[2] -1 469[1] 485[5] 790[2] 2764[4] -1 2881[12] 3608[5] 4224[6] 6608[1] 6649[1] -1 281[2] -1 1768[2] 5925[2] 7138[10] -1 2057[4] 2608[1] 3292[10] 3466[12] 4567[2] 6679[4] -1 -2  SUtility:220
9957[6] -1 2050[6] 2973[4] 4943[18] 5404[6] 6037[6] 6045[3] 6075[20] 6914[9] -1 957[5] 1286[2] 3644[5] -1 4355[5] 4731[3] 4830[4] 5562[10] 5763[8] 6019[2] 6602[5] 6826[5] 9595[2] -1 1148[4] 3339[8] -1 1387[1] 4261[3] 7851[6] 8708[10] 9623[2] 9685[1] -1 1[10] 45[2] 365[1] 1189[3] 1257[4] 1566[25] 2819[4] 3122[4] 3809[15] 4126[5] 4262[8] 7570[1] 7760[3] 7808[4] 8084[4] 9109[2] 9990[1] -1 1113[4] 1507[10] 4908[4] 5613[12] 8411[12] -1 387[4] 623[2] 1887[3] 2206[2] 2752[2] 7890[4] 8498[6] -1 -2  SUtility:330
3366[4] 4966[4] 7472[4] 7902[3] -1 17[9] 493[5] 3520[2] 7446[5] -1 787[2] 3845[3] 4177[2] 5811[5] -1 -2  SUtility:48
4294[5] 4908[5] -1 5094[3] 6911[4] 7612[2] -1 4294[4] 7560[16] -1 4018[3] 6032[2] -1 901[16] 1488[6] 4440[9] -1 -2  SUtility:75
702[20] 3846[2] 9334[8] -1 4904[3] 7646[6] 9781[4] -1 1656[5] 2722[5] 4382[15] -1 1682[20] 3024[4] 7775[1] -1 -2  SUtility:93
2428[4] 2973[3] 6246[4] 8015[2] 8875[5] 9658[6] 9704[4] -1 751[4] 1557[4] 7158[5] -1 797[15] 1725[15] 4220[15] 4719[1] 5546[1] 9024[3] -1 2375[6] 3820[2] 8374[6] 8817[2] 9062[1] -1 2001[20] 2380[3] -1 1846[3] 7443[12] -1 660[1] 3980[3] 6200[8] 9461[4] -1 3263[5] 3462[5] 3920[6] 4596[3] 7351[2] 7808[1] -1 -2  SUtility:184
920[4] 3887[20] 5347[1] 5820[4] 6027[4] 7275[5] -1 408[8] 1121[6] 1923[6] 3161[8] 7341[2] 9776[3] -1 4549[4] 6526[4] 7899[15] -1 1155[20] 3867[3] 4149[4] 4871[4] -1 2203[6] 3709[5] -1 -2  SUtility:136
304[6] 2207[3] 2326[4] 7108[4] 7909[25] -1 1911[25] 3665[2] 4350[4] 5877[9] -1 1501[20] 1569[4] 2578[4] 7156[3] -1 2453[5] 4734[8] 4880[3] 6419[2] -1 749[12] 2796[8] 4210[8] -1 3340[8] 7210[6] -1 -2  SUtility:173
5783[4] 9265[1] -1 198[5] 7626[3] -1 9431[1] -1 2164[8] 2864[2] 3378[20] -1 87[4] 226[10] 2099[4] 2598[2] 3080[4] 8230[12] -1 3572[8] 8068[3] 9437[1] -1 -2  SUtility:92
2433[3] 4681[8] 9921[6] -1 5598[10] 6131[1] -1 1181[3] 4265[5] 5592[2] 8261[2] 8413[3] 8605[10] 9909[4] -1 3111[4] 3473[1] 3763[12] -1 5907[3] 6144[4] 6513[5] 8237[5] 8547[15] -1 2012[10] 2900[2] 5656[2] 7189[1] 7236[2] -1 -2  SUtility:123
899[3] 3734[3] 8404[5] -1 20[5] 3161[2] 7117[15] 9210[1] -1 1127[1] 2034[20] 2695[2] 9546[8] -1 5933[8] 6190[3] 8736[2] -1 1318[5] 3089[10] 7997[3] -1 1569[8] 2836[4] 5505[15] 9608[5] -1 3204[3] 3799[3] 7001[6] -1 1307[2] 1710[3] 2049[3] 4851[2] 5508[1] 6040[4] 6706[28] 7045[6] 7926[4] 8203[8] -1 -2  SUtility:201
161[12] 322[3] 551[1] 1617[5] 4355[4] 6032[8] 7099[2] 8797[2] -1 2290[4] 3937[4] 4870[3] 6202[4] 6825[5] 7326[3] 8403[4] -1 1682[20] 3024[1] 7775[5] -1 760[3] 2326[4] 2349[3] 6045[1] 6165[2] 7323[10] 8578[1] -1 1187[6] 2871[2] 4787[1] 5945[2] 7485[4] 8355[35] 9918[8] -1 4033[4] 4077[3] 4314[12] 4656[8] 6791[2] 7113[3] 7406[2] 9488[2] -1 548[2] 2355[2] 2513[2] 5206[5] 5571[5] 7982[5] 8827[5] 9158[12] -1 2546[12] 3151[9] 6147[4] 6602[4] 8754[4] 9720[3] -1 2914[5] 5303[2] 7049[9] 7624[15] 8803[8] 9231[3] -1 1198[8] 1226[16] 1365[1] 4323[8] 4384[5] 6975[4] 9261[2] -1 847[20] 3304[2] 4300[3] 5076[4] 6293[2] 7580[3] 8604[4] 9490[2] 9799[12] 9845[8] -1 2814[5] 3026[3] 5218[7] 5483[2] 5622[4] 6547[2] 7446[2] -1 66[8] 476[6] 1466[4] 5500[2] 6725[2] 9152[6] -1 188[15] 2732[4] 3281[3] 3559[4] 4165[12] 5263[10] 6980[15] 7098[3] 9840[5] -1 -2  SUtility:552
510[4] 2767[1] 5777[1] 5998[4] 7138[4] 9158[6] 9225[8] 9618[2] 9996[10] -1 167[8] 872[4] 3080[1] 4248[4] 5329[6] 5470[12] 7192[3] 8573[8] 9046[20] -1 554[1] 716[1] 1204[1] 3062[5] 5910[6] 6559[8] -1 3061[5] 3453[3] 4388[1] 5406[2] 9381[12] -1 2195[12] 2500[6] 3156[2] 3944[12] 4186[4] -1 982[8] 2635[6] 6190[6] 8864[2] -1 562[4] 1951[4] 7000[5] 7367[6] 8574[3] -1 3843[5] -1 3243[10] 7207[18] 8153[9] -1 269[18] 4551[6] -1 -2  SUtility:297
807[1] 2516[5] 4116[4] 4953[5] 9847[2] -1 6220[3] 9551[10] -1 2186[3] 3099[4] 4545[5] 4787[1] 8962[15] -1 5402[4] 6586[3] 7282[1] -1 3333[3] 5353[2] 6751[10] -1 307[3] 1754[1] 3582[10] 6478[6] -1 1536[2] -1 720[1] 2903[1] 5311[4] 6385[4] 9091[27] 9153[4] -1 -2  SUtility:144
45[4] 1015[1] 1300[3] 1337[4] 1707[4] 1773[2] 2561[5] 3244[2] 4044[2] 4245[15] 4801[5] 5401[1] 8153[12] 8261[5] -1 5712[5] 6531[4] 6817[2] -1 2617[25] 7421[1] 7481[8] 9975[5] -1 27[1] 34[5] -1 5148[3] -1 2552[5] 6668[2] -1 5436[2] 6061[5] 6822[3] 7029[6] 8214[16] 8303[9] 9843[3] -1 -2  SUtility:175
45[5] -1 806[10] 4639[4] -1 966[3] 4147[20] 5118[10] 6512[5] 8115[2] -1 522[8] 4394[16] 5386[4] 7720[6] -1 6238[4] 7015[2] 8372[6] 8611[2] 9773[1] -1 9918[8] -1 -2  SUtility:116
2489[2] 3313[6] 5995[5] -1 7401[6] 9302[5] -1 468[1] 1710[5] 3362[5] -1 192[2] 617[4] 2434[10] 3688[4] 6445[25] 8025[4] -1 1276[3] 1515[1] 5256[3] 6602[4] 7753[5] 8728[10] 9939[4] -1 765[10] 6710[4] 6714[2] -1 836[8] 3732[6] 4187[4] 7507[12] 7816[6] 8073[2] 8989[5] -1 3556[8] 6394[1] 7299[3] -1 6808[3] 8566[4] 8845[6] 9190[2] -1 4361[4] 5783[2] -1 -2  SUtility:206
9507[5] 9533[4] 9614[4] -1 4953[2] 8361[6] -1 187[3] 505[5] 4429[1] 4969[5] -1 -2  SUtility:35
702[20] 3846[4] 9334[12] -1 1355[3] 6392[3] -1 5441[3] 7805[3] 9285[8] -1 4424[5] 4600[1] 8037[6] -1 4428[1] 8656[8] -1 845[2] 2105[5] 7354[4] -1 -2  SUtility:88
3885[2] 4696[5] 7323[10] 7864[3] 9749[3] -1 9551[8] 9598[20] -1 496[2] 4569[5] 4916[4] 5623[1] 8885[4] -1 633[2] 1344[6] 5641[2] -1 2323[3] 6055[1] -1 3519[2] 6031[8] 6701[4] 8640[4] -1 182[4] 673[35] 4336[4] 8861[5] -1 -2  SUtility:147
694[5] 5550[4] -1 257[6] 440[4] 3250[6] 5137[2] 9962[8] -1 1498[5] 2409[4] -1 1041[2] 3909[12] 3921[2] 4219[2] 9780[2] -1 548[6] 5206[3] 8827[5] -1 1960[6] 9385[4] 9699[5] -1 9692[8] -1 842[1] 2149[5] 3726[3] 5864[2] 9571[1] -1 -2  SUtility:113
3928[2] 6616[10] 7023[12] -1 5572[7] 6891[5] -1 1538[5] 5363[4] -1 -2  SUtility:45
285[1] 1813[4] 1867[2] 4462[8] 8322[8] -1 4271[5] 4405[4] 5654[3] -1 354[3] 376[4] 4049[3] -1 389[2] 1546[1] 2395[3] -1 5623[2] 8941[15] -1 1658[2] 4696[2] 5597[1] 6503[15] -1 -2  SUtility:88
7977[4] -1 281[5] 2163[2] 2267[2] 4212[9] 6082[3] 7341[1] 7478[4] -1 4405[4] 8036[9] -1 663[3] 1258[3] 2477[1] 3519[2] -1 4909[2] 6811[8] -1 4123[8] 5110[2] 7668[24] -1 207[18] 1646[20] 4366[3] -1 2995[10] 6554[2] -1 -2  SUtility:149
1276[2] 6840[2] 9860[2] -1 2077[4] 5003[5] 6090[10] 6455[2] 6657[4] -1 645[4] 909[27] 2015[1] 2080[2] 3293[6] -1 959[6] 5816[6] -1 3312[2] 4406[5] 4473[8] 6822[5] -1 -2  SUtility:103
1198[10] 1536[2] 5047[3] 7804[5] 7950[4] 7962[3] 8249[9] 9929[6] -1 4535[5] 6974[3] 8494[10] 9131[4] -1 1137[9] 9551[8] 9724[2] -1 369[1] 2991[5] 6933[5] -1 466[6] 2660[6] 6445[15] 6860[6] -1 91[2] 3291[6] 3795[5] 7117[5] -1 2605[4] 3554[3] 3827[9] 4117[10] 5570[14] 6718[3] 7693[1] 8787[6] 9827[6] -1 294[4] 8856[1] -1 259[8] 2553[24] 2713[2] 3900[1] 4981[2] 5066[4] 6483[8] 6641[20] 7171[6] 7984[5] -1 -2  SUtility:286
1338[12] 3519[4] 3661[6] -1 23[10] 4030[8] 7711[15] -1 9877[4] -1 549[4] 1813[4] 6150[12] -1 2111[2] 4752[9] 5505[9] -1 54[4] 269[18] 2396[2] 9044[3] -1 2242[3] 6080[6] -1 -2  SUtility:135
1177[15] 1829[8] 2122[2] 2343[15] 3201[3] 8595[6] -1 4507[2] 6594[6] 6899[3] 7253[4] 9272[35] -1 4680[5] 6767[8] 8565[4] -1 1285[2] 2552[2] 5267[10] 5928[1] -1 866[5] 3519[4] 5236[12] 5679[3] 8485[4] -1 2343[5] 3201[3] 4547[3] 4697[5] 6159[4] 8595[8] -1 1148[6] 6657[2] 7306[4] 9622[6] -1 2292[10] 2769[30] 3278[10] 3992[6] 4039[15] 4599[2] 5030[4] 5875[20] 6503[12] 7294[10] 7764[5] -1 -2  SUtility:329
4737[2] 5924[10] 7507[8] 9894[1] -1 91[1] 2840[10] 6587[6] 7329[5] -1 5011[8] 9195[4] 9238[2] 9461[1] -1 2836[2] 3617[3] 3708[6] 4041[3] 4063[4] 6207[12] 7627[1] 8037[8] 8215[10] 8949[10] -1 103[8] 495[4] 2079[6] 5683[5] -1 3916[12] 3919[4] 6389[2] 7114[3] -1 1725[3] 5210[4] 5270[25] 5373[9] -1 -2  SUtility:202
1533[2] 2447[1] 4991[8] 6155[2] 8156[16] 8691[1] -1 3000[3] 3313[4] 4077[3] 8926[3] -1 298[2] 775[1] 1868[12] 2389[5] 3186[10] 5116[4] -1 845[2] 6004[1] 8531[15] 8891[5] -1 2841[12] 3877[12] 5930[4] 8248[4] 9632[3] -1 3289[5] 5638[3] 7347[6] 8050[12] -1 -2  SUtility:161
389[2] 1187[4] 8026[2] -1 2260[5] 3315[5] 3411[2] 3902[10] 5580[16] 7532[1] 7774[20] 7902[6] 9826[2] -1 941[5] 1798[20] 5260[2] 6070[1] 6850[3] 9137[1] -1 42[5] 2181[20] 3790[10] 5378[20] 6670[3] 8735[2] 9170[15] 9276[5] 9990[5] -1 1734[5] 2074[8] 2082[3] 2585[6] 5537[2] 5993[15] 8546[5] -1 -2  SUtility:236
5421[4] 7654[3] -1 904[5] 1260[12] 2159[3] 2323[4] 4252[2] 4669[5] 5478[8] 7810[9] 8440[25] -1 -2  SUtility:80
3675[6] 5014[4] -1 5944[3] 6989[15] -1 5688[2] 8903[3] -1 -2  SUtility:33
104[2] 492[3] 1778[8] 2292[2] 3729[5] 4284[6] 4681[6] 4879[3] 7089[6] 7344[4] 8333[5] 9921[15] 9956[6] -1 5598[2] -1 1249[1] 3000[1] 4564[10] 6507[12] 6649[5] 8126[2] 8432[8] 9630[10] -1 3111[6] 6399[8] -1 165[8] 1511[4] 5907[4] 6144[4] 6718[2] 8107[1] 8237[4] 9193[10] 9627[8] -1 1015[1] 1149[3] 3261[4] 3457[1] 5760[4] 9949[4] -1 76[4] 2927[5] 3117[8] 5561[4] 5774[15] 6973[2] -1 583[4] 1909[20] 3162[10] 4610[9] 4639[2] 6130[4] 8841[4] -1 -2  SUtility:289
1084[8] 1536[1] 3574[1] 8171[5] -1 -2  SUtility:15
2335[6] 7545[5] -1 3430[1] 5638[2] -1 6759[1] 6914[9] 9268[6] -1 303[3] 2139[5] 8246[2] -1 294[10] 5245[5] 8841[10] -1 486[8] 1967[3] 3621[5] -1 42[2] 1687[4] 1862[4] 2442[4] 2661[4] 3275[4] 3519[2] -1 1273[6] 9244[10] -1 -2  SUtility:121
1958[1] 2908[4] 3086[5] 3240[10] 7528[12] 7710[5] -1 912[8] 1572[2] 2314[5] 3168[3] 6558[9] 8723[4] -1 3627[1] 8037[4] -1 117[8] 3278[4] 8052[4] 8732[1] 9081[10] 9911[4] -1 2906[3] 3629[4] 3644[4] 4036[4] 7885[3] -1 98[5] 395[2] 592[3] 821[3] 4293[20] 4704[3] 4904[5] 7708[3] -1 959[6] 3265[2] 3268[2] 3629[5] 3733[9] 4549[8] 5650[8] 7776[8] 7880[2] 9495[6] 9939[2] 9975[1] -1 265[25] 845[2] 3314[12] 4503[2] 6825[3] 9373[5] 9609[25] 9901[9] -1 2016[12] 2154[2] 4323[4] 4871[5] 5716[2] 6172[2] 6615[5] 7764[5] 8364[4] -1 -2  SUtility:349
104[1] 5216[6] 9214[4] -1 461[15] 5464[6] -1 -2  SUtility:32
1490[3] 3812[4] 4892[16] -1 930[8] 9245[5] -1 530[5] 964[1] 1136[3] 3249[3] -1 4749[15] 7035[4] 9506[3] 9939[10] -1 4938[6] 5773[4] -1 1824[2] 3267[3] -1 272[4] 3372[20] 4844[25] 5288[24] 5608[2] 7294[6] -1 -2  SUtility:176
45[3] 1284[5] 2349[1] 5318[5] -1 5935[3] 8665[4] -1 1217[5] 1255[20] 2257[3] 8052[6] 8090[4] 8454[12] 9551[4] -1 193[2] 2050[9] 2625[3] 2876[1] 2924[3] 3767[9] 4214[4] 5269[3] 7078[2] 8473[1] 9189[4] -1 1820[10] 3741[3] 4161[3] 6803[1] 7708[5] 8704[1] -1 8904[10] 9007[8] -1 541[5] 1541[2] 3673[4] 5026[8] 6162[2] -1 2871[1] 7942[3] -1 2164[4] -1 3812[4] 7277[10] 8449[3] 9786[2] -1 1127[4] 2695[8] 9471[5] 9542[5] -1 1128[4] 1952[6] 3704[10] 8135[2] -1 -2  SUtility:249
1801[5] 2483[8] 2741[1] 5027[4] 5622[4] 8432[6] 9026[8] 9608[3] -1 1040[4] 1387[4] 1490[3] 3124[4] 3378[20] 4354[3] 4382[6] 4593[1] 4725[2] 4866[6] 6139[8] 9723[4] -1 261[20] 2406[2] 4366[2] 4651[8] 5071[2] 8739[3] 9967[2] -1 1665[3] 2273[10] 2724[20] 3027[2] 3110[3] 3652[2] 5415[8] 6174[4] 6279[1] 6845[5] 7528[8] 7550[6] 9068[5] 9654[10] -1 2276[14] 3440[1] 3726[5] 5321[3] 5402[8] 5656[4] 5854[4] 7982[1] 8024[30] 8531[20] 8618[1] 9190[3] -1 1986[8] 2125[4] 2974[4] 3916[18] 3939[24] 4423[5] 5128[3] 5570[35] -1 258[1] 1194[4] 1339[15] 1526[4] 3545[2] 4790[18] 5905[2] 6842[6] 7543[2] 8052[8] -1 913[4] 1173[1] 1276[1] 2575[8] 3337[4] 3673[3] 5600[5] 6723[2] 6911[5] 7423[10] -1 -2  SUtility:530
2536[2] 8326[5] 9896[1] -1 2962[8] 6004[3] 8891[1] -1 1474[1] 6209[8] 7232[6] 8030[3] -1 4600[5] 8325[3] -1 253[4] 1789[1] 2658[1] 5111[15] 6722[4] -1 42[5] 2871[1] 3602[1] 7950[4] -1 4425[15] 5934[6] 6116[8] 6699[1] 8078[3] 9799[12] 9856[6] -1 4581[4] 7745[3] 8309[15] -1 457[4] 920[3] 3063[5] 4955[3] 9326[5] -1 -2  SUtility:175
4297[3] 4447[4] 5550[4] 6612[4] -1 1294[3] 1563[10] -1 2712[4] 8362[15] -1 -2  SUtility:47
1387[3] 1490[3] 4682[2] 7194[2] 8112[3] 8937[1] -1 3740[10] 6494[10] 7323[2] -1 255[15] 545[1] 2931[5] 9139[1] -1 938[2] 7168[5] 7345[3] 7507[20] -1 550[4] 797[12] 1725[3] 4220[25] 7627[1] -1 1399[6] 9288[2] -1 3210[2] 5285[3] 6558[9] 9302[2] -1 -2  SUtility:157
694[1] 5550[1] -1 9848[3] 9962[4] -1 3740[10] 5086[3] 7765[4] -1 960[6] 9624[1] -1 373[32] 440[4] 3682[12] 7329[5] -1 -2  SUtility:86
2900[2] 5581[2] 6822[1] 9276[3] 9399[2] 9620[4] -1 2470[1] 3247[3] 3920[3] 4537[6] 9313[3] -1 17[3] 388[8] 1010[4] 6973[5] 7138[6] 9713[2] -1 4925[12] 8797[8] -1 210[10] 265[5] 1040[4] 5608[5] 8815[3] -1 3278[2] 8384[1] -1 4839[2] 7838[2] -1 711[5] 1026[4] 1745[4] 2398[6] 5483[2] -1 529[12] 4793[6] 7164[3] -1 -2  SUtility:154
692[5] 694[3] 2900[2] 5550[4] 6131[1] 6891[25] 8029[40] -1 6127[4] 9848[2] -1 -2  SUtility:86
1161[10] 1323[4] 3697[4] 4093[2] 4537[24] 8462[4] 9296[10] -1 3564[6] 3573[5] 4690[2] 9488[5] 9692[4] -1 1409[6] 3397[6] 6582[4] 6602[3] 9392[2] -1 932[16] 1957[10] 3443[4] 5383[6] 7621[6] 8283[3] 8954[8] -1 2387[1] 7218[8] 7635[1] -1 1972[1] 2575[16] 3692[1] 5410[15] 6351[15] 7876[5] 8015[2] -1 275[18] 1187[10] 3946[3] 5375[4] 9818[2] -1 964[1] 1185[1] 1959[2] 2822[5] 4953[2] 5641[2] 6258[8] 8042[1] -1 1017[4] 1142[8] 2813[10] 4375[3] 5905[1] 7114[1] 8731[1] 9896[5] -1 286[2] 1079[27] 3070[2] 4224[12] 6031[6] 9381[15] -1 34[5] 1905[4] 3789[4] 6545[6] 6858[8] 7306[4] -1 2578[3] 2825[12] 5953[10] 6769[4] 6884[2] -1 17[12] 261[5] 493[4] 884[3] 3520[4] 3609[4] 4087[5] 7446[3] -1 616[2] 829[2] 1041[6] 1595[2] 4039[6] 8552[4] -1 479[3] 3061[5] 3353[5] 3929[4] 4863[3] 5111[6] 5672[1] 5880[2] 9061[2] 9887[3] -1 -2  SUtility:533
2652[4] -1 3826[4] 7379[5] -1 5770[20] -1 6147[10] 6216[10] -1 3566[1] 5732[5] 9837[2] -1 615[4] 1216[8] -1 -2  SUtility:73
219[4] 1177[12] 1829[12] 2122[5] 5031[6] 8501[4] 8544[3] -1 1355[2] 1964[1] 2840[10] 4017[2] 4349[4] 6847[4] 8792[8] -1 211[3] 271[30] 1017[3] 1323[4] 3026[5] 3697[5] 5556[6] 7469[5] 7545[2] 8901[2] 9296[6] 9641[2] -1 2072[3] 2162[5] 2311[15] 2585[15] 4405[2] 8921[1] -1 1782[2] 2662[6] 5600[15] 7023[9] 8693[5] 9822[9] 9952[4] -1 478[3] 1130[20] 1884[12] 3205[2] 3578[12] 6391[4] 8728[20] -1 3383[6] 3609[2] 5418[3] 7594[10] 7726[1] 8148[1] 9693[8] 9975[3] -1 -2  SUtility:348
2763[10] -1 -2  SUtility:10
1274[4] 5501[6] -1 253[5] 1972[5] 4222[8] 6467[5] 6722[4] 7592[3] -1 5396[5] 5875[10] 6941[6] 7201[9] -1 1387[2] 1490[12] -1 1862[10] 5393[3] 9839[4] -1 1246[1] 8580[3] 8926[1] -1 4567[5] 5888[9] 9471[3] -1 3392[28] 4403[1] 6784[10] 6976[6] 9543[25] -1 2079[10] 3404[6] 6787[1] 9027[10] -1 -2  SUtility:220
611[15] 1470[4] 1790[1] 2054[10] 2077[2] 3013[4] 3781[3] 4081[5] 4312[4] 5435[1] -1 667[8] 1451[4] 3515[25] -1 941[4] 982[4] 1972[5] 3945[2] 4222[8] 5003[1] 5175[6] 5350[2] 6031[6] 6467[5] 6941[4] 7066[2] 7616[2] 8084[3] 9651[4] -1 2123[8] 5111[6] 5396[4] 5875[15] 6941[6] 7201[12] 9616[4] -1 950[15] 1387[2] 1490[3] 2389[3] 5622[20] 5998[2] 9669[12] -1 2513[2] 2695[6] 5254[4] 5533[4] 5571[5] 5661[10] 5700[6] 7982[3] 9158[12] 9839[8] -1 1246[4] 1517[4] 2053[6] 4054[2] 6373[3] 8580[4] 8926[4] 8934[3] 9589[2] -1 1046[4] 1187[2] 1372[4] 3341[9] 4971[1] 5623[5] 5888[15] 6718[2] 8032[5] 8371[2] 9539[9] 9657[6] 9860[6] -1 3392[14] 4403[3] 4563[4] 4785[2] 5420[3] 5754[10] 6784[8] 6948[3] 7307[20] 7534[2] 7736[1] 9543[5] 9794[1] -1 2079[2] 3404[2] 3430[4] 4989[3] 6787[1] 9027[2] -1 -2  SUtility:508
770[1] 893[3] 4412[3] 4762[4] 8629[2] -1 1174[2] 2876[3] 5269[4] -1 176[3] 1199[12] 4037[12] 5754[2] -1 432[9] 1011[5] 1478[5] 4598[5] -1 -2  SUtility:75
1568[2] 3151[3] 3406[1] 6704[6] -1 3022[2] -1 -2  SUtility:14
1058[5] 2399[6] 5990[5] -1 4681[4] 6796[1] -1 408[2] 6126[6] -1 -2  SUtility:29
187[4] 804[5] 4026[2] 5922[4] 5994[6] -1 3283[5] 4777[10] 6822[4] 9942[1] -1 302[8] 2713[5] 7750[2] -1 -2  SUtility:56
1113[5] 1507[4] 8411[16] -1 1980[4] 3624[2] 5030[5] 5492[3] 7443[9] -1 3567[10] 5598[2] 8303[6] -1 1058[3] 1546[1] 2961[5] 4469[4] 5056[5] 7023[6] -1 912[2] 1572[4] 2314[3] 3063[3] 3168[9] 6558[15] 8723[4] -1 -2  SUtility:130
3899[2] 5836[25] -1 483[15] 794[1] 6238[1] 6921[12] 7015[1] 8372[4] 8611[6] 9773[5] -1 265[5] 4081[2] 5435[4] 7240[6] -1 666[15] 930[6] 5661[2] 5700[6] 7488[5] 7675[4] -1 4294[4] 8782[9] 9936[8] -1 34[2] 940[1] 2478[2] 3784[5] 4691[1] 6081[5] 6491[2] -1 1590[5] 2727[50] -1 150[10] 586[5] 1216[8] 4728[5] 4897[5] -1 4429[2] 5524[4] 8440[20] -1 25[6] 1123[16] 7099[4] -1 -2  SUtility:306
2065[2] 2868[4] 6657[3] -1 2403[4] 4086[3] -1 5044[4] 6734[2] 8120[8] -1 6134[35] 7863[10] -1 4041[3] 7426[16] 9471[1] -1 287[1] 5913[16] 6421[9] 8129[1] -1 32[16] 5209[1] -1 -2  SUtility:139
1202[28] 2645[8] 4682[1] 5381[16] 6641[20] -1 345[2] 4653[5] 6004[5] -1 4953[2] -1 1768[1] 3004[4] -1 -2  SUtility:92
2196[2] 3804[2] 3864[2] -1 799[1] 2059[1] 6080[12] 9693[8] -1 2836[4] 2868[2] 3047[1] 3457[3] -1 840[8] 1433[5] 1528[2] 3477[2] 5290[6] 6045[1] -1 1220[10] 1725[6] 1975[3] 2700[6] 2844[5] 6872[3] 9997[4] -1 -2  SUtility:99
6698[5] -1 727[9] 5998[4] -1 6178[1] 6404[12] 8728[25] 9177[6] -1 1486[1] 3042[2] 6158[6] -1 1506[4] 2992[2] 5076[1] 5363[1] 7205[2] 8259[9] -1 -2  SUtility:90
3277[10] 4461[3] 4552[3] 4568[4] 7532[4] 8332[2] -1 2049[3] 6260[14] 6895[6] 7341[4] 8114[15] -1 4485[2] -1 1193[5] 3784[2] 6174[4] 6828[4] 9526[6] -1 -2  SUtility:91
76[8] 877[2] 2081[12] 3571[16] 5016[4] 5253[3] 5735[10] 6531[3] -1 2642[4] 3480[3] 4294[3] 7093[15] 7560[12] -1 769[6] 2583[4] 2869[8] 3263[2] 4394[8] 8772[2] -1 5065[6] 9174[3] -1 27[5] 2658[3] 6782[2] 7947[5] -1 109[4] 2694[1] 4053[1] 4302[1] 4472[3] 4746[2] 5652[1] 6888[4] 7238[4] 8016[10] 9323[3] -1 125[4] 1842[8] 2876[5] 2960[4] 4688[8] 5728[1] 6613[12] 7721[4] 8237[3] 8340[2] -1 285[2] 512[1] 1067[4] 1691[15] 2282[2] 3770[8] 4204[5] 5271[15] 7023[9] 7306[2] 8903[1] 9034[4] 9304[2] -1 -2  SUtility:304
797[15] 1700[1] 2674[2] 9461[2] 9928[2] -1 2049[5] 2540[6] 6397[4] 7181[5] 7979[2] 9264[10] -1 6[3] 432[15] 7418[15] 9910[14] -1 3939[6] -1 2981[1] 3784[4] 5873[5] 8512[2] -1 219[3] 3342[5] 4035[1] 4870[4] 7443[12] 8389[2] 9828[6] -1 1544[2] 6869[3] -1 3443[2] 4419[36] -1 -2  SUtility:195
3466[24] 4098[6] 9373[5] -1 2072[1] 3012[12] 4219[1] 5517[6] 8032[2] -1 4349[5] 6075[10] 6701[8] 7790[6] 8458[8] -1 4245[3] 6138[1] 8231[2] 9739[4] -1 767[8] 2180[3] 5915[2] -1 -2  SUtility:117
5563[12] 9058[4] 9667[5] -1 1674[10] 7744[10] 7905[5] -1 90[1] 666[9] 5862[5] -1 8574[1] 9777[4] -1 -2  SUtility:66
148[6] 2681[3] 8788[18] -1 883[4] 1338[6] 3341[3] 5174[2] 5783[2] 8072[5] -1 7107[9] 7179[28] 9678[10] -1 6012[12] 7011[6] -1 2159[4] 4090[2] 5001[25] 6955[12] -1 -2  SUtility:157
2979[10] 3097[4] 4688[2] 5972[6] 8619[1] -1 5243[3] 5399[1] 7456[12] 8782[9] 9137[4] 9283[6] 9761[2] -1 -2  SUtility:60
4314[15] -1 994[3] 6718[1] 7818[20] 7951[1] -1 2355[4] 2809[3] 6615[5] -1 3304[5] 4300[5] 8116[2] 9490[5] 9845[16] 9997[10] -1 7446[4] -1 775[1] 4642[10] 5807[2] 7481[8] -1 5003[1] 5633[2] -1 -2  SUtility:123
257[9] 440[1] 3250[10] 4245[6] 5137[4] 9084[4] -1 761[6] 5572[28] 7642[14] -1 5242[2] -1 3243[5] 6134[14] 7804[1] 8807[5] 9281[2] 9583[3] -1 2323[2] 6376[4] -1 39[20] 1962[2] -1 8625[3] -1 7460[24] -1 -2  SUtility:169
1499[10] 2871[4] 5034[3] -1 1352[3] 8724[2] -1 559[8] 2756[10] -1 3699[4] 4687[8] 5688[10] -1 689[1] 4246[4] 4565[1] 9436[1] -1 -2  SUtility:69
161[3] 1700[3] 1891[6] 2201[3] -1 13[6] 3615[4] 4403[5] 6111[6] 8896[15] 8897[2] -1 161[9] 3118[6] 3245[8] 4908[5] 5414[4] 5623[5] 6516[4] 6538[5] 8606[5] -1 1638[5] 2559[2] 4142[4] 9729[2] -1 549[1] 4085[12] 6406[4] 6942[2] 7590[4] 8138[12] -1 -2  SUtility:152
1150[2] 1378[3] 6038[3] -1 -2  SUtility:8
34[4] 940[1] 1405[5] 1705[5] 3784[4] 5501[4] 6081[2] -1 4429[2] 5524[8] 8440[20] -1 1859[2] 4871[5] 4922[1] 6052[10] 7599[8] -1 1013[5] 3426[4] 4870[2] 5415[12] 5959[3] -1 528[4] 7982[3] 8071[9] 8512[4] 8681[2] 8817[3] -1 3253[4] 5907[3] -1 -2  SUtility:139
148[2] -1 3341[9] 5174[4] 8072[5] -1 1803[4] 8108[10] 8691[1] -1 -2  SUtility:35
1005[15] 8992[2] -1 1065[4] 5869[1] 8142[5] 9928[1] -1 7446[4] 8499[2] 8909[4] 9630[6] -1 3210[10] 5285[1] 6558[15] 9302[4] -1 -2  SUtility:74
814[2] 2276[14] 4459[6] 7003[5] -1 455[6] 6309[1] 6874[2] 8461[5] -1 568[3] 842[5] 2582[2] 5577[4] 7636[4] 9854[3] -1 5528[8] 6617[8] -1 4331[5] 4809[4] -1 5599[5] 6123[6] 7023[15] 8660[3] 9822[15] -1 3767[12] 8523[4] -1 -2  SUtility:147
5247[5] 6570[10] 8777[5] 9511[4] -1 984[4] 2522[4] 6116[2] 6498[4] 8010[1] 9196[20] -1 3921[4] 5767[2] 9621[2] 9882[3] -1 3287[1] 5272[2] -1 1724[4] 2171[12] 3293[2] 5383[30] 5959[2] 5987[5] 9451[1] -1 1298[30] 4578[15] 8671[6] 9601[4] -1 2125[2] 5070[10] -1 262[1] 3299[3] 8557[3] -1 1529[10] 2077[2] 4681[4] -1 381[3] 1866[25] 6476[2] -1 5826[4] 6690[4] 7211[8] 7881[4] 9624[5] -1 2871[3] 4127[4] 7738[3] 8643[3] -1 -2  SUtility:287
135[2] 2575[8] 3991[8] 4853[4] 5535[2] 5738[3] 5752[6] 8832[12] 8834[3] -1 885[2] 3582[4] 4770[1] -1 1092[4] 1490[9] 3621[15] 7889[3] 8461[1] -1 1041[8] 4450[6] 6952[2] -1 1373[1] 1849[8] 2360[6] 4130[4] -1 378[3] 1183[6] 7944[6] 8216[8] -1 -2  SUtility:145
880[5] 1428[15] 2068[4] 2862[4] 2891[5] 3740[4] 4800[3] 6730[2] -1 2728[2] 9751[1] -1 4908[4] -1 1767[2] 2991[1] 6225[4] -1 3378[10] 4419[9] -1 228[12] 3546[2] 8865[1] 9125[15] -1 3337[16] 5088[2] -1 -2  SUtility:123
1369[4] 3675[10] 5014[1] -1 1215[2] 5944[5] 6989[6] -1 2218[5] 3609[10] 4087[1] 7944[10] -1 616[10] 3839[6] 5169[3] 5688[2] 7764[4] 8903[5] -1 509[5] 643[9] 3421[5] 7308[10] 7922[5] 8637[12] 8881[4] 9081[8] 9330[6] -1 1017[3] 1603[50] 2861[1] 3094[6] 8652[3] -1 -2  SUtility:211
263[6] 611[6] 1539[4] 3457[1] 7138[8] -1 5546[1] 6639[3] -1 2097[9] 2485[3] 2487[2] -1 -2  SUtility:43
4455[4] 6519[3] -1 1490[9] 6869[3] 7236[1] -1 20[2] 7117[15] 9210[5] -1 5710[8] -1 3700[4] 7367[6] -1 -2  SUtility:60
211[5] 271[10] 1017[3] 5556[8] 9641[4] -1 2769[24] 3389[6] 3438[20] -1 7420[4] -1 185[5] 250[10] 2102[2] 4461[6] -1 3574[4] 6437[3] 8980[6] -1 6199[2] -1 9300[8] 9692[2] -1 -2  SUtility:132
440[3] 4172[5] 4508[15] 4825[3] 5024[2] -1 1397[1] 2481[5] 2903[3] 3767[12] 3923[8] 6018[4] -1 5483[4] 6654[4] 6697[2] 8215[8] 9350[4] 9518[10] -1 -2  SUtility:93
299[5] 3691[4] 7620[2] -1 1989[3] 6392[1] -1 -2  SUtility:15
397[2] 522[6] 720[5] 4731[1] 7145[6] 7719[2] 9327[3] -1 727[9] 3311[4] 5435[5] 5825[5] 7494[2] 8039[15] -1 817[1] 912[8] 1811[5] 6263[5] 7642[35] -1 3865[9] 4486[8] 6252[3] 7477[5] 8106[2] 8440[5] -1 611[6] 775[3] 1091[1] 1265[1] 3378[25] 4311[2] 5993[12] 6318[10] 6801[6] 8196[4] 9312[8] -1 -2  SUtility:229
1720[12] 2487[10] 4540[15] 5017[10] 7169[3] 8467[3] -1 925[4] 2049[4] 2633[15] 2999[15] 4673[4] 6012[15] -1 3358[3] 8315[3] 9847[3] -1 2424[1] 3154[1] 3195[3] 3390[2] 4639[2] 9605[2] -1 1262[3] 3737[8] 3889[2] 5805[1] 7820[2] 8657[2] -1 2114[5] 2155[3] 2937[1] 3277[6] 3533[3] 6860[2] 8906[5] 9279[4] -1 4717[2] 4956[4] 8131[4] -1 5271[10] 8694[3] -1 1444[8] 1747[6] 7082[10] -1 -2  SUtility:224
2963[5] 3921[10] 4160[4] 5350[1] 5767[4] 9621[1] 9882[3] -1 644[4] 656[10] 2977[8] 5608[4] 8137[2] -1 4297[4] 4447[1] 5550[1] 6612[2] 7211[4] 7881[12] 9624[1] -1 706[2] 878[4] 4409[3] 5675[3] 6018[2] 7432[40] 8669[30] 9954[3] -1 544[3] 1958[1] 5801[4] 8845[2] -1 1294[4] 1563[4] 4283[3] 9084[10] -1 272[5] 309[10] 784[15] 1695[6] 3878[1] 4177[1] 4319[6] 4341[3] 5462[4] 5933[8] 6507[30] 7666[3] 8094[1] 9863[15] -1 281[4] 1873[20] 1973[18] 2040[8] 2961[5] 3938[3] 3981[8] 4536[1] 7771[10] -1 891[1] 2871[2] 5158[3] 5729[2] 7810[12] 9669[12] -1 -2  SUtility:416
161[15] 4524[6] 7099[4] 8797[6] -1 631[25] 2556[12] 3196[2] 4440[15] 5945[1] 7485[5] 8930[2] 9153[2] 9250[30] -1 548[2] 4636[4] 5206[2] 7711[15] 7777[2] 8827[5] 9937[1] -1 91[2] 1466[2] 3254[2] 3627[4] 4768[1] 5500[3] 6725[3] 6776[14] 9152[18] -1 2732[3] 4165[6] -1 -2  SUtility:214
2504[9] 3659[1] 4050[4] 7733[3] 8398[4] 8515[4] -1 3374[1] 4956[3] 6754[6] -1 1194[2] 2046[20] 7034[6] 7708[2] 8943[12] -1 165[6] 1511[3] -1 1116[18] 3445[3] 5785[4] 6933[5] 7057[3] 9083[5] -1 775[2] 2880[16] 4277[2] 8026[2] -1 -2  SUtility:146
829[4] 3510[3] -1 702[12] 3846[4] 9334[4] -1 1170[2] 7115[2] 7944[10] -1 -2  SUtility:41
154[10] 1547[5] 2082[4] 4144[5] 4902[2] 7963[2] -1 2551[4] 2652[12] 2741[2] 3074[18] 3733[6] 9736[2] -1 5261[2] -1 2181[4] 3790[6] 5378[8] 6670[1] 9170[15] -1 784[12] 1000[6] 1435[10] 2998[4] 3299[1] 7866[5] 8481[1] 8531[15] 8982[15] 9624[3] 9778[3] 9941[12] -1 3022[4] 6201[2] -1 610[9] 2351[3] 4646[2] 7771[25] -1 2642[4] 3480[12] 7093[25] 7879[4] -1 749[4] 1801[4] 1927[3] 2451[2] 4533[8] 4964[2] 6429[1] 6651[6] 7755[1] 8856[5] -1 1548[2] 1906[3] 5919[24] 6555[6] -1 1503[5] 3039[4] 3718[4] 3940[2] 4811[8] 7515[10] 9653[6] -1 149[3] 2429[18] 5082[6] 8836[12] -1 2276[14] 4506[3] 7155[3] 7635[5] 9782[10] -1 393[24] 624[2] 2040[8] 2398[12] 3270[2] 4193[1] 7003[1] 8004[16] 8652[1] 9838[2] -1 754[2] 1490[12] 1724[4] 2184[10] 3136[5] 8697[15] -1 -2  SUtility:586
9942[3] -1 2154[4] 5794[2] -1 7082[8] -1 689[5] 6783[3] 7698[3] -1 -2  SUtility:28
263[8] 611[15] 1539[2] 3457[1] 7138[4] -1 5546[1] 6639[2] -1 391[2] 4977[2] -1 2097[15] 2485[5] -1 5629[10] 7986[6] 8625[1] -1 -2  SUtility:74
302[4] 1874[5] 4552[1] -1 2297[8] 3644[3] 6494[8] 7494[4] -1 2185[5] 3172[4] 4142[4] 4610[9] -1 1337[2] 1637[3] 7453[6] 7502[10] -1 513[15] 2886[2] 9264[4] -1 4939[3] 6224[10] 9467[6] -1 2839[4] 6437[1] -1 401[24] 818[10] 2239[4] 2452[2] 3187[4] -1 2292[8] -1 3151[3] 4817[3] -1 -2  SUtility:179
9261[3] 9360[3] -1 1957[10] 2629[9] 3058[1] 6690[2] -1 989[8] 9658[4] -1 3873[2] 3938[1] 6952[2] -1 2130[1] 4552[3] -1 3430[5] 5638[5] -1 4898[4] 6344[12] -1 2725[8] 3398[3] 4950[3] 5583[4] -1 878[1] -1 -2  SUtility:94
1387[3] 3278[6] 4202[2] 5552[8] 8052[8] 8535[3] 8732[2] -1 1804[8] 2462[2] 4755[6] 5432[4] 6633[5] 8052[4] 8695[4] -1 71[15] 676[1] 1277[3] 4778[2] 5365[12] 8739[5] 9929[15] -1 299[2] 3145[1] 5261[3] 6318[8] -1 102[16] 2740[4] 4178[4] 4213[6] 4716[15] 7098[5] 8585[2] -1 91[1] 3375[27] 6458[27] 7764[3] 9204[20] 9766[6] -1 4832[2] 7188[9] 7598[4] 9486[2] -1 -2  SUtility:285
1598[15] 3587[1] 7134[30] 7401[6] -1 4204[1] 6543[4] -1 397[6] 9719[6] 9877[2] -1 -2  SUtility:71
2433[2] 5857[1] -1 673[21] 1431[10] 3433[2] 4397[3] 8658[6] 9668[2] 9794[4] -1 3473[5] 3763[16] 4248[3] 8854[4] -1 3790[6] 7700[6] -1 442[4] 4392[2] -1 -2  SUtility:97
644[1] 7651[3] -1 150[6] 5888[6] 7102[2] 8783[1] -1 1873[4] 3197[3] 6018[2] 9954[9] -1 1904[12] 5890[4] -1 930[6] 1424[8] 7744[10] -1 2757[3] 3616[5] 3928[3] 4283[9] 4982[4] 6616[25] 6997[20] 7023[12] 8080[4] 9084[10] -1 763[4] 2335[6] 3405[3] -1 4177[2] 4319[6] 4341[4] 5462[3] 7666[3] 9863[15] -1 -2  SUtility:218
309[8] 1542[10] 1557[4] 9780[3] -1 -2  SUtility:25
2575[40] 3991[4] -1 3621[25] 4014[12] 6524[1] 7150[3] 7889[1] 8461[1] 9887[4] -1 530[15] 964[5] 1041[4] 1136[3] 4450[6] 4510[3] 6952[3] -1 7459[15] -1 2485[1] 4897[3] 5380[8] 6888[4] -1 4749[3] 7035[6] 9506[3] 9939[6] -1 804[2] 1801[4] 3629[2] 4674[2] 4794[10] 6032[6] 6647[6] 8137[8] 9578[6] 9825[4] -1 1849[10] 2360[8] 4130[3] -1 189[4] 1173[3] 2506[3] 3912[4] -1 1130[4] 1481[3] 4938[4] 5773[10] 9027[4] -1 1824[8] 3267[5] -1 602[2] 3706[2] 4790[18] 7944[6] 8216[4] -1 272[5] 314[4] 1784[1] 3372[20] 4397[3] 4844[20] 5288[24] 5608[3] 6722[2] 7294[4] 7953[5] 8249[12] -1 4870[2] 7763[2] 8445[6] -1 -2  SUtility:447
1470[2] 3411[2] -1 2733[5] 8356[5] -1 388[2] 9713[10] -1 4925[9] -1 1146[2] 6944[2] -1 1801[2] 2622[2] 4855[4] -1 20[1] 7117[20] 9210[3] -1 170[4] -1 -2  SUtility:75
1798[20] -1 3497[2] 3695[6] 4009[5] -1 70[1] 861[1] 2210[3] 5350[5] 7502[8] 9943[1] -1 5671[10] 5685[5] 6921[9] -1 1724[2] 8413[2] -1 3329[20] 5314[3] -1 -2  SUtility:103
1279[8] 8693[3] 8732[5] -1 3311[2] 6718[1] 8075[2] -1 113[5] 2322[4] 2516[4] 4115[6] 4693[10] 5667[12] 8052[10] 8783[5] -1 -2  SUtility:77
2767[1] 4198[1] 6921[15] 8618[5] 9948[1] -1 2792[4] 6045[3] 6822[1] 9276[5] -1 9638[12] -1 1017[1] 1603[30] 2861[5] 3094[6] 3938[2] 9870[2] -1 -2  SUtility:94
1650[8] 1989[1] 2871[4] 5190[2] 8825[3] -1 1399[12] 1553[2] 3868[8] 7227[5] -1 335[3] 3554[2] 6698[2] 7049[15] 9231[3] -1 513[9] 1568[2] 3096[2] 5683[3] 6528[4] 9257[2] -1 927[8] 1789[4] 8395[3] 8634[5] 9060[2] 9690[9] -1 632[5] 6837[6] 6957[4] 9066[4] -1 561[6] 2988[2] 4183[4] 4740[1] 5387[18] 5560[2] 5771[4] 6826[1] 7282[4] -1 -2  SUtility:184
2387[2] 7218[6] 7635[4] -1 -2  SUtility:12
870[2] 2769[30] 5219[1] 7714[35] 9062[4] -1 8138[6] 9219[2] 9407[2] -1 4639[2] 4648[3] 7235[2] 7924[1] 8315[2] -1 3695[9] 5081[2] -1 320[3] 810[6] 4574[1] -1 2652[16] 4908[4] 8823[16] -1 1767[8] 2991[5] 6225[6] -1 6238[1] 7015[1] 8372[2] 8611[4] 9773[4] -1 3113[4] 3403[4] 6651[6] 7101[14] -1 228[4] 3546[10] 8865[4] 9125[12] -1 -2  SUtility:238
1285[6] 2552[5] 5267[50] 5928[2] -1 5845[9] -1 467[6] 2857[2] 3228[5] 6080[30] -1 -2  SUtility:115
1801[3] 2707[1] 6572[6] -1 1891[6] 2201[2] 9985[6] -1 4622[10] 6432[3] -1 9605[3] -1 6558[15] 7880[2] -1 1891[8] 2201[4] -1 2077[4] 3887[16] 4348[5] 4519[1] 5347[3] 6741[6] 8549[12] -1 -2  SUtility:116
17[12] 302[8] 6973[4] 7037[6] -1 2908[6] 7036[6] 9195[5] -1 451[8] 2290[1] 2827[4] 3266[6] 5111[9] 5220[3] 5400[5] 5433[2] 6156[4] 9946[3] -1 6998[5] 7100[5] -1 436[5] 1530[16] 1811[4] 2020[2] 5695[1] 7478[1] -1 216[5] 1864[4] 3545[3] 4405[3] 6268[3] 7616[1] 9889[4] -1 -2  SUtility:154
580[7] 5283[20] -1 101[1] 647[5] 6722[1] -1 290[2] 385[5] 2147[1] 3574[3] -1 -2  SUtility:45
1067[2] 2642[2] 3480[3] 4412[5] 7093[15] 7879[3] -1 7651[15] 8145[16] 9946[2] -1 6789[8] 8466[5] -1 3151[3] 4817[4] -1 134[1] 2548[2] 7067[4] 8398[2] 9956[15] -1 1161[2] 2197[5] 8314[4] -1 521[6] 9488[4] -1 2541[2] 7010[6] -1 2895[3] 3804[2] -1 531[4] 7484[8] 7834[10] -1 8026[6] -1 -2  SUtility:169
3912[8] 5561[4] 6167[24] 6266[4] -1 3405[5] 6561[1] -1 1611[8] 1662[20] 4771[15] -1 4403[5] -1 -2  SUtility:94
532[10] 4574[5] -1 91[4] 4361[1] 4620[1] 4782[1] 5614[5] 7662[4] 8050[3] -1 1267[1] 1367[3] 2633[15] 5094[2] 5873[10] -1 4551[8] 4758[8] 6322[4] 8068[4] -1 748[2] 3029[6] 3389[4] 3812[6] 5438[2] 5678[4] 9296[6] -1 432[9] 1011[5] 1478[1] -1 -2  SUtility:134
127[1] -1 1478[2] 6982[6] 8042[3] 8052[2] -1 1654[4] 2655[5] 5022[9] 6330[5] 7624[3] 9806[4] -1 3076[5] 5538[6] 8390[4] -1 5460[4] 7150[1] 9132[3] -1 -2  SUtility:67
5851[2] 7944[4] -1 5572[35] 6891[20] -1 2871[3] 2878[4] 6825[4] -1 -2  SUtility:72
4382[6] -1 6068[32] -1 1187[2] 7339[4] 7661[16] -1 5092[3] 7160[7] -1 1576[10] 5995[5] 7958[3] -1 -2  SUtility:88
4909[3] 4937[2] 6512[4] 8816[27] -1 7188[6] 7714[35] -1 104[4] 463[12] 1778[6] 2292[10] 3201[5] 4284[15] 4746[5] 4893[2] 7344[4] -1 2429[6] 7833[2] -1 2380[5] 3830[4] 4804[2] 6723[4] -1 4245[3] 7538[4] 8468[5] 9349[8] -1 1563[6] 4861[2] 6300[2] -1 913[1] 5470[3] 6203[10] 6718[4] -1 76[4] 387[12] 847[20] 2927[2] 5561[2] 5774[15] 6973[5] 8212[3] 9054[4] -1 -2  SUtility:278
6698[5] -1 727[15] 1453[35] 5998[8] 6037[12] 7418[12] -1 6178[3] 6404[6] 8728[20] 9177[2] 9659[9] -1 1486[1] 3042[4] 6158[2] -1 1506[2] 2992[2] 5076[2] 5363[2] 7205[2] 8259[9] -1 1802[2] 4382[6] 7263[3] -1 405[10] 460[40] 1262[5] 3891[15] 6045[2] 7181[2] 9115[1] -1 -2  SUtility:239
2176[2] 7574[3] 7820[5] -1 4696[4] 5631[5] 7703[10] 7944[10] -1 194[2] 257[12] 2003[5] 5289[3] 6440[12] 6461[5] 8617[8] -1 6718[5] -1 8595[10] -1 -2  SUtility:101
1490[6] -1 1665[2] 2724[20] 5415[16] 6174[8] 7528[8] 9654[20] -1 -2  SUtility:80
1344[4] -1 -2  SUtility:4
1490[15] 3812[6] 4892[8] 8617[4] 8783[2] -1 930[2] 3467[12] 7107[9] 9245[2] -1 3740[2] 5086[5] 7765[3] -1 5290[4] -1 -2  SUtility:74
3804[5] -1 799[2] 9693[6] -1 -2  SUtility:13
532[6] 4574[1] 6015[25] 9922[2] -1 633[10] 979[2] 1344[10] 2864[4] 5641[4] 5865[2] 6684[4] 6731[3] -1 7543[2] 8729[4] 8902[12] 9573[10] 9583[1] 9842[20] -1 1507[6] 2264[2] 3838[1] 4987[10] 6138[4] 8202[5] -1 749[20] 1221[6] 1470[4] 1927[1] 6429[5] 7755[4] -1 271[20] 3215[4] 4390[5] 7010[6] 7194[8] 9915[4] -1 -2  SUtility:237
4819[1] 5504[20] 7354[8] 7844[2] -1 1173[2] 4819[3] 5787[3] 6560[2] 7527[1] -1 1898[5] 2834[4] 3486[2] 6587[10] 7618[1] -1 3111[10] 3578[12] 6941[10] -1 -2  SUtility:96
6768[1] 9611[3] -1 2804[4] 7729[4] 9839[10] -1 5387[6] 5560[5] 6826[2] 7282[5] -1 922[5] 8384[4] 8902[12] 9382[2] -1 1927[2] 5933[2] 7001[12] -1 539[2] 1222[5] 1658[1] 3032[1] 8512[3] -1 643[12] 1922[5] 2247[3] 5993[15] 6070[1] -1 411[5] 473[4] 1356[3] 1484[6] 2903[3] 3920[12] 5038[12] 7544[1] -1 5243[4] 5284[5] 5419[12] 9305[5] 9847[3] -1 -2  SUtility:202
3912[4] 5561[10] 6167[12] 6266[12] -1 3405[4] 6561[1] -1 1611[4] 1662[10] 4771[15] -1 4403[2] -1 -2  SUtility:74
726[40] 3485[2] 4464[2] 4470[3] 5945[2] -1 414[10] 2077[2] -1 1116[45] 3445[4] 5785[4] 6933[3] 7057[4] 9083[1] -1 483[12] 5801[16] 6627[9] -1 -2  SUtility:159
2769[12] 3389[6] 3438[12] -1 7420[3] -1 185[1] 250[10] 2102[2] 4461[12] -1 1239[4] 3104[12] 4023[15] 6545[12] 8530[3] -1 3574[3] 6437[4] 8980[15] -1 6199[2] -1 9300[4] 9692[2] -1 -2  SUtility:134
3788[3] 6399[6] 7988[16] 8691[3] -1 376[2] 3574[5] 6503[9] 6728[5] 7713[4] -1 1145[10] 2994[8] 4897[5] 4922[3] 8010[1] 8384[5] 8902[16] 9382[6] -1 1859[2] 2154[2] 3270[3] 8696[3] 9034[5] 9268[8] -1 950[12] 2389[3] 5998[10] 7150[3] 9669[4] -1 405[4] 2958[1] 8107[1] 9941[12] -1 656[4] 1724[6] 2977[10] 5608[1] 8137[8] -1 1898[10] 4289[3] 6292[2] 9687[1] 9848[3] 9962[8] -1 -2  SUtility:236
3804[1] 7372[6] 8039[3] 9654[20] -1 2058[15] 5451[1] 7866[5] 8481[2] 8982[9] 9552[28] 9778[1] -1 473[1] 1190[2] 3018[1] 8102[3] 8280[2] -1 442[2] 1595[2] 2341[1] 4297[3] 4447[1] 5550[1] 6612[8] -1 1009[4] 3218[2] 3503[3] -1 -2  SUtility:127
3022[1] 4861[3] 4908[3] -1 5563[6] 9888[4] -1 2286[10] 5079[1] 8411[12] 8557[2] -1 2280[8] 3864[1] 5363[3] 6217[2] -1 -2  SUtility:56
3022[2] 3299[5] 5222[1] 9295[5] 9763[3] -1 2081[6] 6397[2] -1 5627[3] 7456[4] 9283[8] 9761[4] -1 414[2] 3277[10] 6093[3] 8137[8] 9556[20] -1 4895[2] 5824[4] -1 425[4] 1241[4] 8740[5] -1 1925[4] 1940[5] -1 1655[4] 2232[6] 4449[1] -1 -2  SUtility:125
2119[5] 3297[15] 3340[2] 3433[10] 4023[15] 4271[4] 4952[4] 5863[4] 8004[16] 8328[4] 8680[4] 9886[6] -1 2585[15] 3827[9] 4419[9] 5537[5] 9794[4] -1 3692[5] 4157[8] 5893[1] 6433[5] -1 842[1] 5864[2] 9571[5] -1 4155[15] 6668[2] 8827[3] -1 6412[5] 9975[2] -1 3584[3] 4549[2] -1 2505[1] -1 -2  SUtility:191
1187[10] 3341[12] 5623[3] -1 3197[3] -1 3171[4] 3545[5] 3958[6] -1 3392[21] 4403[5] 6784[4] 9543[25] -1 4969[4] 5383[24] 5915[5] 7218[4] 8796[1] 8836[12] 9033[5] -1 1344[10] -1 -2  SUtility:163
1207[2] 3163[4] 4549[2] 7250[2] 8779[8] -1 39[16] 8217[2] 8565[1] -1 660[1] 909[45] 1107[2] 3980[4] 5386[4] 6200[4] 9461[5] -1 767[10] 1991[6] 2050[12] 4952[2] -1 1113[2] 1507[6] 2180[3] 3080[2] 7371[4] 7936[5] 7947[1] 8411[8] 8884[4] -1 3519[2] 5679[2] -1 1183[6] 2101[3] 8145[12] 8515[5] 8622[4] -1 522[6] 4405[1] 5035[8] 6004[4] 7267[20] 8891[1] -1 -2  SUtility:241
1467[8] 2360[2] 3179[1] 8774[3] 9069[3] 9477[2] -1 2349[4] 3058[4] 4171[2] 5996[6] 7540[6] 7751[4] 7944[2] -1 17[9] 1479[3] 4632[9] 6293[5] 8189[10] 8618[5] 8760[8] -1 295[20] 451[12] 3337[4] 4564[8] -1 1187[2] 1367[1] 3441[6] 3789[10] 4966[5] 9918[8] -1 -2  SUtility:172
3790[10] 4090[2] 7700[6] -1 629[5] 1161[2] 2386[20] 2871[2] 3216[6] 4397[12] -1 3205[8] 3218[2] -1 3277[4] 6372[5] 7085[4] 7194[10] -1 754[2] 1724[2] 2184[4] -1 1714[4] 2809[4] 8687[2] 9531[2] -1 984[2] 1841[2] 2522[5] 2738[10] 4911[2] 5499[1] 6116[8] 6498[10] 7404[3] 7991[2] 8010[3] 9196[16] 9909[5] -1 3287[5] 3940[2] 5272[2] 9653[6] -1 -2  SUtility:202
1329[5] 3016[9] 3172[12] 4756[3] -1 1759[3] -1 761[10] 5704[30] 9749[4] -1 614[7] 749[16] 4343[8] 7816[9] 9165[4] -1 132[4] 547[4] 1975[5] 9119[10] -1 3891[15] 9115[2] -1 991[1] 2678[2] 3287[3] 9225[6] -1 3982[10] 4985[6] 7342[4] -1 1609[10] 2239[20] 6352[4] 7665[8] 9112[12] -1 -2  SUtility:246
6293[2] 9453[4] -1 2741[3] 6174[8] 6527[15] -1 6018[1] -1 3297[12] 4271[5] 4952[6] 8680[2] -1 2715[15] -1 -2  SUtility:73
3545[5] 4123[4] 7093[5] 8440[10] -1 626[10] 5860[4] 9657[2] -1 2506[1] -1 1015[2] 7233[5] 7901[15] -1 1187[10] 1394[4] 5534[15] 9374[6] -1 1475[15] 4664[4] 5319[3] 7113[2] -1 -2  SUtility:122
6675[4] -1 1034[6] 3279[6] 7158[3] 7192[2] -1 -2  SUtility:21
473[1] 2578[3] 3551[1] 5536[9] 7417[4] 7514[4] 8315[4] -1 656[2] 1963[5] 2114[5] 3277[10] 4674[4] 7175[5] -1 1026[4] 1355[3] 7947[2] -1 -2  SUtility:66
775[5] 3928[4] -1 5970[10] 6018[2] -1 1849[2] 2360[6] 4130[4] -1 1784[5] 4397[12] 7953[5] 8249[6] -1 -2  SUtility:61
3037[4] -1 2900[5] 9547[5] -1 792[2] -1 1887[1] 4551[2] -1 1005[12] 1423[2] 1964[2] 3099[1] 3338[4] 4956[4] 7814[1] -1 7832[4] 8083[21] 9091[27] -1 -2  SUtility:97
397[8] 2276[28] 2559[3] 9598[5] 9867[3] -1 4913[10] 5035[2] 6321[6] 7379[4] -1 4853[16] 5429[6] 5929[2] 9712[4] -1 -2  SUtility:97
1801[3] -1 3887[8] 5347[1] -1 3867[3] 4149[16] -1 1371[4] 2135[1] 4325[4] 6484[5] 8440[20] -1 -2  SUtility:65
1866[15] 3795[3] 3845[1] 6745[5] -1 201[15] 1490[6] 1697[1] 1864[5] 4768[5] 8039[6] 8956[6] 9381[6] -1 6494[4] -1 2697[2] 4696[1] 5685[15] 8212[4] 8529[4] -1 41[4] 561[10] 2817[8] 3235[1] 3270[5] 3519[4] 5899[1] 8597[4] -1 9605[1] -1 373[32] 7993[16] 8428[4] -1 1056[1] 1196[1] 1640[8] -1 5993[12] 8032[3] 9339[2] -1 6167[30] 6874[6] -1 5003[4] 5175[15] 5350[2] 7066[4] 8084[5] -1 2678[10] 3489[2] 7536[2] -1 1485[4] -1 -2  SUtility:305
2019[2] 2154[3] 2344[8] 2601[1] 3064[6] 4553[4] 4640[2] 5107[30] 6782[4] 7093[5] 8496[1] 9604[4] -1 2769[12] 7714[7] -1 487[4] 1255[4] 1591[2] 4427[16] 5933[10] 6023[15] 6582[2] 7001[6] 7606[4] -1 188[10] 861[2] 2865[2] 3554[1] 5225[12] 5288[6] 5471[3] 5875[10] 6195[1] 6657[4] 6746[2] 7093[20] 7446[3] 8260[3] 9802[4] 9926[4] -1 4349[4] 5763[10] 9710[15] -1 2566[8] 3600[3] 4895[10] 5824[1] 6604[8] 8032[2] -1 2318[4] 4809[3] 4969[2] 8281[3] -1 176[3] 219[5] 1174[4] 9567[4] -1 613[10] 1775[2] 3485[2] 5807[4] 6796[4] 9838[5] -1 2188[4] 2769[18] 3191[5] 4237[5] 5487[5] 7764[4] -1 -2  SUtility:396
2722[2] 3378[20] -1 1490[6] 3812[6] 4892[8] -1 234[5] 7719[5] 9894[2] -1 6202[1] 8329[2] -1 1327[1] 1706[5] 2000[5] 2077[4] 4154[2] 4819[2] 6524[1] 9799[9] -1 930[8] 9245[2] -1 3740[4] 5086[1] 7765[4] -1 573[8] 6545[12] 8491[1] -1 -2  SUtility:126
1187[2] 9918[8] -1 4033[5] 4077[4] 9488[2] -1 8754[10] -1 2869[8] 6670[2] 7641[8] 9199[10] -1 -2  SUtility:59
904[5] 1972[2] 4222[8] 4564[4] 6467[5] 7686[6] -1 3027[5] 4284[6] 5396[2] 5875[15] 6941[10] 7187[6] 7201[3] 7245[12] -1 -2  SUtility:89
614[35] 749[12] 4343[4] 7816[6] 9165[4] -1 447[5] 506[18] 612[9] 991[2] 1041[2] 1193[3] 2292[2] 4044[2] 5127[1] 5169[4] 6690[2] -1 2763[6] 3560[16] 5391[2] 6392[1] 6440[6] 7167[10] 7545[2] -1 2990[8] 6331[2] 8611[4] -1 5650[4] 9084[10] 9185[20] -1 1002[4] 1637[2] 1980[2] 3673[4] 4598[4] 5362[6] 9031[5] 9334[16] 9753[15] -1 33[4] 1210[4] 2101[4] 6490[25] 6790[9] -1 316[8] 3395[4] 3600[4] 6796[3] 9608[1] 9836[6] -1 -2  SUtility:332
1274[4] 7203[9] 8494[2] -1 891[1] 1323[4] 2871[1] 3405[2] 9669[16] -1 9676[5] 9910[14] -1 2496[3] 2498[20] 8512[5] 9475[5] -1 1053[4] 1263[1] 1866[20] 2376[3] 2424[1] 3531[4] 5550[3] 5969[9] 6585[2] 6704[9] 8126[4] 9721[4] 9863[15] -1 2053[8] 5445[12] -1 1813[2] 3059[5] 3587[5] 5478[10] 6596[27] 9763[5] -1 271[10] 2908[6] 8214[12] 8578[1] 8905[4] 9119[10] 9285[20] -1 3120[4] 3630[21] 4055[2] 7665[8] -1 -2  SUtility:342
457[8] 826[5] 2019[1] 2154[4] 6057[4] 8107[3] -1 797[6] 3282[3] 3704[2] 3717[4] 5225[16] 5875[20] 6195[1] 7446[2] 8260[15] 8813[18] -1 797[9] 1725[9] 4220[5] 5236[24] 8359[2] 9100[2] 9238[10] -1 307[1] 1811[3] 3027[1] 3334[2] 6195[5] 8488[5] -1 3386[5] 5573[4] 7637[4] -1 3355[1] 3552[2] 3554[5] 3600[1] 3928[2] 4115[4] 4323[8] 5441[5] 5910[2] 6521[12] 8032[5] 8052[10] 9822[12] -1 2741[4] 3260[5] 4440[15] 4852[6] 5041[8] -1 1263[2] 1957[6] 5945[1] 7485[3] 9178[2] -1 -2  SUtility:324
3571[16] -1 2575[32] 3991[4] 9240[5] -1 3621[5] 7889[3] 8461[1] -1 1041[10] 1441[2] 4450[6] 6952[3] -1 1849[6] 2360[8] 4130[1] 8556[8] -1 7944[6] 8216[2] -1 -2  SUtility:118
872[5] 913[2] 5111[15] 6429[5] 9819[4] -1 7100[1] 7515[5] -1 2701[2] 2734[3] 2958[1] 6323[6] 8008[12] -1 847[4] 1393[1] 2201[4] 6245[5] 7653[2] 8812[9] -1 4063[1] 6996[4] 7383[2] 7752[8] 7836[1] 9019[2] -1 242[1] 5608[4] 6337[1] -1 -2  SUtility:110
703[5] 2645[6] 3510[5] -1 797[9] 3704[6] 8813[12] -1 2480[8] 3333[4] 4571[9] -1 1599[5] 5835[1] 7421[3] 8919[10] -1 4638[2] 8247[3] -1 1133[3] 2561[2] 5783[5] 6059[1] 8856[4] -1 3804[3] 3865[12] 4486[10] -1 2081[15] 6650[5] 9769[4] -1 -2  SUtility:152
201[15] 8459[6] 9670[6] -1 1496[1] 2792[5] 7365[1] -1 -2  SUtility:34
211[5] 271[50] 1017[3] 5556[10] 6503[9] 7714[35] 9641[1] -1 27[4] 34[5] -1 1801[2] 7420[5] 7695[6] -1 185[3] 250[4] 1187[8] 2102[5] 2700[4] 4461[6] 9939[6] -1 210[8] 1239[2] 1623[3] 3104[18] 3340[10] 4023[6] 6545[6] 8300[3] 8530[1] -1 3574[1] 6437[1] 8980[6] -1 3413[24] 3587[5] 9731[2] -1 9300[8] 9692[6] -1 -2  SUtility:281
150[2] 3493[5] 4846[8] 5888[6] 7102[2] 7269[6] 8783[3] -1 1873[20] 2697[2] 3197[4] 4696[4] 5685[10] 8212[3] 8529[10] -1 2041[2] 3940[10] 7062[15] 7635[4] -1 3928[2] 4334[9] 6616[25] 7023[12] 7629[12] 8656[4] 9413[4] -1 -2  SUtility:184
624[4] 2998[10] 7115[5] -1 1553[4] 7236[3] 8271[16] 8566[8] 9846[32] -1 1798[8] 4388[4] 5127[5] 8180[2] -1 1085[16] 1424[6] 2082[2] 3545[5] 4345[2] 4528[5] 7905[2] 9475[4] 9982[1] -1 1821[15] 4574[1] -1 827[1] 2482[8] 5187[5] 5491[5] 6472[8] 6859[2] 9785[10] -1 2566[10] 2712[10] 3695[3] 6604[16] -1 988[2] 2424[1] 4036[5] 7052[12] 9862[10] -1 -2  SUtility:268
42[1] 4570[2] -1 3590[1] 5856[4] 7977[10] 8108[8] 9110[6] 9176[3] -1 2840[4] 4584[6] 8083[35] 9281[4] -1 6147[8] 8937[3] -1 1202[7] 1274[3] 2798[3] 3799[5] 4693[2] 7088[3] 9762[2] -1 562[2] 5141[5] 7832[1] -1 2565[1] 5429[6] 6087[2] 9177[4] -1 3268[10] 4533[10] 6834[6] 9543[15] -1 -2  SUtility:182
7138[10] -1 511[2] 1451[2] 4991[2] 5641[5] 7433[5] 7944[4] -1 510[3] 639[6] 833[20] 1995[8] 5795[15] 6714[1] -1 522[6] 6310[2] 6518[1] -1 -2  SUtility:92
1309[6] 2465[20] 3303[4] 5794[2] -1 2452[5] 2814[5] 6032[4] 8739[5] -1 568[12] 2960[3] 4964[6] 6720[10] 8573[4] -1 732[4] 2840[8] 3023[1] 4853[8] 5652[5] 9363[10] -1 360[2] 3372[12] 5022[6] 9070[6] -1 827[2] 1435[10] 3788[12] -1 -2  SUtility:172
1800[8] 8322[6] -1 1824[10] 4842[8] 6377[25] -1 1285[4] 2028[2] 3079[5] 8695[10] -1 2674[4] 2919[10] -1 -2  SUtility:92
9589[1] -1 3916[30] 4301[1] 6397[1] 6472[8] 7210[6] 8840[10] -1 2050[12] 2625[3] -1 541[1] 2903[3] 4551[8] -1 3630[35] 6440[3] -1 -2  SUtility:122
295[20] 8856[4] -1 7066[3] 9431[5] -1 2396[5] 2485[3] 2541[6] 9982[1] -1 2963[4] 8078[1] -1 495[4] 4852[3] -1 5132[10] -1 1884[12] 6792[4] 8494[6] -1 -2  SUtility:91
3161[4] -1 8780[4] 9071[12] -1 1017[5] 1603[40] 2861[5] 3094[15] 3412[1] -1 3508[15] 7090[4] -1 366[36] 3289[5] 3672[6] 3702[4] 6775[6] -1 1233[8] 1849[8] 3205[6] 3272[4] 4698[4] 7011[6] 7285[36] 9144[9] 9715[3] 9716[2] -1 698[5] -1 549[3] 3250[4] 7489[1] -1 716[2] -1 -2  SUtility:263
150[10] 176[6] 8039[15] -1 397[6] 3508[9] 3900[4] 3929[2] 5867[24] 7139[1] -1 921[6] 3153[2] 3935[1] 7112[4] 7405[2] 9151[5] 9726[1] -1 3738[32] 6397[1] 8485[5] 9257[4] 9852[1] -1 721[8] 6130[5] 8998[4] 9060[10] 9690[9] -1 632[1] 1849[8] 2545[1] 4981[10] 6837[9] 6957[4] 7371[2] 8864[1] 9066[6] 9521[5] -1 2956[5] 3950[10] 4100[6] 4574[5] 4812[10] 5044[4] 6027[4] 6186[2] 8202[1] 9008[3] -1 -2  SUtility:274
3804[1] -1 2058[25] 5451[5] 9552[14] -1 -2  SUtility:45
8026[8] -1 84[5] 2138[2] 7745[2] 8817[1] -1 1491[1] 4955[15] 8485[2] -1 3752[1] 5556[4] 7439[9] 9192[4] -1 1046[1] 1521[5] 9644[1] -1 -2  SUtility:61
6929[3] 8375[1] -1 838[12] 7078[4] -1 1546[5] -1 1603[20] 2304[16] 2419[4] 3623[3] 4477[9] 4632[6] -1 5662[4] 6376[4] -1 7409[2] 8390[16] -1 -2  SUtility:109
3273[4] 3940[2] 5144[4] 5869[3] 7593[6] 8774[5] 9195[2] -1 447[3] 2082[1] 5600[10] 6528[2] 6602[4] 6734[5] 7239[1] 7293[1] 7495[10] 7944[6] -1 1991[12] 2985[10] 4713[25] 6022[3] 6174[8] 7045[4] 8585[4] 9247[2] -1 288[10] 1537[10] 2189[2] 2407[2] 2463[15] 3015[2] 4160[8] 8967[2] 9918[4] -1 2618[8] 4365[2] 5607[2] 9048[1] 9740[4] -1 1187[4] 7101[35] 7339[12] 7661[16] 7675[3] 7796[3] -1 3232[4] 5285[3] 5823[2] 7992[12] 9377[6] -1 -2  SUtility:309
568[3] 4306[5] 6941[2] -1 1599[1] 2597[2] 3900[2] 6336[9] 6914[3] 7944[6] 8036[15] 8216[4] 9068[5] 9455[2] -1 1292[15] 1400[1] 3541[1] 6572[2] 7724[4] 9362[20] -1 2469[12] 8053[3] -1 163[5] 2547[5] 2746[2] 2772[20] 5578[4] 6039[10] 9139[2] 9910[21] -1 1025[1] 1088[1] 3013[3] 3873[6] 4955[3] 5389[16] 7986[8] -1 1635[2] 2583[3] 4394[16] 4484[20] 8941[15] -1 -2  SUtility:280
1206[4] 3714[16] 5116[4] 5622[4] -1 3006[5] 7561[10] 9300[4] 9945[8] -1 1861[4] 6755[10] -1 90[5] 237[5] 2109[5] -1 2920[21] 4314[6] -1 538[4] 4773[4] 5282[1] 6167[30] 8068[1] 8411[20] -1 -2  SUtility:171
150[8] 176[6] 268[21] 521[15] 690[10] 7863[4] 9488[5] -1 1952[9] 3066[1] 4760[3] 5127[3] 5162[2] 7305[4] 7850[5] -1 1027[5] 4179[2] 6487[3] 7138[6] 7443[15] 7494[2] 7867[20] 7885[3] -1 430[3] 3994[8] 7879[1] 9158[12] 9300[10] -1 -2  SUtility:186
956[3] 2180[2] 5759[15] 8769[5] -1 402[25] 6445[25] -1 1682[15] 7775[3] -1 4101[5] 4142[5] 5660[5] 7231[8] 8286[3] 8692[4] 9188[5] -1 2871[2] 8355[7] -1 1591[10] 2402[15] 6939[1] -1 372[1] 2307[20] 2849[4] 7287[2] 7850[5] -1 -2  SUtility:195
305[3] 1041[8] 4846[2] -1 158[2] 3405[4] 5552[6] 6436[5] -1 5656[3] -1 1697[4] 4929[6] 8941[15] 9071[9] -1 3957[4] 8595[2] -1 1866[15] 2389[4] 2857[1] -1 -2  SUtility:93
246[4] 2260[4] 3691[5] 7115[5] 8483[4] 8694[3] -1 150[6] 176[6] 268[35] 690[4] 7372[15] 7863[4] 8039[3] 9654[15] -1 4537[18] 7125[8] 7713[5] -1 3238[1] 8118[2] -1 1393[2] -1 2809[2] 3029[9] 3994[12] 6615[3] 8380[2] -1 1332[3] 3216[10] -1 145[5] 4548[4] 7971[2] -1 737[2] 3543[3] -1 5926[8] 7654[4] -1 -2  SUtility:218
234[4] 3289[1] 7885[6] 9230[2] -1 790[6] 5744[8] 8749[6] -1 2779[6] -1 -2  SUtility:39
945[2] 5872[12] -1 -2  SUtility:14
2809[5] 4983[3] 9563[9] 9974[4] -1 2165[5] 2362[3] 2880[8] 3195[9] 5591[3] 5919[24] 7694[8] 8052[8] 8135[4] 9358[4] -1 2609[3] 4819[4] 6611[3] 6761[4] -1 228[12] 2903[5] 3077[1] 5542[8] 6207[15] 8402[3] -1 3395[2] 3997[2] 5477[2] 7420[2] -1 1038[2] 7066[3] 7481[4] 8695[4] 9863[12] -1 -2  SUtility:188
7651[15] -1 5247[4] 6570[6] 6622[27] 8937[5] -1 4632[6] 6934[2] 8885[16] -1 145[5] 1821[12] 5656[2] 6855[4] 8108[10] 8465[9] -1 930[6] 1424[6] 6041[5] 6565[15] 7744[6] 8389[3] -1 3347[2] 5030[4] -1 2676[4] 2757[3] 3616[5] 4982[4] 6997[20] 7816[12] 8080[1] 8355[7] -1 442[2] 1595[4] 1720[9] 2341[5] 4802[1] -1 763[2] 2335[12] 2353[5] 3405[4] 7612[10] -1 4825[4] 9693[2] -1 -2  SUtility:286
3616[1] 6562[25] 6916[5] 7443[6] -1 4758[2] 7316[3] 7367[4] 8779[8] -1 835[4] 2924[3] 4442[20] 9790[3] -1 6823[10] 9838[4] -1 362[15] 3346[20] 3784[2] 4839[5] 5410[6] -1 1791[6] 5424[4] 6292[5] -1 -2  SUtility:161
3392[14] 4928[4] 8094[5] -1 872[1] 1906[15] 4137[8] -1 1234[9] 2268[2] 9911[6] -1 863[5] 3609[10] 5650[4] 8027[1] -1 5350[4] 5665[4] 6174[6] 9083[2] -1 852[1] 2292[2] 4922[4] -1 694[2] 5550[1] -1 3064[8] 5448[10] 8864[3] 8937[5] -1 198[2] 7626[2] -1 -2  SUtility:140
194[5] 6440[15] -1 9044[4] 9915[3] -1 1952[15] 4806[15] 7539[10] 7850[4] -1 2535[5] 3722[8] 4090[3] 4425[6] 6666[1] 6699[4] 8353[10] 8880[4] -1 4179[2] 7867[16] 7885[12] -1 121[4] 1533[4] 3219[2] 6822[1] 8827[4] -1 2588[3] 4639[1] 5375[10] -1 299[3] 1225[10] 2374[3] 6364[10] 9353[3] -1 -2  SUtility:200
2172[3] 3998[1] 8736[3] 9461[4] 9608[1] -1 1563[2] 3278[8] 5751[2] 8259[3] -1 674[3] 1289[2] 3529[4] 5618[3] -1 2236[4] 5885[2] 7323[4] 8919[6] -1 1022[24] 3691[2] 5783[1] 6150[9] -1 2178[2] 2756[6] 3553[9] 3828[1] 4943[18] 7804[3] 9596[3] -1 -2  SUtility:133
616[4] 3493[5] -1 743[2] 2004[4] 4280[30] 7443[15] 7563[6] 7930[5] 9375[1] -1 -2  SUtility:72
2190[4] 2575[32] 3022[2] 3991[8] 4231[10] 7042[4] 7805[3] 8373[4] -1 3621[25] 4656[6] 6202[1] 6791[2] 7113[3] 7406[2] 7889[2] 8329[5] 8461[4] -1 8[4] 1043[15] 1945[1] 2172[2] 5607[4] 6487[4] 9259[5] -1 509[3] 1041[2] 4090[4] 4450[8] 6336[15] 6952[2] 7292[9] 9901[3] -1 506[24] 753[8] 1127[5] 2774[12] 4885[3] 6315[2] 8129[5] 9121[3] -1 1234[12] 1327[3] 2742[2] 5638[3] 6131[5] 6613[8] 7944[10] 8216[8] -1 63[3] 2835[5] 3927[6] 5761[1] 9946[3] -1 -2  SUtility:329
4853[8] 5752[4] -1 646[12] 1327[5] 5553[3] 6376[8] -1 1653[12] 4172[5] 5771[5] 8004[4] -1 1017[1] 1603[30] 2861[4] 3094[3] -1 1710[3] 4035[5] 9346[8] -1 378[1] 1183[4] -1 -2  SUtility:125
3600[2] 8032[5] -1 1898[20] 4289[4] 8665[2] 9687[3] -1 1592[5] 3808[4] 9961[6] -1 9921[12] 9942[2] -1 309[8] 1518[4] 4484[5] 7642[7] -1 -2  SUtility:89
451[8] 2827[10] 5350[3] 5400[5] 6626[4] 9946[3] -1 4256[5] 4613[10] 5261[5] 8278[3] -1 176[6] 1387[1] 2850[9] 3985[15] 4639[1] -1 -2  SUtility:88
4382[9] 4983[1] 5239[9] 6169[10] 7094[5] 9071[9] -1 1032[4] 1161[10] -1 2230[1] 3639[6] 5453[2] 9268[6] 9393[8] 9603[4] -1 4681[2] 8779[8] 8798[4] -1 4425[6] 6586[5] 7001[12] 8229[4] -1 -2  SUtility:125
1079[36] 1255[20] 1880[5] 4484[10] 7574[4] 7715[25] 8090[8] 9551[6] -1 1952[3] 3704[2] 8135[8] -1 4521[8] -1 194[3] 1931[6] -1 521[6] 7891[3] 8083[21] 8839[1] 9883[3] 9889[4] -1 2019[5] 2154[1] 7101[14] -1 3335[8] 4591[10] 7181[1] 9818[1] -1 3995[1] 6105[40] 6933[3] -1 554[1] 625[3] 1422[1] 2676[2] 2938[6] 3388[10] 4444[24] 7863[4] 7928[24] -1 -2  SUtility:341
612[18] 2543[20] 4137[6] 7978[6] 7982[2] -1 1394[4] 2044[3] 6283[21] 7593[2] 9391[10] -1 1776[10] 2077[5] 3582[10] 4214[1] 5527[5] -1 1559[2] 3277[10] 5396[5] 6455[2] 7242[2] 7524[1] 7762[2] 8494[8] 8837[8] -1 1032[4] 1161[8] 3059[1] 3333[3] 3469[5] 6594[30] 6613[12] 6899[1] 8540[2] 8960[5] 9272[14] -1 3[3] 2594[5] 3143[3] 6260[7] 8633[14] -1 1330[8] 2349[1] 3021[6] 3056[3] 3058[2] 3341[9] 4171[10] 7944[8] 9929[3] -1 1684[1] -1 -2  SUtility:331
1952[6] 7850[4] 9211[2] -1 4179[4] 7867[12] 7885[15] -1 5612[4] -1 -2  SUtility:47
950[3] 1220[8] 2846[6] 5641[4] -1 1274[3] 7203[12] 8494[8] -1 4231[4] 5638[2] 6039[50] 6523[6] -1 44[5] 791[12] 3315[4] -1 1130[8] 6391[10] -1 -2  SUtility:145
61[4] 6929[2] 8375[2] 9060[2] -1 3543[5] 3767[15] 7758[12] 8052[8] -1 188[25] 3618[16] 5938[1] 7388[6] -1 3037[5] 6128[10] 8923[1] -1 1305[1] 1624[6] 2177[1] 5030[3] 8036[3] 9264[4] -1 3692[3] 4675[3] 6661[4] 7635[2] -1 1490[15] 5126[4] -1 -2  SUtility:163
3941[6] -1 4191[10] -1 9978[4] -1 3314[4] 5581[2] 6531[4] 7316[5] 9373[1] 9609[10] 9901[3] 9990[3] -1 1387[1] 4202[4] 5552[4] 8535[1] -1 -2  SUtility:62
3009[8] 3920[12] 3995[3] 4982[2] 5557[1] 6220[2] 8459[3] 9376[16] -1 135[4] 611[6] 1163[3] 2270[2] 3309[8] 7138[2] 8022[2] 8774[2] 9553[3] 9604[10] -1 863[2] 7107[6] 7227[3] 7769[9] 8320[3] 8459[6] 9363[6] -1 158[2] 365[1] 1759[4] 1887[1] 2049[2] 6173[3] 6436[20] 7341[2] 9176[2] -1 183[6] 3509[5] 3994[8] 4920[12] 5187[2] 6315[6] 6330[2] 8380[6] -1 201[20] 6356[4] 6360[1] 7096[3] 8512[4] -1 60[3] 69[6] 328[4] 2396[1] 2591[12] 3153[2] 3480[6] 4036[1] 4664[8] 5658[5] 5697[4] 6021[5] 6406[4] 6688[4] 7392[12] 7494[8] -1 3885[4] 4408[1] 4696[2] 5725[2] 6752[1] 7323[4] 7864[12] 9749[2] -1 -2  SUtility:353
1511[2] -1 6247[4] 6750[4] 7797[15] -1 4954[9] 5451[2] -1 91[5] 3039[5] 4084[3] 4476[6] 5199[5] 7593[6] 9313[6] -1 541[5] 836[4] 3916[6] 8304[5] -1 3378[15] 5881[5] 5997[1] 8669[12] -1 930[4] 1820[10] 4767[1] 4848[5] 7960[4] -1 2058[25] 5451[2] 9552[21] -1 -2  SUtility:197
1610[2] 2410[3] 5612[4] -1 1267[3] 1837[1] 2478[4] 3341[3] 4365[8] 6882[4] -1 425[2] 5387[30] -1 5783[4] -1 1720[12] 3508[9] 4802[4] -1 3878[4] 9806[6] -1 226[4] 1666[8] 2731[2] 3699[4] 7645[2] 8497[6] 8526[2] -1 -2  SUtility:131
624[2] 1666[2] 2998[10] 7115[3] -1 2722[5] 3785[9] 5823[4] 9317[4] 9432[4] -1 407[3] 3189[24] 3799[4] 8922[20] 9395[8] -1 530[15] 964[4] 1136[5] 2705[4] 3249[1] 5003[4] 5175[9] 5350[5] 7066[4] 8084[5] -1 388[10] 674[5] 5386[6] 7359[16] -1 656[8] 8693[5] -1 988[2] 7246[8] -1 272[3] 457[2] 920[5] 3063[4] 4897[3] 7333[20] 9799[6] -1 295[15] 302[8] 451[4] 4252[3] 6260[28] 7172[16] 9848[4] 9910[28] -1 -2  SUtility:367
2900[4] 4190[20] 4615[3] 5581[1] 7456[12] 9040[6] 9399[2] 9620[16] -1 189[4] 703[3] 1173[5] 2506[3] 2645[10] 3510[3] 3902[10] 3912[10] 5580[8] 6430[6] 7774[5] 7902[12] 9826[1] -1 602[1] 2154[4] 3706[3] 4790[18] 7299[1] 8665[3] -1 116[2] 3153[4] 4879[4] 8461[3] 8557[2] 8698[3] 9802[5] -1 9863[6] -1 1470[5] 2768[8] 2981[4] 3411[5] 4952[2] 6861[3] 8281[2] 8410[3] -1 437[1] 2618[10] 4012[3] 4365[2] 5607[8] 8322[6] 9048[5] 9395[10] -1 269[6] 1344[8] 1665[3] 2048[3] 3258[4] 4309[4] 6228[6] 6518[5] 6680[9] 7466[8] 8819[3] 9116[8] 9644[5] -1 354[2] 908[3] 1696[1] 1724[6] 1815[1] 2031[2] 2881[15] 3154[3] 5979[6] 6488[3] 7336[3] 7354[2] 7815[20] 9616[2] 9790[4] -1 861[3] 1684[5] 6481[8] 7071[8] -1 849[5] 964[4] 2093[3] 2891[3] 5464[6] 5763[6] 6879[5] 7161[4] -1 -2  SUtility:485
170[3] 2254[1] 2479[2] 7411[25] -1 3253[10] 6153[3] 9471[5] -1 7744[4] 9857[8] -1 -2  SUtility:61
365[5] 3809[9] -1 2095[12] -1 68[4] 5111[9] 5375[4] -1 -2  SUtility:43
6159[1] 6996[4] -1 1592[5] 9693[6] -1 559[2] 2756[6] -1 2429[18] 7833[2] -1 -2  SUtility:44
3224[2] 3497[10] 6036[4] 6042[16] -1 4032[6] -1 4681[4] 9921[6] -1 2763[8] -1 -2  SUtility:56
2276[21] 5116[5] -1 1028[3] 5899[2] -1 1417[2] 3510[5] -1 309[10] 840[10] 3697[1] 6826[2] -1 -2  SUtility:61
2642[2] 3480[6] 7093[5] 7879[4] -1 1277[1] 1491[1] 5300[10] 6687[4] 8361[4] 8922[20] -1 4168[5] 4207[1] 4250[4] 4390[3] 7874[4] 8491[1] 9193[6] -1 4581[5] 5028[20] 7745[4] 8309[9] -1 674[4] 2800[8] 3529[2] 6295[4] -1 3508[15] -1 1824[4] 2722[3] 5030[1] 5079[2] -1 2898[2] 3093[2] 3748[1] 4161[4] 4162[3] 6912[8] 7877[3] 9049[4] -1 -2  SUtility:189
496[5] 1601[5] 4227[20] 6698[3] 8558[4] 9563[12] -1 3279[8] 7045[6] -1 150[2] 1789[3] 7187[6] -1 242[1] 703[1] 727[9] 1206[5] 5998[4] -1 6178[3] 6404[9] 8728[20] 9177[10] -1 866[4] 1026[4] 1486[4] 3042[4] 3937[10] 4868[9] 6158[2] -1 1506[5] 1507[2] 2992[5] 3428[6] 3477[4] 3554[3] 4090[1] 4865[5] 5076[5] 5363[1] 6673[6] 7205[4] 8259[6] -1 1802[5] 7263[1] -1 -2  SUtility:232
5572[28] 6891[10] -1 5761[3] 6623[3] -1 2942[5] 4466[4] 6446[8] 6747[2] 6771[12] 7423[15] 8504[2] -1 2876[2] 2937[4] 3533[2] 5269[4] 6860[8] -1 2854[5] 7035[4] 7489[5] -1 6511[6] 6552[2] 7536[5] -1 905[2] 1366[10] 2050[12] -1 4114[24] 5831[15] 8438[8] -1 -2  SUtility:210
2767[5] 3190[1] 3503[3] 5187[5] 5576[4] 8030[2] -1 3123[4] 3995[3] 4765[4] 4983[2] 6552[4] -1 1327[1] 1685[2] 1904[9] 2066[1] 3243[20] 3405[4] 5451[4] 6741[4] 6796[1] 6909[5] 7757[5] 7834[10] -1 3709[1] 4648[6] 8708[6] -1 -2  SUtility:116
127[4] 628[5] 5650[4] 6131[2] 6558[6] -1 3629[5] 6511[15] 6552[2] -1 76[2] 127[3] 1454[4] 2927[4] 5383[18] 5561[10] 5774[5] 6973[1] 8697[9] -1 391[3] 753[10] 923[4] 2541[10] 4304[3] 5579[9] 6436[15] 6949[2] 9761[5] -1 3938[1] 4574[2] 5042[4] 7805[1] 9942[4] -1 -2  SUtility:172
242[5] 3772[1] 4574[4] 6760[5] 7138[4] 7835[1] 7957[12] 8542[2] 9649[6] -1 2335[6] 4884[8] 8155[4] 9074[2] -1 893[5] 1267[2] 2086[1] 5873[5] 7405[10] 7426[8] -1 2180[5] 8015[4] -1 1372[10] 2218[1] 3451[1] 3928[2] 4482[1] 4779[20] 7086[4] 7982[3] -1 -2  SUtility:142
1805[9] 2773[3] 5889[3] 6655[2] -1 1005[15] 4481[5] 4734[4] 5322[10] 5515[1] 5785[8] 7557[30] 8466[2] 8833[4] -1 548[4] 2387[5] 2729[1] 3935[1] 5766[5] 9398[2] -1 1372[8] 5863[4] 5941[4] 6820[1] 7411[20] 8199[3] 8467[6] 9257[10] -1 5823[5] -1 1094[4] 1367[3] 2097[6] 8466[5] -1 1349[2] 1542[10] 2008[5] 2190[2] 2197[4] 3592[1] 4274[12] 6767[4] 7005[4] 7428[1] -1 2049[3] 3117[4] 3857[10] 4252[2] 7716[2] 8316[18] 8944[8] 8945[2] -1 1[8] 6332[20] -1 1637[4] 1778[10] 3181[5] 3711[4] 8269[9] 9446[6] -1 -2  SUtility:353
237[1] 4236[8] 6588[4] -1 326[2] 1338[12] 3341[3] 3383[15] 3653[4] 3906[6] 4925[12] 5032[4] 7042[10] 9121[4] -1 4194[4] 4985[10] 6315[2] -1 3789[4] 6018[4] 8212[3] 8365[20] 9851[10] -1 2638[4] 6238[5] 6527[15] 7015[2] 8372[8] 8611[2] 9256[4] 9773[3] -1 7478[3] 8525[8] -1 -2  SUtility:196
5945[1] 6010[5] 6822[3] -1 806[2] 4639[2] 5030[1] 5079[4] -1 1034[4] -1 4040[4] 7294[6] -1 1015[4] 3261[5] 9949[6] -1 -2  SUtility:47
3616[1] 3878[2] 6861[5] 7263[2] -1 496[5] 6746[4] 8031[15] 8090[10] 9802[4] -1 2[4] 2982[4] 4426[2] 5013[3] 8685[4] -1 6989[6] 8705[1] -1 6674[1] 7101[21] 9436[2] -1 633[10] 1175[6] 1821[3] 3927[2] 4696[4] 5561[4] 5817[4] 7851[6] 9293[2] -1 1113[1] 2267[3] 2769[6] 3275[1] 7205[4] 7764[2] 8433[15] -1 1022[18] 2748[2] 3948[8] 6529[10] 7529[5] 8323[10] 9119[8] -1 426[15] 515[1] 3386[1] 3795[2] 4169[2] 5392[2] 5477[4] 5893[1] 7799[5] 8094[2] -1 -2  SUtility:265
4914[6] 5116[5] 6499[4] 6667[2] 7888[4] 8217[3] -1 1209[10] 3411[2] 7868[5] 9477[2] -1 974[12] 6045[3] 8164[10] 9195[1] -1 865[2] 1627[2] 1925[2] 3242[3] 6704[9] 8625[2] -1 32[16] 2292[8] 2732[2] 5044[10] 5461[5] 6023[12] 8107[4] 8462[8] -1 148[4] 373[24] 1549[6] 1749[4] 7098[3] 9178[5] -1 2676[8] 4925[6] 7816[6] 8355[14] -1 2662[6] 3400[2] 4240[15] 6975[2] -1 -2  SUtility:259
1523[2] 4202[10] 8457[1] -1 3652[4] 6260[7] -1 1223[4] 5435[4] -1 1373[4] 1418[3] 4378[15] 7542[12] -1 1085[8] 1194[4] 3032[2] 3199[6] 4907[3] 5724[4] 6467[2] 8032[3] -1 1011[2] 5129[10] -1 -2  SUtility:110
492[4] 3729[2] 4879[4] 8333[4] 9204[4] -1 -2  SUtility:18
2447[2] 6045[2] -1 157[2] -1 4670[15] 6440[9] -1 2566[4] 6604[4] -1 3215[1] 7010[8] 9915[3] -1 8120[4] 9755[4] -1 4652[10] 5522[5] -1 -2  SUtility:73
601[4] 4127[16] 5174[2] 6961[8] 8856[2] -1 2500[6] 7319[3] -1 9158[24] -1 5044[2] 6718[1] 9014[5] -1 -2  SUtility:73
1187[8] 1864[1] 4190[20] 4765[4] 5396[5] 8705[3] -1 2072[5] 2086[1] 2671[3] 3017[1] 3220[2] 3335[2] 3874[4] 5573[1] 5875[25] 8169[2] 8491[5] -1 799[3] 5174[1] 5608[3] 5687[3] 6771[6] 9693[6] -1 1484[2] 2052[4] 2963[2] 3286[3] 3541[2] 4160[16] 5165[2] 5350[1] 7642[14] 8305[5] -1 1095[10] 1859[2] 3326[5] 4224[12] 6042[8] 8085[6] 8252[5] -1 188[5] 2034[12] 2154[5] 5292[16] 5907[1] 8900[2] 9546[10] -1 1526[1] 6469[2] 8852[4] -1 2428[4] 3572[2] 4669[5] 5126[1] 9947[6] -1 1289[1] 3342[5] 9842[30] -1 1703[12] 4848[3] 5264[5] 5833[10] 5860[1] 9207[3] -1 373[16] 3795[4] 6201[2] -1 1029[3] 4197[6] 4366[3] 4463[5] 5881[5] 6361[5] 7507[16] 7741[4] -1 1013[4] 3333[1] 6362[5] -1 -2  SUtility:438
2980[4] 3405[2] 6561[4] 7218[4] 9385[1] -1 2571[4] 3709[5] 6948[3] -1 3455[2] 5598[4] 6147[6] 6195[2] 6558[9] 7115[1] 9436[4] -1 1872[2] 8071[15] -1 1868[16] 2389[1] 3240[4] 5116[5] 9042[6] -1 -2  SUtility:104
1810[1] 4501[1] 4866[10] -1 3937[4] 4426[4] 6895[3] 8372[8] -1 1631[1] 1804[6] 8043[2] -1 -2  SUtility:40
874[10] -1 1013[2] 3767[15] 8075[10] -1 4524[10] 5986[2] 6519[2] -1 6761[10] -1 -2  SUtility:61
1682[10] 3024[1] 4068[2] 5947[5] 7775[1] 9498[4] -1 98[2] 2436[6] 3364[4] 5940[4] 6075[20] 6932[3] 9975[5] -1 3260[1] 9777[4] -1 372[3] 2582[5] 2849[5] 7850[5] -1 4682[4] -1 3792[12] 5249[24] 9137[5] -1 273[2] -1 882[8] 2700[2] 2918[15] -1 -2  SUtility:162
9676[20] 9910[35] -1 1127[1] 1880[2] 3345[9] 3880[3] 5089[28] 5573[3] -1 3617[9] 5406[2] 6701[12] 8640[4] -1 5613[16] 6733[5] 9869[1] -1 612[9] 4950[3] 5572[28] 7477[2] -1 673[7] 4336[1] -1 -2  SUtility:200
2767[2] 4198[4] 6921[9] 8618[3] 9948[1] -1 473[3] 1222[2] 5118[10] 6202[2] 8504[3] -1 1617[2] 2015[5] 5689[5] -1 3524[2] 6381[4] 9595[3] -1 1369[4] 3418[5] 4465[10] 6822[2] 9276[5] -1 343[5] 5826[6] 6801[10] 6974[6] 7528[20] 8468[1] 9659[15] 9884[6] -1 938[8] 2880[12] 6714[4] 7168[2] 7316[4] 7345[3] 7777[2] -1 1173[2] 1685[2] 2697[2] 5838[6] 6005[14] 7488[5] 9647[3] 9800[15] -1 181[27] 4229[6] 9177[2] -1 440[1] 2758[3] 4455[8] 6494[10] 6767[10] -1 1959[4] 2049[5] 3726[3] 6194[9] 9975[3] -1 1399[6] 3721[5] 4215[2] 4519[4] 5153[4] 5712[4] 6412[5] 6531[1] 9288[2] -1 1017[2] 1603[30] 2861[3] 3094[3] 5994[12] 6942[2] 9160[5] 9309[5] 9428[3] -1 4771[6] 7041[6] -1 -2  SUtility:440
739[1] 2085[5] 2648[3] 3428[8] 5266[9] 8115[3] -1 2154[1] 3616[1] 3878[1] 4922[2] 6861[5] 7082[6] 7263[5] 7835[3] 9119[8] -1 1526[5] 7098[2] 7692[3] 9589[4] -1 316[12] 5537[2] 5585[3] 5687[5] 9116[2] -1 955[4] 4892[20] 7292[15] 8303[15] -1 558[9] 3229[1] 5290[10] 6806[4] 9165[2] -1 6116[10] 8078[4] -1 1017[1] 6654[4] 7599[2] -1 -2  SUtility:200
2114[3] 2641[3] 4129[3] 8148[5] 9414[4] -1 163[2] 1294[4] 1298[18] 2284[8] 2406[4] 2486[5] 7557[24] -1 1187[8] 5826[6] 7755[2] 7879[2] -1 70[5] 2210[3] 7502[4] 9943[5] -1 1960[12] 3863[1] 7953[2] 9385[1] 9699[2] 9900[20] -1 1026[6] 2732[1] 4671[2] 5272[10] 5296[2] 7753[1] 7854[2] 9018[8] -1 2123[4] 5007[5] 5111[15] 5967[3] 9616[4] -1 -2  SUtility:219
5903[10] 8052[10] -1 5535[2] 6397[3] -1 959[10] -1 1145[8] 1491[2] 3351[5] 7828[5] -1 212[2] 7232[12] 8685[3] 9436[5] -1 1906[3] 4137[8] -1 -2  SUtility:88
1092[5] 1490[6] 3425[2] 3986[1] -1 1776[2] 4323[8] -1 2220[3] 2768[2] 8844[10] -1 1631[2] 2211[8] 4264[8] 5827[6] 6929[1] 6937[8] 7262[5] 7760[3] 8408[4] 8694[6] 9925[2] -1 984[2] 1496[2] 1877[1] 3920[9] 5436[1] -1 3392[21] 4928[2] 5684[4] 8094[4] -1 5076[4] 6293[2] 8604[2] 9799[12] -1 3534[3] 7117[5] 9589[3] 9675[4] -1 -2  SUtility:173
1391[2] 5435[4] 7940[1] 8564[8] -1 7866[5] -1 272[1] 865[5] 2463[3] 2795[10] 3641[2] 3728[2] 5616[10] 8185[4] 9178[3] 9487[6] 9844[2] -1 2017[4] 2473[16] 3574[2] 6558[12] -1 1633[35] 1789[4] 8634[5] -1 390[5] 601[8] 1079[27] 7187[10] 7695[4] -1 -2  SUtility:200
1405[2] 1705[5] 2553[24] 3061[2] 5252[4] 5501[4] 9128[4] -1 478[3] 4892[16] 4905[2] -1 1013[5] 4870[2] -1 528[2] 6750[2] 7162[4] 8703[8] -1 -2  SUtility:89
3427[5] 6146[4] -1 1899[1] 4632[12] 5783[3] 6590[4] 7459[15] 9678[8] -1 1269[8] 1489[8] 3243[10] 3592[1] 4128[4] 4249[1] 5894[2] 5912[4] 6045[4] 6132[1] 6848[9] 8394[4] 9437[2] -1 176[9] 760[2] 1469[9] 1789[4] 6145[5] 6527[9] 6934[3] 7299[5] 8061[16] -1 449[8] 3406[4] 4627[6] 5481[3] 5605[4] 6798[2] 8286[5] -1 7294[6] -1 -2  SUtility:210
4464[5] 7383[3] 7845[4] -1 2109[5] 2370[5] 3023[4] 5094[2] 6602[5] 6683[3] 7441[8] 7823[1] 9983[15] -1 138[4] 642[8] 3767[6] 6507[12] 7034[12] 8585[1] 8731[1] -1 1038[10] 2532[4] 3752[2] 4465[2] 4920[15] 8652[3] -1 498[2] 1463[5] 1497[6] 5261[3] 8998[2] -1 430[4] 960[8] 5461[1] 5852[4] 6796[3] 9173[5] -1 -2  SUtility:183
1801[3] 3567[4] 6937[10] 8196[4] -1 2836[1] -1 1097[12] 4457[1] 4475[1] 6217[4] 8088[20] -1 196[2] 391[3] 2072[1] 2782[4] 7189[4] 7644[5] 8496[1] -1 1069[4] 2594[5] 2649[9] 5375[6] -1 3571[20] 5735[10] 5803[2] -1 -2  SUtility:136
1123[20] -1 583[6] 710[8] 2125[8] 2198[1] 3979[2] 5446[2] 9504[16] -1 4142[2] 5251[3] 7735[5] -1 758[2] 836[10] 2842[1] 2906[1] 5123[2] 6134[21] 8330[3] 8515[5] -1 5572[35] 7432[16] 7445[1] 9949[8] -1 7066[3] 8004[16] -1 901[24] 1801[4] 5759[12] 9621[3] 9687[1] 9896[3] -1 3171[5] 3545[3] 3958[4] -1 -2  SUtility:256
6526[4] 6826[5] 7497[4] 8468[2] 9283[2] -1 7293[1] -1 930[6] 4227[12] 6260[28] 7445[5] 8900[5] 9158[18] -1 644[4] 6330[2] 8051[5] 9094[2] 9602[24] -1 -2  SUtility:129
532[2] 4574[5] -1 979[3] 2864[3] 5865[5] 6684[8] 6731[1] -1 3215[1] 7010[10] 9915[5] -1 -2  SUtility:43
211[5] 271[30] 1017[2] 1628[3] 5556[4] 6018[4] 9641[2] -1 1387[2] 2769[30] 3389[6] 3438[4] 5215[4] 6051[2] -1 7420[4] -1 185[5] 250[4] 2102[1] 4461[12] -1 1239[1] 3104[30] 4023[15] 6545[9] 8530[4] -1 3574[3] 6437[4] 8980[3] -1 6199[4] -1 9300[10] 9692[8] -1 -2  SUtility:215
189[2] 1173[2] 2506[4] 3912[8] -1 1367[1] 9985[3] -1 1563[10] 1679[1] 2521[4] 4832[5] 4916[6] 6241[3] -1 549[2] 4085[3] 6406[4] 6942[5] 7590[3] 8138[3] -1 -2  SUtility:69
964[4] 3878[2] 5192[4] 5290[6] 5883[8] 9031[5] -1 104[3] 1778[8] 2292[6] 4284[3] 7242[2] 7344[2] 8640[2] -1 3275[1] 8780[3] -1 1655[5] 9629[4] -1 -2  SUtility:68
1067[4] 6079[5] -1 1817[1] 2580[9] 7096[1] -1 2876[2] 7761[15] -1 2621[3] 5085[5] 8834[1] -1 -2  SUtility:46
1599[1] 1887[5] 2881[12] 4870[2] -1 549[2] 1454[2] 5383[30] -1 913[1] 3910[4] 6326[4] -1 1030[3] 2395[12] 3629[3] 7163[4] 8361[6] 9018[4] -1 6582[3] -1 1839[6] 6640[16] 9306[15] -1 864[6] 3522[4] 4953[3] -1 1720[3] 8237[2] -1 135[5] 5535[1] 5738[1] 8832[8] 8834[4] -1 397[6] 6531[4] -1 884[5] 2822[1] 4953[4] 6915[5] 9100[5] -1 -2  SUtility:202
1839[10] 5029[7] -1 8039[12] -1 2475[4] 4897[1] 6760[4] 7957[6] -1 1217[1] 1298[6] 2335[15] 2359[5] 4884[8] 8155[2] 9074[3] -1 1267[1] 2280[4] 3864[3] 5363[5] 5873[5] 6379[5] 7774[5] 8797[2] -1 1[6] 45[4] 365[1] 1889[3] 2200[4] 3809[15] 4409[6] 4862[4] 7867[8] 7963[4] -1 2218[1] 3928[5] 7086[5] 7982[3] -1 -2  SUtility:183
7212[8] 8525[8] -1 2049[5] 3551[3] 4282[3] 4751[1] 5029[35] 8525[16] -1 2605[1] 6040[4] -1 2903[1] 4551[4] 6108[10] 6946[12] 7867[16] 9177[10] 9288[1] 9563[6] 9921[15] -1 1298[30] -1 3630[14] 6440[9] 6831[5] -1 -2  SUtility:217
261[5] 884[5] -1 39[16] 8217[1] 8565[3] -1 10[9] 617[4] -1 851[2] 3767[12] 5031[15] -1 3721[2] 4545[3] 7301[4] 9009[5] -1 -2  SUtility:86
5263[2] 9057[7] -1 494[3] -1 -2  SUtility:12
61[3] 1025[4] 1251[3] 1372[8] 1746[4] 4482[2] 4779[25] 5596[5] 8446[16] 9060[4] 9778[2] -1 188[25] 1315[2] 3558[6] 3618[8] 5938[4] 6878[1] 7388[4] 8326[5] 9896[1] -1 235[6] 1815[5] 2461[4] 5995[5] 6409[10] 6903[4] 7874[20] -1 549[4] 1821[9] 2084[2] 2242[4] 2292[4] 5216[3] 6521[4] 8646[5] 8941[15] 9604[4] -1 2249[3] 5775[2] -1 805[2] 925[4] 2242[1] 2341[4] 3708[8] 7035[10] 7236[4] 7861[3] 9131[8] 9469[1] -1 1099[15] 6618[1] 7180[5] 7490[10] -1 1854[10] 3692[1] 4675[2] 6661[3] 7635[4] -1 1490[3] 1962[6] 3577[2] 4587[3] 5126[1] 6649[4] 6860[8] 7572[6] -1 -2  SUtility:374
498[1] -1 2025[2] 4729[3] 4879[1] 5125[6] 5501[8] 6373[5] 7421[5] -1 5263[2] 9057[35] -1 57[15] 3403[3] 5929[4] 6392[3] 7311[6] 7409[2] 7804[3] 8444[8] -1 1157[3] -1 -2  SUtility:115
9261[4] 9360[15] -1 1957[6] 2629[6] 3058[3] 6690[1] -1 989[12] 9658[8] -1 2130[5] 4552[5] -1 3430[5] 5638[2] -1 4898[5] 6344[15] -1 -2  SUtility:92
2188[4] 4555[9] -1 1958[3] 2220[2] 2768[8] 2908[4] 3086[4] 8844[6] -1 2256[20] 4997[4] 6732[4] 9199[2] -1 1446[12] 3616[2] 6381[8] -1 5483[3] 6013[15] 7048[5] 9548[2] -1 2341[1] 3708[6] 9131[4] -1 -2  SUtility:128
374[6] 1801[2] 1862[2] 2973[1] 3916[6] 5393[15] 6980[12] 7527[2] 8015[4] 8491[1] 9658[8] -1 1542[6] 3295[2] 9030[6] -1 3026[3] 4622[8] 4719[2] 5110[10] 5546[2] 6432[2] 6972[6] 7668[32] 9024[9] -1 -2  SUtility:147
804[5] 2236[10] 3572[2] 3600[5] 4194[1] -1 7071[4] 7242[5] 9363[4] -1 541[2] 3122[5] -1 2733[1] 8356[3] -1 520[3] 950[15] 1274[3] 1859[4] 3378[25] 4249[5] 4563[6] 6028[12] 6315[2] -1 1030[4] 1579[8] 5012[2] 5463[4] 7920[1] 9041[4] 9499[2] -1 165[10] 1146[3] 1208[2] 3920[6] 6944[4] 8293[8] -1 3378[25] 4419[18] -1 50[1] 1638[2] 1742[1] 3629[4] 3799[2] 4908[5] 7343[2] 8635[10] -1 334[2] 625[4] 4076[4] 5831[9] 7112[1] -1 721[6] -1 170[4] -1 1536[3] 2379[1] 3260[5] 8854[1] 9777[3] -1 -2  SUtility:293
1703[4] 5116[2] 7951[3] 8082[8] 8380[10] -1 177[12] 345[4] 4653[1] 6004[5] 6714[1] 8576[12] -1 1637[1] 4953[4] 9031[3] -1 1768[3] 3004[3] 4569[3] -1 3880[5] 4777[10] 5269[3] -1 3064[6] 3389[2] 3650[5] 7035[10] 7323[2] 8008[6] 9205[2] 9255[1] 9693[8] -1 227[4] 5030[3] 8126[4] 9372[3] -1 72[8] 2395[3] 4792[20] 6840[4] 6973[4] 7299[4] 7774[10] 7926[3] 8663[9] 8820[2] 9558[8] 9740[1] 9990[4] -1 -2  SUtility:233
1943[24] 5612[5] 8962[25] -1 1857[3] 4250[5] -1 2003[5] 4453[10] 5930[1] -1 866[1] 5236[6] 8485[1] -1 -2  SUtility:86
5579[9] 6217[10] 8534[9] 9300[6] -1 87[20] 3839[18] -1 1215[4] 5944[3] 6989[3] -1 4961[9] 8354[6] 9639[3] -1 -2  SUtility:100
1862[2] 3614[10] 3845[4] 5321[1] 5332[2] 5393[3] 8900[4] -1 61[2] 930[4] 2270[2] 2918[9] 8682[2] 8854[4] 9849[9] -1 33[5] 2871[4] 6976[10] 9110[10] 9239[4] 9350[8] 9471[1] -1 1243[2] 2800[16] 2912[5] 5652[4] 7534[2] 8787[6] 9041[5] -1 1041[10] 1099[3] 2138[3] 5044[4] 6241[2] -1 946[5] 8792[8] 9023[20] -1 6174[6] 7092[4] 9311[12] -1 694[2] 835[16] 5550[1] 6330[3] 6524[2] 8850[4] 9479[2] -1 1145[4] 1184[1] 1338[3] 2094[1] 4276[2] 8381[2] 9693[4] -1 2154[3] 2660[3] 2934[3] 5261[5] 6562[10] 7420[3] 7472[8] -1 -2  SUtility:299
285[1] 1813[4] 1867[6] 3680[20] 4462[4] 4737[4] 9461[2] -1 269[24] 4551[6] 7234[8] 8030[5] -1 2779[6] 2819[2] 4938[10] -1 91[1] 3654[15] 5639[4] -1 1868[20] 2389[4] 5116[5] 5292[16] 8900[4] -1 327[1] 6004[1] 6392[4] 8891[5] -1 8941[12] -1 1063[3] 1658[5] 4696[2] 5597[1] 6503[9] 6869[3] 8534[12] -1 2034[16] 9546[4] -1 3741[5] 5679[4] -1 3289[5] 5118[8] 5638[1] 8050[3] 8989[10] -1 -2  SUtility:285
3902[10] 5580[4] 7774[25] 7902[15] 9826[3] -1 1465[16] 1930[12] 3333[1] 5478[6] 5659[5] 8783[5] -1 1537[4] 2407[6] 4160[4] 7423[5] 8967[5] 9918[10] -1 277[2] 1324[10] 3268[10] 6665[21] -1 1318[3] 1573[6] 1577[3] 2050[9] 3089[8] 4998[3] 6147[8] 7997[1] 9863[6] -1 2068[12] 2618[4] 4365[6] 4660[3] 5607[2] 5744[8] 7192[1] 9048[2] 9740[4] -1 1409[8] 2981[4] 4144[5] 4952[6] 5716[2] 8281[2] 8827[1] 9392[2] -1 437[2] 932[8] 2280[6] 3001[3] 4012[3] 5864[4] 6613[4] 7675[2] 7796[4] 9395[10] 9481[8] 9658[8] -1 1815[5] 2072[4] 7446[1] -1 3232[2] 5897[3] 8865[1] 9377[10] 9700[2] 9910[7] -1 775[2] 3928[5] 3940[10] 5955[2] 6147[6] -1 2170[4] 2212[4] 2280[8] 9250[18] -1 585[6] 5638[2] 6558[12] 7726[1] -1 1111[5] 9889[5] -1 -2  SUtility:485
2903[3] 4551[10] -1 3630[35] 6440[9] -1 -2  SUtility:57
1533[4] 1731[8] -1 6013[9] 9548[3] -1 5385[21] 7644[3] -1 -2  SUtility:48
1821[15] 5216[12] -1 2546[9] 3151[12] 6147[10] 6602[1] 9720[5] -1 -2  SUtility:64
2506[5] 6540[2] 6783[4] 7698[4] 8504[2] 9264[8] -1 2340[10] 2991[3] 4866[10] 7146[35] 9482[25] -1 1284[15] 5744[16] 6714[5] 8673[4] 8884[4] 9956[9] -1 763[8] 1170[3] 1801[3] 4483[2] 4688[4] 5411[1] 6015[10] 7115[3] 7944[8] 8030[1] 8290[9] 8432[6] -1 826[4] 1767[6] 4576[3] 5991[4] 6618[3] 7406[6] 8090[10] -1 414[4] 2244[16] 2605[1] 2880[12] 4696[5] 6915[3] 7319[5] -1 1099[3] 4224[6] 4997[4] 6608[5] 6618[5] 7180[1] 7490[2] -1 702[16] 3006[4] 3846[4] 4939[4] 5705[1] 5858[12] 7235[1] -1 3110[3] 4696[3] 6604[12] 9675[4] 9764[1] -1 6075[10] 6884[5] -1 1725[3] 3908[12] 4336[5] 4642[2] 7494[6] 7715[15] 8925[3] -1 -2  SUtility:453
7456[12] -1 1707[5] 2449[4] 4245[15] 5401[5] -1 3079[3] 5421[1] 6075[10] 6884[1] 7179[7] -1 -2  SUtility:63
3838[5] 6373[5] -1 849[5] 7911[4] 8995[2] -1 52[1] 1145[2] -1 -2  SUtility:24
3634[1] 5059[6] 7618[3] -1 303[2] 2561[3] 4630[25] -1 5017[4] 7169[6] 8467[12] -1 2720[2] 5836[25] 9301[1] 9363[4] 9436[1] -1 -2  SUtility:95
1591[10] 4427[16] 7606[2] -1 3740[8] 4523[4] 5147[3] 9954[12] -1 5945[4] 7485[5] -1 1022[18] 1650[6] -1 4261[2] 4908[4] 4985[8] 5613[4] 6665[35] 8212[5] -1 5404[18] 7134[6] -1 2050[15] 2349[4] 3058[2] 4171[6] 7944[2] -1 -2  SUtility:199
6784[4] 8128[7] 9495[4] -1 2577[3] 3509[1] 8677[2] -1 775[5] 3524[2] 3928[5] -1 1052[21] 4139[2] 5288[18] 8015[3] -1 1526[3] 3177[4] 5631[1] 5671[8] 7516[2] 9027[6] -1 2848[4] 9815[3] -1 1892[2] 2375[12] 6081[2] -1 -2  SUtility:124
1625[5] 1705[15] -1 3916[24] -1 17[3] -1 7093[25] 8279[16] 8440[20] -1 7950[2] 7988[20] 8705[5] -1 -2  SUtility:135
299[1] 1981[1] 3064[10] 4963[2] 5249[24] 6665[35] 9627[20] -1 601[8] 1157[3] 7543[4] 8823[8] -1 6503[15] 7714[21] -1 4104[3] 4808[3] 6144[10] 9306[3] 9731[4] -1 1633[35] -1 -2  SUtility:210
865[1] 7161[2] -1 4090[2] -1 1868[12] 2516[5] 6421[12] 9841[4] -1 2940[6] 3850[30] 6907[2] -1 -2  SUtility:76
127[4] 624[1] 1391[1] 5713[20] 6059[4] 6131[2] 6558[15] -1 1685[3] 1840[3] 3703[1] 4842[12] 6511[3] 6552[2] 7441[2] 7536[3] 7933[4] 9071[15] -1 3553[9] 5375[10] 5638[4] 5789[8] 7726[5] -1 1011[3] 3425[3] 4825[4] 6447[4] 7924[2] 9715[3] -1 811[8] 2798[4] 4997[3] 7804[4] 9279[2] -1 6863[5] 9686[4] -1 4950[2] 6525[2] 7337[2] -1 2046[15] 2155[5] 2203[2] 6754[2] 8465[9] 8520[4] -1 -2  SUtility:223
2768[8] 3325[6] 3385[2] 3545[5] 4123[4] 5758[2] 7093[5] 8440[5] -1 1405[4] 4956[5] 6344[9] -1 2191[2] 5664[10] 7053[2] 9668[1] -1 1365[2] 4777[2] 7608[16] 9213[35] -1 2132[6] 2880[4] 3024[1] 6178[4] 7287[3] -1 165[6] 3673[4] 4854[4] 5375[8] 8165[9] 9392[2] 9990[3] -1 3453[3] 4384[4] -1 5[8] 2477[2] 5573[2] 7532[3] 9615[4] 9739[5] -1 -2  SUtility:210
2351[1] 6494[8] -1 1300[4] 2368[2] 3474[2] 4450[8] 4987[4] 8696[2] -1 3825[2] 6023[15] 6606[9] 7741[2] -1 -2  SUtility:59
1187[8] 2170[3] 3570[4] 7339[16] 7661[12] 7674[2] -1 4007[1] 4548[4] 6554[5] 7258[2] 9956[6] -1 252[4] 2050[3] 2502[3] 2561[3] 2609[4] -1 189[4] 381[5] 1866[10] 6476[4] 7606[2] 8071[15] -1 226[6] 1544[8] 4353[1] 5096[16] 5932[18] -1 463[12] 2722[1] 3623[2] 4632[6] 9548[3] 9828[12] 9921[15] -1 1741[4] 8071[15] -1 -2  SUtility:239
2417[4] 7930[5] -1 3878[4] 5883[16] -1 -2  SUtility:29
405[2] 2905[12] 5076[4] 8052[6] -1 5292[8] -1 4681[2] 6796[1] -1 2937[4] 3735[9] 5178[5] -1 1866[15] 4758[6] 6421[12] 7957[12] -1 408[2] 6126[2] -1 4626[3] 4920[9] 5127[3] 5418[3] 9777[5] -1 4648[15] 4900[4] 9876[1] -1 -2  SUtility:145
1304[3] 3099[4] 3356[35] 4643[8] 6798[5] -1 211[2] 271[50] 830[10] 1017[4] 2180[4] 5556[2] 8015[1] 8284[6] 9641[2] -1 775[2] 3803[2] 4802[4] 5601[6] 8785[5] -1 329[5] 4162[5] 6165[3] 9521[2] 9708[1] -1 683[8] 6734[5] 6827[5] 7048[3] 7623[1] -1 -2  SUtility:193
1329[20] 3016[9] 3172[8] 4756[5] -1 916[3] 2004[3] 3382[12] 4050[5] 4129[2] 4626[4] 4853[8] 5272[8] 6127[4] 6752[2] 8148[2] -1 1017[3] 1351[4] 1603[30] 2861[5] 3094[15] 7406[6] 9407[5] -1 1606[1] 2877[2] 3024[5] 4048[4] 8885[8] -1 -2  SUtility:183
17[12] 302[10] 6973[5] 7037[15] -1 2908[4] 3789[8] 7036[3] 9195[2] -1 5098[1] -1 538[4] 1591[10] 3334[2] -1 5938[1] 6370[4] -1 176[3] 1289[1] 1599[4] 9842[50] -1 -2  SUtility:139
116[5] 1811[3] 2460[1] 2473[12] 5383[6] 5476[3] 5613[12] 6961[8] -1 2491[1] 3697[5] 7963[3] 8694[6] 9215[8] -1 3311[2] 5825[4] 6330[4] 6524[5] 7494[6] 8039[3] 8850[3] 9201[5] -1 1959[4] 2712[4] 3457[5] 3846[2] 5082[8] 6093[2] -1 0[9] 14[5] 1861[4] 2039[8] 2429[24] 5762[5] 8671[12] -1 193[3] 211[4] 550[2] 1367[4] 3335[4] 3430[2] 3698[6] 5850[2] 8567[3] 9161[6] 9899[2] -1 647[4] 673[21] 920[1] 3848[12] 9972[2] -1 3900[5] 7300[2] 7620[4] 8410[6] -1 3277[8] 6455[2] 7524[2] 7762[10] 8494[10] -1 -2  SUtility:324
1060[1] 3201[2] 3812[10] 5044[2] 6783[3] 7698[4] 7796[1] 8462[2] 9302[3] -1 294[6] 3649[30] 4800[1] 5922[4] 6973[3] 7299[2] 8820[2] 9558[8] 9840[2] -1 855[10] 2280[2] 3386[1] 3399[4] 3564[8] 3864[5] 4690[4] 5363[1] 9488[4] -1 419[8] 488[30] 1720[15] 1918[15] 3582[8] 4194[1] 4320[4] 4871[2] 5944[1] 6392[2] 6780[16] 7517[5] 8081[4] -1 1806[2] 1860[28] 1931[3] 2703[10] 3326[2] 3838[1] 6057[3] 8887[6] -1 638[28] 1972[5] 4861[5] 6351[6] 6687[1] 7205[4] 7876[3] 8493[2] -1 1372[10] 3451[2] 4482[5] 4779[25] -1 309[4] 6476[4] 8990[4] -1 899[2] 5571[3] 7957[12] -1 32[16] 1631[1] 1804[10] 3621[25] 3767[6] 5209[3] 6838[1] 8043[10] 8052[10] 8723[5] -1 161[12] 3070[2] 3443[4] 6031[4] 7067[2] 8148[3] 8283[2] 8954[10] 9381[6] -1 364[8] 479[5] 1085[16] 2914[2] 3929[2] 5303[2] 6153[5] 6980[3] 7624[3] 8803[8] -1 1820[2] 3741[3] 7708[2] 9877[3] -1 -2  SUtility:612
775[5] 2880[8] 4277[1] 8026[8] -1 1349[5] 1486[5] 2190[2] 3042[4] 3592[1] 6158[10] 7005[10] -1 440[4] 2163[4] 3417[5] 5748[4] 6336[15] 7506[8] 7537[3] 9873[2] -1 4969[5] 5375[10] 8232[6] 9508[4] -1 1409[4] 2054[8] 2404[4] 5735[6] -1 1344[2] 2238[2] 2617[20] 7421[1] 7458[3] 7481[6] 7728[1] 9605[1] 9975[5] -1 2130[5] 2650[20] 4548[1] 6081[3] -1 6997[12] 8008[3] 8566[8] 8798[3] -1 -2  SUtility:247
6376[2] -1 2505[5] 3971[9] -1 1199[20] -1 1267[4] 6760[1] 9330[10] -1 7696[12] 9265[4] -1 4190[8] 4615[5] 7456[16] 9040[6] -1 -2  SUtility:102
5656[1] 8024[12] 9190[4] -1 167[8] 872[3] 2384[10] 6820[5] 7995[6] 8573[4] 9046[16] 9918[6] -1 2931[3] 3335[8] 3554[5] 4219[5] 5363[1] 6373[5] 8836[6] -1 3061[1] 3453[1] 4388[4] 5406[4] 9381[12] -1 2500[6] 4186[6] -1 3621[15] 3704[2] 3843[4] -1 37[2] 1312[2] 3197[1] 7870[8] 9481[20] -1 226[10] 2360[6] 6397[1] 9512[4] 9719[8] -1 -2  SUtility:225
3545[2] 3958[10] -1 4249[3] 5678[10] -1 34[3] 940[3] 3784[5] 6081[4] -1 4353[2] 5088[2] 9100[3] -1 3196[2] 4056[15] 6220[3] 7115[3] 7964[5] -1 -2  SUtility:75
2847[1] 3004[3] 3290[4] 3622[3] 8984[3] -1 7242[4] 9363[8] -1 1579[2] 5012[2] 5463[2] 7920[1] 9499[10] -1 1821[9] 3695[12] 7769[9] -1 50[2] 1638[1] 3629[5] 4908[3] 7343[3] 8635[2] -1 5831[9] -1 721[8] -1 -2  SUtility:106
2387[4] 7218[10] 7635[4] -1 5076[4] 6293[1] 8604[4] 9799[6] -1 761[2] 1891[2] 5890[12] 9173[1] -1 1898[5] -1 -2  SUtility:55
2721[10] 7036[9] -1 419[10] 514[15] 1580[8] 4113[4] 6244[15] 7006[8] 8697[6] 8884[12] -1 689[3] 1737[3] 4081[2] 5435[2] 6783[3] 7698[1] -1 666[12] 930[4] 3892[9] 6446[12] 7488[5] 7675[1] -1 4294[3] 8782[6] 9936[4] -1 2478[2] 2664[3] 3560[4] 4691[5] 6491[3] -1 1292[15] 3197[5] 6699[3] 7328[8] 7420[3] 8739[2] -1 1590[2] 2319[1] 2727[30] 5008[3] 7251[12] 8647[1] 8882[16] 9972[4] -1 1123[4] 4098[2] 7443[12] -1 -2  SUtility:307
1898[25] 3707[2] 4039[15] -1 3885[1] 4696[3] 7323[4] 7864[6] 9749[1] -1 1943[6] 3180[20] 9692[6] -1 5970[6] 6748[1] 7035[4] 7660[6] -1 4591[2] 8807[3] 9687[4] -1 1772[10] 1813[1] 2836[3] 5705[1] 6225[4] 6570[8] -1 1338[12] 5031[9] 8697[3] -1 408[4] 992[6] 7001[9] 8871[2] -1 -2  SUtility:187
1537[6] 2407[2] 4160[20] 7423[5] 8967[4] 9918[4] -1 2065[6] 2868[2] 6657[4] -1 2403[5] 4086[5] -1 6734[5] 7094[4] 9071[3] -1 3341[12] 3675[4] 8102[5] -1 514[9] 7426[20] 9471[2] -1 287[5] 2701[2] 3292[10] 5913[8] 6421[9] 8129[2] -1 -2  SUtility:163
3240[8] 9042[10] -1 4483[3] 9170[15] -1 2642[5] 3480[6] 7093[25] 7879[3] -1 964[3] 1187[4] 2963[4] 4160[12] 5350[2] 5435[5] 7503[20] -1 3362[1] 8164[10] -1 878[1] 4697[5] 5546[2] 6899[1] -1 309[2] 345[4] 631[5] 2748[2] 5653[6] 5933[4] 6507[12] 8094[5] 8118[4] 9963[20] -1 913[3] 1989[2] 4677[5] 5579[3] -1 3894[2] 3901[2] 5088[10] -1 4067[16] 4905[4] 7192[2] 8974[2] -1 -2  SUtility:260
4323[8] 5281[3] 8171[5] -1 32[12] 5209[2] -1 7134[24] 7577[4] -1 1065[8] 5869[2] 8142[2] 9928[5] -1 -2  SUtility:75
5152[5] 8515[2] 9325[12] -1 -2  SUtility:19
5572[21] 7432[40] 7445[2] -1 2707[4] 4164[2] 5998[8] 6385[8] 7435[10] 9675[2] -1 2004[3] 3094[6] 7979[2] 8052[4] 9874[1] -1 2660[9] -1 -2  SUtility:122
2387[4] 2729[2] 3935[5] 9398[5] -1 3767[6] 5226[2] 5435[2] 7846[3] -1 920[3] 991[5] 1226[4] 3366[5] 4289[2] 5883[8] 6123[6] 6558[15] 7863[2] 8135[10] 9247[6] 9939[2] -1 1041[6] 4846[8] 5513[5] 7121[8] -1 7726[2] 9218[8] -1 6604[16] 8397[4] -1 1599[4] 2479[2] 3089[6] 3311[2] 3735[3] 4701[2] -1 735[10] 2478[5] 2589[3] 8663[6] 9901[3] -1 -2  SUtility:200
6068[16] -1 1544[4] 6869[3] -1 672[3] 2836[4] 5180[2] -1 1490[9] 3216[8] 5192[4] 6640[8] -1 307[3] 1754[3] 6478[8] -1 -2  SUtility:75
626[2] 1079[18] 1759[5] 3867[3] 4202[8] 7406[4] -1 512[4] 1866[25] 5836[15] 6867[2] -1 3257[12] 3428[4] 3984[8] 4760[2] 9273[3] 9386[2] 9521[3] -1 988[2] 2082[4] 7460[12] -1 1766[5] 3234[2] 4953[4] 6153[2] 9594[8] -1 2505[2] 3007[10] 3544[6] 3900[4] 8643[5] -1 2395[6] -1 -2  SUtility:192
322[5] 1187[6] 1617[4] 5851[4] 7944[2] 9918[6] -1 2329[5] 3224[5] 3497[10] 5218[14] 5483[4] 6036[6] 6042[4] 6547[5] -1 2878[4] 3898[16] 3988[5] 4032[9] 6564[10] 6825[4] 8773[10] 9100[3] -1 1149[2] 1327[4] 5808[2] 5905[1] 5920[1] 6040[3] 6055[2] 8463[3] 8534[15] 8761[4] 9515[2] -1 2154[3] 2874[9] 5432[2] 6503[6] 7621[6] 8285[2] 8658[10] 9915[1] -1 1905[3] 2491[2] 2763[6] 3448[9] 3889[3] 9215[6] -1 277[5] 1825[1] 3522[4] 3629[4] 4130[3] 4294[4] 4738[4] 6916[1] 9055[6] -1 2727[50] 3342[20] 3491[8] 3609[8] 3733[3] 5091[12] 5148[5] 5910[10] -1 -2  SUtility:396
3037[4] -1 1294[3] 1563[4] 2900[5] 9547[2] -1 1560[3] 5404[24] 5883[20] 6613[16] 9726[4] -1 124[4] 2182[10] 9654[10] -1 1329[10] 1887[1] 2073[6] 2632[5] 2886[3] 3674[3] 4551[4] 6287[1] 7395[9] 7933[5] 8328[1] -1 1938[10] 2475[3] 5288[18] 6911[1] -1 357[1] 539[4] 1005[6] 1423[10] 1964[4] 2582[2] 3099[3] 3338[1] 4421[4] 4956[3] 7814[5] -1 397[10] 1854[4] 3499[1] 7159[4] -1 3491[8] 4375[5] 7832[5] 7946[2] 8083[21] 9091[18] 9900[16] -1 -2  SUtility:326
2428[8] 6246[3] -1 751[1] 7158[3] -1 7289[12] 9884[6] -1 797[3] 1725[15] 4220[5] -1 -2  SUtility:56
532[4] 4574[3] -1 979[5] 2864[5] 5865[3] 6684[8] 6731[5] -1 531[6] 7543[10] 8729[6] 8902[12] 9573[10] 9842[10] -1 1271[10] 1507[2] 2264[10] 3838[1] 4987[10] 5317[6] 6002[1] 6138[3] -1 -2  SUtility:130
3430[1] 4929[4] 5446[5] 5817[1] 6612[10] -1 3545[4] 4123[8] 7093[25] 8440[10] -1 726[8] 1096[5] 2684[2] 5029[28] 5907[5] 6034[2] 9224[1] 9990[2] -1 1824[8] 4583[5] 9053[4] 9391[6] -1 554[2] 1422[3] 2676[10] 2938[4] 4444[12] -1 1609[6] 6094[5] 6484[2] 7804[4] 8789[3] -1 54[3] 2396[5] 9044[4] -1 1038[6] 5632[10] 7481[6] 8695[8] -1 -2  SUtility:237
272[4] 784[3] 1695[15] 3878[2] -1 -2  SUtility:24
1972[4] 2449[8] 4316[6] 8531[10] -1 3354[5] 4246[6] 6075[5] 6884[5] -1 1085[4] 1664[4] 1697[3] 5535[3] 7045[8] 7790[10] -1 -2  SUtility:81
2642[2] 3480[9] 3614[2] 3845[1] 5321[5] 5332[2] 7093[25] 7879[1] 8900[2] -1 4428[1] 8656[2] -1 749[4] 946[2] 1927[4] 6429[5] 7755[2] 8792[8] 9023[8] -1 2040[8] 2398[6] 3270[4] 4193[3] 8652[2] -1 -2  SUtility:108
1490[3] 3812[6] 4892[8] -1 930[4] 9245[4] -1 530[15] 964[5] 1136[5] 3249[4] -1 4749[6] 7035[4] 9506[1] 9939[10] -1 804[4] 4794[2] 6032[2] 6647[15] 8137[4] 9825[2] -1 4938[4] 5773[10] -1 1824[10] 3267[2] -1 272[2] 3372[16] 4844[15] 5288[12] 5608[1] 7294[4] -1 -2  SUtility:180
2025[3] 2712[2] 4114[40] 4879[5] 5128[4] -1 716[3] 2039[6] 4168[3] 4719[3] 4980[27] 5363[3] 6518[2] 6989[12] 8075[6] -1 326[4] 2017[1] 5360[3] -1 950[9] 2196[2] 6421[6] 7594[6] 7851[10] 9698[4] -1 402[10] 1150[8] 2581[4] 3274[5] 7464[3] 9537[5] -1 -2  SUtility:199
391[4] 6242[4] 6292[2] 6867[4] 9660[5] -1 2270[4] 3309[2] 7138[4] 8022[1] 9604[4] -1 1194[2] 7034[3] 7708[1] -1 2500[9] 2779[3] 8624[3] -1 473[5] 1356[4] 1484[8] 4462[8] 5441[1] 7544[3] -1 -2  SUtility:84
236[1] 1148[6] 5110[4] 7668[32] -1 25[6] 5758[4] 5839[12] 6159[2] -1 1612[4] 4444[6] 4601[15] 5944[1] 8557[4] -1 4245[9] 6138[2] 8231[1] 9739[2] -1 3545[4] 4123[4] 7093[5] 8440[5] -1 240[5] 411[1] 1060[5] 1569[2] 3994[12] 4098[6] 5531[5] 5678[4] 6322[10] 8185[8] 8554[4] 9515[4] 9794[3] -1 -2  SUtility:198
2830[5] 3908[16] 5869[5] 6127[1] 7612[6] 8613[5] -1 811[6] 1544[4] 1816[5] 2482[20] 3286[2] 4897[1] 7503[16] 8302[2] 8303[9] 8590[10] -1 1817[1] 2967[3] 4236[10] 6601[6] 8901[8] 9311[15] -1 4307[6] 5008[15] 7251[16] 8647[1] 8882[8] 9972[2] -1 628[4] 2703[8] 2928[6] 3428[2] 4251[2] 7653[8] 8979[6] 9642[3] -1 294[8] 2769[12] 2871[2] 6828[2] 7714[28] 8740[5] 9195[5] -1 -2  SUtility:305
3665[2] 5598[4] 6646[2] -1 3913[6] 5643[3] 6646[1] 7405[10] 7459[15] 8064[5] -1 227[5] 829[3] 2549[8] 3510[1] 8691[5] -1 999[6] 1127[1] 1490[6] 1880[3] 3093[6] 3880[4] 4997[1] 5645[9] 6618[2] 7062[15] 8038[1] 8449[3] -1 922[5] 1234[9] 1424[2] 1640[2] 3613[3] 4594[3] 4880[1] 6791[1] 6878[2] 8723[2] -1 4445[4] 4917[6] 6362[1] 9297[8] 9313[9] -1 1193[1] 1318[3] 1526[1] 2478[5] 2928[15] 3089[4] 5111[9] 5343[1] 6082[5] 7277[4] 7674[4] 7997[2] -1 4650[4] 5216[9] 8573[20] -1 -2  SUtility:272
462[15] 4613[10] 5116[3] -1 1786[2] 7642[21] -1 3295[2] 9249[3] -1 3830[3] -1 6601[8] -1 1905[3] 9366[2] 9708[3] -1 1335[10] 4674[4] -1 -2  SUtility:89
1868[12] 4197[24] 4640[2] 9377[2] -1 3548[4] 3758[1] -1 519[10] 1327[5] 7769[6] -1 -2  SUtility:66
4916[4] 8885[8] -1 872[2] 925[6] 5551[10] 7094[2] -1 271[20] 8905[10] 9285[4] -1 7100[3] 7515[5] -1 538[3] 2658[1] 6027[10] 6687[1] -1 5404[6] 8036[15] -1 261[15] 1980[2] 4545[3] 6910[1] 7102[2] -1 295[20] 395[2] 6763[2] -1 2485[4] 2693[2] -1 4063[3] 6996[6] 7836[2] -1 5685[15] 6094[2] -1 -2  SUtility:191
737[4] 2058[20] 3359[4] 4618[28] 7214[5] 7833[6] 9987[18] -1 1356[2] 3299[3] 5685[10] 7544[4] 9766[12] -1 4104[2] 4686[2] 4989[4] 8504[1] 8944[4] -1 5807[5] -1 1467[4] 2360[8] 3179[2] 8774[5] 9069[3] 9477[2] -1 1496[2] 9934[4] -1 2521[5] 2703[8] 3399[2] 5693[1] 7171[2] 8505[15] 9901[12] -1 1170[5] 7115[1] 7944[8] -1 4696[5] 6564[6] 7175[4] 8773[2] 8796[3] 9165[6] -1 1337[10] 1973[12] 3006[1] 4749[12] 4939[5] 5371[3] 6513[1] -1 -2  SUtility:293
1246[4] 3192[10] 4778[3] -1 467[4] 538[3] 876[1] 7235[4] 8039[6] 8691[1] 9943[3] -1 3398[4] 5859[8] 6526[5] 7497[6] -1 2956[2] 4812[8] 6186[10] 8202[4] -1 334[10] 1123[12] 2995[2] 8555[6] 9247[8] 9995[5] -1 -2  SUtility:129
1387[5] 4202[8] 5552[4] 8535[4] -1 2407[2] -1 3375[36] 7764[5] -1 4832[5] -1 25[10] 1973[30] 5542[24] 8630[6] -1 -2  SUtility:139
2580[3] -1 6997[8] 8116[3] 9954[3] 9997[6] -1 1957[4] 2629[3] 3058[4] 5003[5] 5633[4] 6690[2] -1 3242[4] 3838[4] 7606[5] 8625[5] -1 4969[3] 6241[4] 8232[6] 9508[2] -1 825[5] 2404[5] 7674[1] -1 5926[6] 7654[5] 8043[2] 8109[6] -1 1015[4] 1773[8] 4801[3] 7151[3] 7181[1] 8153[12] 9690[18] -1 3351[2] 4988[4] 6304[4] -1 1490[9] 1632[2] 2220[1] 2654[10] 2819[5] 4386[2] 5631[2] 7667[12] 9985[15] -1 -2  SUtility:225
343[5] 6801[6] 9659[6] 9884[4] -1 116[4] 277[4] 1422[3] 1927[2] 3696[8] 4252[3] 5894[4] 6138[4] 8461[1] 9570[4] 9802[2] -1 3335[8] 3543[2] 3767[3] 7758[18] 8052[2] 8217[5] 8341[6] -1 1941[36] 1974[4] 5123[6] 7771[15] 9198[2] 9925[10] -1 1085[12] 2307[4] 4130[3] 6018[4] 7223[5] 8058[15] 8827[2] -1 3942[10] 7133[4] 8730[3] -1 1250[1] 2861[4] 2926[9] 4730[5] 8037[2] 8041[3] 8212[3] 9006[15] 9358[4] 9551[10] -1 1017[2] 1367[3] 2869[4] 3441[6] 3789[6] 4871[1] 4966[2] 6670[5] 7641[6] 9199[2] -1 580[28] 2261[2] -1 1206[5] 3714[8] 5116[2] 5622[8] -1 91[3] 893[2] 1794[20] 3558[6] 5712[3] 6294[2] 6893[2] 6966[1] 8552[4] -1 -2  SUtility:428
1333[1] 2324[2] 3554[3] 7226[2] 9143[9] -1 6604[12] 9469[1] -1 6513[4] 8547[15] -1 2900[4] 5656[2] -1 3340[4] 7210[8] -1 -2  SUtility:67
1957[2] 2996[1] 4687[2] -1 3217[24] 3491[16] 3879[4] 6817[5] -1 3235[5] 5112[2] 9301[3] -1 1112[20] 2520[2] -1 -2  SUtility:86
492[2] 3729[3] 4879[5] 8333[1] -1 541[2] 3000[3] 3122[1] 4564[8] 8126[1] -1 165[6] 1208[2] 3920[9] 6399[2] -1 1742[2] 3799[4] 8107[4] 9193[4] 9627[12] -1 1015[3] 3261[2] 9949[4] -1 583[8] 1536[1] 3162[10] 4639[4] 8854[2] -1 -2  SUtility:105
521[6] 2084[5] 3299[4] 5222[2] 6582[2] 8655[24] 9295[2] 9763[5] -1 3409[5] 3867[4] 3974[5] 3991[16] 5261[5] 6796[4] 7260[10] 8507[4] -1 2394[2] 4104[5] 4808[6] 5443[2] 6144[8] 6944[4] 9257[6] 9306[15] 9731[10] -1 425[2] 631[5] 5387[30] 6753[4] 6952[3] 7010[6] -1 1111[5] 3713[5] 5528[8] 5680[2] 6376[10] 6617[6] 8463[6] 9775[1] 9889[1] -1 440[5] 1490[6] 3287[3] 3491[12] 6869[5] 7236[2] 8605[8] -1 -2  SUtility:296
261[25] 1338[6] 4462[6] 4746[3] 5783[3] 8082[12] 8217[1] -1 2645[2] 5218[7] 6508[1] 7138[10] 7769[15] 9034[2] 9925[4] -1 226[4] 1258[1] 3099[4] 9119[8] -1 616[10] 1634[8] 3493[3] 4469[4] 5529[2] 6193[3] 7844[2] 8221[16] -1 -2  SUtility:162
3461[4] 7372[3] 8039[15] 9654[5] -1 2498[20] 5800[12] 5835[3] 6518[3] 7960[4] -1 8102[5] 8280[3] -1 3286[1] 3961[1] 7112[4] 9089[3] 9185[4] 9446[8] -1 -2  SUtility:98
1407[10] 2172[2] -1 -2  SUtility:12
5549[4] 5563[6] 9058[2] 9667[1] -1 8574[4] 9777[5] -1 -2  SUtility:22
702[8] 3846[1] 9334[16] -1 4904[4] 5823[4] 7646[3] 9781[2] -1 1656[1] 2722[4] 4382[9] 4804[6] 7742[4] 7915[4] 8071[3] 9571[1] -1 1682[10] 3024[5] 7775[4] -1 1380[5] 1554[2] 2966[2] 4078[4] 6556[32] 7580[4] 7871[5] -1 1146[4] 3602[2] 6214[15] 6446[4] 8708[2] 9687[3] -1 5471[1] 6490[15] 6791[1] -1 -2  SUtility:190
1591[10] 6675[1] 8749[6] -1 287[3] 3077[1] 4601[3] -1 17[15] 7138[2] 7963[2] -1 2520[1] 2822[2] 3920[3] 6419[4] -1 195[8] 1487[2] 2428[16] 4435[1] -1 390[1] 3118[3] 5000[30] 6105[20] 6268[5] -1 510[4] 833[8] 6714[3] 7507[4] -1 1098[3] 4728[2] 5059[12] 5066[4] 9830[2] -1 5151[3] 6310[3] 6518[3] 7211[16] -1 2097[9] 6906[3] 7325[24] 9519[1] -1 -2  SUtility:243
121[16] 2546[15] -1 2979[2] 5995[1] 9436[3] 9882[4] -1 542[12] 5404[6] 6179[5] 8036[6] -1 1539[4] 9651[1] -1 2512[10] 8555[3] -1 8008[12] -1 227[1] 8126[5] -1 3259[9] 8015[1] -1 4792[5] 5126[5] 6973[1] 7299[4] 8820[2] 9558[4] -1 -2  SUtility:137
2130[3] 5501[4] 5573[3] 7406[6] 7637[3] 7771[20] 9407[1] -1 125[1] 2830[5] 7612[10] 8788[18] -1 4679[4] 5886[12] 6447[8] 8155[4] -1 908[5] 1696[2] 1724[8] 1866[25] 5979[2] 6701[8] 9616[8] -1 1899[1] 2017[3] 3537[4] 3991[16] 5242[2] 9107[2] -1 797[3] 1212[3] 1778[10] 2253[6] 3201[2] -1 1285[6] 2404[4] 3567[2] 5598[10] 7086[3] 8303[12] -1 1909[16] 3289[3] 4405[1] 4610[12] 6130[2] 6849[8] 8841[2] -1 323[4] 937[5] 2072[1] 2693[4] 4801[5] 6588[1] 8016[4] 9956[15] -1 633[8] 896[2] 2337[2] 2433[4] 2505[3] 2549[10] 4991[4] 5462[4] 5996[9] 7540[10] 7742[4] 7751[4] 8658[6] -1 -2  SUtility:402
4987[6] 5007[5] 5261[5] 7139[3] 8692[5] 9847[5] -1 -2  SUtility:29
163[3] 4409[12] 6538[2] 8148[5] 9911[8] -1 2248[1] 5353[8] 5750[1] 9008[1] -1 116[1] 9060[6] -1 -2  SUtility:48
49[16] 3247[12] 7223[3] 7944[4] 9264[4] -1 1096[1] 3571[4] 5735[2] 6355[5] -1 66[8] 2145[1] 3792[16] 4949[10] 5500[1] 5993[15] 9448[5] -1 512[1] 2835[2] 3927[8] 5271[15] 9304[10] -1 1043[6] 1676[4] 2172[1] 2991[4] 5607[4] 7145[6] -1 -2  SUtility:168
1601[4] 2271[6] 4745[1] 8595[8] -1 4696[1] 7668[24] -1 531[10] -1 5857[4] 9921[3] 9942[4] -1 -2  SUtility:65
1801[5] -1 9985[12] -1 2379[4] 3260[4] 4622[8] 6432[2] 9777[1] -1 1233[8] 1467[8] 2707[1] 5336[5] 5850[1] 6173[6] 8289[3] -1 -2  SUtility:68
737[4] 3359[3] 7214[1] -1 101[1] 647[1] 3692[5] 4675[1] 6661[3] 6722[3] 7635[5] 8565[3] 9990[1] -1 5463[1] -1 177[12] 1356[1] 1864[1] 2007[12] 5913[8] 8941[12] 9863[6] -1 4926[3] 8335[4] 8785[3] 8823[8] -1 3162[8] 3366[3] 8081[10] -1 1013[2] 2870[3] 4419[36] 7689[8] 8763[3] 8845[4] 9285[16] 9632[4] -1 -2  SUtility:199
2036[3] -1 814[2] 2236[10] 2276[7] 4459[4] 7003[4] -1 455[3] 6309[5] 6874[8] 8461[4] -1 1707[5] 4245[15] 5401[1] -1 7023[12] 9822[3] -1 3125[2] -1 1996[8] 6120[8] 9195[4] -1 2684[4] 9715[1] -1 2072[1] 3012[15] 4219[5] 5517[15] 8032[1] -1 -2  SUtility:150
2196[4] 3864[1] -1 2059[3] 6080[18] -1 2836[4] -1 840[6] 1433[4] 1528[4] 3477[8] 6045[3] -1 1220[6] 6872[1] -1 -2  SUtility:62
7560[4] -1 790[4] 2340[2] 6297[8] 8827[4] -1 3024[4] 5845[12] 8969[3] -1 6134[35] 8807[4] 9281[4] -1 2323[3] 6376[4] -1 2428[16] 6246[3] -1 -2  SUtility:110
5386[6] -1 2763[8] 3035[2] 6959[3] -1 -2  SUtility:19
3443[2] -1 5261[4] 8278[15] -1 -2  SUtility:21
551[3] 4355[5] 6032[6] -1 4656[8] 6791[5] 7113[1] 7406[6] -1 1043[3] 2172[4] 5607[10] -1 509[2] 4090[2] 6336[3] 7292[12] 9901[3] -1 -2  SUtility:73
299[4] 1981[2] 3064[2] 4963[5] 5249[16] 6665[14] 9627[8] -1 3013[1] 4955[9] -1 6503[12] 7714[21] -1 4956[4] -1 1633[28] -1 -2  SUtility:126
3180[20] 4252[3] 9863[3] -1 646[6] 2058[10] 3258[6] 5760[2] -1 264[4] 3134[4] 4660[3] 6080[18] 6707[2] -1 -2  SUtility:81
2154[2] 4589[30] 9387[3] 9723[20] -1 302[8] 436[1] 4117[20] 7192[5] 7835[3] 8509[12] -1 1276[5] 3354[4] 3673[2] 4246[2] -1 568[12] 3044[4] 9333[3] 9477[4] -1 920[5] 3358[5] 5820[8] 6027[6] 7275[4] 9847[5] -1 6012[15] 7011[30] 7179[35] -1 -2  SUtility:253
3950[2] 4664[8] 9593[4] -1 7541[10] 7651[12] 8145[12] 9946[3] -1 6789[16] 8466[4] -1 3151[9] 4817[2] -1 125[2] 2576[2] 9060[10] 9298[6] 9776[4] -1 1720[9] 5226[4] 7514[4] 8375[4] -1 -2  SUtility:127
1335[15] 1857[1] 3060[12] 4564[10] 7265[3] 9118[4] -1 6973[4] -1 105[40] 3316[1] 3629[4] 4937[8] 6512[4] 7171[8] 8816[9] 9743[4] -1 158[3] 4485[4] 6436[20] -1 646[15] 1375[4] 6356[10] 6360[3] 7096[2] 8107[4] 8512[2] 9339[4] -1 531[8] 7484[12] 7834[10] -1 405[10] 460[24] 1262[4] 4664[2] 6045[3] 7181[4] 7392[20] -1 -2  SUtility:295
3718[5] 4811[4] -1 4938[8] 5272[8] 9196[8] -1 -2  SUtility:33
643[15] 1397[4] 1511[2] 3211[12] 3421[5] 7308[4] 7922[1] -1 4880[5] -1 227[2] 1568[2] 3117[8] 9267[2] 9311[12] -1 2164[4] 4142[5] 5808[1] 8751[9] -1 513[6] 2937[4] 3735[9] 5178[2] 7986[8] -1 7592[5] -1 4245[15] 4793[6] 4953[3] 5563[9] 8471[6] -1 2280[4] 5363[1] -1 2522[3] 3992[9] 4504[1] 4986[4] 7635[3] 8335[10] 9278[3] -1 962[4] 1149[4] 2926[15] 3613[2] 4455[2] 4730[5] 7035[6] 8212[1] 9006[15] 9551[6] -1 -2  SUtility:264
4429[4] 5524[8] 8440[10] -1 -2  SUtility:22
1209[10] 4197[30] 8240[2] 9461[5] -1 1599[1] 5835[3] -1 1133[2] 6059[5] 8856[3] -1 3804[4] -1 -2  SUtility:65
1786[10] 7642[21] -1 1490[3] 7515[20] 7752[2] 8177[9] 8739[1] -1 253[2] 1625[5] 3491[4] 8684[4] 9837[8] -1 9873[2] -1 4787[1] 5529[10] 5973[1] -1 3906[6] -1 -2  SUtility:109
189[2] 1173[1] 1911[10] 2506[3] 3912[6] -1 1367[1] 1860[28] 6840[1] 8037[10] 9985[6] -1 127[2] 656[2] 4513[4] -1 3313[8] 9641[5] -1 3562[12] 5537[1] 5585[1] 7187[8] -1 7290[10] 7621[2] -1 1986[2] 7901[5] 8858[8] 9662[12] 9728[2] 9769[10] -1 3848[12] 4331[2] 5836[5] 6461[5] 6572[2] -1 -2  SUtility:188
5641[5] 5967[1] 6703[5] 7346[3] -1 405[2] 2905[6] -1 3961[4] 7112[5] -1 397[6] 4686[4] -1 3277[4] 9196[12] 9949[6] -1 -2  SUtility:63
2622[1] 8812[15] -1 76[10] 2927[2] 3506[4] 4849[21] 5561[8] 5627[3] 5774[15] 6508[3] 6973[3] 7138[10] 8346[5] 9873[4] -1 259[16] 1876[5] 5958[8] 6446[4] 7864[9] -1 2258[10] 2942[5] 5029[35] 5621[3] 7423[25] 8504[2] 9214[8] -1 3113[6] 6209[20] 8254[15] -1 391[4] 2503[1] 4693[4] 4929[6] -1 -2  SUtility:290
580[14] 5283[8] -1 1536[5] 8854[4] -1 101[1] 647[4] 6722[2] 6783[5] 7698[3] -1 290[1] 385[4] 2147[3] 3574[5] -1 -2  SUtility:59
5243[4] 6105[30] 6626[5] 8015[2] 9132[2] -1 1187[2] 2287[4] 2978[3] 5838[2] 6107[10] -1 1187[10] 5671[8] 5876[6] 7574[4] -1 2282[6] 2735[2] 4261[1] 6513[3] -1 326[2] 1655[3] 8116[5] 9997[10] -1 884[3] 6545[3] 7710[2] 8852[8] 9690[18] -1 1810[3] 1944[2] 2979[10] 7443[15] 9066[2] -1 -2  SUtility:190
29[2] 2154[4] 5996[15] 6259[9] 7346[1] 7544[3] 9185[12] 9346[2] -1 512[4] 4875[2] 5271[25] 9304[4] -1 1591[4] 3295[3] 6675[5] 8749[12] -1 2520[4] 3616[3] 3878[5] 4608[8] 6419[10] 6861[3] 7263[2] 8253[4] -1 4920[6] 7110[1] -1 2105[1] 3278[10] 5945[2] 8257[12] -1 390[3] 3118[6] 5220[4] 6268[4] 9584[9] -1 5110[10] 7668[8] -1 255[3] 4687[6] 5261[2] 5436[2] 5852[8] 6483[6] 8822[15] 9218[4] 9481[12] -1 1098[1] 5059[15] -1 499[6] 2097[3] 2681[2] 5380[12] 7325[24] 8851[1] 9811[3] -1 163[3] 1130[12] 1187[10] 3080[1] 4397[3] 5638[4] 6768[1] 8658[8] 9611[2] -1 8754[4] 9049[3] -1 -2  SUtility:398
34[3] 3789[6] 4382[12] 6545[15] 6858[10] -1 5050[15] 6068[32] 9901[12] -1 1387[5] 7388[2] -1 440[3] 2050[9] 2735[3] 7300[2] 7931[1] 9790[3] -1 891[5] 1323[5] 2871[1] 3480[3] 3952[20] 5252[4] 6455[5] 6558[12] 9669[8] -1 6475[4] -1 478[9] 829[3] 4242[6] 4892[4] 4905[1] 9261[2] -1 2338[5] 2496[1] 6032[4] 8512[4] -1 3531[1] 5092[1] 7160[28] 8126[5] 9721[2] -1 271[30] 1576[8] 5995[3] 7958[2] 8525[4] 8905[6] 9285[12] -1 224[5] 3120[4] 4055[4] 4853[20] 7665[8] -1 -2  SUtility:382
2642[5] 3480[15] 7093[20] 7879[4] -1 2040[2] 2398[9] 3270[3] 4193[2] 8652[3] -1 -2  SUtility:63
101[3] 647[5] 6722[2] -1 1035[5] 1500[10] 6211[3] 8494[10] 8633[21] 9975[1] -1 6687[5] 8082[8] 8217[5] 8922[12] -1 1099[12] 1734[4] 2074[8] 6618[1] 7180[3] 7490[10] -1 485[5] 492[2] 1490[9] 3435[2] 3568[4] 9185[16] -1 1277[1] 2959[4] 6484[3] 6859[4] 7874[20] -1 -2  SUtility:198
1397[5] 3345[15] 8856[3] -1 4365[8] 9048[3] -1 3080[1] 9062[4] -1 2198[5] 3154[1] -1 1801[5] 4036[2] 4054[2] 5752[8] -1 716[1] 1204[5] 3011[9] 3062[4] 6559[6] 6856[4] -1 2101[4] -1 -2  SUtility:95
61[1] 6759[3] 9060[4] 9956[12] -1 188[10] 1186[2] 2249[2] 3618[8] 4968[3] 5938[5] 6022[1] 7388[4] -1 201[10] 2808[1] 2918[9] 3037[3] 5338[1] 6128[8] 8356[2] 8923[5] -1 144[2] 827[3] 2557[24] 3964[3] 8430[2] 9578[6] -1 183[15] 2614[10] 3010[24] 3697[2] 3942[6] 4607[4] 4900[8] 8052[8] -1 6933[3] -1 320[5] 447[2] 1607[1] 1725[15] 4963[2] 6743[3] 8008[15] 8485[2] -1 227[3] 1554[1] 2594[4] 3291[6] 3692[3] 4675[2] 6260[21] 6661[3] 7635[3] 7760[4] 9091[36] -1 1387[1] 1490[15] 2850[15] 3985[15] 5126[1] 6488[4] 7054[12] -1 -2  SUtility:408
1018[1] 6397[5] 6649[1] 6847[2] 6972[15] 7774[5] 9794[5] -1 350[15] 473[2] 994[2] 1277[5] 3557[2] 5365[16] 5791[2] -1 6629[2] -1 906[10] 4875[6] 5029[7] 6859[2] 9849[12] -1 539[1] 1194[8] 1222[4] 1658[4] 2146[15] 3032[1] 4325[1] 5808[1] 6636[20] 7034[6] 7443[12] 7708[1] -1 820[5] 2769[24] 4704[2] 4758[6] 5013[3] 6518[2] -1 473[4] 1356[1] 1484[10] 2759[3] 3483[6] 4183[2] 5794[2] 5877[3] 6833[1] 7199[8] 7544[3] 8906[1] 9927[10] -1 32[8] 1369[5] 3349[10] 5209[5] 9226[8] -1 2425[2] 4376[2] 7324[21] -1 -2  SUtility:348
2349[2] 5318[2] -1 39[4] 8217[4] 8565[3] -1 5535[1] 6397[3] -1 3600[1] 6641[30] 7210[4] -1 2479[3] 5460[8] 6346[20] 6841[1] 8938[3] -1 212[5] 7232[6] 8685[2] 9436[1] -1 -2  SUtility:103
1372[6] 5863[6] 6820[4] 8199[4] 8467[12] -1 1351[8] 4755[9] -1 3398[5] 3695[9] -1 3784[1] 7533[4] 9267[1] -1 -2  SUtility:69
7430[4] 9828[12] -1 3032[2] 5889[3] 8581[10] 8751[15] -1 195[6] 1487[3] 2428[8] 2942[1] 4435[5] 7423[15] 8504[2] -1 2876[5] 3700[4] 5269[3] 7376[4] 8217[3] -1 2475[2] 4897[3] 8904[2] 9007[8] -1 5572[14] 6891[10] -1 3835[3] 9755[2] -1 -2  SUtility:149
9889[4] -1 1483[4] 6203[10] 7092[5] 9056[2] -1 1338[15] 3383[3] 4925[12] -1 4204[3] 5922[12] 7616[3] -1 -2  SUtility:73
2428[16] 2980[20] 7218[6] 7808[4] 9385[4] -1 3892[6] 9799[15] 9827[8] -1 168[10] 3691[3] 8652[3] 9095[2] -1 4319[9] -1 809[2] 1253[15] 1733[4] 1792[3] 2451[5] 4331[3] 5126[2] -1 1776[4] 4214[2] 5527[1] -1 -2  SUtility:147
389[2] 1546[5] 2395[9] -1 1220[6] 4230[9] 4382[6] 6573[2] 6723[5] 7805[5] 9119[6] -1 3486[3] 4641[25] 7711[12] -1 2276[14] 6749[3] 7653[10] -1 -2  SUtility:122
170[2] 2254[1] 2479[5] 7411[15] -1 3253[4] 6153[5] -1 -2  SUtility:32
3921[8] 5767[5] 9621[2] 9882[3] -1 1591[2] 6675[5] 7211[8] 7881[16] 8749[3] 9624[1] -1 5675[1] 7432[32] -1 390[4] 1958[4] 3118[12] 5801[16] 6268[4] -1 112[4] 881[6] 1098[2] 2206[2] 3794[4] 4956[1] 5059[6] 5967[3] -1 281[5] 2040[6] 2097[6] 2961[3] 7188[3] 7325[6] 7598[2] 8851[4] 9486[6] -1 5158[3] 5729[3] 7810[3] -1 -2  SUtility:204
770[1] 893[3] 1369[5] 4412[2] 4762[2] 4848[3] 8629[3] 9226[2] -1 167[10] 872[4] 4407[4] 7109[10] 8573[16] 9046[20] 9942[1] -1 1693[8] 7541[2] -1 3335[6] 3554[5] 4219[2] 5363[2] -1 3061[3] 3453[2] 4388[4] 4740[1] 5406[4] 6594[12] 6952[2] 9381[15] -1 1811[5] 5077[8] 8666[5] -1 2085[2] 4186[2] -1 -2  SUtility:176
4287[6] -1 4804[8] -1 -2  SUtility:14
148[6] 3486[5] 4641[20] 7711[12] -1 1943[24] 3180[30] 9692[4] -1 966[3] 2389[3] 3667[8] 7169[6] -1 1052[14] 3574[2] 5235[1] 5318[2] 7528[8] 9108[4] -1 1776[6] 5066[8] 6279[4] 6894[4] 8969[2] -1 285[4] 1772[6] 1813[3] 1867[2] 4462[8] 5705[5] 6225[4] 8322[8] -1 4571[3] 5654[5] 7930[3] -1 672[1] 1803[5] 8108[10] 8691[3] 9057[35] -1 -2  SUtility:281
5929[2] 7409[2] -1 1590[4] 7530[2] -1 49[8] 2962[8] 6587[2] -1 3517[4] 7335[2] 8816[45] -1 -2  SUtility:79
2681[5] 8788[30] -1 883[5] 1338[12] 5783[1] -1 7107[6] 7179[28] 9678[6] -1 6012[3] 7011[30] -1 2159[3] 3356[7] 4090[4] 4171[10] 5001[5] -1 1693[8] 7541[4] -1 -2  SUtility:167
1892[1] 2375[9] 6081[5] -1 6421[3] -1 2542[12] 3809[9] -1 -2  SUtility:39
1452[4] 3880[1] 4165[12] 6094[4] -1 1313[9] -1 1960[15] 1990[4] 3093[2] 7754[6] -1 7034[12] 8731[1] -1 1309[12] 2465[40] 3303[2] 5794[2] 9205[2] -1 521[6] -1 2236[10] 5599[2] 6935[6] -1 3879[3] 7447[2] -1 305[3] 1041[6] 4846[6] -1 -2  SUtility:172
624[2] 1666[6] 2998[6] 7115[5] 7430[10] 9828[3] -1 646[12] 1323[5] 1738[20] 3697[4] 4569[2] 9296[6] -1 275[12] 397[8] 921[6] 2276[7] 2559[4] 3780[2] 4687[10] 5758[8] 9598[15] 9818[3] 9867[1] -1 195[6] 1487[5] 2428[16] 3359[1] 4435[1] 9477[10] -1 1424[2] 2082[2] 4528[3] 9982[4] -1 827[5] 2475[1] 2482[20] 4897[4] 5187[3] 6472[8] -1 3008[5] 3223[2] 4956[2] -1 4913[10] 5572[14] 6321[6] 6891[15] 7379[2] -1 964[5] 2335[6] 2822[1] 7545[3] 8042[4] -1 1255[8] 1693[10] 1777[5] -1 1465[20] 2270[5] 5238[2] -1 2267[1] 2664[4] 3386[3] 3560[12] 3609[8] 4087[4] 4853[8] 5429[6] 5804[4] 5929[2] 8325[4] -1 -2  SUtility:429
601[6] 4127[16] 5174[1] 6961[10] 8684[10] 8856[4] -1 2425[2] 4578[9] -1 930[10] 9158[30] 9245[5] -1 2433[2] 2608[2] 6623[2] 7446[3] -1 957[3] 1079[45] 2404[5] 3058[1] 9185[20] 9910[21] -1 4287[15] -1 1113[5] 2267[1] 5044[10] 6718[1] 9014[1] -1 797[12] 2463[9] 3795[3] -1 -2  SUtility:264
3928[3] 6616[15] 7023[9] -1 1335[10] 5683[2] 7271[15] 7519[6] 7733[3] -1 2086[4] 5496[4] 6105[10] 7612[10] -1 1127[3] 1788[4] 2662[10] 5282[3] 6268[5] 6367[12] 7375[8] 9508[2] -1 5835[4] 6665[7] 8099[3] 9180[3] 9393[6] -1 4155[20] 5572[7] 5795[3] 8062[2] 8084[3] -1 1107[6] 3043[3] 4671[4] 7293[3] 7629[12] 7716[2] 8438[8] 8468[3] 9201[2] -1 606[1] 1704[4] 5086[3] 8465[12] 8515[1] -1 -2  SUtility:260
1866[15] 3717[10] -1 2932[1] 6278[2] -1 1487[5] 1825[3] 2578[1] -1 2086[5] 4469[20] 4570[10] 8281[1] 8617[10] -1 6742[4] -1 414[2] 3263[1] 7192[5] 8052[2] -1 52[5] 3333[2] 5407[8] -1 9840[1] 9928[4] -1 -2  SUtility:117
2847[2] 3004[5] 3290[8] 3622[3] 8984[3] -1 7242[1] 9363[8] -1 950[9] 3378[5] 4563[6] 6028[12] -1 1579[6] 5012[1] 5463[2] 7920[1] 9499[2] -1 1821[9] 3695[9] 7769[15] -1 50[5] 1638[4] 3629[4] 4908[2] 7343[1] 8635[6] -1 5831[15] -1 721[4] -1 1574[4] 1789[3] 4136[18] 7159[8] 8552[5] -1 -2  SUtility:186
1868[8] 3543[3] 4197[6] 4640[8] 5800[12] 9377[6] -1 3548[1] 3758[2] 6913[2] 8248[2] -1 519[8] 1327[1] 4831[4] 7769[6] -1 193[5] 1860[7] 8249[9] -1 1226[8] 4323[6] 5905[3] 9261[5] -1 3386[2] 3399[1] 5432[10] 5929[4] -1 1367[1] 8355[28] 8567[3] 8786[20] -1 2996[1] 4280[20] 7264[4] 8604[2] -1 -2  SUtility:208
4980[45] 7371[4] -1 1352[1] 8724[5] -1 1569[2] 5505[3] 9608[1] -1 -2  SUtility:61
5944[1] 6952[4] 7953[4] 9975[4] -1 1255[20] 5933[6] 7001[6] -1 1367[1] 7888[2] -1 1746[2] 6613[16] 7912[5] -1 -2  SUtility:71
3032[5] 6490[20] 7529[3] -1 3848[9] 5836[5] -1 3304[5] 4300[5] 9490[3] 9845[16] -1 1666[8] 4548[1] 5623[3] -1 2763[10] -1 -2  SUtility:93
116[3] 1989[2] 3602[2] -1 4140[6] 4731[1] -1 -2  SUtility:14
5247[1] 6570[4] -1 97[3] 4143[10] 5714[6] 8107[2] -1 2171[6] 3293[2] 5959[1] -1 864[2] 3522[10] 4953[5] -1 2959[3] 3421[3] 5070[8] 6768[2] 7599[6] 7936[4] -1 135[4] 1529[10] 2077[1] 4681[8] 4988[8] 5535[3] 5738[1] 5905[4] 6913[2] 8832[12] 8834[4] -1 959[8] 5816[12] -1 -2  SUtility:155
45[4] 1284[25] -1 1703[12] 5935[12] 8665[1] -1 5282[2] 6167[24] 8411[20] -1 1599[1] 5835[4] -1 1217[1] 2257[3] 5247[3] 6570[4] 8052[2] 8454[9] -1 320[3] 2025[3] 3152[2] 3804[4] 4161[3] 4879[3] 6803[2] 7592[3] 8704[4] -1 3804[3] -1 -2  SUtility:157
116[3] 231[8] 4060[3] 5804[5] 6704[15] -1 4538[6] 9704[3] -1 3853[2] 8760[2] 9152[18] -1 1022[24] 1041[6] 1650[8] 4450[8] 6952[4] 7798[5] 9409[10] -1 1849[10] 2360[10] 4130[5] 8320[4] -1 5253[3] 7944[2] 8216[10] -1 737[4] 3543[5] 4908[5] 5613[12] -1 1784[3] 4397[3] 7953[2] 8249[9] -1 2349[3] 3058[4] 4171[4] 7944[8] -1 -2  SUtility:236
1025[5] 2260[2] 3315[1] 3411[5] 4913[20] 5245[4] 7532[5] 9777[5] -1 3351[4] 4988[8] 6304[2] -1 295[25] 941[4] 6850[1] 8856[2] -1 42[3] 1839[2] 3629[3] 7028[10] 8147[12] 8735[5] 9276[3] 9790[3] 9990[4] -1 1734[4] 2074[16] 3718[4] 4811[2] -1 2180[1] 3080[4] 7371[5] 7936[3] 8884[20] -1 -2  SUtility:197
611[3] 1470[1] 2054[4] 2077[5] 3781[4] -1 8232[10] 9508[5] -1 950[9] 2389[4] 5998[8] 9669[12] -1 9605[1] -1 1046[2] -1 8008[3] -1 -2  SUtility:71
2847[2] 3004[1] 3290[10] 3622[5] 5645[15] 8984[6] 9693[10] -1 4693[6] 7544[1] -1 2707[3] 6385[2] 7435[8] -1 433[4] 1926[28] 8526[4] -1 683[8] 2004[5] 3094[15] 7048[4] 7623[5] 7979[6] 9874[2] -1 1148[4] 7548[5] 8375[1] -1 46[1] 329[3] 1163[1] 1983[2] 2815[1] 2937[3] 5807[2] 7823[3] 8148[2] -1 -2  SUtility:178
9158[18] -1 -2  SUtility:18
4190[20] 7594[8] -1 2188[4] 4913[25] 6268[5] 9638[6] -1 3645[2] -1 -2  SUtility:70
1766[4] 8181[4] 8867[12] 8941[12] -1 154[8] 1547[2] 2101[1] 3428[10] 4902[8] 7963[1] 9128[3] -1 4880[4] 6850[1] -1 3346[16] 5126[3] 9547[5] -1 2183[4] 3515[15] 7889[2] 8123[2] -1 1940[1] -1 1091[3] 2831[10] 6507[24] 9868[2] -1 98[3] 395[1] 4293[15] 4904[2] 7708[5] -1 -2  SUtility:183
285[1] 3026[3] 3486[1] 3543[1] 3588[2] 4081[3] 4641[10] 6636[15] 7711[9] 8439[6] -1 1221[4] 2741[4] 3074[27] 4901[4] -1 222[2] 414[6] 964[2] 3665[8] 5192[5] 5290[10] 6105[40] 9031[1] -1 6527[15] -1 261[15] 2433[4] 4571[15] 5513[5] 5654[1] 7121[10] 7242[4] 7930[5] 8640[4] -1 -2  SUtility:242
1557[2] 4144[3] -1 1474[5] 3427[3] 6629[10] 6918[1] 8025[4] -1 1898[10] 2196[5] 3510[3] 3732[8] -1 647[5] 771[3] 2374[3] 4039[15] 6787[2] 8459[3] 9952[6] -1 583[10] 2380[3] 5243[4] -1 4632[9] 7459[9] 9678[2] -1 -2  SUtility:128
4637[12] 5128[3] 7098[3] 8494[2] -1 959[8] 9994[10] -1 6150[6] 6789[16] 8573[20] -1 1610[2] 2410[15] 5612[5] -1 45[3] 1491[1] 3606[8] 6796[1] 7367[10] -1 -2  SUtility:125
779[2] 8278[12] -1 -2  SUtility:14
228[12] 1239[2] 3104[6] 3546[10] 4023[15] 6545[12] 8530[4] 8865[3] -1 935[5] 1831[3] 5613[16] 9564[3] -1 20[3] 29[8] 2840[4] 6259[15] 7107[15] 7179[21] 9185[12] 9678[2] -1 510[5] 865[1] 2876[1] 3718[4] 5571[3] 5577[4] 6311[10] 7600[3] 7761[6] 9094[8] -1 1339[12] 1511[5] 2621[5] 5085[5] 5165[4] 8834[5] -1 286[1] 3052[24] 3088[3] 9488[3] 9583[3] -1 512[5] 5271[15] 9304[4] -1 3059[1] -1 -2  SUtility:311
432[15] 2989[6] 8364[2] 9616[10] -1 1655[4] 4296[2] 7305[8] 8202[1] 8492[40] -1 3706[3] 6032[8] 9281[4] -1 7692[4] 9589[4] -1 401[32] 2012[2] 3009[8] 3212[8] 7544[4] 7810[12] 9220[6] -1 835[20] 1682[15] 1776[6] 5862[4] 9479[6] -1 2102[1] 3378[15] 8669[24] -1 1161[8] 2001[20] 2421[4] 3804[5] 5854[4] -1 1784[1] 4397[15] 6918[2] 7953[4] 8249[6] -1 -2  SUtility:343
1553[6] 4790[18] 7236[3] 7944[10] 8271[20] 8819[4] 9846[40] -1 1432[2] 1821[6] 4574[4] 5030[5] -1 1601[1] 2712[4] 3695[6] 8558[6] -1 171[6] 2084[3] 2102[5] 4201[4] 6901[4] 8281[1] 9431[3] -1 2354[20] 4098[10] -1 2741[2] 4477[9] 6138[1] 7250[2] 8164[10] -1 -2  SUtility:215
7250[4] -1 4525[8] 7823[1] -1 227[3] 9311[15] -1 4652[8] 5522[1] -1 1824[4] -1 2860[12] 7089[6] 8597[2] 9103[4] -1 -2  SUtility:68
521[6] 2084[2] 8655[18] -1 17[9] 6955[6] -1 7180[2] -1 3362[2] 6633[5] 8164[25] -1 2541[10] 7010[10] -1 425[5] 5387[24] -1 1517[5] 2621[4] 6746[5] 7107[6] 7179[7] 9221[4] 9581[3] 9678[4] -1 3804[4] 6012[12] 7011[12] -1 2287[4] 5694[12] -1 531[4] 7484[4] 7834[4] -1 1693[8] 7541[6] -1 1173[5] 2674[4] 3617[6] 4770[5] 5252[1] 5597[1] 6134[21] 6373[2] 7583[10] 7652[3] -1 -2  SUtility:290
228[12] 758[3] 1104[3] 1130[4] 3171[5] 3545[5] 3958[8] 5808[4] 6461[5] 7170[5] 8751[3] -1 242[1] 2351[2] 2907[6] 4574[3] 6015[5] 9922[4] -1 176[12] 4639[3] -1 2086[4] 2703[6] 3399[4] 4831[6] 5693[3] 6507[24] 7171[6] -1 538[3] 5317[4] 6293[5] 8760[8] -1 355[10] 369[2] 707[15] 2991[5] 6582[2] 6933[3] -1 295[15] 451[16] 2180[3] 3337[16] 4564[2] 4836[9] 5357[20] 5679[1] 6432[3] 7534[8] 8015[3] -1 1293[1] 2712[6] 7261[2] 8769[5] -1 179[3] 1599[4] 6796[3] 8860[5] 9501[1] 9863[12] -1 -2  SUtility:341
1563[10] 2085[2] 4341[2] 7295[7] 9909[1] -1 3979[4] 5446[5] 9504[12] -1 9949[2] -1 7066[2] 8004[20] -1 901[16] 1801[3] 9621[3] 9687[4] -1 -2  SUtility:93
4056[3] 5751[5] 8760[2] -1 1637[1] 9031[1] -1 2149[3] 2760[12] 8951[1] 9104[6] -1 884[4] 1274[3] 6310[1] 6916[4] 8512[5] 8713[9] -1 204[8] 2447[3] 4050[5] -1 1021[4] 1874[2] 2146[9] 4997[3] -1 4971[1] 8584[10] -1 8091[3] -1 -2  SUtility:108
485[3] 2314[4] 6326[4] 6782[3] 7978[4] -1 3863[1] 7953[1] 9900[16] -1 29[10] 531[6] 2123[6] 5111[6] 6092[3] 7592[3] 9616[4] -1 -2  SUtility:74
1507[4] 3477[4] 4865[1] -1 4588[9] 5993[3] -1 966[5] 4147[20] 5118[4] 5993[3] 6512[2] 8115[4] 9204[8] -1 2353[1] 4534[3] 6174[8] 7605[10] -1 6944[5] 7192[3] 7958[5] -1 2763[4] 3035[4] 3402[5] 4569[3] 6959[5] -1 775[4] 1746[4] 4950[5] 9910[35] -1 -2  SUtility:171
521[9] 9488[5] -1 712[1] 731[3] 1857[3] 3543[5] -1 538[5] -1 4187[4] -1 6666[1] -1 660[1] 3980[3] 6200[8] -1 -2  SUtility:48
343[4] 6801[2] 9659[6] 9884[8] -1 27[1] 1422[3] 2052[5] 3696[2] 4252[5] 5288[6] 6138[2] 6615[1] 9404[2] 9570[16] -1 1941[9] 1974[5] 5123[4] 9198[4] 9925[10] -1 7944[8] 8216[6] -1 3942[10] 7133[5] 8730[4] -1 50[4] 1250[5] 1554[2] 2861[5] 5623[4] 9268[2] -1 -2  SUtility:150
4350[5] 4768[3] -1 2870[4] 2983[5] 5358[4] -1 9074[4] -1 -2  SUtility:25
42[3] 542[15] 2434[4] 4773[5] 6241[1] 7443[6] 9832[6] -1 516[2] 1053[10] 2559[1] -1 360[4] 3939[6] 9693[8] -1 -2  SUtility:71
2601[5] 4553[5] 7093[25] -1 1104[12] 1255[4] 5933[6] 7001[9] 7170[1] -1 3069[4] -1 2349[2] 3058[3] 4171[6] 4349[2] 5763[6] 7944[4] 9710[6] -1 613[6] 1775[5] 4895[10] 5824[2] 9838[1] -1 219[4] 1174[1] 6293[1] 8760[10] 9567[4] -1 295[20] 451[12] 3337[16] 3485[2] 4564[8] -1 2271[6] 3180[30] 3431[24] 4178[3] 4287[3] 6246[3] 6436[20] 9195[3] -1 516[3] 5556[6] -1 7593[10] 9075[5] -1 -2  SUtility:318
1899[2] 5783[3] 6590[4] -1 3878[3] 5883[8] 6822[4] 8237[1] -1 1334[4] 3602[5] 6902[9] -1 959[2] 2526[8] 2724[15] 3275[1] 3972[5] 5402[2] 8780[2] -1 554[3] 1338[12] 1724[6] 7399[9] 8120[2] 8281[1] 8404[2] 8897[4] -1 1424[10] 2082[5] 4528[5] 6145[2] 6527[3] 7299[2] 9982[5] -1 514[3] 1655[3] 2991[4] 3143[6] 4828[12] 7195[9] 8107[5] 9629[2] -1 2399[15] 5990[3] -1 5481[5] -1 -2  SUtility:216
281[3] 872[5] 9074[1] -1 357[1] 1905[1] 7035[10] -1 1104[6] 7100[1] 7170[5] 7515[15] -1 17[9] -1 2349[4] 3058[2] 4171[10] 5819[8] 7944[6] -1 177[8] 842[1] 1202[7] 2645[4] 5381[12] 6293[5] 6641[30] 7534[6] 8760[10] -1 295[5] 451[16] 3337[16] 4564[2] 5851[10] 6674[5] -1 3180[40] 4178[1] 4287[15] 9195[1] -1 2485[2] 2693[3] -1 3377[1] 4568[6] 4659[4] 8269[6] 8836[12] 9387[3] 9446[6] -1 -2  SUtility:324
1239[4] 3104[18] 8530[3] -1 283[3] 866[4] 5355[20] 9954[12] -1 318[2] 1383[3] 4809[1] 5036[4] 6373[2] 7292[3] 7974[15] 9630[8] -1 4276[2] 7341[1] -1 2077[1] 2430[10] 7769[12] 9906[2] -1 3195[15] 5359[4] 5506[15] 8749[12] -1 28[2] 3491[12] 4429[2] 5710[10] -1 -2  SUtility:202
495[5] 4852[9] -1 588[9] 2741[4] 3534[2] 5096[4] 8783[3] -1 4641[20] -1 2836[2] 3354[3] 4246[2] -1 9863[3] -1 -2  SUtility:66
920[3] 5030[2] 5079[5] 5820[2] 6027[2] 7275[2] -1 678[1] 3543[4] 3767[12] 3827[15] 4419[9] 4645[6] 7758[6] 8052[8] 9548[4] 9794[5] -1 310[5] 612[36] 2270[2] 3309[4] 7138[4] 8022[2] 9604[10] -1 4562[2] 4730[5] 4905[2] 5936[3] 8595[4] 9639[1] -1 2478[4] 2505[5] 4323[4] 4691[1] 5281[1] 6491[2] 8171[2] -1 5515[2] 6165[1] 7503[12] 8004[16] 8894[2] 9708[1] -1 4338[15] 5649[5] 7765[3] -1 2532[1] 3219[5] 3243[25] 6119[12] 7207[6] 7478[5] -1 372[5] 1641[5] 4571[6] 4736[3] -1 -2  SUtility:315
1293[3] 6594[30] 6899[2] 8083[14] 9272[14] -1 1360[2] 6461[4] 7180[2] 9416[5] 9468[1] -1 5912[4] 6337[3] 9008[4] -1 4900[10] -1 5425[6] 9608[3] 9987[30] -1 -2  SUtility:137
397[8] 912[8] 3234[5] 3508[12] 6783[2] 7642[35] 9068[3] -1 461[6] 2081[9] 3163[5] 5464[4] 6592[4] -1 93[4] 1531[4] 2368[5] 6920[3] 7507[12] -1 371[3] 1489[8] 5339[4] 5754[4] 7446[5] 7644[2] 8306[5] 9687[4] -1 514[15] 1185[3] 6818[10] 9839[4] -1 1768[4] 1806[4] 3240[4] 3962[2] 7112[3] -1 432[6] 878[1] 2155[3] 3088[1] 3656[8] -1 1979[5] 3333[5] 4242[6] 7251[16] 7533[2] 8947[6] -1 784[15] 989[4] 1199[20] 5102[4] 7093[15] -1 6272[4] 6633[2] 6636[25] 8961[5] -1 116[5] 1811[2] 2473[4] 5383[12] 5613[16] -1 -2  SUtility:405
1255[4] 8090[4] 9551[6] -1 3283[1] 4777[10] 6822[4] 7515[5] 8177[3] 8739[2] 9158[6] 9942[3] -1 523[5] 1308[3] 5116[3] 7418[3] -1 770[3] 3791[1] 6492[12] 9843[3] -1 2050[12] 2625[1] 3086[1] 3821[4] 5535[4] 6130[2] 6476[3] 6705[10] -1 720[2] 6194[3] -1 265[5] 302[8] 541[3] 669[16] 2166[4] 2713[2] 5427[2] 7750[4] -1 -2  SUtility:167
6594[18] 6899[5] 9272[21] -1 8714[4] -1 3772[2] -1 8034[15] 9554[5] -1 -2  SUtility:70
2260[5] 3315[2] 3411[5] 7532[2] -1 941[3] 6850[1] -1 42[1] 8735[2] 9276[3] 9990[5] -1 1734[4] 2074[8] -1 -2  SUtility:41
4141[5] 8408[2] -1 2099[16] 3080[3] 6941[2] 7037[6] 7517[4] 9264[6] -1 -2  SUtility:44
395[1] 520[3] 1859[4] 4247[8] -1 3378[20] 4419[36] 8852[8] -1 4479[16] 6268[4] 8732[2] -1 1483[3] 6272[1] -1 988[1] 2082[5] -1 1263[3] 4226[2] 6722[2] 7329[1] 8191[4] 8335[6] 8817[1] 9693[2] -1 -2  SUtility:133
6822[4] 9276[5] -1 5726[2] 7692[4] 8122[1] -1 17[12] 388[2] 9713[8] -1 4925[9] -1 210[4] 265[15] 5608[2] 8815[6] -1 562[2] 1951[4] 7000[2] 7367[8] 8574[1] -1 4839[3] 7838[6] -1 711[1] 1026[4] 1745[2] 2398[12] 5483[4] -1 -2  SUtility:123
4913[20] 8848[3] -1 1241[10] -1 6162[4] 7269[15] -1 4171[6] 4950[5] -1 6419[6] 8749[12] -1 2303[2] 3865[9] 7765[5] -1 3386[3] 3399[4] -1 764[2] 5082[8] -1 -2  SUtility:114
1846[9] 5940[1] 6467[1] 9674[1] -1 7383[3] 7752[6] 9019[2] -1 7515[5] 8177[6] 8739[1] -1 720[1] 2967[5] 6194[15] 9311[15] -1 5634[5] 7871[25] -1 265[15] 669[4] 2166[6] 5427[3] -1 -2  SUtility:129
246[1] 1258[4] 1623[4] 2260[3] 2662[6] 2963[5] 3691[4] 7115[3] 8483[8] 8694[15] -1 1193[5] 1471[6] 1504[5] 5461[5] 5552[10] 6847[6] 7410[2] 7637[3] -1 1734[4] 2086[5] 2440[10] 3360[6] 4971[2] 5016[2] 6878[2] 8934[1] -1 1918[12] 2077[5] 2175[4] 3785[15] 4871[2] 5222[1] 8560[15] -1 1720[6] 1767[6] 4802[1] 6618[1] 8481[5] -1 874[10] 1930[15] 2585[12] 3554[1] 4408[5] 4595[1] 5979[8] 7495[2] 7822[6] 9518[10] -1 143[2] 3732[10] 5886[20] 9593[3] -1 986[5] 2553[18] -1 -2  SUtility:328
1526[1] 2813[10] 8852[10] -1 2280[2] 3864[4] 5363[3] -1 419[8] 1720[3] 4039[12] 4155[15] 5944[1] 7517[2] -1 3359[4] 4407[4] 8904[10] 9942[3] -1 125[2] 2506[1] -1 17[9] 792[1] 1779[4] 3583[3] 5031[6] 7919[4] 9095[2] -1 309[2] 6476[2] 8990[1] -1 1989[2] 6392[5] -1 1631[1] 1804[2] 8043[8] -1 2959[3] 3421[3] 7599[6] 7936[2] -1 223[3] 5808[4] 8496[3] 9595[2] -1 161[15] 4562[4] 4730[3] 4905[2] 5936[3] 7067[6] 8148[3] -1 4988[10] 5905[4] 6913[1] -1 -2  SUtility:224
1387[1] 1490[12] -1 4366[4] 4463[2] 7507[8] -1 1665[1] 2724[20] 5415[16] 6174[4] 7528[4] 9654[10] -1 4963[2] -1 1339[9] 4790[18] 5905[3] -1 3828[2] 5239[15] -1 -2  SUtility:131
148[6] -1 3901[1] 4551[4] 4758[8] 6322[8] 8068[2] -1 966[2] 2389[5] 3667[8] 7169[12] -1 1803[1] 2101[3] 6490[20] 6790[12] 8108[2] 8691[1] -1 5091[15] 5445[12] 5876[10] 6955[3] 8817[3] -1 -2  SUtility:138
3298[6] 4383[2] -1 440[2] 2163[3] 3417[4] 6336[15] -1 -2  SUtility:32
643[9] 3421[5] 6146[1] 7308[2] 7922[1] -1 3196[4] 3217[12] 3491[16] 3879[2] 4056[15] 4991[2] 6155[3] 6220[5] 6817[4] 7115[2] 7964[1] 8156[4] -1 3000[3] 3313[4] 4077[3] 7205[8] 8557[5] 8926[4] -1 5050[12] 9901[15] -1 1868[20] 2389[3] 2857[1] 3228[3] 3243[20] 3266[3] 3592[5] 5116[5] 6045[4] 6080[6] 6205[3] 6848[9] 7001[15] 8394[2] -1 883[5] 3910[2] 4357[4] 5116[4] 5158[1] 6150[9] 7117[25] -1 485[3] 2841[6] 3626[4] 3877[8] 5122[4] 7138[10] -1 1607[1] 2735[3] 2822[5] 3063[2] 3406[3] 3665[10] 4627[8] 6942[4] 8660[1] -1 1022[30] 3752[2] 6452[4] 9192[20] 9848[4] 9889[4] -1 -2  SUtility:427
257[15] 440[1] 3250[10] 4296[2] 5137[5] 8202[2] -1 761[4] 5572[21] 7642[7] -1 835[20] 9479[8] -1 1161[2] 2001[12] 2421[6] 5854[3] -1 5242[2] -1 1784[1] 4397[6] 7953[5] 8249[15] -1 9583[2] -1 -2  SUtility:149
7273[1] 9124[10] 9378[4] -1 1716[12] 2031[5] -1 61[1] 1938[10] 7093[25] 8093[5] 9330[6] -1 2629[6] 7708[2] 8823[20] -1 786[15] 864[8] -1 -2  SUtility:130
2830[5] 7612[8] -1 9499[2] -1 4278[6] -1 -2  SUtility:21
3740[2] -1 2077[4] 4455[4] 4991[8] 5924[8] 6718[4] 9618[8] -1 611[15] 2583[2] 3493[2] 4394[20] 5835[2] 7437[4] 7705[3] -1 1521[3] 1570[2] 3471[3] 4126[3] 4535[5] 5499[5] 6496[5] 8004[16] 8359[4] 9548[2] 9959[4] -1 585[2] 3325[4] 7598[2] 7726[5] -1 3337[12] 5088[8] -1 -2  SUtility:171
624[4] 1391[5] 5713[4] 6059[1] -1 1685[1] 3703[4] 4842[20] -1 3553[27] 5375[10] 5638[5] 5789[4] 7726[2] -1 2798[1] 4997[1] 7804[3] -1 6863[3] 9686[5] -1 2046[15] 2155[5] 6754[8] 8520[5] -1 4777[2] 7608[8] -1 -2  SUtility:143
1142[6] 4375[2] 5905[5] 6503[3] 7714[28] -1 4489[5] 5352[4] -1 5329[6] 5819[8] 6166[2] -1 1252[15] 2276[14] 3440[5] 5321[3] 7982[1] -1 2038[4] 4777[4] 5826[8] 7608[8] 8760[10] -1 1013[1] 4870[2] -1 2860[6] 3019[5] 3095[24] 3567[2] 7367[4] 7860[2] 9716[2] -1 -2  SUtility:189
1372[4] 5863[8] 6820[2] 8199[1] 8467[15] -1 1351[8] 4755[9] -1 -2  SUtility:47
5030[4] 5079[4] -1 201[20] 1813[3] 5111[6] -1 882[10] 2050[3] 3927[2] 4169[1] 4983[5] 5404[24] 6075[5] 8026[2] -1 957[2] 1286[8] -1 1499[6] 2871[4] 5034[5] -1 -2  SUtility:114
1010[16] 1484[8] 3299[2] 5222[4] 5931[4] 8527[6] 9295[4] 9763[1] -1 631[25] 1667[12] 2179[3] 6753[6] -1 288[8] 451[12] 2189[2] 2463[12] 2827[2] 3015[1] 5400[4] 9946[5] -1 4871[5] 4922[3] -1 853[8] 1857[5] 4250[1] 4271[5] 9160[2] -1 3889[3] 7820[4] 8657[6] -1 1563[8] 1679[3] 2521[1] 4479[16] 4832[2] 4916[8] 6241[3] -1 540[9] 4549[6] 4607[6] 8779[16] -1 -2  SUtility:257
1084[2] 1536[3] 1666[2] 3574[2] 4548[1] 5623[5] 8171[4] -1 1113[2] 1507[8] 4224[30] 5427[5] 6510[3] 8411[20] -1 514[6] 1980[1] 2991[5] 3143[3] 3624[3] 4828[6] 7195[3] 8107[4] -1 3567[10] 4280[20] 5436[1] 5598[2] 7029[2] 7264[4] 8303[15] -1 1546[1] 2961[3] 3017[1] 4469[16] 5056[1] -1 3615[6] 3697[4] 4023[6] 4289[1] 4569[1] 7352[5] -1 3063[1] 5126[5] -1 345[1] 4653[3] 6004[2] 7692[1] 9589[5] -1 707[10] 3324[10] 4937[6] 6351[9] 7499[3] 8802[1] -1 505[1] 1084[6] 3752[1] 4044[4] -1 1208[2] 1272[4] 1402[4] 2278[4] 2871[2] 3139[4] 3177[4] 6103[2] 9882[4] -1 1957[2] 1970[4] 2134[20] 2629[3] 2701[4] 3058[1] 6690[3] 7126[8] -1 -2  SUtility:361
4852[3] -1 3042[3] 5292[8] 5461[2] 7637[1] 8900[2] -1 5003[3] 5175[15] 5350[4] 7066[2] 8084[5] -1 522[4] 1432[4] 7420[5] -1 656[10] 8693[5] -1 988[1] 2041[5] 7246[4] 8173[8] -1 272[5] 4897[5] 7333[8] 9799[9] -1 295[5] 451[8] 483[9] 8279[16] 9848[3] -1 -2  SUtility:162
1329[20] 2374[1] 3016[9] 3172[8] 3524[5] 4756[4] 8845[2] -1 1222[5] 6202[3] -1 1759[2] -1 761[8] 5704[6] 9749[4] -1 614[21] 749[8] 4343[2] 7816[6] 9165[2] -1 132[8] 547[3] 1119[28] 1975[1] 3117[8] 5494[1] 8120[10] 9119[8] -1 3257[6] 3891[3] 6756[5] 9115[4] -1 369[2] 991[2] 2678[4] 2991[2] 3287[3] 3962[2] 6933[2] 9195[5] 9225[8] -1 2429[18] 4354[12] 4607[10] 6524[2] 7796[3] -1 1609[8] 2176[5] 2239[12] 4618[21] 5563[15] 6352[2] 7665[8] 9112[9] -1 2439[28] 7635[5] 8845[8] -1 1759[2] 2031[5] 2840[8] 3289[3] 3491[4] 3594[2] 4262[6] 4997[2] 6018[1] 7867[4] 9363[8] -1 583[8] 1866[20] 2380[4] 3795[5] 5243[1] 6745[5] -1 -2  SUtility:485
6698[3] -1 727[15] 1274[4] 5998[10] 7203[3] 8494[8] -1 6178[5] 6404[15] 8728[5] 9177[2] -1 3042[5] 8320[4] 9676[15] 9910[28] -1 2498[4] 4231[4] 9475[2] 9979[6] -1 1802[1] 2053[4] 5445[15] 7263[2] -1 1813[3] 3059[5] 3587[4] 3891[6] 6596[45] 9115[5] 9763[1] -1 360[10] 3307[8] 5935[9] -1 8214[16] -1 -2  SUtility:272
6014[1] 6585[4] -1 2772[5] 5493[4] 7507[4] 8116[4] 8618[2] -1 1542[10] 1594[6] 4666[3] 5712[5] 7889[5] -1 3026[5] 4950[4] 6972[15] 7337[3] -1 5396[1] 5706[10] 6796[5] -1 1397[3] 3173[2] 3345[9] 5017[2] 6639[3] 8856[5] -1 537[4] 2227[6] 6044[1] -1 -2  SUtility:131
1187[2] 5110[2] 9301[2] -1 5759[9] 9896[2] -1 8116[5] 9997[2] -1 1944[3] 2979[6] 7443[9] 9066[8] -1 -2  SUtility:50
5094[4] -1 8585[1] -1 2290[5] 6825[2] 7326[2] 8403[4] -1 1038[6] 4465[8] 4920[6] -1 430[3] 5461[2] 5852[16] 6796[5] 9173[5] -1 90[4] 237[2] 2109[2] 3173[3] 5017[10] 6639[4] -1 303[3] 2920[21] 4194[1] 6323[2] -1 10[3] 284[8] 617[5] 765[8] 3695[6] 3699[8] 3812[8] 5815[3] 6895[12] 7171[6] 8083[35] -1 -2  SUtility:223
8544[3] -1 312[2] 611[15] -1 29[8] 2871[5] 3455[5] 4162[4] 7942[1] 8430[1] -1 1617[3] 2015[4] 5689[4] 9488[4] -1 5869[5] 7117[5] 7187[10] 7593[4] -1 9471[5] 9542[4] -1 -2  SUtility:92
4509[4] 5543[1] 9202[8] -1 4245[12] 6138[5] 8231[4] 9739[4] -1 1783[5] 5561[10] -1 -2  SUtility:53
8852[2] -1 513[9] 7612[8] -1 2188[5] 4555[9] -1 -2  SUtility:33
7832[3] -1 594[30] 5860[4] -1 -2  SUtility:37
950[9] 5291[5] 5659[3] -1 2504[9] 5572[21] 6053[8] 7432[32] 7445[3] 7868[3] 8717[1] -1 5421[4] 7654[4] -1 6315[10] -1 904[4] 1260[12] 1970[8] 2134[15] 2159[4] 2323[4] 2429[12] 4252[5] 4669[5] 5478[4] 5941[12] 7810[6] 8440[15] -1 2178[4] 9081[6] -1 819[2] 1580[10] 2540[6] 4113[2] 4202[2] 5501[10] 7975[4] -1 381[2] 2924[6] 3880[4] 4451[2] 5448[4] -1 1372[8] -1 1490[15] 3772[1] 4164[3] 5998[10] 9675[2] -1 1412[5] 3345[3] 8052[4] 9075[4] -1 191[3] 5837[35] 7515[15] 8684[10] -1 366[18] 1142[10] 1944[2] 2155[5] 2609[5] 6484[3] 6759[3] -1 -2  SUtility:446
5292[16] 6526[4] 7497[8] -1 644[4] 5572[14] 6891[20] -1 2676[8] 7816[6] 8355[35] -1 5027[4] 9608[2] -1 1504[5] 1574[4] 5729[4] 6512[1] 8151[3] -1 1828[4] 3544[2] 3624[3] 6734[4] -1 -2  SUtility:151
3355[5] 3554[3] 3928[2] 4323[6] 5441[5] 5910[6] 9822[6] -1 2814[1] 3026[5] 5622[8] -1 4608[8] 8253[4] -1 -2  SUtility:59
1432[4] 4147[8] 5371[4] 5974[6] 6746[2] 9802[2] -1 1065[4] 1906[6] 4137[6] 4897[3] 6989[6] 8142[5] 8705[1] 9695[3] -1 771[3] 1234[15] 2268[5] 2445[6] 7423[15] 8145[16] 8515[4] 8622[2] 9189[2] 9582[10] 9911[10] -1 1161[4] 3063[5] 4093[3] 4535[2] 4537[12] 6674[4] 7101[35] 8322[4] 8491[2] 9436[2] -1 681[4] 1175[6] 3927[10] 5561[8] 5817[1] 7851[2] 9982[1] -1 852[4] 2292[8] 4922[3] 7696[16] 9265[2] -1 -2  SUtility:286
3312[4] 8043[2] 8886[4] -1 4157[20] 5879[3] -1 345[3] 2748[2] 9963[20] -1 913[5] 1989[4] 4677[5] 5579[6] -1 3894[2] 3901[4] 5088[6] -1 1580[6] 5177[1] 5247[3] -1 -2  SUtility:100
5851[10] 6174[10] -1 2086[1] 3545[4] 4123[10] 7093[10] 8440[5] -1 91[4] 4167[5] -1 1623[4] 3279[8] 3517[5] 5034[2] 9668[4] -1 2880[16] 3206[3] 4122[15] 8893[1] 9721[4] -1 2066[5] -1 2928[9] 3080[1] 7572[2] 9642[12] 9915[4] -1 -2  SUtility:154
1619[8] 8547[25] 9269[3] 9763[5] -1 7613[8] 9530[8] -1 4702[5] 5736[4] -1 2183[1] 2938[8] 4892[12] 5831[9] 9351[10] -1 1989[4] 4987[6] 8335[6] -1 455[9] 4247[4] -1 1387[1] 7222[12] -1 8757[4] -1 -2  SUtility:152
872[2] 1908[8] 2282[8] 2735[3] 4261[4] 6513[2] -1 979[5] -1 2485[3] 2693[3] 2927[5] 7774[15] 7968[5] -1 2307[16] 6538[1] 6756[2] 6884[2] -1 -2  SUtility:84
1338[3] 3383[12] 4925[15] -1 3558[4] -1 4921[3] 8505[12] 8873[1] -1 410[3] 744[1] 966[5] 7490[10] -1 4922[5] 5876[6] -1 2880[12] 3770[4] 7876[5] 8660[1] -1 -2  SUtility:102
804[3] 2236[6] 3572[2] 3600[4] 4194[4] -1 7071[2] -1 1724[4] 1742[1] 1801[2] 2451[3] 3915[2] 4533[8] 4964[8] 6651[8] 8137[8] 8856[2] -1 1030[4] 9041[5] -1 2707[1] 7435[6] -1 2004[1] 3094[9] 7979[4] 9874[3] -1 334[6] 625[4] 1148[4] 4076[4] 7112[4] 7548[5] 8375[4] -1 329[5] 1983[8] 2937[5] 8148[3] -1 -2  SUtility:152
1866[15] 2575[32] 3991[16] 6701[20] -1 3934[10] 6496[2] 8439[10] -1 3621[20] 6526[4] 7497[8] 7889[4] 8461[5] -1 1041[8] 1655[4] 4450[4] 6952[3] 9629[2] -1 1041[2] 1099[9] 1849[8] 2138[5] 2360[8] 4130[2] -1 1801[2] 6937[8] 7944[8] 8216[8] -1 -2  SUtility:227
559[6] 986[4] 1294[5] 1348[1] 1563[2] -1 2470[1] 2546[15] 3247[3] 3920[6] 4537[6] 7863[4] -1 1801[3] 2039[6] 4980[27] 6937[2] 8075[10] -1 2782[5] 3278[2] 8013[5] -1 892[3] -1 3591[12] 3791[5] 3919[3] 4759[10] -1 529[4] 1511[1] 3623[2] 4348[4] 4793[10] 4953[5] 5081[10] 7164[2] -1 2594[1] 4023[12] -1 1187[8] 1867[8] 1958[4] 2219[1] 2908[2] 2991[5] 3080[1] 3086[2] 4010[4] 7036[6] 7952[3] -1 -2  SUtility:241
176[6] 4090[1] 6336[15] -1 1868[8] 2389[2] 5116[3] -1 649[6] 1327[2] 1880[2] 2434[2] 3583[5] 4171[2] 6512[4] 7350[27] 8922[4] -1 2800[16] 5303[4] 6344[15] -1 3453[4] 3770[20] 4908[2] 7475[1] 7745[5] 9726[4] -1 1246[4] 3224[3] 3497[10] 4778[4] 5253[4] 6036[10] 6042[20] -1 2007[12] 7653[4] 8372[8] -1 -2  SUtility:239
1509[4] 1614[2] 7716[3] -1 2433[3] 6043[1] 9196[12] 9736[1] -1 5659[2] -1 688[5] 952[3] 1759[3] 5571[3] 5865[1] 6275[10] 7753[2] -1 991[4] 7848[3] 8567[3] 9605[5] -1 1145[8] 1738[12] 2855[9] 8121[4] 8697[15] 9281[4] -1 3263[3] 3462[4] 3920[3] 4596[4] 7351[10] 7808[1] -1 5029[35] 6195[3] 7644[5] 8217[4] 9070[8] -1 4230[6] 4405[2] 9119[6] -1 274[1] 1337[10] 1860[35] 2642[5] 3188[8] 3480[12] 7093[10] 7879[3] 8359[5] -1 -2  SUtility:305
5731[8] 7744[2] 8037[4] -1 350[15] 1277[2] 3557[5] 5365[20] -1 1704[2] 4921[3] 5305[1] 6629[8] -1 375[6] 1629[12] 2457[15] 3398[3] 4371[8] 4382[12] 4569[2] 4677[1] 5889[3] 6202[1] 7893[3] 9108[3] 9586[4] -1 820[5] 2769[30] 4758[10] -1 2759[4] 3483[4] 5794[8] 6833[5] 7199[4] 9927[10] -1 1369[3] 9226[4] -1 2425[3] 4376[4] 7324[28] -1 -2  SUtility:265
234[4] 1187[10] 2978[5] 7719[4] 9894[1] -1 676[5] 3630[21] 4717[4] 5746[1] 6202[3] 6440[6] 8329[5] 8553[3] -1 1623[5] 2887[1] 7456[16] 8774[3] 9259[4] -1 326[1] 716[4] 810[6] 1655[5] 3372[12] 9158[24] -1 4261[1] 4906[16] 7507[16] 7636[10] 8708[10] 9623[10] -1 116[3] 1904[6] 2561[3] 5383[6] 5613[20] 6513[4] 7863[2] -1 573[10] 2210[3] 2623[5] 4722[3] 6545[6] 7532[4] 8491[3] 8527[3] -1 -2  SUtility:297
4983[3] 5239[15] 6169[8] -1 287[1] 3077[4] 4601[15] -1 1821[3] 4574[2] -1 17[12] -1 4388[4] 5346[15] 5623[4] 7277[8] -1 1465[12] 2101[2] 5096[12] -1 -2  SUtility:120
3454[4] -1 8283[3] 8954[4] -1 9074[2] -1 -2  SUtility:13
927[10] 2462[3] 2847[5] 3004[5] 3290[6] 3622[1] 8984[6] -1 1490[6] 7752[2] -1 253[3] 1625[3] 3491[20] 8684[6] 9837[4] -1 9873[8] -1 4787[5] 5529[4] 5973[1] -1 3906[6] 4693[4] 7544[3] -1 2154[5] 2870[4] 4142[5] -1 683[4] 1568[1] 7048[4] 7623[1] 8491[5] -1 9304[4] 9812[2] -1 3692[3] 4287[15] 6433[5] -1 -2  SUtility:169
1868[8] 2389[3] 5116[4] -1 649[6] 1327[2] 4171[2] 7350[36] -1 2249[5] -1 925[8] 7236[3] 7861[4] 9469[2] -1 3224[3] 3497[8] 6036[2] 6042[20] -1 -2  SUtility:116
5386[10] 7094[3] 7226[8] 9071[12] -1 1032[1] 1161[10] 2900[5] 5581[4] 9399[5] 9620[20] -1 2298[2] 3037[3] 4341[3] 5446[1] 5544[1] 8129[1] 9313[15] -1 619[5] 1274[3] 7944[8] -1 1010[16] 4681[2] 6973[1] 7138[4] 8779[32] 8798[4] -1 1623[2] 4425[6] 8240[2] 8999[3] -1 -2  SUtility:192
8852[6] -1 513[12] 7612[6] -1 2188[3] 4555[12] -1 7163[2] 7900[2] 8273[1] -1 -2  SUtility:44
1494[4] 5826[6] 6164[5] 6780[4] 9521[4] -1 1056[2] 1196[3] 1640[10] -1 49[8] 472[5] 1140[2] 7635[1] 7944[8] -1 1285[4] 3669[2] 3792[8] 4949[6] 5790[5] 6003[3] 9448[2] -1 -2  SUtility:92
3080[2] 5563[3] 7054[8] -1 -2  SUtility:13
866[5] 1845[4] 2512[8] 3707[1] 7433[2] -1 466[2] 1534[15] 2660[9] 2792[4] 6045[1] 6860[6] 7489[2] -1 469[2] 485[2] 790[4] 2764[4] -1 2272[8] 3337[12] -1 91[5] 3291[6] 3795[1] 7117[20] -1 -2  SUtility:123
4792[15] 6973[5] 7299[1] 8820[2] 9558[6] -1 1309[9] 1957[2] 2465[20] 3303[1] 3443[2] 5794[6] 8283[4] 8954[10] -1 1226[16] 3109[5] 6429[1] -1 959[10] 3203[2] 3972[15] 5402[4] -1 1800[4] 2608[1] 3865[12] 7365[2] 9300[2] -1 1731[24] -1 1365[5] -1 -2  SUtility:186
863[3] 1714[2] 8616[8] -1 3341[12] 4350[2] 4843[1] 7346[5] -1 372[5] 2180[1] 2849[1] 4366[3] 4463[4] 6753[8] 7507[16] 7850[5] -1 4963[1] -1 45[4] 3653[10] 4974[15] -1 1387[4] 1490[15] 3828[4] 4682[2] 5239[6] -1 639[2] 1995[4] 5249[40] 5795[9] 9137[5] -1 170[3] 187[3] 3392[28] 3793[5] 8969[3] -1 -2  SUtility:239
5222[1] -1 288[10] 616[4] -1 1821[9] 5216[3] -1 3700[4] 9692[4] -1 -2  SUtility:35
5[10] 281[1] 2767[4] 3522[6] 4198[5] 4502[6] 6921[15] 8052[10] 8618[2] 9948[4] -1 1015[4] 1773[4] 4801[4] 8153[15] -1 1905[2] 2050[6] 2926[15] 3266[6] 4730[1] 5479[2] 8212[1] 9006[3] 9551[8] 9847[1] 9972[4] -1 6822[1] 9276[5] -1 529[12] 5401[1] 6040[3] 6167[18] 6963[4] -1 455[3] 1682[10] 2506[5] 3524[4] 5422[2] 7822[12] 7834[2] 8694[3] -1 505[1] 767[10] 2908[8] 3198[3] 6018[3] 8148[1] -1 986[1] 8485[3] -1 1768[5] 6599[2] 8032[1] 8371[2] 9657[8] -1 -2  SUtility:272
703[2] 2645[4] 3510[2] -1 1150[6] 3153[2] 6038[5] 6481[6] 8698[2] -1 797[12] 2196[3] 3704[8] 6421[12] 8813[12] 9698[12] -1 532[2] 2713[1] 2863[2] 4474[2] -1 852[1] 4142[3] 5251[4] 7735[1] -1 8107[5] -1 880[4] 1428[12] 2068[4] 2862[3] 2891[4] 4800[2] 6730[8] -1 2457[9] 6594[12] 8467[3] -1 354[5] 1733[4] 3154[3] -1 1285[2] 1774[1] 2028[1] 3072[3] 3079[5] 6884[4] 8695[2] -1 3820[5] 4909[2] 9008[3] 9825[2] -1 811[2] 9279[3] -1 -2  SUtility:217
538[4] 1908[20] 2735[2] 4261[5] 4554[2] 4897[4] 5483[5] 6513[5] -1 3022[4] 7042[4] 8852[6] -1 1860[35] 1962[6] 3232[4] 3721[3] -1 1810[1] 2861[1] 3238[4] 4501[1] 4866[6] 8118[6] -1 656[6] 1805[9] 1963[2] 2773[1] 3327[1] 5889[2] 6655[1] 7944[4] 9346[6] -1 2276[35] 4637[16] 5128[1] 5236[24] 7098[2] 7783[6] 8494[4] -1 -2  SUtility:248
4440[3] -1 6661[2] 9257[6] -1 9215[2] -1 7805[3] 9139[1] -1 4231[4] 5540[3] -1 -2  SUtility:24
61[3] 257[15] 440[1] 1911[25] 3250[8] 4350[5] 4897[2] 5137[2] 6326[4] -1 319[9] 2608[5] 3032[5] 3313[10] 5675[1] 9641[2] -1 761[4] 3562[9] 5572[21] 7187[4] 7642[7] -1 5242[1] 9128[5] -1 883[2] 2449[8] 2724[15] 6636[25] 7290[10] 7621[4] 7863[10] -1 1825[1] 2578[1] 7879[1] 7901[25] 9662[16] 9728[1] 9769[4] -1 4331[2] 6461[3] 6572[8] -1 -2  SUtility:284
1092[2] 1490[9] -1 1776[10] 1782[1] 5600[25] 8693[2] -1 1631[1] 1824[8] 2211[4] 2317[2] 3161[8] 4067[16] 5166[1] 6929[5] 6937[4] 7262[5] 7760[4] 8408[3] 9925[4] -1 1685[3] 2654[4] 3703[1] 4842[20] 5684[6] -1 4168[3] 4207[5] 4250[3] 4390[4] 8491[5] 9193[4] -1 3534[4] 9589[2] -1 4581[3] 5028[16] 7745[1] 8309[6] -1 -2  SUtility:204
4682[4] 9522[10] 9924[1] -1 3395[4] -1 2175[1] 2242[2] 2553[24] 3044[1] 8254[9] -1 1655[3] 2440[10] 4350[5] -1 4804[6] 9265[3] -1 5184[5] -1 9060[8] 9560[2] -1 3818[12] 4366[3] 8209[10] -1 -2  SUtility:123
1526[3] 4634[8] 7024[3] 9692[10] -1 4325[1] 5253[4] 6075[25] 6336[15] -1 1496[2] 4054[5] -1 1749[5] 4104[4] 4380[5] 9257[4] -1 1943[24] 3519[4] 4236[6] 8466[1] -1 1257[2] 2014[5] 6474[4] -1 3894[1] 3901[4] 5088[6] -1 -2  SUtility:151
1609[8] 3602[3] 3705[1] 4519[1] 5161[6] 6245[2] 6651[4] 8438[8] 8601[4] -1 8052[8] -1 2085[5] 2147[2] 4929[8] 6037[15] 6608[4] 8004[8] -1 72[6] 1811[5] 2015[3] 2850[9] 3590[3] 3788[6] 5005[1] 7375[6] 9215[4] 9265[1] -1 1156[2] 1703[12] 1724[6] 5825[5] 6140[4] 6384[2] 8370[4] -1 3523[4] 3699[4] 7560[8] 7645[10] -1 -2  SUtility:192
4679[4] 5886[4] 6447[10] 8155[2] -1 2674[4] 2919[6] -1 2434[6] 3161[2] 7129[2] 9381[15] -1 1655[5] 9629[4] -1 1041[10] 1099[3] 2138[1] 3873[4] 5462[1] 6446[16] -1 804[2] 1447[4] 1483[1] 1801[2] 6937[2] 8091[5] 8320[3] 9883[1] -1 45[5] 246[2] 2074[8] 5116[1] 7653[8] -1 3411[3] 7592[3] -1 -2  SUtility:149
7212[8] 8525[12] -1 827[2] 2937[2] 2971[4] -1 90[5] 5877[6] 8293[20] 8383[2] 8867[15] -1 388[4] 674[4] 7359[8] -1 1810[4] -1 2074[20] 2190[5] 5025[3] 5176[4] 8021[1] 9581[5] -1 -2  SUtility:134
1682[5] 3024[4] 7775[3] -1 408[10] 1121[12] 3161[8] 9776[5] -1 466[10] 2660[15] 6860[4] -1 2871[1] 4787[4] 8355[21] -1 714[18] 937[4] 8039[12] 8860[4] -1 372[1] 7850[2] -1 91[1] 3291[8] 3795[5] 7117[15] -1 13[10] 3889[4] 7413[2] -1 826[5] 3554[1] 3827[3] 4576[2] 5570[28] 5991[6] 6718[5] 7406[2] 7693[4] 8090[6] -1 -2  SUtility:250
1085[4] 8196[10] -1 17[9] 23[8] 262[4] 4666[4] 5351[3] -1 241[1] 2074[16] -1 1408[20] 1693[6] 4366[4] 8192[5] -1 163[4] 9593[2] -1 -2  SUtility:100
1533[2] 2447[5] 4969[2] 8232[10] 8691[3] 9508[1] -1 2404[5] 6814[3] -1 298[6] 775[5] 3186[10] 6822[1] 8237[5] 9605[3] -1 845[4] 2650[10] 4548[3] 6081[2] 8531[5] -1 5481[3] 8008[6] -1 -2  SUtility:94
432[15] 2989[4] 8364[8] 9616[8] -1 2991[1] 3149[10] 5869[2] 8337[5] 9381[6] -1 -2  SUtility:59
1067[1] 4412[1] -1 7651[15] 8145[12] 9946[3] -1 6789[20] 8466[2] -1 3151[15] 4817[4] -1 134[3] 2548[2] 7067[6] 8398[2] 9956[9] -1 521[9] 9488[1] -1 285[4] 2077[1] 5613[4] -1 8026[4] -1 -2  SUtility:118
3692[2] 6433[1] -1 4155[15] 6668[4] 8827[5] -1 6412[3] 9975[3] -1 941[1] 982[16] 3945[5] 9651[5] -1 170[2] 2254[2] 2479[5] 3101[4] 7098[3] 7411[15] 7599[10] 7683[12] 9642[3] -1 3421[5] 4560[8] -1 -2  SUtility:129
3215[3] 9915[2] -1 2196[2] 3864[4] -1 463[6] 3201[2] 4746[3] 4893[8] 9840[1] -1 2059[2] 6080[24] -1 2050[3] 5404[6] 6075[20] -1 252[4] 347[14] 840[10] 1433[1] 1528[6] 3477[10] 6045[3] 9461[5] -1 1220[6] 6872[1] 9906[5] -1 2571[5] 3709[3] 6948[1] -1 -2  SUtility:160
1323[1] 3697[1] 4681[2] 8779[8] 8798[4] 9296[10] -1 275[24] 9818[2] -1 964[1] 2822[5] 8042[4] -1 91[4] 3254[1] 3609[10] 3627[2] 4087[4] 4768[1] 6776[35] -1 -2  SUtility:119
309[10] 5933[10] 6507[6] 8082[20] 8217[3] -1 624[1] 2272[8] 4637[8] 9621[1] 9736[4] -1 1258[4] 4806[9] 5850[5] 6917[3] 9119[8] -1 4469[8] 8221[20] -1 1666[8] 5187[3] 5486[4] 6524[5] 8142[5] 8304[2] 9598[10] 9715[2] -1 149[1] 426[15] 1277[3] 2870[5] 3737[4] 7995[3] -1 -2  SUtility:198
2546[3] 2870[4] 8740[2] 9818[1] -1 492[4] 3490[5] 6297[8] 6596[18] -1 5387[18] 5560[4] 6826[2] 7282[1] -1 2077[2] 3249[1] 5220[4] 9069[15] 9623[10] 9863[15] 9906[1] -1 1623[1] 3279[2] 3517[3] 5034[1] -1 2928[12] 4405[4] 5343[1] 6082[4] 8036[12] -1 960[6] 3287[1] 7534[4] 7604[3] 9340[1] -1 -2  SUtility:173
3675[8] 5014[5] -1 1215[6] 1697[2] 4929[4] 5944[3] 6989[9] 8941[6] 9071[6] -1 440[3] 4455[2] 6494[10] -1 1187[4] 5639[2] 7339[20] 7661[12] -1 344[2] 1469[6] 2353[5] 2633[9] 5118[6] 5282[2] 5837[14] 8723[4] 9657[2] -1 3400[5] 3828[5] 4366[1] 5289[1] 6740[10] 6770[4] 7394[3] 8853[4] -1 -2  SUtility:185
2154[3] 2406[3] 4047[3] 5996[12] 7346[4] 7544[1] 8586[27] 9346[6] -1 775[3] 1088[2] 2082[5] 2236[8] 5684[4] 9692[6] -1 2650[15] 2847[1] 4991[10] 5001[5] 5752[8] 6336[9] -1 255[9] 1674[4] 4687[8] 5436[3] 5852[20] 6483[10] 7744[8] -1 666[12] 935[1] 1187[4] 3742[4] 5862[5] 7313[4] -1 8574[5] 9777[5] -1 1522[4] 2900[3] 3142[8] 3740[6] 8471[4] 8675[3] 9061[2] 9880[4] -1 -2  SUtility:271
8025[4] -1 2196[2] 3732[6] -1 647[2] 771[4] 6787[2] 8459[3] 9952[8] -1 -2  SUtility:31
2242[4] 2292[10] 9604[4] -1 959[2] 4065[3] 5419[6] 6412[4] 7517[2] -1 9034[5] 9268[6] -1 1326[2] 1992[3] 6770[16] 7593[2] 8237[3] -1 2050[15] 4950[5] 7405[6] 8038[2] -1 9802[2] -1 7735[1] 9371[24] 9591[6] -1 -2  SUtility:133
6081[1] 6952[3] 7519[10] -1 1294[5] 1563[10] -1 2641[3] 5540[2] 6175[20] 7098[5] 8340[8] -1 1944[3] 2546[15] 5396[2] 6672[2] 6908[20] 7235[4] -1 5187[3] 6616[5] 7372[12] -1 50[4] 1251[9] 2505[5] 2720[3] 8096[1] -1 1698[4] 6040[2] 7644[4] 7774[10] 9416[4] -1 -2  SUtility:179
991[2] 2301[12] 4746[1] 6186[4] 6889[9] 7225[5] -1 514[6] 594[6] 2072[4] -1 354[5] 548[8] 4574[5] 7752[10] -1 2200[8] 5869[2] 6545[12] -1 -2  SUtility:99
33[2] 1318[4] 8296[4] -1 4969[2] 4994[4] 8232[6] 9508[4] -1 2404[3] 6362[4] 9313[3] -1 1655[2] 3878[3] 8688[8] 9118[2] -1 7815[20] 8119[4] 8822[12] -1 -2  SUtility:87
941[4] 5687[3] 6771[12] 6922[1] 8973[10] -1 583[8] 1340[50] 4349[3] 5243[3] 6018[4] 9026[2] -1 3162[2] 3366[2] 3789[4] 6018[1] 8081[6] 8212[5] 8365[8] 9851[8] -1 5929[10] 7409[5] 8249[3] -1 1041[10] 1099[12] 1544[4] 2138[3] 8780[3] 9446[10] -1 -2  SUtility:196
4464[5] 7383[2] -1 435[1] -1 287[5] 3077[4] 4601[3] 4804[4] 5357[5] 6406[3] 7281[3] -1 4[2] 17[15] 2919[2] -1 195[6] 1487[3] 2428[20] 4435[1] -1 921[6] 3153[2] 7112[1] 8485[2] 9726[3] -1 5851[6] 7944[6] -1 362[6] 1279[2] 5269[5] -1 5992[3] -1 163[2] 7035[6] -1 1025[4] 4599[4] 5559[4] 5572[14] 6225[10] 6891[20] 7907[2] 7948[4] -1 1309[3] 2237[3] 2502[2] 9596[5] 9837[2] -1 -2  SUtility:211
1972[3] 4316[6] 8531[20] 9676[10] 9910[28] -1 3345[3] 3354[2] 4246[4] 5089[35] 5573[3] -1 1085[12] 1664[4] 3617[12] 5406[6] 5535[3] 7045[10] -1 2260[2] 3691[2] 7115[2] 7282[3] 8483[8] 8694[6] -1 5613[4] 6733[10] 9869[2] -1 612[36] 4950[5] 5572[35] 7210[6] 7477[1] 8091[4] -1 920[1] 5820[2] 6027[6] 7275[1] -1 -2  SUtility:297
2908[6] 6247[5] 6750[5] 7797[6] 9119[8] -1 4954[9] 5451[5] -1 5881[3] 5899[5] 5997[3] -1 1820[6] 1868[16] 2516[4] 6421[12] 6467[3] 9283[6] 9841[3] -1 711[3] 3674[4] 6763[2] 8880[4] -1 -2  SUtility:118
127[3] 8697[15] -1 6784[2] 8128[28] 9495[2] -1 435[2] 1490[3] 3772[2] -1 5031[9] -1 4[6] 2919[8] 3017[2] 3950[6] 6133[6] 6768[5] -1 508[2] 5662[4] 6376[6] 8485[3] -1 362[9] 1279[4] 5269[4] 5572[21] 6891[5] -1 210[8] 506[30] 1222[3] 3889[2] 4652[6] 5992[6] 7373[2] 8719[5] -1 163[3] 4646[4] 5128[3] 7035[2] -1 4126[3] 4599[4] 6513[5] 6726[30] 7907[4] -1 1309[3] 2237[3] 2502[2] 9596[4] 9837[10] -1 5365[16] 8093[1] -1 4280[20] 6190[3] -1 -2  SUtility:339
187[3] 804[4] 1099[12] 4026[5] 4681[4] 5922[4] 5994[9] 9180[4] 9921[15] -1 447[4] 754[3] 2082[5] 3508[6] 5600[10] 6734[4] 7692[2] 8064[2] -1 930[6] 1759[3] 4836[6] 5598[8] 6131[3] 6937[4] 9604[4] -1 1181[2] 4265[1] 8413[5] -1 488[6] 3111[6] 3283[4] 3718[4] 4194[4] 4485[8] 4777[4] 6780[12] 6822[2] 8696[4] 9942[2] -1 770[1] 2724[15] 3791[4] 6492[15] 6961[4] 8682[2] 9843[12] -1 5907[1] 6144[10] 7101[28] 7675[2] 7796[2] 8237[1] -1 1806[2] 1860[14] 1931[3] 2012[6] 2703[8] 3096[3] 6057[2] 7189[5] 7236[5] 9436[5] -1 2496[3] 3117[8] 3232[2] 3309[4] 7420[3] 9083[3] 9377[2] -1 348[5] 1435[2] 2132[6] 5446[2] 8426[4] -1 1607[2] 3891[9] 4851[1] 9115[3] -1 145[3] 585[2] 1373[1] 3086[2] 3821[8] 5375[2] 5431[10] 5535[5] 5638[4] 6082[5] 6130[1] 6476[3] 6558[3] 6705[6] 7491[4] 7726[2] -1 302[4] 2713[1] 7750[3] -1 -2  SUtility:472
5712[5] 6531[1] 6817[5] 8693[2] 8732[3] -1 2190[1] 3397[4] 4231[4] -1 267[2] 2159[5] 4673[5] 6089[2] -1 1161[4] 2001[16] 2421[2] 5854[5] -1 2533[3] 3311[2] 5355[10] 6718[1] 8075[4] -1 113[10] 2322[5] 2516[2] 4693[10] 5667[6] -1 1716[3] 2276[28] 5116[5] 8592[10] -1 -2  SUtility:165
3804[4] 5777[4] 9158[30] 9996[10] -1 799[4] 9693[10] -1 2868[6] 3047[4] 3457[5] -1 554[2] 5910[8] -1 1725[9] 1975[3] 2700[4] 2844[1] 9997[8] -1 357[5] 3244[3] 6657[1] 9451[5] -1 20[2] 1217[1] 8153[3] 8389[2] -1 269[18] 1534[10] 2792[4] 4551[2] 6045[4] 7489[4] -1 -2  SUtility:176
5758[2] -1 852[4] 2463[6] 3939[24] 4142[1] 5251[2] 7735[4] -1 9250[12] -1 1194[6] 1859[2] -1 836[8] 2263[8] 2842[3] 2906[3] 3279[2] 3594[4] 5123[10] 6134[35] -1 -2  SUtility:136
2653[3] 4774[4] 9207[4] -1 1113[3] 7888[5] 9963[5] -1 4334[3] 7629[9] 8656[10] 9413[4] -1 -2  SUtility:50
5731[2] 7744[10] 8037[8] -1 1121[12] 1198[8] 1536[2] 3181[4] 4618[28] 5052[1] 7950[4] 8249[15] -1 2815[2] 6150[6] -1 2664[1] 3560[20] -1 -2  SUtility:123
2531[8] 4729[12] 6691[9] 7884[3] 7929[2] 8468[4] 9184[2] -1 9874[4] -1 1220[4] 4382[9] 6573[4] 6723[4] 7805[4] -1 2276[7] 6749[2] 7653[8] -1 -2  SUtility:86
2077[3] 3574[5] -1 4041[4] 6003[2] -1 629[4] 1587[5] 6117[5] 6779[20] 7820[3] -1 -2  SUtility:51
1002[1] 1451[4] 1470[1] 3592[5] 4776[2] 5282[1] 5899[1] 6167[12] 8411[20] 9495[10] -1 2642[1] 3480[3] 4718[10] 5731[6] 7093[5] 7879[3] -1 4502[6] 6945[4] 8384[3] 9185[20] -1 866[3] 1845[2] 2512[8] 3362[1] 7036[12] 7433[3] 8164[10] 9867[3] -1 583[4] 919[1] 1992[3] 2541[10] 6241[3] 7010[6] 7593[8] 8237[5] 8694[12] 9018[8] 9942[4] -1 3026[3] 3940[6] 5437[4] 7469[2] 7545[4] 7560[8] 8835[6] 8901[4] 9451[1] -1 377[4] 1941[45] 3068[4] 4485[10] 4911[2] 7433[3] 7499[3] 8685[1] 9257[6] -1 149[2] 271[50] 1731[8] 2155[3] 3692[4] 5650[10] 9957[6] -1 1517[2] 2621[3] 5407[4] 6746[2] 9221[2] 9581[2] -1 359[8] 852[1] 5903[2] 6599[2] 9001[10] -1 1253[15] 1792[2] 2389[3] 3804[2] 5126[3] 5515[2] 6195[4] 8004[8] -1 -2  SUtility:500
1509[8] -1 784[9] 989[12] 5102[1] -1 2058[5] -1 2676[6] 2939[15] -1 -2  SUtility:56
737[3] 1004[9] 2077[4] 3359[3] 4348[5] 4519[4] 6741[6] 7214[5] 8549[20] 9928[1] -1 1496[4] 1790[3] 2400[10] 4067[20] 6555[4] -1 5683[5] 7065[5] 7271[15] 7519[2] 9539[15] 9657[6] -1 4202[2] 4287[6] 4331[3] 8782[6] 9638[18] -1 777[10] 2498[20] 4424[25] 6674[1] -1 150[8] 437[2] 2105[5] 3001[1] 3089[2] 3827[15] 4012[4] 9395[2] 9794[5] -1 678[4] 930[2] 1513[12] 5041[6] 5599[5] 6123[8] 8373[2] 8556[16] -1 -2  SUtility:339
1089[4] 3467[8] 3594[4] -1 181[45] 4457[4] 9058[2] -1 8567[2] 9095[1] -1 -2  SUtility:70
402[15] 1526[5] 2813[6] 3772[5] 6445[5] 8852[8] -1 1359[4] 7752[10] 8884[12] -1 138[1] 1426[1] 1564[5] 2280[2] 3864[1] 5363[5] 7373[4] 7712[3] 9144[3] 9637[3] 9954[6] -1 2871[4] 5148[4] -1 3359[1] 4407[4] 6983[16] 7049[3] 8904[8] 9176[5] 9942[3] -1 309[10] 1591[4] 2402[6] 6476[3] 6939[3] 8990[1] -1 1338[3] 1572[2] 1631[3] 1804[6] 1962[10] 2061[15] 8043[2] -1 3277[8] 5249[40] 5402[10] 7123[4] 7529[1] 8473[1] -1 -2  SUtility:284
7138[10] 7742[6] -1 1806[1] 2729[5] 6544[2] 9901[12] 9921[15] -1 399[6] 2871[3] 5028[4] 5876[4] 7195[6] -1 3891[15] 9115[1] -1 1285[6] 2552[4] 5267[10] 5928[1] -1 244[5] 3355[2] 3426[4] 5266[12] 5441[5] 5638[1] 6318[8] 7131[3] 7478[3] 7892[5] 9461[4] -1 251[2] 749[4] 1017[3] 3767[12] 5126[5] 8493[3] -1 457[6] 3041[10] 5096[16] -1 125[3] 1563[6] 1679[5] 2521[5] 4832[1] 4916[4] 8274[4] 9060[4] 9298[15] 9776[2] -1 5226[3] 7514[4] -1 1911[20] 3210[10] 4350[4] 9216[2] 9333[5] -1 -2  SUtility:321
1499[10] 2871[1] 4853[12] 5034[3] 5752[10] -1 646[9] 1327[2] 5553[2] 6376[4] -1 1352[3] 1653[20] 4172[4] 5771[1] 8004[4] 8724[3] -1 1017[3] 1603[40] 2861[4] 3094[15] 3699[10] 4687[8] 5688[10] -1 1710[3] 4035[4] 4246[10] 4565[2] 9346[2] 9436[5] -1 -2  SUtility:204
294[8] 1725[9] 3497[6] 3934[5] 8212[2] -1 2541[6] 3575[10] 8834[3] 9296[4] -1 1107[10] 5811[3] -1 2176[2] 4618[28] -1 -2  SUtility:96
5907[1] 6437[4] 7015[2] 8714[1] 9266[4] 9780[2] -1 6015[5] 9922[5] -1 5731[8] 8262[1] -1 -2  SUtility:33
1846[9] 5940[3] 6467[4] 9674[3] -1 7383[1] 7752[4] 9019[3] -1 797[9] 3704[6] 8813[30] -1 2967[5] 9311[12] -1 5634[5] 7871[5] -1 -2  SUtility:99
8083[35] 9954[9] -1 6057[2] -1 3450[3] 3767[15] 7443[3] -1 463[15] 6282[2] 6822[5] 7967[10] -1 1798[8] 5260[4] 6070[5] 9137[4] -1 2082[4] 4144[2] -1 2403[2] 4086[1] -1 -2  SUtility:129
702[16] 2081[9] 3343[1] 5242[2] 5500[4] 6507[30] 8832[12] 9376[16] -1 2618[8] 4365[10] 5607[8] 8322[2] 9048[1] -1 17[9] 792[2] 1779[6] 3583[3] 5031[9] 7919[1] 9095[3] -1 442[1] 4392[2] -1 432[3] 1407[8] 2301[6] 2641[4] 2677[5] 3294[2] 4969[5] 7980[4] 8078[2] -1 3808[4] 4562[5] 4730[5] 4865[1] 4905[3] 5936[1] -1 5946[9] 8274[8] -1 -2  SUtility:230
2435[5] 9894[4] -1 4521[16] -1 194[3] 1931[12] 2840[8] 3196[4] 4017[4] 7572[8] 9695[1] -1 1113[2] 1507[2] 2164[4] 2864[1] 3378[20] 8411[16] -1 1980[2] 3624[2] -1 3567[10] 5598[6] 8303[3] -1 1943[12] 3180[20] 9692[6] -1 779[2] 8278[12] -1 1772[8] 5705[5] 6225[4] 9995[3] -1 672[5] 3995[2] 6105[40] 9057[21] -1 625[3] 3388[15] 4563[6] 6655[1] 7307[50] 7928[18] -1 644[1] 9204[8] -1 -2  SUtility:375
91[3] 3254[3] 3627[1] 4768[5] -1 4664[8] 5066[6] 7769[12] 7863[4] -1 4231[10] 5540[1] -1 32[8] 2292[6] 2575[8] -1 5056[5] 6474[4] 8270[4] 9995[2] -1 66[4] 476[6] 2429[6] 4168[5] 4354[12] 4607[2] 5893[3] 6524[1] 6706[28] 7273[3] 7428[4] 7796[3] -1 7405[2] -1 -2  SUtility:169
2769[6] 5758[2] 7714[28] -1 2463[12] 3939[24] -1 1655[3] 3878[2] 8688[10] 9118[5] 9250[24] -1 1194[6] 1859[5] 2652[12] -1 3279[4] 3594[4] 5850[1] -1 3113[2] 3403[4] 4459[4] 6651[4] 7101[14] 7713[2] -1 1522[8] 1764[4] 2207[1] 2495[2] 2541[6] 3826[10] 7557[30] 8666[2] 9116[4] -1 -2  SUtility:245
3342[15] 4035[1] 4870[2] -1 1446[4] 6195[4] 6381[4] -1 9298[3] -1 9605[5] -1 102[12] 2165[3] -1 1337[2] -1 5044[4] 6984[2] -1 -2  SUtility:61
1335[20] 4674[5] -1 1091[5] 9832[6] -1 -2  SUtility:36
1323[3] 3697[1] 4620[3] 7662[10] 8050[3] 9296[10] -1 275[30] 2746[5] 9139[5] 9818[2] -1 814[2] 3789[4] 6018[5] 7125[4] 8212[3] 8365[4] 9851[4] -1 470[4] 5929[8] 5974[6] 7031[5] 7409[4] -1 3582[6] -1 4[8] 4100[4] 6056[10] 7011[6] -1 228[4] 447[2] 964[3] 2822[5] 5126[2] 8042[1] 9292[5] -1 3609[2] 4087[1] 4861[3] 6150[6] 7613[2] 9522[2] -1 3353[3] 5869[4] 7593[2] 9061[2] 9887[2] -1 -2  SUtility:210
529[20] 9954[9] -1 3889[4] -1 3974[3] 5261[2] -1 1845[1] 3700[4] 4870[2] -1 7432[24] 8540[1] -1 -2  SUtility:70
2085[5] 2648[6] -1 2073[6] 2632[5] 3674[3] -1 357[1] 539[2] 4421[1] -1 2375[9] 3554[4] 4658[9] -1 2017[2] 7805[2] -1 685[4] 3846[4] 3920[12] -1 1136[3] 3491[12] 4375[1] 4671[1] 4922[5] 7946[5] 9900[20] -1 -2  SUtility:122
7516[5] 8585[1] 9828[9] -1 2769[6] 7764[2] -1 376[3] 2419[6] 3576[12] 3652[5] 5158[5] 6147[6] 7858[24] 9377[4] -1 1811[4] 7110[3] 7828[4] 9006[15] -1 -2  SUtility:114
1002[1] 1470[5] 9495[6] -1 6945[3] -1 -2  SUtility:15
790[2] 5744[12] 8749[3] -1 2779[9] 3878[3] 9806[10] -1 196[6] 8496[1] -1 8778[2] 9071[6] -1 808[10] 1837[2] 2478[1] 6195[4] 9390[8] -1 -2  SUtility:79
771[3] 1193[2] 3491[16] 3599[4] 4191[20] 4282[2] 6657[1] 8032[3] -1 122[6] 2541[6] 2864[1] 4311[4] 6594[6] 6740[30] 6899[4] 7223[1] 7329[2] 8071[12] 8135[2] 9272[21] -1 1246[1] 1497[6] 3667[8] 5546[2] 7516[3] 7752[4] 9385[5] 9748[1] 9786[5] -1 554[2] 1258[2] 1623[4] 1844[10] 2322[5] 2662[4] 2963[5] 3453[2] 4323[8] 5281[4] 5758[2] 7399[15] 7583[6] 7752[8] 7864[3] 8120[10] 8171[5] 8404[2] -1 3006[4] 4160[8] 5152[1] 5763[8] 7510[2] 7661[8] 7696[4] 8472[4] 9651[5] 9939[2] -1 1173[1] 2771[10] 6248[2] 6373[5] 6586[5] 7606[5] 9947[10] -1 447[5] 1927[3] 2292[8] 5169[5] 6929[3] 8375[3] -1 45[3] 912[6] 1801[2] 2290[4] 4687[2] 4953[5] 7642[14] 9271[4] 9289[4] -1 1156[5] 5199[5] 6046[20] 7879[4] -1 -2  SUtility:467
941[5] 6850[4] -1 3894[4] 6138[1] 7192[3] 8519[2] -1 506[12] 2502[5] 4764[1] -1 1[2] -1 5253[5] 7387[1] 8001[3] -1 -2  SUtility:48
121[16] 2546[9] -1 2979[4] 5995[1] 9436[4] 9882[1] -1 2[3] 542[9] 2982[2] 4426[5] 5013[3] 6179[3] 8685[2] -1 1539[4] 2769[6] 7764[3] 9651[3] -1 2512[8] 7478[5] 8555[15] -1 3259[12] 8015[1] -1 5126[2] -1 -2  SUtility:121
1707[4] 4245[15] 5401[5] -1 3277[8] 6455[2] 6808[3] 7524[4] 7762[6] 8494[2] 8566[4] 9190[3] -1 1099[9] 2861[1] 5712[4] 6531[4] 6817[2] 9180[4] -1 6061[2] 6822[4] 8214[4] 9843[15] -1 1142[8] 1953[2] 9317[1] -1 -2  SUtility:116
6262[5] -1 804[5] 2236[6] 3572[6] 3600[3] 4194[3] 6594[6] 6899[2] 9272[21] -1 7726[3] 8107[2] -1 1691[15] 5251[3] -1 -2  SUtility:80
1557[1] 6114[1] -1 1050[4] 4557[5] 7223[3] 9297[10] -1 1601[3] 3399[2] 8558[10] -1 310[4] 612[36] 3009[8] 4955[9] 7538[1] 8026[8] -1 550[10] 2840[2] 4325[5] -1 2200[2] 2346[4] 3248[4] 4345[10] 5631[1] 6004[1] 7066[4] 7100[2] -1 4453[2] 5272[6] 6368[1] 7093[5] -1 2815[5] 2871[5] 3068[1] 5450[2] -1 946[4] 2850[15] 6174[6] -1 2772[20] 2950[2] 5578[2] 7250[6] 8107[3] -1 -2  SUtility:235
2085[5] 2829[2] 6881[5] -1 2712[6] 3170[9] 3455[4] 4392[10] 6147[2] 6195[4] 6377[15] 6558[9] 9436[2] -1 4220[15] 5238[2] 8380[4] 8534[12] -1 3240[10] 9042[8] -1 1960[9] 4280[40] 7420[5] 9140[4] 9385[4] 9699[1] -1 1435[8] 2361[1] 3008[4] -1 2355[2] 5903[2] 8052[10] -1 -2  SUtility:214
1369[2] 9226[6] -1 1784[5] 4397[15] 7953[5] 8249[12] -1 2218[2] 7944[2] -1 198[4] -1 7138[4] -1 -2  SUtility:57
8[5] 1945[2] 6487[1] 9259[2] -1 3721[5] -1 1255[12] 8090[2] 9551[8] -1 3[5] 2421[6] 6390[4] 9062[3] -1 -2  SUtility:55
196[4] 8496[1] -1 397[6] 1069[4] 2594[1] 2649[15] 3234[3] 3508[6] 5375[10] 6783[3] 9068[1] -1 364[2] 3992[6] 4298[3] 5249[16] 5926[4] 6244[6] 6384[5] 9020[2] 9519[5] -1 6861[3] 7448[9] 8808[15] -1 9383[9] 9737[10] -1 309[2] 8845[4] 9250[12] 9661[3] -1 2355[6] 3235[4] 4010[5] -1 -2  SUtility:185
1300[4] 2561[3] 3244[1] 8261[4] -1 1333[4] 2324[5] 2878[10] 3403[3] 3554[2] 7226[10] 7653[10] 9143[3] -1 2036[6] 5748[1] 8333[3] 8466[2] 8618[5] -1 2506[3] 7914[5] -1 5592[1] 5808[3] 7316[3] 8261[3] 8605[10] 9909[3] -1 4613[6] 6376[8] 6513[1] 8547[25] -1 899[2] 1017[1] 2188[2] 2200[2] 2952[9] 5410[9] 6654[8] 7599[8] -1 512[3] 1839[2] 2049[1] 2900[5] 3579[12] 5656[1] 6504[1] 6842[6] -1 -2  SUtility:219
2206[5] 3360[2] -1 281[3] -1 -2  SUtility:10
211[5] 271[50] 611[15] 1017[5] 1470[1] 2054[6] 2077[5] 3781[1] 5556[10] 9641[4] -1 2769[24] 3438[12] 6031[2] 6941[6] 7616[2] -1 950[9] 2389[1] 5998[4] 9669[12] -1 185[4] 250[10] 2102[4] 4461[12] 7982[4] 9158[24] -1 1046[2] -1 3574[2] 4563[8] 6437[3] 7307[10] 8980[12] -1 -2  SUtility:269
1527[3] 2681[2] 7745[2] 8788[6] -1 883[4] 1338[3] 5783[2] -1 54[4] 2396[5] 7107[6] 7179[21] 9044[1] 9678[4] -1 4510[5] 5656[4] 8024[24] 9190[2] -1 6012[12] 7011[6] -1 2159[5] 3356[7] 4090[5] 4171[8] 5001[20] -1 520[2] 962[3] 1693[2] 4630[25] 7541[2] -1 1849[4] 3272[12] 7011[30] 7285[18] 9144[15] 9716[10] -1 1599[1] 5835[2] -1 959[10] 2276[35] 3009[2] 5816[9] 7733[9] -1 1239[5] 5501[8] 6362[3] 7898[3] 9018[12] 9313[12] -1 -2  SUtility:395
1005[15] 2575[16] 3991[8] 4338[6] 6458[27] 7443[12] -1 2119[5] 3621[20] 5863[4] 7889[1] 8004[20] 8328[1] 8461[4] -1 2578[4] 4157[20] 5893[5] 7944[8] 8037[2] 8924[8] -1 842[4] 1041[8] 3337[4] 3726[3] 4355[1] 4450[6] 4731[3] 4830[8] 5864[5] 6952[2] 9571[1] 9595[5] -1 1184[5] 1387[4] 1849[10] 2360[2] 2368[2] 3009[10] 4130[4] 4256[5] 6641[40] 6879[2] 7936[5] -1 2361[4] 2997[3] 3005[2] 4905[3] 6679[3] 7873[5] -1 1609[2] 2880[12] 4876[4] 6714[1] 7316[3] 7777[10] 8030[3] -1 -2  SUtility:380
2401[1] 7364[9] -1 1507[10] 1542[2] 2012[6] 5848[4] 9578[8] -1 3360[10] 4481[2] 5518[15] 6356[10] 7764[5] 8993[4] -1 2277[1] 5462[4] -1 45[1] 792[3] 5363[3] 7074[5] -1 2254[1] -1 -2  SUtility:104
1013[1] 1372[2] 3333[1] 3451[2] 3900[2] 4482[5] 4779[5] 6362[4] -1 250[8] 1315[2] 5621[4] 6878[5] 8677[5] -1 775[5] 1359[4] 3928[2] 6597[10] -1 54[5] 4935[5] 5342[16] 7543[6] 8467[3] 9131[10] -1 1526[4] 3545[1] 5631[3] 5671[6] 6220[1] 7823[2] -1 4198[1] 4802[4] 6476[2] 8922[20] -1 2505[3] 4508[9] 5089[35] 5449[5] -1 -2  SUtility:208
786[9] 4032[9] 5934[2] 6224[8] 8488[5] -1 341[6] 8566[8] -1 2809[4] 6615[2] -1 78[4] 1797[1] 4975[2] -1 6[4] 775[2] 1021[10] 4642[8] 5486[10] 5807[4] 5842[2] 6512[4] 7481[4] 8749[12] -1 2040[4] 2398[6] 3270[3] 4193[5] 6604[8] 8652[4] -1 6723[5] 6973[2] -1 246[4] 513[15] 548[2] 732[5] 1859[4] 2934[12] 3167[6] 5765[1] 7314[28] 8494[8] 9311[3] -1 -2  SUtility:245
532[8] 4574[1] -1 979[2] 2864[3] 3012[15] 4570[4] 5865[2] 6684[10] 6731[3] 8405[15] 8552[5] 9151[3] 9775[1] -1 3215[5] 6447[2] 6607[8] 7010[10] 9047[1] 9915[2] -1 2513[5] 7367[6] 7646[6] 8760[4] 9769[8] -1 -2  SUtility:129
866[4] 1845[5] 2512[10] 2695[2] 3177[2] 3270[4] 3444[10] 3920[3] 7433[4] 8685[4] -1 1534[10] 2792[5] 6045[1] 7489[5] -1 469[4] 485[3] 790[8] 2764[3] 8774[5] 9259[2] -1 1317[9] 1877[3] 4827[10] -1 2529[6] 4648[9] 6011[2] -1 1544[2] 2561[3] 8780[3] 9446[10] -1 194[1] 1931[9] 2623[1] 7532[1] 8527[15] -1 -2  SUtility:178
3022[5] 7042[10] -1 6202[1] 8329[2] -1 -2  SUtility:18
2175[2] 3066[5] 4851[4] 8468[3] 8902[20] -1 3571[20] 8368[8] 9028[2] -1 290[4] 2361[4] 2478[3] 3613[2] -1 -2  SUtility:77
1342[9] 5550[5] 5993[9] 7249[4] -1 3543[2] 5800[9] -1 1199[20] 2550[4] 8055[2] -1 6796[4] 9852[1] -1 9551[10] 9598[15] -1 864[2] 6943[15] -1 -2  SUtility:111
2531[4] 3161[6] 3289[3] 3721[3] 4729[15] 6691[6] 7884[2] 7929[2] 8468[1] 9184[8] -1 959[6] 4345[8] 7637[3] 9507[5] 9533[8] 9614[1] -1 1767[6] 2438[30] 2991[4] 3066[1] 6225[6] 8333[3] 8463[6] -1 1040[5] 4633[8] 6787[4] 7087[15] 9215[10] 9717[6] -1 4953[5] 6613[16] 8269[9] 8361[6] 8477[2] 8620[5] -1 6697[1] 9350[8] -1 655[8] 1810[2] -1 5763[8] -1 2034[12] 5407[10] 9546[6] -1 -2  SUtility:283
277[2] 1927[1] 3425[1] 3986[2] 5894[1] 6822[3] 9276[2] -1 1527[1] 4323[2] 5726[2] 7692[4] 7745[4] 8122[4] -1 17[15] 388[8] 3543[5] 3767[9] 6279[5] 6845[4] 7758[30] 8052[2] 9713[2] -1 2273[2] 2276[35] 3009[4] 3027[5] 3652[4] 4925[3] 5883[8] 6018[1] 7066[1] 7733[3] -1 210[10] 265[10] 2553[24] 3355[3] 3426[4] 5266[6] 5608[4] 5638[1] 6558[12] 7478[2] 8815[9] 9461[4] -1 276[16] 562[5] 1600[1] 1845[2] 1951[3] 4093[2] 6512[3] 7000[1] 7238[4] 7367[4] 8574[5] -1 580[21] 2039[2] 2261[2] 4980[27] 8075[8] -1 984[2] 1496[2] 1877[1] 3920[15] 4839[1] 5436[1] 7838[8] -1 711[5] 1026[6] 1745[2] 2398[9] 5483[3] 7407[4] 7833[4] 8502[1] -1 98[1] 1475[15] 1509[4] 2820[1] 5852[8] 7077[3] 9195[2] -1 302[8] 390[1] 1642[6] 4925[15] 7117[10] 9675[5] -1 -2  SUtility:513
1619[20] -1 3400[3] 6061[4] -1 1142[2] 2719[6] 4375[1] 5905[4] 7612[6] -1 804[1] 6849[10] 8708[10] -1 52[5] 1379[15] 2596[4] 4345[2] -1 1345[4] 9193[6] 9627[20] -1 4504[4] 5247[5] 6570[8] 7661[16] -1 1685[5] 8663[9] -1 1345[2] 5941[20] 8451[4] -1 -2  SUtility:196
4261[3] 8708[6] 9623[2] -1 2498[12] 5800[15] 5835[5] 6518[1] 7960[6] -1 2397[4] 5908[8] 8717[4] -1 17[6] 23[10] 262[3] 4666[5] 5351[2] -1 7481[10] -1 -2  SUtility:102
187[4] 804[2] 4026[2] 5922[8] 5994[3] -1 3283[5] 4777[10] 6822[5] 9942[1] -1 770[2] 3791[4] 6492[3] 9843[6] -1 3086[2] 3821[16] 5535[1] 6130[1] 6476[4] 6705[4] -1 -2  SUtility:83
244[2] 2825[15] 2900[5] 2961[3] 5656[3] 6491[1] -1 5158[3] 5729[2] 7810[3] -1 2823[3] 6848[9] 7605[10] -1 1006[1] 3867[1] 4866[4] -1 4171[10] 4950[1] -1 1441[5] 8427[1] -1 1548[8] 3697[5] -1 257[12] 1930[12] 3789[10] 6018[4] 8212[4] 8365[8] 9674[2] 9851[6] -1 -2  SUtility:153
522[2] 643[12] 3131[10] 3421[5] 3654[9] 7308[10] 7922[1] 8380[10] 8389[3] 9453[8] -1 1484[10] 3760[6] 5996[9] 7540[4] 7751[4] 8340[8] -1 1146[3] 2704[4] 4632[6] 8189[8] 8618[4] 9517[1] -1 1187[6] 1715[8] 2071[6] 3783[5] 8834[4] -1 161[3] 7099[3] 7977[8] 8660[1] 8797[4] -1 1490[15] 2280[2] 2889[2] 3093[6] 3864[5] 3875[5] 5363[5] 7754[4] 9114[4] -1 1405[5] 1889[5] 2200[8] 7867[12] 7963[4] -1 1637[3] 2068[4] 2164[8] 4142[4] 5808[3] 8751[12] -1 -2  SUtility:301
3486[3] 4641[15] 7711[15] -1 4920[6] 6330[4] -1 4382[9] -1 1776[10] 6068[32] 6279[2] 6894[4] 8969[5] -1 1187[8] 7339[16] 7661[20] -1 125[5] 698[2] 2871[5] 3195[9] 4292[4] 4571[15] 5654[2] 7930[2] -1 1576[6] 5995[5] 7958[3] -1 6531[3] -1 4563[2] 8791[6] -1 -2  SUtility:218
271[40] 1279[2] 8905[10] -1 1453[35] 6037[15] 7418[3] -1 847[8] 3225[5] 5892[40] 9054[1] -1 -2  SUtility:159
2155[3] 8906[4] -1 6337[5] 8032[4] -1 1660[5] 3549[1] 4697[2] -1 1111[5] 1892[1] 2375[15] 3573[5] 5536[6] 6081[4] 8546[2] -1 1387[4] 4650[6] 5550[1] -1 -2  SUtility:73
3032[3] 5889[5] 6906[5] 8581[8] 8751[6] 9519[3] -1 261[25] 4612[15] 9967[4] -1 522[10] 8548[4] 9475[1] -1 1764[5] 3826[2] 8666[3] 9116[10] -1 1489[8] 1811[5] 5077[20] 5389[24] 8666[4] 9949[4] -1 1622[10] -1 -2  SUtility:184
1123[12] -1 758[4] 2175[3] 3066[2] 4851[2] 8330[12] 8468[1] 8515[4] 8902[4] -1 3571[4] 8368[4] 9028[1] -1 1223[3] 5047[5] -1 1475[15] 2820[1] 4900[6] -1 5759[12] 9896[2] -1 -2  SUtility:97
1387[3] 9290[5] 9848[5] 9962[8] -1 3301[9] 6211[2] -1 761[8] 2702[12] 6895[12] 8657[2] -1 4085[15] 4673[4] 4804[8] 8666[2] -1 646[6] 1269[12] 3137[18] 5735[2] -1 3024[5] 6530[5] -1 196[6] 3088[5] 4161[5] 4256[4] 5550[2] 5571[5] -1 -2  SUtility:170
1359[5] 2026[2] 2928[12] 6597[15] -1 1334[3] 3602[5] 6902[15] -1 624[3] 3956[10] 4557[1] 6047[25] 6780[8] 6874[8] -1 584[2] 1496[4] 1944[4] 2526[4] 2724[10] 2779[15] 2819[5] 2979[8] 4938[2] 8761[5] -1 1424[8] 1609[8] 1697[5] 2082[3] 2434[6] 4528[3] 4929[4] 8941[12] 9071[9] 9982[2] -1 514[3] 2991[1] 3143[6] 4828[6] 4939[4] 6224[8] 7195[3] 8107[1] 9467[10] -1 1058[3] 2399[12] 3313[4] 4483[2] 5990[3] 9170[20] -1 9561[4] -1 -2  SUtility:321
2290[4] 6825[4] 7326[1] 8403[4] -1 32[4] 4639[1] 4648[12] 7235[3] 7277[4] 7924[5] 8315[2] -1 1017[4] 1609[6] 2058[20] 2434[2] 6488[5] -1 2188[5] 3191[2] 4237[2] 4677[1] 5487[3] 5889[3] 9586[3] -1 2912[3] 3021[18] 4565[3] 6337[1] 8574[3] 8679[20] 8950[6] -1 1767[4] 2164[8] 2991[1] 4142[4] 5808[2] 6225[10] 8751[9] -1 402[15] 1615[4] 1829[20] 2072[5] 2353[5] 3378[5] 4419[45] 4553[3] 6511[15] 9498[16] -1 228[4] 3546[2] 8865[2] 9125[15] -1 -2  SUtility:348
2242[5] 2292[8] 9604[6] -1 2771[8] 6770[20] -1 1607[4] 6832[5] -1 -2  SUtility:56
3312[4] 8043[10] 8886[4] -1 345[5] 2748[1] 9963[10] -1 -2  SUtility:34
3041[4] -1 9276[1] -1 5419[15] 5899[4] -1 281[4] -1 1285[10] 6152[10] 9564[5] -1 -2  SUtility:53
466[2] 1779[8] 2154[5] 6244[6] -1 920[3] -1 3921[4] 8473[3] -1 -2  SUtility:31
4271[2] 4405[5] 5654[3] -1 354[2] 376[4] 4049[3] -1 389[4] 1546[1] 2395[9] -1 5623[5] 8941[6] -1 -2  SUtility:44
154[10] 512[5] 1547[3] 1866[25] 4902[8] 5836[5] 6867[1] 7963[3] -1 8123[5] -1 1940[1] 3257[9] 4760[1] 9273[4] 9521[5] -1 1091[4] 2831[8] 6507[12] 9868[1] -1 7460[6] -1 -2  SUtility:116
2769[24] 7714[7] -1 3695[15] 4787[2] 5081[6] 5529[8] 5973[1] -1 2756[2] 8556[20] -1 2652[8] -1 426[3] 1226[8] 5850[5] -1 2561[4] 5713[16] -1 5005[4] 7544[4] -1 1789[4] 5610[6] -1 -2  SUtility:147
328[6] 767[2] 2396[1] 2430[20] 6406[4] 6902[12] 7492[2] 7494[10] -1 4217[16] 4664[4] 9112[6] -1 2242[4] 3144[2] 4115[10] 6521[16] 8052[4] -1 7651[12] -1 1781[5] 2148[18] 3045[12] 3942[6] -1 4825[2] 6447[2] -1 -2  SUtility:176
1517[2] 2621[1] 3334[3] 5513[2] 6360[3] 6746[1] 6963[20] 7121[4] 7556[2] 9221[5] 9306[3] 9581[5] -1 9910[14] -1 3354[1] 4564[10] 7760[1] -1 3486[2] 4641[25] 7711[6] -1 3113[4] 6209[4] 8254[6] -1 1373[5] 2257[1] 2457[12] 3229[4] 6449[2] 6594[24] 8467[12] 8475[3] -1 -2  SUtility:187
1187[10] 3621[15] 7339[16] 7661[16] -1 3799[1] 4007[5] 4548[1] 6554[4] -1 252[2] 2609[3] 9044[2] -1 1499[2] 2871[2] 3889[5] 5034[5] -1 189[1] 4779[10] 7606[1] 8071[12] -1 548[2] 2251[5] 5766[3] -1 4632[15] 5544[5] 6516[1] 9548[1] 9828[3] 9921[12] -1 2095[8] 4790[12] 8585[5] -1 -2  SUtility:185
66[16] 476[30] 604[3] 991[3] 6458[18] 6889[12] 7443[6] 9373[1] -1 529[20] 9716[10] 9954[12] -1 514[6] 594[30] 2072[2] 3491[8] 3889[1] 4375[5] 5252[3] 6455[3] 6558[15] 7946[4] 9900[4] -1 2601[4] 4553[5] 7093[5] 8181[6] -1 1490[6] 2578[3] 7752[4] 7944[10] 8037[4] 8924[2] -1 430[4] 1822[2] 2795[6] 2963[2] 5598[10] 8719[5] -1 775[2] 1013[5] 3867[2] 4311[5] 9115[5] -1 44[5] 1562[3] 7684[4] 9372[1] 9384[5] -1 478[9] 4892[8] 4905[1] 7432[16] 8540[4] -1 1429[2] 1517[1] 7481[10] 8466[4] -1 1490[12] 3216[8] 5192[4] 6640[20] -1 5825[5] 6750[2] 7162[10] 8703[8] -1 -2  SUtility:451
2980[20] 7218[6] 7651[6] 9385[1] -1 1226[4] 3512[2] 4632[3] 4853[12] 5429[12] 5929[4] 6934[2] 8885[16] 9712[3] -1 1904[9] 4758[4] 5890[16] 7316[2] 7367[2] 7372[6] 8039[15] 8779[32] 9654[10] -1 835[20] 930[6] 1424[4] 2924[3] 4442[15] 7744[8] 9790[2] -1 771[4] 1614[1] 3491[8] 4282[1] -1 1768[4] -1 2737[1] 4361[5] 5883[8] -1 3892[12] 9799[6] 9827[2] -1 168[8] 1206[1] 1791[8] 3691[1] 5424[2] 6292[5] 8652[3] 9095[5] -1 763[6] 1766[2] 2335[9] 3405[3] 8181[8] 8867[3] 8941[15] -1 809[8] 1704[8] 1733[4] 2375[9] 2451[2] 3554[1] 4331[2] 4658[12] 5856[10] -1 -2  SUtility:432
3305[4] 3799[5] 3964[5] 6229[10] 7608[16] 9507[4] 9533[10] 9614[1] -1 4953[3] 8361[4] -1 522[6] 1885[3] 9475[5] -1 1489[8] 5389[40] 9949[6] -1 1622[10] 2521[5] 4475[1] 4769[3] 5025[3] 5414[4] 7169[12] -1 -2  SUtility:168
1337[2] 3272[20] 4719[1] 6539[5] 8625[2] -1 4696[5] 6604[4] 7703[2] -1 1274[4] 3279[6] 9589[3] -1 1857[3] -1 2585[12] 5035[10] 5537[4] -1 2062[4] 4902[2] 6003[2] 7478[4] 8093[5] -1 754[2] 2527[8] 2678[4] 2696[8] -1 -2  SUtility:122
1801[4] 2479[1] 5556[8] 6373[4] -1 4171[4] 4950[5] -1 3240[6] 7528[20] -1 2815[1] 6150[15] -1 3567[6] 4779[15] 5790[4] 8523[2] -1 950[9] 2846[10] 4846[6] 5641[3] -1 194[5] 1040[5] 4991[6] 5220[1] 9584[12] -1 -2  SUtility:152
1030[5] 9041[4] -1 559[6] 1844[8] 2756[4] 3767[15] 6244[12] 6968[3] -1 1930[6] 4650[8] 5387[6] 9419[1] -1 534[8] 842[4] 1274[2] 2700[4] 4249[2] 6315[2] 6911[3] 8747[3] 9201[2] 9934[1] -1 357[4] 4248[5] 9421[3] -1 2720[4] 4534[1] 6668[4] -1 1064[12] 1536[1] 8854[3] -1 -2  SUtility:146
2900[1] 5581[1] 9399[2] 9620[8] -1 703[4] 2645[10] 3510[3] -1 7299[1] -1 116[1] 8461[3] 9802[5] -1 -2  SUtility:39
134[3] 769[2] 1288[8] 9088[3] -1 1655[3] 2440[20] 4350[3] -1 1494[4] 5826[10] 6164[3] 6780[12] 9521[3] -1 3063[1] 5143[3] 5556[6] -1 3584[2] 4549[4] -1 253[1] 6722[3] 7592[4] -1 1685[3] 3703[5] 4842[12] -1 2903[1] 4179[5] 5925[5] -1 50[5] 1554[4] 5623[1] 9268[8] -1 84[5] 2895[6] 6906[1] -1 -2  SUtility:159
6018[5] -1 2146[12] 6040[2] 7808[5] 9317[3] -1 3077[4] -1 3509[1] 4464[1] 4581[4] 4664[6] 5041[6] 6821[1] 7467[1] 8747[2] -1 1610[2] 2494[5] 3939[24] 5350[1] 6710[5] -1 -2  SUtility:90
2396[2] 2763[8] 3035[5] 3912[8] 5300[8] 5342[12] 5561[4] 5874[2] 6167[24] 6266[20] 6959[5] 7064[15] 9582[2] -1 1294[1] 1563[8] 2264[8] 3405[3] 6561[3] 9772[4] -1 365[1] 1656[5] 3880[4] 4423[5] 5052[1] 7672[3] -1 359[12] 6672[5] 6908[4] 7235[3] 8093[1] 8356[5] 9477[6] -1 2053[2] 2681[1] 4358[4] 5162[8] 5187[5] 5465[12] 6417[3] 6616[25] 7372[3] -1 2842[4] 3706[4] 4403[1] 5030[3] 5360[2] 7703[2] -1 50[2] 391[2] 397[10] 753[8] 1187[8] 1251[15] 1611[6] 1662[20] 2505[4] 3039[3] 4771[6] 5579[6] 6436[25] 6949[10] 8096[4] 9543[10] 9761[4] -1 1487[5] 1698[4] 2513[3] 4183[10] 4245[9] 6040[1] 7064[6] 7425[8] 7644[3] 7774[20] 8906[1] 9115[5] 9416[4] -1 844[3] 2026[3] 7100[3] 8728[5] -1 3077[3] 3397[4] 4403[3] 7260[2] 8056[3] 8507[1] -1 -2  SUtility:528
7372[6] 8039[3] 9654[10] -1 7866[5] 8481[4] 8982[3] 9778[3] -1 8102[4] 8280[3] -1 4297[5] 4447[2] 5550[2] 6612[2] -1 3218[2] 3503[15] -1 6379[2] 7774[20] 8797[2] -1 1177[6] 1829[8] 2122[4] -1 -2  SUtility:111
624[3] 1391[1] 1898[15] 3707[3] 4039[12] 5713[20] 6059[4] -1 3885[5] 4696[2] 6512[2] 7323[10] 7864[9] 8362[3] 9749[4] -1 1154[1] 1704[6] 6092[3] -1 1011[1] 3425[1] 4591[8] 7924[4] 8807[1] 9687[4] 9715[1] -1 163[2] 1813[2] 2836[3] 6570[2] 7557[30] -1 1338[6] 6863[2] 9686[1] -1 408[8] 6525[2] 6826[1] 8871[6] 9420[6] 9726[1] -1 -2  SUtility:195
4350[5] 4768[3] 8075[2] -1 2870[3] 2983[5] 5358[8] -1 9074[4] -1 -2  SUtility:30
774[4] 2410[15] 5955[4] 6316[10] 7023[6] 8595[2] -1 689[2] 6783[2] 7698[5] -1 1050[2] 4557[4] 7138[4] 7223[1] 7963[4] 9297[6] -1 161[3] 2200[4] 2664[1] 3560[4] 4477[3] 5873[5] 7096[5] -1 187[1] 804[2] 2319[5] 4026[2] 5922[8] 5994[9] -1 4190[12] 4898[3] -1 5550[5] 6768[1] 7928[6] 9611[4] 9906[2] -1 -2  SUtility:156
1799[12] 2066[4] 4281[4] 5851[2] 6174[6] 7637[1] 9125[9] -1 2086[1] -1 91[3] 1296[4] 3243[20] 4167[3] 9661[5] -1 1623[3] 3279[8] 3517[2] 4650[4] 5034[3] 6012[6] 8096[1] -1 586[2] 3206[4] 4122[3] 5250[10] 8893[3] 9721[2] 9818[5] -1 2066[2] -1 3151[9] 5797[12] 7788[4] -1 1156[3] 2059[5] 3864[5] 5731[2] 7515[15] 8902[8] -1 -2  SUtility:195
6929[5] 8375[5] -1 1601[3] 8558[10] -1 310[1] 612[18] 7188[9] -1 550[4] 2840[8] 4325[5] -1 2062[1] 3907[2] 4902[6] 6003[1] 7478[4] -1 5641[4] 5967[5] 6703[4] 7346[1] -1 2772[10] 5578[2] 6228[4] 7189[1] 8894[10] 9068[1] -1 -2  SUtility:124
2[1] 4903[4] 6931[1] 7472[4] 8466[5] 9300[8] 9377[2] -1 1013[5] 3767[6] 8075[4] -1 1005[3] 2522[3] 4338[6] 6667[2] -1 1811[5] 5077[4] 8666[5] -1 4595[4] 5251[3] 8481[1] 8704[4] -1 3375[45] 3799[4] 4395[1] 4426[5] 6877[2] -1 432[12] 1109[3] 1220[8] 1628[3] 6018[1] -1 2847[4] 4982[2] 7337[2] 8322[2] 8340[2] 8497[12] -1 1031[4] 4239[25] 6084[1] 7721[4] 8163[4] -1 -2  SUtility:226
1859[5] 6052[30] 6392[5] 6399[6] 7599[10] 8375[5] -1 495[1] 4852[6] 5030[5] 5079[3] -1 188[15] 3618[20] 5938[5] 7388[2] 9323[2] -1 3037[2] 4114[16] 5831[3] 6128[10] 8438[6] 8923[3] -1 2073[8] 4587[5] 5525[6] 8328[5] -1 513[3] 2170[3] 3570[2] 7674[1] -1 4679[5] 7158[1] 7224[6] 7388[2] -1 189[2] 569[3] 1104[6] 1490[6] 1529[8] 3649[12] 3688[4] 5126[1] 7170[3] 8231[5] -1 -2  SUtility:257
720[1] 7145[3] -1 1379[9] 2596[4] 4345[4] 6582[5] 6692[2] 8853[6] 9001[10] 9851[2] -1 6178[4] 6263[4] 6404[12] 8728[10] 9177[2] -1 6252[3] 7477[2] 8440[5] -1 1720[9] 6032[10] 7645[6] -1 3286[1] 4646[2] 4943[12] 7614[2] 8763[1] -1 -2  SUtility:131
212[1] 3782[1] 4026[3] 5450[5] 6559[10] 7376[5] 8094[5] 9471[4] -1 1[2] 436[3] 2440[20] 2541[4] 5862[3] 9363[10] -1 1917[6] 2211[8] 2724[10] 2803[3] 2869[10] 4757[4] 5321[5] 7656[5] 8138[12] 9190[3] 9265[3] -1 56[2] 285[1] 842[5] 1123[12] 2871[1] 3182[6] -1 119[5] 220[8] 627[8] 2138[3] 3203[3] 5256[3] 5511[16] 5959[5] 6884[2] 6973[3] 7057[1] 7542[30] 7950[1] 8728[5] -1 -2  SUtility:265
1034[8] 4245[15] 4853[4] 6138[2] 8231[2] 9739[3] 9944[2] -1 161[9] 694[3] 5550[1] 7099[4] 8797[10] -1 299[1] 1667[6] 2179[3] 4718[10] 7458[4] -1 251[4] 749[16] -1 2017[5] 2178[4] 4607[6] 5510[3] 7805[4] -1 2732[5] 5461[4] 6023[6] 8107[1] -1 -2  SUtility:145
3297[6] 3827[12] 4271[2] 4419[9] 4952[4] 8680[5] 9794[2] -1 9279[2] -1 2585[3] 5537[4] -1 305[15] 1041[8] 2505[2] 3211[12] 4231[4] 4846[6] 7548[5] -1 246[1] 513[12] 1542[10] 1849[2] 2072[3] 2671[9] 2674[5] 2934[15] 3167[8] 3339[2] 3526[15] 4512[3] 4643[2] 4953[5] 6034[4] 7314[28] 7621[2] 8494[4] 9195[3] -1 695[24] 2164[6] 2532[2] 2864[4] 3378[20] 3752[5] 5934[4] 6214[6] 8652[1] -1 1142[6] 1972[1] 3697[1] 4574[4] 7088[15] 7106[2] 7121[2] 8261[2] -1 1387[2] 3519[3] 4650[4] 5550[1] 8976[1] -1 3572[2] 4541[1] 6704[12] 7359[16] 8068[5] 9437[5] 9900[16] -1 -2  SUtility:407
376[5] 4852[15] 6150[15] 6607[10] 7011[12] 9177[6] -1 7042[2] 7459[9] 8355[7] 8465[9] 8614[5] 8723[4] -1 1916[3] 7536[2] 8032[2] 8371[10] 8397[1] 9539[9] 9657[10] -1 753[2] 2637[2] 3037[5] 4323[6] 5039[10] -1 6914[15] 7820[5] 7948[6] 9608[5] 9627[4] -1 -2  SUtility:196
3792[8] -1 170[1] 1801[1] 2254[4] 2479[5] 7411[20] -1 4445[2] 4917[6] 9297[10] -1 9985[3] -1 4622[4] 6432[2] -1 1891[6] 2201[5] -1 -2  SUtility:77
322[3] 1382[8] 1617[5] 1806[3] 2513[5] 2654[6] 2729[3] 3673[3] 6433[3] 6544[2] 7234[4] 8030[2] 8937[5] 9836[8] 9901[15] 9921[12] -1 5218[14] 5483[2] 6547[4] -1 6564[6] 8773[8] -1 1017[2] 3767[12] 5126[2] 8493[2] -1 2154[1] 3742[4] 3950[4] 5111[12] 5432[10] 5895[6] 6411[20] 9265[1] -1 3448[3] 8274[10] -1 4130[3] 4738[4] 9055[9] -1 257[12] 440[3] 3342[5] 3491[20] 5137[3] -1 712[3] 1911[5] 3634[5] 4350[4] 4394[12] 5298[5] 5438[5] -1 625[2] 1496[4] 1790[3] 3340[8] 3388[20] 4067[12] 6655[1] 7210[2] 7928[12] -1 132[2] 281[2] 547[5] 568[3] 1112[15] 1975[5] 3942[4] 4295[1] 5689[5] 7089[4] 9119[2] 9674[5] -1 -2  SUtility:425
4737[2] 4991[10] 5924[6] 6155[2] 7507[8] 8156[4] -1 91[4] 758[1] 1130[12] 6461[2] 6587[8] 7329[3] 8751[6] -1 2351[5] 2907[6] 3000[2] 3313[8] 4077[2] 5011[4] 8926[1] 9195[5] 9238[6] 9461[2] -1 2836[2] 3708[10] 4041[3] 4063[1] 6207[12] 8949[2] -1 1116[36] 1513[20] 3903[4] 4766[8] 5950[2] 6933[3] 7057[5] 8617[6] 9083[5] -1 1725[15] 5210[3] 5270[5] 5373[27] 6004[5] 8891[4] -1 -2  SUtility:287
5017[6] 7169[9] 8467[6] -1 4673[2] 6012[6] -1 1958[3] 2908[4] 3086[5] -1 959[4] 2424[1] 3390[4] 3431[16] 5819[4] 9710[3] -1 1262[4] 3737[8] 5805[3] 7771[25] -1 2155[5] 4579[5] 7674[1] 8906[3] 9279[3] -1 1646[20] 1707[2] 4033[3] 8597[4] -1 1289[4] 2191[5] 5271[5] 5618[3] 8694[12] 8904[10] -1 -2  SUtility:198
4222[4] 6467[5] -1 5875[25] 6941[8] 7201[15] -1 -2  SUtility:57
4[8] 732[3] 4289[2] 5056[3] 6474[2] 8270[4] 9995[3] -1 2428[20] 7720[4] 7808[5] 8430[5] 9023[16] 9593[5] 9656[15] -1 7443[6] 7494[6] -1 1253[3] 1792[1] 3460[5] 4770[3] 5126[5] -1 35[21] 775[5] 1776[4] 4214[3] 5527[3] -1 2463[15] 2498[20] 9467[4] -1 5253[5] -1 -2  SUtility:204
1470[1] 3411[2] 3838[2] 6373[5] -1 261[20] 2094[5] 2733[3] 3088[4] 5213[4] 8356[2] 9288[3] -1 284[2] 405[2] 1274[1] 3561[3] 4249[4] 4322[16] 5216[6] 6315[2] 8037[6] 8900[3] 9152[24] -1 562[1] 1951[5] 2016[3] 2154[5] 4871[1] 7000[4] 7367[8] 7764[5] 8574[4] -1 1146[2] 1800[10] 3591[9] 4278[15] 6750[3] 6944[3] 7292[6] 8892[6] -1 1801[5] 2622[3] 3741[1] 4855[8] 7627[4] -1 20[5] 2081[12] 6650[2] 7117[20] 9210[5] 9769[2] -1 170[1] 5224[2] 5905[2] 9741[3] -1 69[12] 1475[9] 3431[8] 5771[3] 6612[6] 7515[10] 8512[5] 8889[10] -1 -2  SUtility:348
1161[4] 4093[3] 4537[30] 8015[3] 9211[4] -1 419[4] 1720[15] 4670[3] 5944[4] 6440[6] 7517[4] -1 3718[1] 4811[4] 5486[6] 6524[4] 9715[1] -1 1187[2] 4938[8] 5272[4] 9196[16] -1 295[25] 3562[9] 7040[1] -1 -2  SUtility:161
1465[12] 5659[2] 8783[3] -1 3029[6] 4664[4] 6547[5] 8390[12] -1 1573[10] 1577[1] 6147[6] -1 -2  SUtility:61
667[4] 1451[8] 3219[1] 3515[10] 5823[2] -1 388[8] 674[1] 1972[1] 4222[6] 5386[10] 6467[2] 7359[20] -1 5396[1] 5875[25] 6941[4] 7048[3] 7201[12] 8760[10] 8995[6] -1 1387[4] 1490[6] -1 6848[12] 9839[2] -1 -2  SUtility:158
2758[9] 6199[1] 6767[8] -1 1309[6] 2271[6] 3134[4] 3286[4] 4450[6] 5030[4] 6199[3] 8489[4] -1 260[20] 4425[3] 4704[5] 8008[3] -1 9906[3] -1 1207[6] 3163[3] 4549[2] 8779[40] -1 5158[4] 6933[3] 9236[2] -1 1309[9] 2465[30] 3303[2] 5794[8] -1 39[20] 8217[4] 8565[1] -1 2276[7] 6749[3] 7653[4] -1 -2  SUtility:237
804[1] 2236[10] 3572[2] 3600[2] 4194[3] -1 7071[2] -1 1724[2] 1742[2] 3915[1] 8137[8] -1 1030[4] 9041[2] -1 8293[8] -1 334[2] 625[2] 4076[8] 7112[3] -1 -2  SUtility:62
397[8] 1274[2] 3234[5] 3508[15] 6783[5] 7203[6] 8494[8] 9068[2] -1 1562[4] 7684[6] 9372[3] 9384[2] -1 371[3] 7446[3] 7644[5] 9676[25] -1 514[3] 1185[5] 2498[12] 6818[2] 9475[3] -1 2053[8] 3962[4] 5445[12] 7112[1] -1 2155[3] 3656[4] -1 3333[3] 7251[4] 8214[12] -1 -2  SUtility:178
113[15] 2487[10] 8292[2] -1 4904[4] 5179[10] 9781[1] -1 7250[10] -1 4525[24] 7823[4] -1 227[4] 9311[12] -1 -2  SUtility:96
2159[5] 3356[21] 4090[1] 4171[6] 5001[25] -1 78[1] 2040[8] 6220[2] 7868[2] -1 2681[3] 6966[5] 7869[4] 8138[15] 8516[2] 8788[6] 9219[5] 9407[4] -1 2125[4] 3180[20] 3838[1] 4252[4] 7488[3] 7714[28] 8692[3] 9074[5] 9863[3] -1 1879[3] 2038[5] 3430[3] 7299[3] 8025[1] 9827[10] -1 2583[3] 2985[20] 4394[20] 5357[25] -1 2282[2] 3630[21] 6684[4] -1 6012[12] 7011[18] -1 655[4] 2375[6] 3214[1] 7497[10] -1 2159[4] 3356[14] 4090[1] 4171[10] 4326[3] 5001[10] 6480[4] 7472[2] 8466[3] 9786[4] -1 1693[8] 2727[10] 3757[8] 6665[28] 6701[8] 7541[2] 8640[4] -1 613[8] 1775[4] 4599[4] 7294[2] 9838[3] -1 673[21] 1239[2] 2890[2] 4336[1] 5501[4] 7898[6] 9018[16] 9269[2] 9653[9] -1 -2  SUtility:564
1274[2] 7203[15] 8494[8] -1 4819[2] 5504[10] 7354[4] 7844[4] -1 9910[21] -1 2498[8] 9475[2] -1 904[2] 3111[4] 3578[9] 6941[2] -1 2457[12] 6594[18] 8467[9] -1 2871[5] 6914[15] 8214[12] 8580[3] -1 4941[4] 6998[1] -1 -2  SUtility:172
4382[15] 8032[1] 8371[6] 9539[3] 9657[2] -1 2081[3] 6397[1] 6513[1] -1 2015[4] 4222[2] 5029[14] 5471[2] 6247[3] 8907[2] -1 414[2] 6093[2] 8137[2] 9556[15] -1 1465[16] 3353[1] -1 168[10] 3691[2] 8652[5] 9095[2] -1 7469[2] 7545[2] 8740[3] 8901[8] -1 -2  SUtility:131
7835[2] 9119[6] -1 7098[1] 8259[15] 9463[2] -1 1246[5] 4778[3] -1 467[2] 538[4] 3229[1] 9943[5] -1 1017[4] 1874[2] 4950[4] 5758[8] 6654[4] 7599[6] 8685[4] -1 1123[12] 8555[15] -1 -2  SUtility:105
1474[3] 2077[1] 2175[5] 3785[12] 5222[5] 6629[6] 6918[3] 8560[12] -1 1399[15] 2830[5] 7612[10] 9288[5] -1 878[5] 884[2] 1033[4] 1435[10] 4137[2] 5835[4] 5994[12] 6460[3] 6942[5] 8441[1] 8739[1] 9100[1] 9309[4] -1 78[5] 4771[3] 5170[2] 6045[2] 6322[6] 7041[9] -1 1367[5] 1543[3] 3880[1] 4282[5] 4496[10] 6203[4] 6826[3] 7189[1] 7872[6] 8617[10] 8783[4] -1 2500[6] 2779[15] 8624[3] -1 3899[3] -1 105[30] 710[4] 2011[8] 2125[8] 4160[4] -1 323[4] 937[2] 2072[4] 2498[8] 5350[4] 7888[5] 8505[12] -1 1693[2] 1991[12] 5693[4] 7541[4] 9195[3] -1 -2  SUtility:360
1005[12] 5854[1] -1 6018[1] -1 176[6] 2693[1] 7863[4] -1 -2  SUtility:25
1786[2] 7642[7] -1 1490[15] 7752[10] -1 3577[3] 6440[12] 6649[2] -1 3270[4] 4175[12] 4479[8] 9873[10] -1 3906[6] -1 -2  SUtility:91
6746[5] 9802[5] -1 6989[3] 8705[5] -1 515[4] 3386[1] -1 -2  SUtility:23
1700[2] 2674[4] 9928[4] -1 3838[1] 6373[5] -1 2540[2] 6397[1] 7979[10] 9264[10] -1 8232[4] -1 4192[4] 8711[6] 9498[12] -1 -2  SUtility:65
2433[5] -1 673[14] 1431[6] 3433[10] 4397[15] 8658[6] 9794[4] -1 3473[4] 3763[4] -1 433[8] 4825[5] -1 -2  SUtility:81
3299[5] 5222[1] 5247[1] 6570[10] 9295[4] 9763[4] -1 1857[1] 4250[3] -1 540[15] 2025[5] 4879[4] -1 466[4] 1779[8] 1989[5] 2154[4] 2323[5] 3618[16] 4524[4] 4654[6] 6244[6] 7705[6] -1 4574[2] 6706[28] 7443[12] 8822[12] -1 -2  SUtility:171
2183[4] 3515[10] 7889[2] -1 -2  SUtility:16
8039[3] -1 3900[3] 3929[10] 5867[18] 7139[5] -1 3935[3] -1 -2  SUtility:42
287[4] 583[2] 1340[20] 3215[3] 4349[4] 4601[12] 5243[4] 6018[5] 7010[6] 9026[10] 9915[2] -1 463[9] 3201[2] 4746[4] 4893[10] -1 195[4] 1263[4] 1487[5] 4226[5] 4435[5] 4865[3] 6722[1] 7329[3] 8191[4] 8335[2] 8817[5] -1 2081[3] 3163[5] 3682[16] 9894[5] -1 3032[3] -1 135[5] 611[9] 646[15] 1163[4] 1489[2] 5339[2] 5357[10] 5754[8] 5955[4] 7745[3] 8306[2] 8774[5] 9553[3] 9687[2] -1 -2  SUtility:244
3154[2] 3195[9] 4639[3] 9605[5] -1 3875[1] 7833[2] -1 5117[5] 5888[12] 7871[15] -1 -2  SUtility:54
3788[6] 7988[4] 8691[1] -1 9848[5] 9962[2] -1 4090[3] -1 3938[3] 8359[2] 8975[4] -1 1021[4] 2287[10] 3705[4] 5733[8] 6328[8] 7121[8] -1 -2  SUtility:72
161[9] 1700[5] 2061[5] 8032[1] -1 13[10] 1622[2] 2521[3] 3767[3] 5226[3] 5435[1] 7846[1] -1 2049[4] 6706[14] 7045[6] 7926[3] 8203[10] -1 1226[20] 4289[4] 6123[2] 9071[15] 9247[8] 9939[4] -1 694[1] 3118[3] 3245[10] 5550[1] 6538[1] -1 4409[3] 4634[8] 4718[2] 5731[2] 9943[2] -1 3508[15] 4206[5] 4766[10] 4812[6] 6604[8] 7090[4] 7946[5] 8397[3] 9062[2] -1 183[3] 1599[3] 2178[3] 2559[3] 2842[5] 3311[6] 4701[2] 4792[15] 4849[35] -1 -2  SUtility:299
2772[15] 5493[6] 7507[20] 8618[2] -1 4469[8] 8221[12] -1 -2  SUtility:63
492[1] 3729[2] 4879[3] 8333[3] -1 3000[4] 4564[8] 8126[3] -1 6399[6] -1 8107[5] 9193[2] 9627[12] -1 1015[4] 3261[3] 9949[8] -1 583[2] 3162[2] 4639[1] -1 -2  SUtility:69
2123[2] 7909[10] 8739[3] 9211[1] -1 4842[12] -1 1023[8] 4172[2] 7560[20] -1 5907[1] 6144[8] 8237[1] -1 626[8] 1079[9] 1759[3] 3867[3] 4202[6] 7406[4] -1 3405[5] 5319[3] 8615[6] 9966[10] -1 -2  SUtility:125
7774[15] 7926[2] 9740[4] 9990[5] -1 8852[6] -1 7204[2] -1 6268[1] 8732[2] -1 3894[4] 3901[2] 5088[4] 9985[12] -1 4764[2] 5278[3] 7077[5] -1 303[4] 2139[3] 8246[3] -1 988[2] 2082[2] -1 -2  SUtility:83
1563[2] 1658[1] 1801[2] 2085[3] 3441[8] 4341[2] 7295[35] 8335[2] 9909[4] -1 3979[3] 4349[2] 5446[1] 5763[10] 9504[8] 9710[9] -1 9949[4] -1 6489[5] 7066[3] 8004[12] -1 6675[2] -1 -2  SUtility:118
674[3] 4375[5] 4382[15] 8684[8] -1 4326[12] 6068[32] 7823[4] 7901[25] 9662[8] 9728[4] 9769[10] 9786[3] -1 814[8] 1360[8] 3885[5] 5740[9] 6554[2] 6649[2] 7093[20] 9868[3] -1 134[2] 769[8] 804[1] 1504[4] 4331[5] 4998[5] 5525[6] 6461[3] 6572[8] -1 526[2] 2234[4] 2904[1] 3964[4] 5096[20] 5098[3] 5216[6] 6046[15] 9136[4] -1 1187[6] 3095[30] 6412[5] 6698[2] 7339[12] 7661[20] 8214[16] -1 312[2] 611[6] 5092[2] 7160[14] -1 2848[5] 4737[3] 7000[2] -1 70[3] 204[6] 3195[6] 3286[2] 3868[8] 4171[8] 4230[12] 7318[5] -1 4280[30] 6190[9] -1 1145[6] 1246[2] 1576[10] 2410[12] 5995[5] 7958[4] 9068[3] -1 -2  SUtility:543
2406[2] 2513[2] 2654[8] 4047[6] 8586[27] -1 5549[3] 5563[12] 9058[2] 9667[2] -1 1674[8] 7744[6] 7905[1] 8774[5] 9471[5] 9545[2] -1 90[2] 666[12] 5862[2] -1 5835[3] 6315[8] 8673[2] -1 688[3] 3414[8] 6795[8] 9929[9] -1 1829[4] 2165[4] 3614[10] 5462[1] 6600[12] -1 8574[2] 9777[3] -1 -2  SUtility:184
827[2] 1140[8] 1309[9] 2457[12] 2465[10] 3303[5] 5646[4] 5794[4] 6594[6] 6840[1] 7894[3] 8467[12] -1 6622[27] 8937[3] -1 127[4] -1 5443[1] 8780[5] -1 1365[5] 2442[2] 6397[1] -1 425[5] 4608[16] 5556[10] 5833[10] 6571[10] 6808[2] 8253[1] -1 -2  SUtility:178
196[10] 390[1] 1658[5] 1801[4] 3441[6] 8335[10] 8496[5] -1 1069[6] 2594[1] 2649[12] 5375[6] -1 3425[1] 5598[8] 6597[10] -1 6861[1] 7448[12] 8808[9] -1 9383[6] 9737[8] -1 6489[5] -1 2290[2] 4021[6] 9838[3] -1 309[8] 8845[10] 9250[6] 9661[4] -1 3139[10] 3235[2] 3393[2] 4010[3] 4801[4] 9780[4] -1 127[2] 7691[1] 7823[2] -1 -2  SUtility:195
42[3] 4570[2] -1 385[4] 3063[5] 4694[8] 9281[1] 9375[1] -1 316[12] 3268[6] 5192[1] 8643[2] -1 1274[2] 3799[2] 7088[3] 9762[3] -1 562[3] 5141[3] 7832[3] -1 312[4] 6087[2] 8118[6] 9395[10] -1 -2  SUtility:86
34[4] 940[1] 3784[1] 6081[1] -1 4429[1] 5524[4] 8440[25] -1 4871[2] 4922[4] -1 -2  SUtility:43
726[16] 3485[5] 4464[2] 4470[9] 5683[2] 5945[2] 7271[9] 7519[10] -1 4202[4] 4331[1] 8782[15] 9638[24] -1 777[4] 2498[4] 4424[5] -1 437[4] 870[5] 3001[1] 4012[5] 5219[1] 9062[1] 9395[6] -1 3260[3] 5041[4] 8137[10] 9027[4] -1 -2  SUtility:156
3301[6] 6211[1] -1 4906[20] 5118[2] 7636[4] 8989[10] -1 52[3] 314[3] 8240[4] -1 455[3] 8234[1] 9863[12] -1 33[2] 226[2] 1355[1] 2341[5] 5499[3] 5545[20] 6392[3] 6849[10] 8111[12] 8279[20] 8900[3] -1 4632[9] 4773[1] 7459[15] 9678[6] -1 986[2] 1285[8] 1451[4] 2097[15] 3592[1] 4776[2] -1 176[9] 405[2] 2905[9] 6096[5] -1 3961[4] 5724[3] 7112[5] 7675[4] 9446[6] -1 -2  SUtility:260
176[3] -1 4090[2] 6336[9] 8657[10] 9198[1] 9780[3] -1 2287[10] 8684[2] -1 2800[4] 5303[5] 6344[12] -1 644[1] 3453[5] 4908[5] 7745[4] -1 1246[4] 4778[2] 5253[4] -1 2007[12] 7653[10] 8372[10] -1 -2  SUtility:118
388[2] 472[1] 3788[3] 9069[9] -1 1176[10] 1187[10] 2588[1] 2978[5] 4639[1] 4851[5] 5375[6] 9925[4] -1 4519[4] 5161[12] 5535[3] 6245[5] 9055[3] -1 2040[4] -1 2397[5] 3519[3] 5679[5] 5908[4] 8717[3] -1 201[20] 5598[2] 6131[5] -1 1181[3] 4265[1] 4545[3] 5959[1] 6025[2] 6973[5] 8413[3] -1 6323[6] 8008[15] 8825[3] -1 176[9] 2693[2] 3111[10] 7863[4] -1 -2  SUtility:202
134[5] 573[2] 4968[4] 7150[3] -1 397[4] 6531[1] -1 -2  SUtility:19
265[15] 669[20] 2166[4] 5427[2] -1 797[9] 4746[1] 5006[9] 6679[1] -1 4044[2] 4313[2] 4463[1] 6879[2] -1 2105[3] 4638[1] 6507[12] 7287[1] -1 1038[10] 1698[1] 5384[4] 7012[5] -1 3497[8] 3740[6] 6262[2] -1 -2  SUtility:121
2417[5] 7930[3] -1 2440[15] 9363[6] -1 1344[10] 2238[1] 7458[2] 7728[3] -1 974[12] 2050[6] 3878[4] 5404[6] 5883[16] 6075[25] -1 419[6] 1720[6] 5944[4] 7517[4] -1 233[6] 2957[5] 3991[8] 4162[3] 4638[2] 7342[2] -1 285[5] 663[2] -1 2434[10] -1 1614[1] 1733[5] 4349[2] 6670[5] 6999[4] 7443[12] 8806[1] 9852[3] -1 1877[5] 5946[15] 6798[5] -1 1148[10] 3339[10] -1 549[2] 6955[12] 7239[2] 7811[1] 9431[3] -1 -2  SUtility:275
863[5] 3609[2] 5650[2] 8027[4] -1 1490[12] 4870[4] 5298[4] -1 77[6] 1943[18] 4090[1] 6202[2] -1 4319[3] 4901[8] -1 473[2] 1356[3] 1484[8] 7544[1] -1 375[10] 1226[12] 2578[1] 2771[8] 5584[2] 5817[5] -1 -2  SUtility:123
3868[12] -1 561[6] 2988[10] 4183[4] 5771[3] -1 1526[1] 1643[12] 4030[4] -1 1111[2] 7403[3] -1 6454[5] 8787[2] 9827[2] -1 -2  SUtility:66
150[10] 806[8] 1490[9] 1789[2] 7187[8] 7752[8] -1 2553[6] 2908[6] 3061[3] 9119[10] 9128[1] -1 921[4] 1080[4] 1175[4] 3927[6] 4336[3] 5561[2] 5817[2] 5899[3] 7851[8] 8056[2] -1 1365[1] 1957[8] 2996[2] 3554[4] 4687[4] 8192[1] 9639[3] -1 3217[30] 3491[20] 3879[5] 4956[3] 6817[4] -1 44[2] 3235[5] 5112[4] 9301[1] -1 711[5] 767[10] 3674[3] 4310[25] 6763[5] 8880[6] -1 1112[5] 2520[4] 2888[4] 5842[2] -1 4485[2] 4608[16] 4674[4] 5216[6] 5556[6] 8253[2] -1 -2  SUtility:311
3742[8] 6531[2] 7559[10] -1 5116[5] 7951[2] 8380[2] -1 1500[2] 5448[10] 6822[1] 8212[2] 9490[2] -1 -2  SUtility:46
551[2] 1452[6] 4165[6] 4355[3] 6032[10] -1 6491[1] -1 2340[6] 4656[10] 7146[14] -1 1043[6] 1801[5] 2172[3] 5607[2] 6691[15] 8050[3] 8432[8] -1 45[3] 865[5] 3186[6] 4090[3] 6336[12] 7292[15] 9901[9] -1 440[3] 1760[3] 3238[4] 3287[1] 3491[4] 3564[6] 4648[9] 5423[6] 6756[3] -1 753[8] 4594[2] 6190[9] 8202[3] -1 3616[5] 6562[15] 6916[5] 7443[6] -1 3110[5] 9675[4] 9764[2] -1 -2  SUtility:256
4682[5] 9522[8] 9924[4] -1 3506[3] 4849[35] 5627[4] 6508[4] 8346[1] 9873[2] -1 1655[2] 2440[25] 4350[1] -1 318[5] 1998[12] 2410[9] 6803[3] 6990[4] -1 4804[10] 9265[3] -1 3113[10] 5184[10] 6209[20] 8254[12] -1 -2  SUtility:192
4380[1] 5386[4] 6407[4] 7376[3] 8695[6] 8808[12] 9761[5] -1 3838[4] 6373[5] -1 513[6] 849[5] 1548[2] 2859[12] 4981[6] 5689[5] 6722[3] 7911[4] 8995[6] -1 9848[2] 9962[4] -1 52[5] 1145[8] -1 2429[12] 5941[20] -1 1756[2] 2169[3] 8732[1] 9468[1] -1 4903[4] 7472[10] 8466[4] -1 -2  SUtility:169
483[15] 622[3] 5438[3] 6068[24] 8564[4] -1 5118[10] -1 6510[6] 8494[2] 8548[5] -1 611[15] 1111[5] 1375[4] 1590[5] 4698[3] 8185[6] 8430[1] 8475[1] 8792[2] 9918[8] -1 2081[15] 2294[10] 4006[2] 5264[1] 5713[8] 9431[4] 9782[8] -1 2642[1] 3480[15] 7093[20] 7879[1] -1 1526[5] 2053[10] 2721[8] 4054[3] 4283[15] 6373[5] 8933[8] 8934[3] 9119[8] 9589[5] -1 4876[8] 6780[4] 7709[20] 8217[5] -1 7239[5] 7654[5] 8814[5] 9507[3] -1 -2  SUtility:332
2582[5] 2931[4] 3497[6] 6373[2] 7915[4] 8836[15] -1 2410[15] 2877[4] 6803[1] 6833[1] 6914[6] 9204[16] -1 463[12] 1707[3] 4245[12] 5401[4] 6282[3] 6822[4] 7967[8] -1 2065[2] 3195[15] 3459[3] 3613[3] 9659[12] -1 1574[10] 1789[2] 4136[30] 7159[10] 7258[8] 8552[4] 9956[9] -1 -2  SUtility:233
432[15] 2440[10] 2989[2] 8364[4] 9363[8] 9616[6] -1 1096[1] 6355[4] -1 1917[6] 2869[4] 9190[3] -1 7071[2] -1 1724[10] 1742[3] 3915[1] 8137[6] -1 1030[5] 9041[5] -1 1123[12] 2871[5] -1 2991[5] 3149[20] 5869[5] 8337[5] 9381[15] -1 2835[4] 3927[2] 8293[4] -1 334[10] 625[4] 1676[4] 2991[2] 4076[6] 5256[4] 7112[5] 7145[9] 8728[10] -1 243[15] 6627[15] -1 -2  SUtility:256
161[6] 1700[5] 5107[24] -1 2769[12] 7714[28] -1 13[2] 6746[2] 9802[2] -1 8053[1] 9512[4] -1 2318[4] 4969[1] -1 3118[6] 3245[4] 6538[4] -1 211[3] 1176[20] 1943[12] 8142[4] 8327[6] 9568[4] -1 1314[1] 5907[4] 7271[12] 7712[4] -1 -2  SUtility:175
6244[15] -1 2276[14] 4224[30] 9548[2] -1 5116[2] 9092[3] -1 1568[1] 6260[14] 9175[5] -1 5082[4] -1 3491[20] 4007[4] 4036[1] 4282[5] -1 -2  SUtility:120
1700[3] 2674[3] 9928[5] -1 2769[18] 3389[6] 3438[8] 5086[5] -1 766[10] 2540[2] 6397[1] 7979[2] 9264[8] 9794[3] -1 185[2] 250[8] 2102[1] 2981[4] 4461[15] 5873[5] -1 219[5] 1239[3] 3104[18] 4023[6] 6545[12] 7443[12] 8389[3] 8530[4] 9828[9] -1 1544[10] 5964[5] 6474[4] 6869[5] -1 -2  SUtility:205
935[5] 1831[1] 5613[20] 9564[4] -1 34[1] 1004[15] 1085[4] 4790[18] -1 1846[6] 2353[2] 2452[2] 4530[5] 7801[10] 8704[2] -1 1011[1] 6961[6] -1 6488[1] 7054[4] -1 4591[2] 5645[9] 6225[10] 6354[3] 9382[10] 9716[8] -1 4397[6] 5562[10] 5997[2] 9559[20] -1 3311[6] 5825[3] 7494[6] 8039[9] -1 1820[10] 6467[2] 9283[10] -1 507[4] 5284[5] 5639[1] 6650[3] 7808[3] 8756[4] -1 -2  SUtility:253
257[12] 440[5] 966[4] 3250[2] 4147[20] 5118[6] 5137[2] 6512[1] 8115[1] -1 1347[1] 5386[10] 6397[1] 6421[12] -1 2763[10] 3035[5] 5242[3] 6959[1] 7003[1] -1 -2  SUtility:97
1778[8] 3519[2] -1 9954[6] -1 7467[2] 9291[1] -1 3979[3] 5446[3] -1 1026[10] 4671[3] 5296[5] 7753[4] 7854[4] 9018[8] -1 -2  SUtility:59
78[3] 1797[4] 4790[6] 4975[6] 7944[10] 8819[1] -1 2084[3] 2211[8] 4201[1] 6901[4] 8281[3] -1 5[10] 845[4] 3534[4] 8032[1] 8578[1] -1 1703[8] 3022[4] 7379[2] -1 3090[10] 4622[4] 6040[3] 6699[5] 7304[15] -1 1563[8] 2741[1] 4477[6] 4991[8] 6138[1] 6300[2] 8164[5] 9268[4] -1 6539[3] 7864[15] 7958[2] 8625[2] -1 2429[18] 5941[12] -1 381[5] 2924[12] 3880[5] 4451[5] 5448[8] -1 66[20] 2145[1] 5500[5] 5993[9] -1 4696[1] 6604[20] 7703[2] -1 -2  SUtility:300
559[10] 986[1] 1348[5] -1 1801[4] 6937[2] -1 892[2] -1 5081[6] -1 -2  SUtility:30
211[3] 271[40] 1017[5] 5556[10] 9641[1] -1 2769[18] 3389[2] 3438[12] -1 7420[4] -1 -2  SUtility:95
3621[20] 8894[8] -1 3799[3] 5783[2] 9265[5] -1 198[2] 7626[5] -1 4779[25] 9431[4] -1 87[8] 226[2] 2099[12] 2598[5] 3080[3] 8230[9] -1 -2  SUtility:113
3916[12] 4301[5] 6397[1] 6472[20] 7210[4] 8840[8] -1 3519[3] 8976[5] -1 4549[4] 8779[16] -1 10[6] 9370[1] -1 4622[10] 6432[3] -1 1960[9] 3093[8] 6901[1] -1 5193[2] -1 9321[2] -1 -2  SUtility:120
2085[3] 6725[5] -1 1312[3] 2536[4] 4252[2] 7716[1] 8945[3] -1 686[4] 4892[12] 6996[8] 8483[12] 9711[2] -1 513[3] 7986[10] -1 1474[5] 4289[1] 6209[4] -1 42[1] 2871[1] 7950[5] -1 283[1] 4581[5] 4793[2] 4953[3] 5028[16] 5355[10] 7745[3] 8309[15] -1 -2  SUtility:144
1187[6] 2475[2] 3012[6] 3682[16] -1 3362[4] 4779[15] 8164[25] -1 1187[4] -1 2048[4] 2541[10] 6344[3] 7010[8] -1 1356[4] 1517[4] 2621[3] 5470[15] 6484[1] 6746[2] 9221[3] 9581[5] -1 689[5] 3804[2] 6783[5] 7698[4] -1 -2  SUtility:156
295[15] 8856[1] -1 7066[2] 9431[2] -1 -2  SUtility:20
644[1] -1 1783[5] 5561[8] -1 3522[8] 6440[15] 9848[1] -1 9847[3] -1 -2  SUtility:41
762[6] 2527[2] 7064[12] -1 1267[2] 3341[6] 4365[4] 6718[4] 6882[1] -1 185[1] 2693[4] 3226[3] 3826[8] 4323[2] 4793[10] 6171[2] 6467[3] -1 299[1] 4804[4] 5357[20] 6406[2] 7281[15] 7612[4] 8428[4] 9487[12] 9790[1] -1 2074[12] 3072[2] 4557[1] 8026[6] 8271[20] 9119[2] -1 880[3] 4596[3] 7459[15] 9402[6] -1 432[6] 1734[4] 2989[2] 8364[2] 9616[4] -1 9482[20] 9918[6] -1 1553[8] 1885[6] 1910[5] 5462[3] 6089[10] 6724[2] 8779[16] -1 326[5] 1367[4] 1655[5] 3392[28] 3942[6] 4928[2] 4983[5] 7133[2] 8094[4] 8730[4] -1 -2  SUtility:362
1246[3] 1824[6] 2908[2] 4842[4] 5556[4] 6377[10] 7300[3] 8580[3] 8674[50] 8926[2] 9119[6] -1 5935[12] -1 1227[5] 2429[30] 3838[1] 4477[9] 4971[3] 5803[8] 6311[4] 7606[4] 8514[10] -1 3534[3] 7933[1] -1 1015[1] 1773[8] 4801[2] 8153[9] -1 266[6] 4707[6] 5509[2] 5899[1] 6084[4] 8122[3] 9518[10] -1 505[3] 6018[1] -1 1693[8] 5775[8] 7000[3] 7544[5] 7810[3] -1 1868[12] 2516[4] 6421[6] 9841[5] -1 -2  SUtility:293
645[2] 909[36] 2015[4] 2080[2] 2712[6] 3111[8] 3170[15] 3293[2] 6377[25] -1 9839[4] -1 1107[8] 1216[6] 1973[24] 3609[2] 4681[6] 8032[3] -1 610[12] 1429[4] 2351[1] 2664[5] 4307[12] 4329[3] 4646[3] 6643[5] 6746[3] 7588[10] 8736[4] 9802[5] -1 302[2] 3627[2] 5675[1] 5915[3] 8300[1] 9851[6] -1 1474[4] 3032[1] 5006[12] 6490[15] 7529[2] 8194[7] 9640[10] -1 1187[10] 3131[10] 3186[6] 3269[1] 4429[1] 4433[6] 4980[45] 5137[1] 5501[8] 6997[12] -1 1703[8] 2072[3] 6989[12] 7978[10] 8705[1] -1 1330[2] 3021[24] 3056[15] 3341[15] 9642[6] 9929[3] -1 1175[8] 3300[2] 3927[8] 5224[3] 5561[10] 5817[3] 7851[4] -1 -2  SUtility:523
3545[2] 4123[6] 7093[20] 8440[5] -1 626[8] 5860[1] 9657[2] -1 802[20] 2506[4] 7879[3] 9946[1] -1 1015[1] 3113[6] 5243[1] 7233[5] 7901[25] -1 1187[4] 1394[4] 5534[15] 9374[2] -1 1475[9] 4664[10] 5319[3] 7113[5] -1 -2  SUtility:162
1145[8] 3240[4] 5847[6] 6840[5] 8591[3] 9042[6] 9051[4] -1 2058[25] 4483[4] 4618[28] 7833[4] 9170[25] 9987[18] -1 964[1] 1187[8] 5435[3] 7503[20] -1 1880[1] 4142[3] 4697[2] 5546[3] 6724[6] 6899[3] -1 631[5] 5029[35] 5653[4] 8118[2] -1 -2  SUtility:236
1187[6] 2475[4] 3012[12] 3682[16] -1 4779[25] -1 1187[10] -1 2048[5] 6344[6] 9794[2] -1 1356[3] 2684[4] 5470[15] 6484[4] -1 4955[15] 5066[8] 7612[2] 8322[8] 8960[2] -1 2763[4] -1 689[3] 6783[2] 7698[5] -1 -2  SUtility:161
2433[5] 2908[6] 9119[8] -1 688[5] 5571[3] 5865[2] -1 5899[4] 7848[1] 8567[5] -1 711[1] 1145[8] 3674[1] 6763[1] 8697[9] 8880[8] 9281[3] -1 5029[28] 6195[1] 7644[3] 8217[2] 9070[4] -1 2642[5] 3480[9] 7093[5] 7879[2] -1 -2  SUtility:129
76[6] 2927[4] 5561[6] 5774[25] 6973[4] -1 2258[8] 5029[21] 5621[3] 9214[2] -1 -2  SUtility:79
1209[4] 1705[25] 4197[6] 7963[3] 8240[8] 9461[2] -1 4898[2] 6344[12] -1 1074[5] 1305[1] 1599[5] 3068[3] 4252[5] 5835[2] 8093[3] -1 1133[3] 4696[2] 6059[2] 8408[1] 8856[1] -1 1724[10] 1745[5] 3587[2] 3804[5] 6167[30] -1 -2  SUtility:147
17[9] 261[15] 1660[5] 3913[8] 6646[2] 7459[6] 8064[3] -1 397[6] 3234[4] 3508[6] 6783[1] 9068[4] -1 1489[4] 4902[8] 5167[12] -1 775[3] 1088[2] 2082[1] 2236[10] 5684[4] 9692[10] -1 1267[2] 3341[12] 3582[4] 4365[2] 6882[5] -1 1145[10] 2242[5] 3053[3] 3878[5] 4147[20] 6245[1] 6646[3] 6670[2] 8749[15] -1 1568[3] 2185[2] 3117[4] 3172[12] 4142[4] 4610[12] 9267[2] -1 -2  SUtility:251
2260[1] 3315[2] 3411[2] 3654[9] 7532[5] 8389[4] 9453[2] -1 941[2] 2276[7] 5996[15] 6850[3] 7540[4] 7751[5] 9784[4] -1 4068[3] 4632[6] 5947[2] 8189[10] 8618[3] 9498[4] -1 1215[4] 1741[8] 1824[6] 2991[4] 3149[5] 5869[4] 7801[6] 8337[25] 8523[4] 9381[12] 9954[9] -1 1187[8] 2424[4] 6437[3] 9918[4] -1 1854[10] 7977[2] -1 1734[2] 2074[8] 3093[6] 4409[3] 4862[4] 7754[8] -1 464[8] 3096[2] 3235[5] 5100[4] 8708[4] -1 -2  SUtility:265
1500[8] 2050[3] 5350[5] 5404[24] 6075[5] -1 1130[4] 4853[16] 5339[3] -1 957[1] 1286[2] 3402[1] 7006[10] -1 113[20] 2322[4] 2516[3] 4693[2] 5667[18] -1 -2  SUtility:129
3312[4] 8043[6] 8886[3] -1 345[3] 2748[3] 9963[15] -1 913[5] 1989[3] 4677[3] 5579[15] -1 3894[5] 3901[1] 5088[4] -1 -2  SUtility:70
5365[12] 8093[2] -1 347[21] 2779[9] 9128[2] -1 1845[3] 3534[3] 4344[4] 7543[8] 8704[2] 9589[3] 9668[2] -1 1476[2] 2065[4] 5556[2] 5833[2] 6808[4] -1 2641[1] 2997[2] 3402[2] -1 827[2] 1140[2] 3143[3] 3341[6] 5070[10] 5079[1] 5646[4] 5988[3] 6840[3] 7894[4] -1 -2  SUtility:128
1453[21] 6037[12] 7418[15] -1 2267[1] 3386[4] 5804[3] 8325[4] -1 810[6] 1097[16] 4537[12] -1 1192[8] 2065[2] 5972[6] 6512[4] 8407[20] -1 414[6] 8643[5] -1 656[8] 2977[2] 5608[3] 8137[2] -1 -2  SUtility:160
419[10] 1720[6] 5944[2] 7517[4] -1 -2  SUtility:22
8082[8] 8217[3] -1 4629[10] 6903[2] -1 1352[3] 1494[1] -1 -2  SUtility:27
4819[1] 7393[15] -1 9467[6] -1 6429[2] 9780[2] -1 3341[6] 4365[2] 6882[1] -1 2605[4] 7519[10] -1 -2  SUtility:49
3790[2] 7700[6] -1 5386[2] 8175[1] -1 185[4] 3226[12] 3826[4] 4793[2] 6467[3] 6564[6] 8773[2] -1 646[9] 7410[3] -1 999[8] 3818[12] 5180[2] 6507[30] -1 496[1] 2114[3] 2847[4] 3004[3] 3290[6] 3622[1] 8984[3] -1 -2  SUtility:129
580[35] 1765[5] 5283[8] 7610[12] 9880[8] -1 1798[8] 5550[1] 6393[9] 7803[1] -1 3017[3] 3795[5] 7583[2] 9097[2] 9693[4] 9975[5] 9987[30] -1 6308[20] 6958[4] 8411[8] 8944[4] -1 1421[4] 4072[4] 5605[3] 6937[4] 9667[3] -1 777[10] 1607[2] 1927[1] 5894[1] 6832[3] -1 1496[2] 3600[1] 7025[1] 8196[10] 9396[8] -1 -2  SUtility:231
5111[9] 6379[1] 7171[8] 7965[15] 8056[2] -1 4632[3] 6934[3] 8885[12] -1 5151[5] 7211[8] -1 721[2] 1584[10] 2252[2] 2522[1] 2566[4] 3711[4] 3939[12] 4284[15] 5725[10] 6392[4] 8494[6] -1 3031[10] 6587[10] 7443[9] 9153[4] 9508[1] -1 -2  SUtility:170
170[2] 2254[2] 2479[4] 7411[10] -1 3253[6] 6153[3] 9471[2] -1 2608[4] 5479[2] 5875[15] 7744[8] 9857[2] -1 4163[9] -1 1508[8] 2337[3] 2985[15] 4403[3] 6148[12] -1 -2  SUtility:110
1745[2] 2081[12] 2154[3] 4705[1] 7353[1] 9761[1] -1 1193[4] 1526[5] 9424[12] -1 1105[2] 2863[5] 7329[5] 7875[15] 9676[20] -1 211[1] 1367[2] 9899[5] -1 1438[1] 7610[8] -1 775[3] 1088[2] 2082[4] 2236[2] 5684[8] 9692[10] -1 -2  SUtility:134
45[3] -1 806[8] 4639[5] -1 522[8] 4394[4] 7720[4] -1 -2  SUtility:32
3278[4] 8052[10] 8732[2] -1 617[2] 2433[3] 7660[8] 9527[3] -1 1804[4] 2462[4] 4755[12] 5158[3] 5432[8] 5540[2] 5729[3] 6633[4] 7098[2] 7810[6] 8052[2] -1 1944[5] 2546[12] 5396[3] -1 3029[12] 4422[8] 4786[3] 5837[28] 7448[9] 8504[3] -1 299[4] 2720[5] 3145[3] 5261[1] 6318[2] -1 1958[2] 2908[6] 3086[3] 3473[5] 3763[20] 4897[2] 8010[3] -1 102[12] 433[8] 2740[1] 4178[4] 4213[2] 4716[25] 4825[3] 7098[1] 8585[5] -1 91[4] 1187[10] 5699[10] 6458[45] 9204[4] 9488[4] 9766[6] -1 236[5] 1148[6] -1 228[16] 827[3] 1302[2] 3325[4] 3654[15] 9083[2] -1 1135[9] 1824[2] 3507[4] 3584[2] 3874[4] 5573[4] 6657[5] 7637[5] -1 -2  SUtility:453
1030[3] 9041[1] -1 6244[15] -1 -2  SUtility:19
674[3] -1 4326[6] 9786[5] -1 485[5] 2314[1] 6326[2] 6782[1] 7978[2] -1 -2  SUtility:25
187[2] 505[3] 4429[3] 4969[4] -1 827[4] 2415[2] 5608[3] 9883[4] -1 3355[3] 3426[4] 5266[9] 5638[1] 7478[3] 9461[3] -1 7637[3] -1 6524[3] 7150[2] 9887[4] -1 -2  SUtility:60
2179[5] 3026[1] 9198[4] -1 7066[2] 9863[3] -1 39[16] 4536[5] 5222[4] 8217[4] 8565[3] -1 116[1] 1989[2] 3602[1] -1 767[6] 2050[3] 4952[4] 7223[2] -1 1113[1] 1507[2] 8411[20] -1 4405[3] 4895[4] 5035[10] 5824[2] -1 -2  SUtility:108
150[6] 1789[2] 3880[4] 3986[1] 7187[8] 9321[3] -1 804[5] 4299[3] 6687[1] -1 727[12] 4535[4] 6159[1] 8884[4] -1 1542[2] 3851[3] 7265[4] -1 3788[3] 5842[1] 9292[3] -1 80[4] 1772[4] 4483[5] -1 2189[2] 2463[3] 4485[4] 4674[5] 5216[9] 5542[40] 5556[4] -1 -2  SUtility:150
611[6] 1470[1] 2054[4] 2077[1] 3781[3] -1 6031[8] 6941[4] 7616[2] -1 2513[2] 5571[5] 7982[5] 9158[12] -1 1046[5] -1 4563[6] 7307[50] -1 3430[1] 4989[3] -1 -2  SUtility:118
2196[2] 5300[4] 5342[20] 6421[3] 9698[4] -1 2842[4] 4403[5] 5030[4] 5360[3] -1 1187[10] 2457[3] 6594[12] 8467[12] 9543[25] -1 1774[4] 3072[1] 6884[1] -1 811[8] 4245[9] 9279[1] -1 844[5] 2026[5] 2072[5] 6186[6] 7100[5] 8728[20] -1 3397[10] 7260[10] 8056[3] 8507[1] -1 -2  SUtility:205
1187[2] 2700[6] 3621[10] 8894[4] 9939[4] -1 8[5] 959[2] 1277[1] 4090[5] 5189[3] 5562[10] 7163[5] 7171[4] -1 2888[4] 3799[2] -1 1451[10] 3889[5] 4768[5] 8724[1] -1 1111[3] 3402[4] 3573[1] 5536[15] 8504[5] 8546[5] 8595[2] -1 577[6] 1942[4] 4121[5] 4779[10] 6353[5] 6714[1] 8514[8] -1 378[5] 673[21] 886[5] 1116[36] 1373[3] 1431[4] 1666[8] 3433[6] 4397[3] 5421[3] 5935[9] 7654[4] 8050[12] 8658[4] 9794[1] -1 252[6] 1309[3] 1804[4] 2609[1] 4450[6] 8802[3] -1 -2  SUtility:309
2026[4] 2928[15] 4032[12] -1 4902[8] -1 6511[6] 8359[4] 8697[3] 9205[5] 9548[2] -1 2435[4] 9894[2] -1 6275[10] 6805[5] -1 272[1] 343[3] 498[4] 4193[1] 4997[1] -1 1609[4] 2434[10] -1 3313[10] -1 -2  SUtility:114
912[8] 4091[5] 5462[1] 5835[5] 9654[25] 9753[15] -1 1801[2] -1 7484[16] 8316[45] -1 -2  SUtility:122
1759[3] 2684[3] 9715[3] -1 3229[3] 7825[5] 8475[5] -1 8489[4] -1 132[10] 547[4] 1975[3] 9119[10] -1 2195[4] 3156[1] 3944[9] -1 1759[3] -1 1694[8] 3982[10] 4985[10] 7342[3] 7371[4] 8785[4] -1 -2  SUtility:109
1899[2] 5783[4] 6590[16] -1 1046[1] 1490[6] 6419[10] 7444[5] 7820[4] 9170[10] 9354[15] -1 5257[4] 6040[4] -1 1866[20] 2389[3] 2857[5] 3891[6] 4664[6] 7392[12] 9115[3] -1 2242[1] 3144[2] -1 189[4] 1010[4] 1403[8] 1776[4] 3026[5] 4488[2] 6776[14] 7388[8] 8977[2] -1 1064[12] 1868[20] 2389[2] 5116[3] -1 727[15] 757[4] 1206[3] 1290[4] 3112[8] 5435[2] 5937[2] 6107[5] -1 649[6] 1327[1] 4171[10] 7350[27] -1 827[4] 1140[10] 3224[4] 3497[10] 5646[4] 6036[4] 6042[16] 6840[1] 7894[2] -1 619[1] 797[3] 3704[4] 4133[4] 5874[3] 7510[3] 8813[6] -1 180[2] -1 -2  SUtility:395
3375[27] 3799[5] 4395[2] 4426[5] 6877[5] -1 3405[4] -1 2900[3] 9547[1] -1 2908[4] 9119[6] -1 -2  SUtility:62
473[2] 5118[6] 8504[2] -1 802[8] 7879[1] 9946[5] -1 893[5] 2066[3] 8697[12] -1 549[3] 2084[3] 5826[10] 6399[8] 6521[8] 6974[15] 7528[12] 8468[3] 8646[3] 8941[3] -1 3113[10] 5243[3] -1 8107[5] 9193[4] 9627[8] -1 66[16] 3279[10] -1 1015[5] 3261[3] 9949[8] -1 440[3] 583[6] 3162[6] 4455[6] 4639[1] 6284[2] 6494[4] 9158[30] -1 1854[6] 1959[10] 2049[1] 3726[4] 6194[6] 9975[3] -1 -2  SUtility:272
116[4] 5647[8] -1 2732[1] 5461[3] 6023[15] 8107[4] -1 3726[4] 5402[6] 5854[5] 8531[20] -1 165[6] 176[3] 2125[6] -1 3937[8] -1 932[20] 1683[5] 4680[2] 9842[30] -1 -2  SUtility:150
155[4] 2839[20] 5073[5] 6797[6] 7112[3] 9407[2] -1 -2  SUtility:40
5823[5] -1 7048[5] 8760[4] 8995[6] -1 1564[5] 2249[3] 9144[12] 9637[2] -1 6701[20] 6848[15] 8640[1] -1 673[21] 1778[2] 3519[3] 4336[5] -1 -2  SUtility:109
941[4] 982[8] 3945[2] 7804[5] 8498[4] 9651[3] -1 3101[1] 7098[5] 7599[2] 7683[6] 9642[9] -1 554[3] 2684[2] 3421[1] 4553[3] 4560[8] 7466[8] -1 1811[5] 2053[10] 4054[1] 6373[4] 8934[2] 9589[5] -1 686[2] 5372[4] 5559[3] 8032[2] 8371[2] 9539[12] 9657[4] -1 4785[5] 5754[10] 7534[8] 7736[5] -1 -2  SUtility:158
3355[5] 3554[3] 3928[4] 4280[20] 4323[6] 5441[5] 5910[2] 6397[5] 9822[12] -1 2154[1] 5996[3] 7346[5] 7544[4] 9346[10] -1 1806[3] 2410[9] 3697[5] 4440[12] 5199[4] 7868[2] -1 1205[2] 5550[1] 7346[3] -1 979[2] 2382[4] 2814[1] 3026[2] 3059[2] 5622[4] 6344[9] 8814[3] -1 2768[4] 3221[2] 5869[3] 9276[5] -1 165[4] 4608[8] -1 -2  SUtility:179
4296[6] 8202[3] -1 401[16] 2012[6] 3009[6] 3212[2] -1 835[8] 9479[4] -1 7953[1] 8249[12] -1 -2  SUtility:64
5851[10] 6174[4] -1 2086[2] -1 1623[4] 3279[8] 3517[2] 5034[1] -1 -2  SUtility:31
2290[3] 3266[12] 5111[3] 5220[5] 5433[4] 5823[1] 6156[4] -1 388[2] 674[4] 5386[2] 6998[5] 7100[5] 7359[20] -1 1811[3] 5695[4] -1 7048[3] 8760[8] 8995[4] -1 1564[2] 2249[1] 9144[3] 9637[4] -1 61[3] 6848[6] 8854[5] 9849[3] -1 -2  SUtility:119
1242[8] 7223[1] -1 185[2] 1439[21] 3226[15] 3826[4] 4793[8] 4885[12] 6467[4] -1 1821[9] 2039[6] 2896[10] 4574[2] 5889[5] 8980[15] 9151[1] 9659[6] -1 -2  SUtility:129
116[3] 5647[8] -1 2732[3] 5461[5] 6023[12] -1 513[6] 3726[4] 4632[15] 5402[4] 5823[3] 5854[5] 6699[2] 7127[12] 8531[25] 9119[6] 9468[5] -1 3298[6] 4383[2] -1 440[4] 2163[5] 3417[1] 6336[6] -1 165[2] 176[6] 2125[2] 7003[5] 7129[4] 7961[3] -1 3031[25] 7065[5] 7443[9] 9508[3] 9539[9] -1 932[8] 1683[3] 4680[2] 9842[50] -1 -2  SUtility:278
2566[10] 3497[10] 4362[4] 7323[4] -1 505[4] 808[20] 1904[9] 6470[1] 6858[4] 7804[4] 8148[2] 9128[1] -1 237[1] 6675[1] 9186[4] -1 193[2] 1423[2] 7016[2] 7024[3] -1 498[4] 1634[10] 6044[2] 8245[12] -1 9559[15] -1 1476[6] 5661[8] -1 -2  SUtility:145
2154[3] -1 4998[5] 9863[3] -1 2981[3] 4952[8] 8281[1] -1 437[5] 3001[3] 4012[4] 9395[4] -1 1815[4] 2072[2] 7446[4] -1 -2  SUtility:49
2362[5] 3195[6] 5591[3] 5919[32] 7694[10] -1 2609[1] 6611[2] -1 6207[3] 8402[3] -1 717[4] 786[3] -1 1038[8] 7481[8] 8695[6] -1 1511[1] 5245[4] 7644[5] -1 -2  SUtility:104
322[4] 1617[2] -1 1825[1] 3522[4] 6916[4] -1 847[4] 9990[5] -1 6910[4] 7354[4] -1 1494[3] 4479[16] -1 -2  SUtility:51
557[10] 3553[36] 7845[2] 9329[6] -1 -2  SUtility:54
1798[8] 3887[16] 5347[4] -1 1859[1] 3497[6] 3695[12] 4009[5] 6052[40] 7599[2] -1 70[5] 1554[5] 1885[9] 2085[1] 2210[2] 3784[2] 7502[6] 9943[4] -1 5030[5] 5079[2] 5671[6] 5685[25] 6921[12] -1 4114[24] 5831[6] 8438[6] -1 284[4] 3329[4] 5314[1] -1 -2  SUtility:223
941[2] 6850[5] -1 303[4] 457[8] 920[4] 3063[5] 6323[8] -1 10[6] 506[6] 617[2] 2502[3] 4764[2] -1 1[2] 480[16] 1973[30] 5622[8] 5960[3] 7265[3] -1 5253[5] 5549[4] 5563[15] 7387[3] 8001[5] 9058[2] 9667[3] -1 -2  SUtility:154
950[9] 5659[2] 9276[3] -1 5419[15] 5899[3] -1 3941[6] 5426[3] -1 407[1] 3189[18] 3799[3] 8922[12] 9395[8] -1 5676[4] -1 4190[4] 6557[2] 8749[6] 9298[12] -1 758[1] 3694[4] 4664[10] 8785[3] -1 -2  SUtility:129
1862[8] 5393[9] -1 872[3] -1 1899[3] 5783[3] 6590[20] 6976[8] 7100[3] 7515[25] -1 2485[5] 2693[3] 2800[16] 2912[4] 8787[4] -1 1041[8] 1099[12] 2138[3] 6822[5] 8237[1] -1 6145[3] 6330[3] 6524[3] 6527[12] 7299[5] 8850[5] -1 2660[3] 2934[6] 4063[2] 5261[4] 6996[2] 7836[4] -1 -2  SUtility:195
260[16] 4641[15] 4991[6] 6155[5] 7618[2] 8032[5] 8156[16] -1 3000[4] 3313[8] 4077[3] 6826[4] 8926[4] -1 1868[4] 2389[5] 5116[1] 6796[3] 9383[9] -1 -2  SUtility:110
5422[10] 7822[24] -1 8362[15] -1 2652[16] 4296[6] 9498[12] -1 -2  SUtility:83
908[4] 1276[1] 1696[2] 1724[10] 5979[6] 6840[2] 9616[4] 9860[4] -1 2040[8] 6780[8] 7082[8] 8909[4] 9024[15] -1 726[32] 2684[3] 5907[2] 9990[2] -1 531[2] 959[8] 4366[3] 4463[3] 5816[9] 7484[20] 7507[12] 7834[10] -1 2847[2] 4190[12] 4615[5] 4963[1] 4991[6] 5752[8] 6336[12] 7456[20] 9040[6] -1 739[2] 1005[9] 1423[8] 1964[3] 1979[5] 3099[5] 3338[4] 3738[8] 4956[1] 7814[5] -1 3243[15] 7804[4] -1 72[4] 1307[2] 1609[6] 6094[3] 6484[2] 7804[4] 8103[5] 8789[4] -1 797[3] 4144[3] 6513[2] 8120[4] 9608[5] -1 176[9] 3828[1] 5239[9] -1 -2  SUtility:389
3519[2] 5679[5] -1 7036[3] 9867[4] -1 2102[5] 4926[1] 5931[3] 6201[5] 9151[2] -1 -2  SUtility:30
885[5] 3459[5] 5322[2] 5563[12] 5944[3] 6784[8] 8128[7] 9495[2] -1 3950[4] 6133[9] 6768[5] -1 359[4] 3195[15] 4852[12] 6891[5] -1 210[8] 1222[2] 4652[4] 8719[3] -1 4126[5] 6513[2] 6726[30] -1 6001[3] 8033[5] 8093[5] -1 -2  SUtility:165
4054[4] 6373[5] 8934[2] 9589[5] -1 6432[2] -1 1960[12] 3093[2] 4114[16] 5830[1] 5869[5] 7754[4] -1 2460[2] 5476[3] 6687[2] -1 -2  SUtility:65
1127[5] 1880[4] 3880[4] -1 1428[3] 4792[25] 6734[5] 6945[3] 6973[4] 7299[1] 8820[3] 9558[10] 9671[15] -1 421[4] 770[5] 2434[10] 3791[3] 6492[9] 9843[15] -1 3491[8] 3892[12] 9799[15] 9827[10] -1 490[3] 1387[1] 5003[5] 5175[6] 5350[1] 6892[8] 7066[5] 8084[3] 8740[5] -1 1856[1] 3916[24] 7692[3] 8089[3] 8497[6] -1 302[6] 2012[10] 2232[24] 2713[4] 6150[6] 7750[3] 8279[12] -1 32[8] 1779[6] 5209[3] 6828[3] 7771[15] 7919[5] 9095[2] -1 -2  SUtility:354
1369[5] 1373[3] 3121[3] 3153[5] 3341[9] 3418[4] 7232[12] 7401[12] 7534[2] 8618[4] 8698[4] 9658[2] -1 6718[4] -1 305[6] 1041[8] 2055[8] 2190[4] 4231[10] 4846[2] 5452[3] 5909[1] 6246[4] 7000[3] 8107[2] 8988[3] -1 49[16] 3345[3] 9363[4] 9777[3] -1 1810[4] 2048[5] 2159[3] 4309[16] 4501[2] 4673[1] 4866[4] 8819[2] 9644[5] 9910[35] -1 354[1] 3154[5] 6594[6] 6899[2] 9272[35] -1 849[5] 2093[2] 2533[6] 2891[2] 5355[5] 5464[2] 5763[2] 6488[1] 7054[8] 7161[3] -1 1445[15] 4509[2] 5543[3] 5571[5] 9202[10] -1 284[4] 1599[1] 1904[3] 2286[2] 2381[1] 3089[2] -1 -2  SUtility:359
8326[1] 9896[4] 9942[1] -1 2154[3] 2962[10] 5794[4] 8684[6] 9488[5] -1 6809[1] 7082[4] 7588[10] -1 7232[12] 8030[2] -1 1[4] 2368[5] 3009[10] 4256[4] 6641[30] -1 253[3] 6722[4] -1 774[4] 2622[1] 3602[4] 4035[3] 6251[5] 8514[6] -1 -2  SUtility:146
3297[6] 4271[2] 4952[4] 8680[1] -1 1010[20] 1484[2] 5931[3] 8527[12] -1 1667[9] 2179[3] 2585[6] 3374[1] 4956[1] 5537[4] 6754[6] -1 761[2] 5572[35] 7642[35] -1 246[4] 513[12] 1194[10] 2046[15] 2934[9] 3167[4] 5242[4] 7034[6] 7314[14] 7708[3] 8494[8] 8943[6] -1 251[5] 749[16] 2164[2] 2864[4] 3378[10] -1 1972[2] 4574[4] 7121[4] 8261[5] 9583[1] -1 775[5] 2880[20] 4277[2] 7460[30] 8026[8] -1 3572[2] 4607[10] 8068[3] 9437[5] -1 3006[5] 3351[2] 4553[3] 5126[5] 5746[5] 6585[2] -1 -2  SUtility:407
2769[30] 7714[14] -1 1655[1] 3878[5] 8688[4] 9118[5] -1 2652[8] -1 5850[4] -1 3113[10] 3403[5] 6651[10] 7101[35] -1 -2  SUtility:131
611[12] 1233[8] 1470[1] 2054[4] 2077[1] 3781[2] -1 4041[1] -1 6031[4] 6293[4] 6941[2] 7616[1] 8760[8] -1 500[4] 3097[3] -1 4599[1] 7294[8] -1 950[15] 2389[1] 5998[4] 6429[3] 9669[4] 9780[1] -1 1046[3] -1 4563[4] 4594[3] 4866[8] 5647[6] 7265[1] 7307[40] 8123[1] -1 -2  SUtility:158
2082[1] 4144[5] -1 4987[10] 7627[5] 9638[24] -1 4650[10] 6012[12] 8096[4] -1 3873[8] 4095[4] 5422[2] 6215[2] 8211[1] 9195[1] -1 2671[6] 3483[8] 4130[4] 4738[3] 9055[6] -1 -2  SUtility:116
1494[1] 5826[4] 6164[2] 6780[16] 9521[2] -1 3063[5] 5143[3] 6015[25] 9922[1] -1 3584[1] 4549[4] -1 2903[2] 4179[2] 5925[3] -1 2895[12] 6906[4] -1 177[16] 842[5] 7534[2] -1 -2  SUtility:110
116[2] 211[5] 271[10] 1017[5] 1811[3] 2473[12] 5383[18] 5556[10] 5613[16] 9641[4] -1 2769[30] 3389[6] 3438[16] 4849[7] 7138[2] -1 7420[5] -1 185[4] 250[10] 2102[5] 4461[6] -1 3574[2] 6279[3] 6437[3] 6845[2] 8980[6] -1 161[6] 2200[8] 4477[6] 5873[25] 6199[5] 7096[3] -1 2735[1] 8892[18] 9736[4] -1 9300[8] 9692[6] -1 -2  SUtility:282
8937[5] -1 1731[8] 2290[5] 3266[9] 4809[4] 5111[9] 5220[5] 5433[1] 6156[1] 7145[15] 8281[3] -1 3927[10] 4101[3] 5396[5] 5875[5] 6941[2] 6998[5] 7100[2] 7201[6] 8547[10] -1 1811[2] 3554[5] 3927[10] 4065[5] 5695[3] 7491[6] 9034[2] 9268[8] -1 216[4] 1864[3] 6057[2] 8625[4] 9889[2] -1 61[3] 4620[1] 7662[2] 8050[6] 8854[2] 9849[3] -1 2059[4] 6080[12] -1 -2  SUtility:202
908[3] 1696[1] 1724[6] 5979[8] 9616[6] -1 531[10] 7484[16] 7834[8] -1 72[10] 1307[5] 8103[5] -1 -2  SUtility:78
234[3] 7719[5] 9894[5] -1 2883[1] 3147[3] 3629[3] 9941[15] -1 4852[6] 6202[1] 8329[4] -1 4906[8] 7636[2] -1 573[10] 6545[6] 8491[3] -1 3392[21] 4902[6] -1 253[5] 6722[5] 7592[3] -1 -2  SUtility:115
3395[10] -1 2175[5] 2242[1] 2553[24] 3044[4] 8254[3] -1 1655[4] 2440[15] 4350[1] -1 318[1] 1998[3] 2410[9] 6803[2] 6990[2] -1 -2  SUtility:84
125[4] 9060[8] 9298[9] 9776[1] -1 391[4] 2533[12] 5854[2] 7582[1] 8827[3] -1 920[2] 1994[2] 8881[2] -1 4897[4] 8590[2] -1 -2  SUtility:56
2442[2] 2661[2] 3275[4] 3519[2] -1 557[2] 807[1] 885[3] 1786[8] 3582[8] 4116[4] 4770[3] 4953[4] 5066[6] 8595[4] -1 1092[5] 1490[3] 2186[1] 4545[4] -1 585[4] 1599[3] 3325[6] 5835[4] 7598[10] 7726[5] -1 4524[10] 6510[15] 7771[20] 9972[2] -1 430[1] 3582[6] 4463[5] 6485[5] 6618[4] 7593[10] 9075[2] 9119[8] -1 2025[1] 7145[6] 8053[3] 8293[12] 9351[2] -1 1373[1] 1536[4] 5327[4] 5861[6] 8236[1] 8640[4] -1 1776[4] 3292[4] 8486[2] 9840[1] -1 -2  SUtility:241
3566[5] 3791[5] 5776[2] 6381[8] 8763[4] 9007[2] 9463[10] 9979[4] -1 4925[6] -1 3298[4] 4383[4] -1 7003[2] 7129[8] 7961[2] -1 3031[20] 7443[3] 9508[2] -1 631[25] 3884[1] 9153[1] -1 6160[4] 6582[3] -1 4348[5] 4469[20] 4906[12] 8942[2] -1 3195[6] 4639[5] 9605[1] -1 569[2] 2429[30] 6004[2] 6581[8] 7349[3] -1 -2  SUtility:221
451[16] 2827[8] 5400[1] 8052[6] 9946[1] -1 2065[4] 4848[1] 7023[15] 9579[3] -1 1121[3] 1523[1] 1554[4] 3409[5] 7375[4] 8322[4] 8706[6] -1 2339[4] 7131[1] -1 2841[12] -1 -2  SUtility:99
419[8] 1720[15] 3615[8] 4403[3] 5944[1] 6111[10] 7517[3] 8896[15] 8897[2] -1 97[2] 3168[3] 4143[8] 5714[4] 8107[3] -1 521[6] 9883[3] 9889[5] -1 1874[4] 3718[4] 4811[4] 5343[4] 6390[1] 7772[3] 8062[5] 9583[3] -1 3[3] 125[5] 487[16] 1749[3] 1855[3] 2506[2] 2740[4] 3143[15] 3533[3] 3916[6] 4271[5] 6018[3] 6879[4] 7443[9] 8340[4] 9268[4] 9589[4] -1 2959[4] 3421[3] 4591[4] 7181[5] 7599[2] 7936[5] 9818[4] -1 193[2] 611[9] 1439[21] 5857[1] 6972[15] 8724[5] -1 7863[8] -1 3695[12] 3707[3] 4988[6] 5081[2] 5869[1] 5905[5] 6913[5] -1 -2  SUtility:342
2130[4] 5501[4] 7771[5] -1 125[5] 8788[24] -1 486[4] 941[3] 982[8] 1967[2] 2273[8] 3027[1] 3621[10] 3652[3] 3945[3] 9651[3] -1 1866[10] 2553[18] 6558[6] 6701[16] -1 2880[8] 3313[4] 5239[6] 9910[35] -1 1412[2] 3345[9] 9075[4] -1 1285[4] 2404[4] 7086[2] -1 3101[1] 3289[5] 4405[2] 6849[6] 7098[5] 7599[8] 7683[6] 9642[6] -1 2200[8] -1 1703[20] 3421[4] 4560[2] 6242[2] -1 2693[3] 6588[5] -1 633[10] 1052[35] 2337[4] 2433[2] 2505[1] 2549[6] 4991[10] 7048[1] 7742[6] -1 -2  SUtility:373
6018[3] -1 2944[1] 4879[4] 6781[36] -1 688[5] 2119[3] 2146[12] 6040[4] 6045[1] 6460[2] 7808[5] 9317[5] -1 3077[1] -1 3349[4] 3509[4] 4464[3] 4581[4] 4664[4] 5041[6] 6821[4] 7467[5] 8747[4] -1 6883[15] 7210[2] -1 434[3] 1610[8] 2132[6] 2494[1] 3939[12] 5292[4] 5350[4] 5359[10] 6093[1] 6710[3] 7092[4] -1 1022[18] 1258[3] 1362[2] 6704[12] -1 -2  SUtility:228
4453[2] 5272[6] 6368[4] 7093[5] -1 946[1] 2850[3] 6174[8] -1 -2  SUtility:29
4688[6] 5972[15] -1 188[15] 2695[8] 2812[10] 7024[2] -1 4261[5] 4985[8] 6665[7] 8212[1] -1 623[1] 7024[4] 7618[4] -1 -2  SUtility:86
1517[1] 1970[8] 4737[2] 7859[2] -1 531[2] -1 1271[8] 5317[4] 6002[1] -1 -2  SUtility:28
4350[5] 4768[5] 8075[6] -1 2870[3] 2983[2] 5358[2] -1 487[8] -1 195[4] 1487[1] 2428[16] 4435[4] 9074[4] -1 2840[4] 3700[1] 6973[2] 7376[2] 8217[2] -1 -2  SUtility:71
2520[1] 6419[6] -1 9351[10] -1 1794[4] 7402[6] -1 7719[2] 7936[1] -1 7560[12] 8998[4] -1 5094[4] -1 -2  SUtility:50
2170[4] 7674[2] -1 827[3] 2415[10] 3022[4] 5608[4] 7042[10] 7258[4] 9883[5] 9956[15] -1 2561[4] -1 381[2] 1866[25] 6202[5] 6476[5] 8329[4] -1 8[2] 1945[1] 3355[4] 3426[4] 5266[9] 5638[1] 6487[1] 7478[2] 9259[5] 9461[4] -1 463[9] 1014[10] 2722[1] 3623[3] 5904[4] 7637[4] -1 63[3] 1741[4] 8071[3] 9946[1] -1 -2  SUtility:181
522[4] 767[2] 2430[20] 3131[2] 6902[12] 7492[2] 8380[2] -1 4018[3] 6032[10] 7430[10] 9828[15] -1 5955[5] 8772[2] -1 487[8] 4217[16] 4664[2] 9112[12] -1 1146[5] 2242[4] 2704[2] 3144[4] 9517[3] -1 3700[5] 7376[2] 7651[6] 8217[5] -1 4825[4] 6447[10] -1 87[16] 2475[1] 4596[2] 4897[5] 6753[8] 8247[2] 9128[2] -1 -2  SUtility:213
78[4] 1797[2] 4975[10] -1 979[4] 1703[8] 2864[5] 5865[4] 6684[6] 6731[4] -1 2429[18] 4846[2] 5941[4] 8228[3] -1 -2  SUtility:74
8992[4] -1 7764[4] 8993[1] -1 1553[6] 2277[1] 4161[4] 5462[5] -1 865[5] 6125[2] 7161[1] -1 2254[2] 4326[12] -1 4355[5] 4731[1] 4830[2] 9595[5] -1 -2  SUtility:60
70[2] 476[6] 606[1] 6441[12] -1 183[15] 1703[8] 4920[9] 6330[4] 9720[5] -1 39[4] 1776[8] 5066[4] 6279[2] 6894[5] 8858[6] 8969[3] 9112[3] -1 1820[10] 6467[1] 9283[10] -1 285[2] 4571[3] 5654[4] 7930[4] 8148[4] -1 3979[2] 5446[1] 9504[16] -1 -2  SUtility:154
6134[35] 8807[1] 9281[2] -1 703[4] 2645[2] 3510[2] -1 -2  SUtility:46
827[5] 1435[4] 3788[15] 5659[2] 6718[4] 6914[3] 9395[4] -1 835[8] 1011[4] 5129[6] -1 519[4] 1703[12] 6025[1] 8681[3] 9843[15] -1 1824[6] 1958[4] 2908[8] 3086[5] 3621[25] 3754[3] 6525[5] 6649[3] 8894[10] -1 150[4] 286[1] 443[4] 752[2] 2798[1] 4176[7] 4997[3] 7804[4] -1 320[4] 3093[2] 3152[3] 7592[1] 7754[10] -1 1957[8] 2260[3] 3443[3] 6752[2] 8283[5] 8954[2] -1 -2  SUtility:228
348[4] 1435[8] 5446[5] 8039[3] 8426[2] -1 671[4] 3053[1] 6018[5] -1 322[4] 1617[1] 5050[6] 8617[6] -1 1000[8] 1121[6] 1523[4] 1554[1] 3409[4] 7375[4] 8322[2] 8706[10] -1 3928[3] 4734[6] 7861[3] -1 4871[5] 4922[2] -1 1958[3] 2908[8] 3086[1] 3900[1] 3929[6] 5867[12] 7139[4] -1 -2  SUtility:142
1011[5] 1085[20] 1314[2] 5161[3] 5724[2] 5907[1] 7138[6] 7271[3] 7712[2] 7963[3] 8900[3] 9518[10] 9714[4] -1 299[5] 510[1] 833[16] 1225[10] 1367[4] 2086[3] 2374[5] 4985[4] 6364[4] 6714[1] 7507[12] 9353[1] -1 3088[4] 4161[3] 4256[4] 5571[3] 6293[5] 9453[10] -1 2182[2] 2945[2] 3210[8] 3938[4] -1 2097[3] 2114[5] 2125[8] 2485[4] 2487[10] 2974[3] 3448[6] 3916[12] 4423[5] 6310[2] 6518[3] 6556[24] -1 2553[18] 3061[5] 4224[12] 4997[3] 6608[5] 6906[5] 9128[1] 9519[1] -1 -2  SUtility:310
1943[30] 3180[50] 9692[10] -1 1052[14] 2227[2] 3192[6] 3574[1] 5235[1] 5318[4] 7528[12] 9108[4] -1 5656[3] 8024[30] 9190[5] -1 1772[10] 5705[2] 6225[4] -1 2102[5] 5031[3] 7446[1] 8691[4] 8697[6] -1 992[12] 2956[2] 4812[10] 6186[8] 7001[3] 8202[1] -1 2384[2] 2995[10] 6820[4] 7995[12] 9918[2] 9995[1] -1 4843[4] 6057[3] 9650[5] -1 -2  SUtility:286
1491[5] 6527[15] 9630[6] 9857[6] -1 2[5] 1278[4] -1 3789[2] 6018[2] 8212[1] 8365[16] 9851[6] -1 913[5] -1 -2  SUtility:73
3667[10] 5546[4] -1 912[6] 7642[28] -1 -2  SUtility:48
285[1] 1813[4] 1867[2] 4462[4] 6604[4] 8322[8] 9469[1] -1 2434[2] 3161[4] 7129[2] 9381[12] -1 354[1] 376[5] 4049[3] 4331[2] -1 389[2] 1546[1] 2395[3] 2505[3] 5608[1] 7726[4] -1 4455[2] 4724[8] 8147[6] -1 4248[1] 7057[4] 9185[8] -1 -2  SUtility:98
6224[4] 6594[6] 6839[3] 8624[5] -1 1014[2] 1046[3] 3294[2] 4741[1] 4938[4] 7637[1] 9960[5] -1 3742[6] 6531[5] 7559[6] -1 1253[12] 2725[6] 7651[6] -1 7246[4] 9726[3] -1 -2  SUtility:84
1682[15] 1776[8] 5851[8] 5862[5] 6174[2] -1 2086[4] -1 91[4] 1749[2] 4104[2] 4167[1] 4380[3] 9257[4] -1 3240[4] 9042[10] -1 3154[5] 3195[6] 4639[5] 9605[5] -1 531[6] 7194[10] 7484[20] 7834[8] 8112[3] 8937[3] -1 5463[4] -1 1029[5] 1623[3] 3279[4] 3517[5] 4197[6] 5034[5] 5881[2] 6361[20] 7443[15] 7741[4] -1 -2  SUtility:216
2053[4] 4054[2] 6373[2] 8934[3] 9589[5] -1 5100[3] 8356[4] 9188[25] -1 -2  SUtility:48
1085[12] 5161[9] 5724[3] 9714[4] -1 4997[1] 8499[3] 8805[3] 9330[2] -1 6941[2] -1 -2  SUtility:39
150[10] 845[5] 1359[4] 3480[9] 4929[4] 7045[6] 9925[8] -1 1975[2] 4280[10] 5426[4] 6496[4] 7443[9] 7930[1] 9375[4] -1 7000[3] 9539[15] -1 270[6] 2132[3] 6178[3] 6207[6] 7287[3] -1 1327[3] 2066[5] 7757[5] -1 1474[3] 6629[2] 6918[1] -1 673[28] 4068[1] 5098[4] 5947[2] 8851[5] -1 3942[2] 7133[3] 8730[5] -1 -2  SUtility:188
874[10] 935[2] 1025[1] 1251[3] 1746[2] 1831[5] 1862[4] 5393[9] 5596[1] 5613[16] 8446[12] 9564[3] 9778[3] -1 2003[5] 2049[5] 2547[2] 2991[3] 7341[5] -1 34[1] 357[2] 440[4] 539[4] 1004[6] 1085[20] 2822[4] 4421[4] 4455[6] 4790[12] 6494[2] -1 328[4] 1846[6] 2353[5] 2396[5] 2452[3] 4530[5] 6406[5] 7494[8] 7801[10] 8704[2] -1 278[1] 1391[2] 3245[6] 6401[3] 6488[4] 7054[12] 8763[3] -1 2114[1] 3453[2] 4591[4] 5137[1] 5645[6] 6225[4] 7035[4] 8682[4] 9382[10] 9716[2] 9821[1] -1 1365[5] 1599[1] 8161[3] -1 1958[2] 2908[8] 3086[2] -1 507[2] 1187[6] 5639[4] 7339[4] 7661[4] -1 -2  SUtility:320
3745[1] 4968[3] 6337[5] 7194[10] -1 1233[6] 6015[15] 9922[4] -1 4041[5] -1 177[12] 842[4] 5662[3] 6293[1] 6376[10] 7534[8] 8760[6] -1 2876[1] 5671[2] 6091[4] 7580[5] 9185[12] -1 548[2] 5206[5] 8827[1] -1 267[6] 4123[8] 6089[8] 6529[6] -1 1161[8] 2001[4] 2421[8] 5854[2] -1 1025[5] 3341[9] -1 1716[3] 2145[1] 3920[12] 8592[10] -1 -2  SUtility:215
2014[2] 2233[24] 5505[6] 7295[21] -1 2301[3] 4746[3] 6186[6] 7225[5] -1 45[3] 5540[3] 7098[4] -1 6379[5] 7410[5] -1 2353[4] 2720[4] 3247[6] 7534[2] 8772[3] 9055[6] -1 4980[36] 5605[4] 6539[2] 9542[2] -1 -2  SUtility:159
182[2] 1767[10] 2991[4] 6225[10] 8861[4] -1 2433[4] -1 521[15] 1972[3] 3309[10] 4304[3] 8531[20] 9488[4] -1 883[4] 3812[8] 4852[3] -1 6901[1] -1 712[3] 731[4] 1857[5] 3543[3] -1 538[1] 9239[4] -1 45[5] 716[4] 1960[3] 2390[15] 2956[5] 3408[1] 4459[4] 7074[5] 8605[10] -1 584[4] 1496[4] 1944[4] 2979[6] 8992[8] -1 3473[5] 3763[4] 6087[2] -1 2966[4] 4078[5] 4187[2] 6602[2] 7524[2] 7580[4] 7871[10] -1 887[6] 4540[15] -1 753[6] 6666[1] 8129[3] 8897[4] 9121[3] 9184[2] -1 660[2] 1285[8] 1424[10] 2082[4] 3666[4] 3980[1] 4528[3] 6200[4] 6324[4] 9982[1] -1 4[10] 3234[1] 3767[6] 7674[2] -1 2375[12] 2640[1] 3564[2] 4852[9] 6081[5] -1 -2  SUtility:372
1084[8] 1536[1] 3574[4] 8171[4] -1 2[4] 2982[1] 4426[1] 5013[2] 8685[3] -1 2769[24] 7764[5] -1 7478[3] -1 2877[6] 3294[6] 7726[5] -1 921[8] 3153[2] 7112[1] 9726[5] -1 -2  SUtility:93
2175[2] 3066[4] 3397[10] 4320[4] 4851[1] 7076[10] 8902[4] 8904[2] -1 673[35] 3560[16] 5336[3] 7627[3] -1 1067[4] 4412[1] 4749[3] 7035[6] 9506[3] 9939[4] -1 4903[1] 7472[6] 8096[5] 8466[1] -1 1067[4] 1590[1] 2727[20] 4412[3] -1 2764[3] 5216[9] 5396[3] 5943[5] 8884[8] 9956[12] -1 -2  SUtility:196
309[10] 1542[2] 1557[3] 9780[4] -1 3840[3] 6047[10] 7853[2] -1 70[3] 506[12] 2768[6] 3482[12] -1 2442[5] 3210[10] 5380[20] 7926[2] 8713[15] -1 357[4] 4248[2] 9421[4] -1 528[1] 1716[6] 6352[5] -1 3582[6] 5350[3] 7534[6] -1 -2  SUtility:156
6760[4] 7957[6] -1 2163[5] 4212[15] 6082[2] 7478[1] -1 1887[1] 6042[12] -1 4909[3] 6811[6] -1 189[2] 1910[3] 4123[6] 7003[1] 7129[6] 7961[1] 9371[18] -1 207[24] 1646[10] 4366[2] -1 -2  SUtility:128
8346[2] -1 2134[10] 3920[15] 7754[8] 7863[4] 8619[4] 8974[3] -1 64[8] 1339[6] 6587[2] 8494[4] 9153[2] -1 767[4] 4252[2] 5851[6] 7653[8] -1 5448[6] 7001[6] 8512[3] 9982[1] -1 1552[3] 2375[6] 5292[16] 6843[3] -1 2660[3] 3531[2] 9337[4] -1 1403[6] 2073[8] 9574[12] -1 -2  SUtility:167
1067[5] 4412[5] -1 2384[6] 6820[1] 7651[6] 7995[6] 8145[12] 9918[10] 9946[3] -1 2931[4] 6789[4] 8466[5] 8836[3] -1 3151[12] 4817[2] 7984[1] 8558[8] -1 3217[30] 3491[16] 3879[1] 6817[3] -1 521[3] 3621[5] 3704[8] 9488[5] -1 285[4] 2077[3] 5613[12] -1 226[8] 2360[10] 6397[3] 8026[8] 9512[1] 9719[10] -1 -2  SUtility:223
4983[4] 5239[15] 6169[8] 6759[1] -1 287[5] 1186[1] 2249[5] 3077[4] 4601[9] 4968[1] 6022[3] -1 1821[6] 2918[9] 4574[1] 5338[3] -1 17[3] 394[8] 2858[6] 4854[4] 5442[16] 7210[10] 7280[1] -1 195[6] 1487[1] 2428[4] 4435[3] -1 286[1] 3052[12] 3088[3] 4607[10] 9488[4] -1 421[8] 1680[9] 2115[1] 2434[10] 3770[12] 4388[3] 4929[4] 5346[6] 5623[3] 7277[2] -1 3291[6] 7760[2] 7823[1] -1 -2  SUtility:234
414[6] 2077[2] 2270[3] 3309[2] 7138[10] 8022[5] 9604[6] -1 2500[15] 2767[1] 2779[6] 5745[4] 8624[1] -1 3933[1] 4882[4] 5245[3] 8566[10] -1 146[4] 1285[8] 1491[1] 2552[1] 5267[50] 5600[15] 5643[6] 5928[5] 7405[10] 9238[2] -1 227[1] 2177[2] 2549[4] 4119[3] 4955[15] 8556[8] 8691[3] -1 1193[1] 1846[6] 2337[5] 9959[5] -1 3093[2] 6618[1] 8038[4] -1 -2  SUtility:241
5683[4] 7271[3] 7519[4] -1 1956[3] 1996[8] 7514[6] -1 4202[10] 4331[5] 8782[9] 9638[24] -1 777[10] 2498[12] 4424[25] -1 437[3] 3001[4] 4012[5] 9395[10] -1 5041[10] -1 666[3] 1011[5] 3154[2] 3427[4] 5800[9] 6370[2] 6705[4] 7295[28] -1 2564[2] 3277[6] -1 -2  SUtility:220
804[5] 2236[4] 3572[2] 3600[1] 4194[4] 4296[6] 8202[2] -1 401[40] 2012[2] 3009[4] 3212[8] 9220[9] -1 702[12] 835[16] 3846[1] 9334[8] 9479[8] -1 1161[6] 2001[12] 2421[4] 5854[2] -1 1784[3] 4397[9] 7953[1] 8249[6] -1 -2  SUtility:175
2908[10] 3060[15] 7265[4] 9119[6] -1 5899[2] 6973[5] -1 1868[8] 2516[2] 4937[4] 6421[3] 6512[4] 8816[9] 9841[3] -1 711[2] 3674[5] 6763[4] 8880[2] -1 -2  SUtility:88
5915[3] 8300[2] -1 3937[6] -1 1099[9] 6272[2] -1 1022[18] 1650[2] -1 4908[3] 5613[12] -1 -2  SUtility:57
3355[4] 3426[2] 5266[9] 5638[3] 7478[1] 9461[1] -1 1600[4] 7337[2] -1 189[2] 2072[4] 8458[12] -1 2039[6] 4980[36] 8075[10] -1 1509[10] -1 390[1] -1 5934[2] 6232[3] -1 -2  SUtility:112
396[6] 2980[16] 4409[12] 9385[2] -1 799[5] 5375[4] -1 3425[5] 7180[1] 8364[4] -1 575[6] 2375[12] 6138[5] 7005[6] -1 767[10] 3760[8] 7098[3] 7741[3] 9175[3] -1 27[3] 587[2] 3203[5] 9751[5] -1 2660[15] 7481[4] -1 457[6] 4880[5] 6014[2] -1 843[2] 5461[4] 9055[15] -1 -2  SUtility:179
4704[5] 5013[1] -1 3789[8] 5854[1] 8052[8] 9756[5] -1 1096[4] 2149[3] 2189[2] 2419[6] 2463[9] 3018[3] 3304[5] 6052[50] 6798[1] 7048[3] -1 9158[30] -1 5525[4] 8328[4] -1 7300[3] 7620[2] 8410[6] -1 388[4] 472[3] 3788[3] 9069[6] -1 1957[4] 6148[12] -1 210[2] 3853[3] -1 1857[4] 6127[5] 8234[4] -1 2123[6] 8427[1] 9158[6] -1 -2  SUtility:226
10[9] 617[2] -1 827[3] 2937[3] 2971[8] -1 4428[5] 8656[8] -1 5017[8] 5780[5] 7000[4] 7861[2] 8466[1] -1 537[6] 2227[10] 6044[2] -1 4938[6] 5860[5] 6775[10] -1 -2  SUtility:97
5903[4] 9780[4] -1 52[4] -1 3289[3] 6849[8] 7544[3] -1 27[2] 188[20] 5261[2] -1 7300[5] 7620[2] 8410[3] -1 8043[4] 8109[4] -1 3337[4] 5088[8] -1 -2  SUtility:80
1187[6] 2475[5] 3012[12] 3682[4] -1 1187[4] 4178[2] 5091[6] 5445[9] 5876[6] 8817[3] 8889[8] -1 116[5] 1695[9] 2053[10] 2362[4] 3195[3] 3409[2] 4054[3] 4527[8] 5591[15] 5919[24] 6373[5] 7694[10] 8461[1] 8934[1] 9589[3] 9802[4] -1 3898[24] 3988[2] 9100[2] -1 1149[4] 1187[4] 2609[4] 6611[1] 8463[3] -1 1272[4] 1991[6] 2048[5] 2393[10] 3538[10] 6207[15] 6344[6] 8381[4] 8402[3] 9794[2] -1 717[8] 786[3] 2926[6] 3921[4] 4730[2] 8212[2] 8328[5] 9006[12] 9551[8] 9880[4] -1 522[4] 1038[2] 1885[9] 7371[3] 7481[8] 8695[2] 9475[5] -1 1367[3] 3441[10] 3789[10] 4966[3] 9370[5] -1 4622[2] 6432[4] 7728[4] 7823[3] 8386[6] -1 1511[1] 1960[6] 3093[4] 5245[4] 7644[3] 7754[2] -1 1079[9] 1962[8] 2460[1] 3772[1] 4444[24] 5476[9] 9287[4] -1 1307[4] 1879[1] 3430[3] 9827[10] -1 -2  SUtility:512
2979[8] 3097[2] 8619[2] -1 5243[2] 5399[2] 8782[9] 9137[3] -1 1285[8] 2552[2] 4147[20] 5267[40] 5928[4] 8466[5] 8595[6] -1 1703[20] 2072[1] 7978[4] -1 1623[1] 3279[2] 3517[2] 3519[1] 5034[1] 5679[3] -1 365[5] 464[6] 2016[6] 2428[16] 2912[1] 4463[1] 4939[3] 7412[12] 7790[2] -1 -2  SUtility:200
8544[2] -1 1355[2] 1964[5] 4349[3] 5151[1] 6847[10] 8792[10] -1 1782[1] 5600[25] 8693[4] -1 116[1] 1700[4] 1720[6] 1989[4] 3602[2] 3708[8] 3867[1] 7604[12] 8375[4] -1 401[40] 6330[3] 6524[5] 8850[4] -1 3578[6] 8728[25] -1 5146[4] 5577[10] 5828[4] 6176[10] 8597[1] 8773[4] -1 884[2] 5633[4] 6937[4] 7692[1] -1 6886[6] 6915[4] -1 -2  SUtility:242
2830[3] 7612[6] -1 3537[8] 9107[5] -1 323[2] 937[2] 2072[2] -1 896[10] 5462[1] 8658[2] -1 -2  SUtility:41
2435[2] 3654[9] 8389[1] 9453[10] 9894[5] -1 1418[12] 1806[2] 2703[10] 2840[2] 3826[2] 4017[2] 6746[1] 8222[1] 9802[2] -1 1450[4] 2164[4] 2864[2] 3378[5] 4632[15] 6829[20] 7864[12] 8189[8] 8618[1] 9493[1] -1 3617[6] 6989[9] 7627[2] 8037[2] 8215[2] 8705[5] -1 1187[6] 6674[4] 7101[28] 9436[1] 9918[2] -1 103[6] 495[5] 1175[8] 2079[10] 3927[10] 5561[6] 5683[5] 5817[2] 7851[8] -1 3093[8] 3916[6] 3919[5] 6389[3] 7114[2] 7754[10] -1 228[20] 644[1] 1121[15] 1544[2] 2381[5] 4282[5] 7599[8] -1 -2  SUtility:350
389[1] 1187[6] -1 3899[4] 3902[2] 5580[16] 7774[25] 7902[9] 9826[1] -1 6094[3] -1 483[6] 794[1] 6921[3] -1 5365[8] 8093[2] -1 265[5] 2487[8] 3629[1] 6718[4] 7240[8] 8167[3] -1 1085[8] 3278[8] 4824[20] 8196[6] -1 1842[10] 4171[4] 4202[6] 4929[10] 7265[5] 7879[2] 8463[15] 8922[16] 9556[15] -1 9116[8] -1 -2  SUtility:249
1294[3] 2712[6] 2931[2] 5970[6] 6018[2] 8362[15] 8836[12] -1 2410[15] 2877[4] 5790[5] 5825[4] 6803[5] 6833[4] 6914[6] 7420[4] 7532[5] 7863[2] -1 272[5] 5923[5] 6576[3] -1 1725[6] -1 463[12] 6282[1] 6822[2] 7967[6] -1 2991[4] 4519[1] 4523[3] -1 2782[5] 3195[3] 9659[6] -1 1866[15] 3795[2] 3845[5] 6745[3] -1 1180[5] 3784[5] 5100[5] 6255[5] 7345[5] 9195[2] -1 1964[1] 9150[5] -1 508[2] 1511[2] 1720[6] 2653[15] 3623[3] 4348[3] 4953[5] 6782[1] 8627[5] -1 1574[6] 1789[2] 4136[6] 7159[10] 8552[5] -1 -2  SUtility:291
45[4] 2290[1] 4687[10] 4953[2] -1 764[3] 3294[6] 4380[2] 8487[3] 8916[8] -1 127[3] 8697[12] -1 3006[3] 4939[5] -1 -2  SUtility:62
52[3] 2675[2] 3630[28] 5771[2] 6068[32] 6178[3] 6373[5] -1 328[6] 1022[24] 2258[2] 2440[5] 2849[4] 4608[4] 7441[2] 8253[4] -1 2440[25] 2819[2] 2988[6] 4963[3] 6524[5] -1 987[8] 2847[1] 2850[3] 3006[5] 4991[4] 5752[10] 6336[12] 6784[10] 6905[3] -1 255[6] 4687[10] 5436[4] 5852[4] 6483[10] -1 935[2] 1187[6] 3742[6] 7313[4] -1 2483[10] 2741[5] 5622[16] 9026[2] -1 2712[4] 7261[1] 8769[1] -1 775[2] 1746[2] 4950[5] 5047[5] 9910[35] -1 -2  SUtility:363
1187[6] 2978[2] -1 1174[1] 2134[25] 8982[12] 9311[6] -1 326[3] 1655[1] -1 116[3] 1811[4] 2473[4] 5383[24] 5613[8] -1 -2  SUtility:99
5047[4] 7804[2] 7962[1] 9929[9] -1 1960[6] 3093[6] 4991[6] 6155[3] 7754[4] 8156[4] -1 4535[3] 6503[9] 6974[6] 7714[35] 8494[6] 9131[10] -1 3000[1] 3313[4] 4077[2] 4104[3] 4808[15] 6144[2] 8926[3] 9306[12] 9731[4] -1 1633[28] 1868[12] 2389[3] 5116[1] -1 2942[3] 6445[5] 7383[3] 7423[5] 7752[6] 8504[3] 9019[1] -1 294[8] 473[1] 4866[4] 6004[2] 6214[15] 8891[3] 8894[6] -1 145[1] 2876[1] 5157[10] 5269[3] 6558[3] 9027[4] -1 2841[6] 3877[16] 8904[4] 9007[10] -1 1263[4] 3289[3] 4226[1] 4865[4] 5638[2] 6722[3] 7329[2] 8050[3] 8191[5] 8335[10] 8817[4] -1 2553[12] 3900[1] 5066[8] 6483[4] 6641[50] 7171[10] 8481[1] -1 103[4] 6338[6] 8138[15] -1 192[2] 617[2] 3688[6] 6445[5] 8025[5] -1 -2  SUtility:499
1269[8] 1489[4] 4128[8] 4249[5] 5894[1] 5912[4] 6132[2] 9437[2] -1 2545[2] 9470[6] -1 2227[4] 7668[40] -1 -2  SUtility:86
3571[20] 5098[2] 5735[8] -1 29[2] 6259[15] 6611[2] 9185[8] 9708[4] -1 512[1] 5271[15] 9304[8] -1 1499[2] 2871[1] 5034[4] -1 -2  SUtility:92
4090[2] 6336[9] -1 1215[4] 1741[10] 1824[6] 2861[5] 4573[2] 6506[20] 7801[2] 8523[5] 9954[3] -1 1187[6] 2287[10] 8684[2] 9918[4] -1 2800[4] 4033[4] 4077[4] 5303[1] 6344[6] 9488[2] -1 268[28] 2513[4] 3453[4] 4908[3] 5571[2] 7745[2] 7982[1] 8974[2] 9158[24] -1 8754[8] -1 1246[3] 2189[3] 2463[12] 2869[6] 4778[4] 5253[3] 5542[8] 6670[4] 7641[2] 9199[10] -1 5076[1] 5525[2] 6293[2] 8328[1] 8604[3] 9799[3] -1 1187[8] 2814[2] 3026[5] 4276[8] 5622[8] 7341[1] -1 506[12] 612[9] 991[4] 1193[3] 1805[3] 2773[2] 5127[3] 5889[4] 6655[3] -1 -2  SUtility:331
8082[8] 8217[3] -1 1650[8] 4266[6] 6524[3] -1 1142[4] 1161[6] 1698[1] 3994[20] 9570[16] -1 163[3] 9593[3] -1 -2  SUtility:81
1500[6] 5350[5] -1 1130[20] 4853[20] 5339[4] -1 3402[3] 7006[6] -1 113[20] 2322[5] 2516[3] 4693[2] 5667[30] -1 920[1] 5820[6] 6027[6] 7275[3] -1 397[8] 3234[5] 3508[9] 6783[1] 9068[5] -1 -2  SUtility:168
359[20] 8093[2] 8356[4] 9477[8] -1 402[5] 1150[6] 2581[3] 3274[1] -1 5420[3] 6948[2] 9794[3] -1 999[10] 2661[2] 3818[12] 5180[4] 5935[12] 6507[24] -1 496[2] 2114[3] 2849[3] 5608[1] 9339[5] -1 -2  SUtility:135
6662[4] 8634[5] 8877[10] -1 1096[3] 5029[7] 6034[5] 9224[5] -1 2016[12] 2154[2] 4871[3] 7764[5] -1 554[5] 1422[5] 2676[10] 2938[4] 4444[6] -1 54[3] 2396[1] 6013[15] 9044[4] 9548[4] -1 1553[6] 4161[1] -1 -2  SUtility:125
1628[5] 6018[5] -1 1387[3] 5215[3] 6051[1] -1 3867[3] 4149[20] -1 -2  SUtility:40
2003[10] 2547[5] 2991[1] -1 3772[4] 9100[2] -1 630[1] -1 1526[5] -1 3453[4] 4384[2] -1 -2  SUtility:34
2349[2] 5318[1] -1 5535[3] 6397[1] 6997[12] 9954[9] -1 3838[4] 7606[2] -1 5926[8] 7654[4] -1 212[5] 7232[9] 8685[4] 9436[3] -1 -2  SUtility:67
1972[5] 4316[4] 4836[12] 6458[27] 7443[12] 8531[5] -1 3718[2] 4485[2] 6783[4] 7698[2] 8696[5] 9716[8] -1 490[3] 1116[18] 2578[5] 2724[15] 3354[5] 3929[8] 4246[2] 4323[4] 4481[5] 5785[10] 6018[5] 6488[2] 6961[10] 7557[6] 7944[4] 8037[4] 8682[8] 8924[4] 9561[8] -1 3096[5] 4355[2] 4731[4] 9436[4] 9595[4] -1 1387[2] 2496[5] 3309[6] 6879[5] 7420[5] 7936[5] 9083[2] -1 1085[8] 1664[2] 2387[2] 2729[3] 3935[2] 5535[1] 7045[10] 9398[5] -1 261[10] 2012[6] 4905[3] 6503[9] -1 32[4] 1609[6] 4876[6] 5209[2] 7210[2] 8091[4] -1 -2  SUtility:348
495[5] 4852[9] -1 1046[2] 9170[5] 9354[15] -1 189[5] 359[20] 3026[1] 4488[4] 8093[3] 8356[2] 8977[4] 9477[10] -1 1064[20] -1 727[9] 1290[2] 3112[2] 5435[3] 5937[3] -1 -2  SUtility:124
2914[3] 3397[10] 4320[5] 7076[20] 7805[4] 8904[10] -1 681[8] 1026[6] 2491[2] 9287[5] 9317[3] -1 1067[4] 3995[3] 4412[4] 6105[40] -1 1155[15] 4871[1] 4903[1] 7472[4] 8466[5] -1 1067[1] 2319[2] 4412[5] -1 1451[6] 6049[4] 9201[2] 9419[3] -1 473[2] 1089[2] 5118[10] 7174[4] 7661[12] 7775[4] 8504[5] -1 -2  SUtility:215
1491[3] 4622[2] 4955[12] 6432[3] 8485[4] -1 1891[6] 2201[4] 2937[3] 3735[6] 5178[3] -1 -2  SUtility:46
272[4] 5923[2] 6576[5] -1 461[3] 764[5] 3879[1] 5464[10] 7447[5] 8884[16] -1 371[3] 7446[1] 7644[3] -1 5643[3] 9889[4] -1 3962[1] 7112[1] -1 948[2] 2155[4] 3656[6] 4085[9] 9641[4] -1 3333[2] 7251[12] -1 784[6] 989[20] 5102[1] -1 6272[5] 6633[3] -1 1253[12] 2725[2] -1 -2  SUtility:155
568[6] 6941[2] 7194[4] 8112[9] 8937[1] -1 1400[3] 2940[8] 6572[4] 7724[10] -1 163[1] 6039[30] 7507[4] 9910[21] -1 2500[6] 3013[5] 4955[6] 8845[8] -1 797[9] 1725[6] 4220[20] 6859[4] -1 827[3] 893[4] 2218[2] 4400[6] 6080[30] 7023[3] -1 5309[12] 5470[9] 6527[9] 6590[8] -1 3151[3] 3210[4] 5285[4] 5797[4] 6558[15] 7788[4] 9302[2] -1 1508[6] 3578[12] 8643[2] -1 619[2] 1905[3] 3695[9] 3713[4] 4133[6] 5076[3] 5874[1] 6590[12] 7510[2] -1 -2  SUtility:351
4068[1] 5947[5] 9498[12] -1 3364[5] 6932[1] -1 2582[1] -1 3792[4] -1 -2  SUtility:29
304[2] 3680[12] 4737[2] 9461[4] -1 269[6] 3665[10] 4551[4] 5877[3] -1 510[5] 833[12] 930[8] 2410[9] 3700[2] 4566[25] 4767[5] 4848[3] 6714[1] 7507[12] 7960[2] 8475[1] -1 3180[40] 4178[5] 4287[6] 5292[12] 8900[2] 9195[1] -1 327[4] 1563[8] 2453[1] 6392[5] 6419[8] -1 893[4] 1063[12] 6869[5] 7430[8] 8534[6] -1 749[4] 2034[4] 2796[16] 4210[2] 8761[5] 9546[2] -1 5118[4] 8989[5] 9110[8] 9350[2] -1 -2  SUtility:307
4956[2] 6344[12] -1 -2  SUtility:14
5247[5] 5970[6] 6018[4] 6570[2] -1 1725[9] 2166[4] 6041[4] 7393[6] -1 1022[18] 1152[4] 4306[5] 7944[8] 8107[5] -1 1500[8] 2387[4] 2409[4] 2729[3] 2860[3] 3935[4] 5596[1] 6527[15] 7086[5] 7305[8] 8132[3] 9398[2] -1 1720[15] 4802[3] -1 1355[4] 1619[8] 1964[5] 2353[1] 4349[4] 6847[10] 7612[2] 8792[4] -1 -2  SUtility:196
2165[5] 5692[18] 6925[16] 8034[3] -1 1338[15] 3519[3] 3661[8] -1 23[4] 4030[4] 7711[12] -1 1813[2] 6150[6] -1 2428[20] 6246[2] -1 751[2] 7158[5] -1 7289[3] 9884[8] -1 797[3] 1725[6] 2111[5] 4220[10] 4752[9] 5505[6] -1 269[30] 1983[2] 5753[4] 7223[1] -1 84[5] 2154[2] 2876[4] 3889[1] 4065[2] 4471[2] 5085[20] 7023[12] 9371[12] 9934[3] -1 -2  SUtility:275
1866[25] 3795[5] 3845[1] 6745[1] 8934[5] -1 201[10] 1490[3] 2772[25] 4768[4] 5493[4] 7507[8] 8116[2] 8618[3] 8956[6] 9381[6] -1 2536[1] 3804[2] 4469[16] 4903[1] 5996[6] 6789[8] 8221[12] -1 1314[3] 2058[5] 5451[4] 5907[1] 7271[12] 7712[5] 9552[14] -1 259[8] 473[5] 952[2] 1190[2] 2900[5] 3018[4] 9547[1] -1 54[4] 2396[4] 3351[2] 4988[8] 6304[4] 9044[2] -1 442[5] 1164[6] 1595[5] 2341[5] 5993[3] 8032[2] 9339[3] -1 1009[1] 3360[2] 7175[3] 8796[2] 9165[10] 9623[8] 9795[8] -1 -2  SUtility:312
767[2] 901[24] 6784[4] 8128[35] 9495[8] 9841[3] -1 3017[5] 3950[8] 5863[4] 6133[6] 6768[1] 8356[1] 9764[2] -1 401[24] 818[6] 2239[4] 2452[1] 3187[5] 6246[1] 6796[1] 8671[24] 9471[3] -1 2060[10] 3791[4] 3991[20] 9381[3] -1 1017[2] 5572[35] 6891[10] 7064[9] -1 1943[24] 3519[3] 4236[8] 8466[3] -1 121[20] 297[10] 2297[4] 7405[2] -1 4536[4] 6537[15] 7435[10] 8821[8] -1 5365[8] 6145[5] 6527[12] 7299[5] 8093[4] -1 959[6] 2457[6] 3431[24] 4202[2] 4276[10] 4997[5] 5079[2] 6594[6] 8467[12] 9710[15] -1 357[5] 826[2] 3244[4] 4280[30] 4576[2] 5991[10] 6190[12] 6657[3] 7406[10] 8090[6] 9451[1] -1 1022[30] 1258[4] 1362[8] 6599[6] 6704[6] -1 5110[4] 7668[24] -1 -2  SUtility:665
9945[4] -1 1861[5] -1 4314[12] -1 1285[8] 1599[1] 3243[10] 6989[3] 7234[8] 9465[1] -1 5282[5] 6167[30] 8411[8] -1 -2  SUtility:95
3928[5] 6616[25] 7023[3] -1 1202[28] 1899[2] 4682[2] 5572[21] 5783[1] 6590[12] 6641[50] 6891[25] -1 2870[5] 4891[20] 6822[2] 8237[1] 9317[4] 9470[6] -1 1272[5] 1991[9] 2393[8] 3538[8] 8381[6] -1 748[8] 1538[4] 3029[9] 3812[6] 5363[4] -1 436[1] 490[2] 4937[6] 5513[4] 6225[4] 7121[8] -1 3846[4] 8328[2] -1 -2  SUtility:310
1801[2] 4553[3] 7093[25] -1 149[3] 1710[5] 1821[6] 3526[12] 3695[9] 7292[3] 7769[6] -1 7432[32] -1 116[2] 1989[4] 9985[15] -1 4155[15] 4622[8] 6432[5] -1 457[8] 920[4] 1891[8] 2201[4] 3063[1] 4140[9] 4731[5] -1 -2  SUtility:194
1958[3] 2908[6] 3086[5] -1 2256[20] 4997[5] 6732[20] 9199[2] -1 6013[15] 9548[4] -1 -2  SUtility:80
2712[2] 4114[40] 4836[3] -1 4163[3] 4168[5] 4719[2] 5111[9] 5363[5] 6989[9] 9313[15] -1 2017[4] 3718[2] 4485[4] 8696[5] -1 950[12] 7594[6] 7851[2] -1 2724[25] 6961[2] 8682[4] -1 3096[3] 9436[5] -1 2496[2] 3309[10] 7420[2] 9083[1] -1 1226[4] 1947[30] -1 -2  SUtility:216
2146[15] 2548[3] 2800[12] 6722[3] 9364[2] -1 8[3] 2312[20] 3286[5] 7379[4] 8727[2] 8819[5] -1 4523[1] 5147[15] 9954[9] -1 611[12] 1022[30] 1573[4] 6849[10] 9121[2] -1 2181[20] 9082[4] -1 -2  SUtility:181
2410[15] 4245[6] 6316[4] 9084[8] -1 1091[2] 2039[10] 3022[1] -1 39[4] 1962[2] -1 6768[4] 8625[1] 9611[3] -1 -2  SUtility:60
7273[4] 9124[10] 9378[3] -1 1716[15] 2031[2] -1 61[5] 1938[10] 7093[5] 8093[1] 9330[8] -1 -2  SUtility:63
1067[1] 2180[4] 3022[3] 3080[1] 6079[3] 7042[4] 7371[1] 7936[4] 8884[12] -1 1801[2] 6004[4] 6202[1] 6722[1] 7441[4] 8329[4] 8891[1] -1 8[1] 1301[3] 1945[3] 4600[1] 5038[6] 6487[1] 8325[5] 9259[4] -1 583[4] 669[4] 1234[15] 5448[6] 5638[1] 6131[1] 9279[1] 9832[4] -1 63[4] 1789[3] 2658[2] 5111[9] 8465[9] 9946[4] -1 461[6] 1186[4] 2214[2] 5691[4] 6214[9] 7258[4] 7517[1] 8317[15] 9956[15] -1 -2  SUtility:201
2695[8] 5254[2] 5533[2] -1 150[2] 4742[10] 8851[3] -1 2081[15] 4006[1] 9431[3] 9782[4] -1 -2  SUtility:50
2[3] 2982[4] 4426[3] 5013[4] 8685[5] -1 3398[3] -1 1253[3] 5112[2] 8217[4] -1 550[8] 2154[4] 2840[2] 3794[4] 4239[25] 4325[2] 4345[2] 4362[4] 6174[8] 7703[8] 9458[4] -1 9158[30] -1 6[1] 68[4] 5111[6] 9954[3] -1 -2  SUtility:146
5851[6] 6174[4] -1 2086[5] -1 91[4] 1359[2] 3916[6] 4167[5] 5996[6] -1 1623[2] 3279[2] 3517[1] 5034[5] -1 2847[1] 3004[3] 3206[3] 3290[2] 3622[3] 4122[3] 8893[5] 8984[3] 9721[5] -1 2066[3] 3916[18] 4301[1] 6397[5] 6472[12] 7210[4] 8840[6] -1 5505[9] 6123[2] 7844[3] -1 -2  SUtility:139
236[2] 2818[6] 4679[5] 5886[20] 6447[8] 8155[2] -1 2674[1] 2919[10] -1 2434[2] 3161[10] 7129[6] 9381[3] -1 799[3] 2210[5] 3235[4] 3582[6] 5112[6] 5797[20] 9301[2] 9693[4] -1 3873[6] 5462[2] 6446[4] -1 5480[20] 8984[3] -1 804[2] 1447[4] 1483[4] 8091[1] 8320[1] 9883[3] -1 4395[4] 7270[8] -1 72[6] 2015[2] 3788[3] 4485[4] 5005[3] 7375[10] -1 6[2] 432[6] 7418[15] 9910[21] -1 -2  SUtility:259
3927[2] 4101[3] -1 3554[4] 3927[2] 9034[5] 9268[10] -1 6057[4] -1 4620[4] 7662[6] 8050[9] -1 -2  SUtility:49
1521[1] 1570[3] 3471[2] 4126[1] 4535[3] 9548[3] 9959[3] -1 5118[6] 8989[20] 9044[1] 9915[1] -1 455[12] 3038[12] 3721[1] 4371[6] 7545[3] 8234[5] -1 5361[3] 5545[5] 6849[8] 9191[4] 9687[3] -1 -2  SUtility:106
303[1] 3517[4] 5683[1] 6190[6] 6458[9] -1 2695[6] 5254[4] 5533[4] -1 4249[1] 5678[10] -1 1989[2] 3266[15] 5857[5] -1 2788[5] 7035[8] 7714[35] 9937[2] -1 -2  SUtility:118
4650[8] 6012[15] 8096[1] -1 1355[4] 2341[5] 8068[1] -1 -2  SUtility:34
2396[5] 3571[4] 5735[10] 5874[3] 7064[3] 9582[4] -1 269[12] 2264[4] 4551[6] 9772[2] -1 29[8] 6259[15] 9185[4] -1 512[5] 1365[5] 1624[4] 3345[3] 4563[6] 5271[20] 5292[16] 8900[3] 9304[8] -1 2053[2] 2681[4] 3616[5] 3878[5] 4358[4] 5162[8] 5465[12] 6417[1] 6861[3] 7263[5] -1 3706[1] 7703[6] -1 397[6] 1063[9] 3039[1] 6869[2] 8534[15] -1 1487[4] 2034[4] 2513[3] 4183[10] 8906[4] 9546[4] -1 109[20] 320[5] 3770[16] 5378[8] -1 -2  SUtility:317
49[16] 7944[10] -1 3792[4] 4949[6] 9448[3] -1 -2  SUtility:39
61[2] 5691[6] 5836[20] 9060[8] -1 4252[1] 4282[2] 9512[2] -1 4081[1] 5435[5] -1 647[2] 930[10] 6052[30] 9436[2] -1 3037[2] 6128[6] 8923[1] -1 2478[1] 4691[2] 6491[1] -1 3692[5] 4675[4] 6661[1] 7635[2] -1 1490[9] 5126[3] -1 -2  SUtility:128
3537[6] 9107[4] -1 2814[1] 3026[5] 5622[16] -1 1292[12] 1376[2] 1569[4] 3136[3] -1 6620[10] 7159[2] -1 4608[8] 8253[3] -1 6594[30] 6899[1] 9272[7] -1 -2  SUtility:114
1943[18] 5612[4] 8962[10] -1 1857[3] -1 -2  SUtility:35
4464[1] -1 569[1] 600[2] 1617[5] 5699[25] -1 -2  SUtility:34
5826[6] 6690[3] -1 305[12] 852[4] 1041[8] 4142[4] 4846[4] 5251[2] 7735[5] -1 2338[4] 6032[10] -1 1194[8] 3791[5] 5383[18] 9180[3] -1 1542[8] 2674[3] 3339[2] 4953[2] 9195[4] -1 1868[8] 2516[4] 6421[6] 9841[5] -1 -2  SUtility:138
70[5] 117[4] 2040[10] 2134[25] 5254[8] 5659[1] 7863[10] 8974[5] 9081[10] 9542[5] 9911[8] -1 103[6] 1859[1] 4734[4] 6232[1] 6919[1] -1 764[3] 942[2] 1156[3] -1 2963[2] 3733[3] -1 1720[15] 4143[6] 6032[2] 6723[1] 7645[2] 8046[4] 8153[9] -1 3286[4] 4943[24] 7066[3] -1 3340[10] 3433[6] 4023[9] 9886[2] -1 -2  SUtility:214
1801[2] 2912[1] 4899[1] -1 8548[1] -1 -2  SUtility:5
201[15] 3652[1] 5252[3] 5777[5] 6723[4] 7202[3] 8152[2] 8459[12] 9158[30] 9670[6] 9996[8] -1 554[1] 1490[9] 5910[4] 8589[4] -1 1496[1] 2792[3] 7365[1] -1 302[2] 436[1] 7192[1] 7835[3] -1 3491[4] 4245[6] 4938[10] 7366[24] 9901[3] -1 920[4] 982[4] 2635[6] 5094[1] 5126[5] 5820[8] 6027[10] 6190[6] 6430[8] 7275[2] 7606[5] 8335[2] 8696[4] 8864[4] -1 1432[5] 1910[3] 4764[2] 4790[24] 5030[1] 6047[20] -1 387[16] 1038[6] 4284[15] 5890[12] 6346[20] 8153[15] 9954[9] -1 269[30] 451[4] 548[10] 2827[8] 4551[8] 5400[2] 6613[12] 9777[2] 9946[1] -1 -2  SUtility:460
2871[3] 3328[8] -1 2270[5] 3309[4] 7138[10] 8022[1] 9604[10] -1 3509[3] 6315[10] -1 1267[5] 3341[15] 4365[6] 6882[1] -1 2591[8] 3480[12] 5658[2] 6021[1] 6688[3] -1 3885[5] 4696[5] 7323[2] 7864[9] 9749[4] -1 -2  SUtility:132
3789[10] 6018[4] 8212[1] 8365[8] 9851[4] -1 764[5] 986[1] 4991[2] 6959[2] 7251[16] -1 1043[15] 2172[5] 2827[10] 4751[3] 5607[4] 9238[10] -1 357[3] 4248[3] 4650[8] 6012[6] 8096[4] 9421[1] -1 1276[1] 1515[4] 6602[1] 7753[3] -1 4191[25] 7507[12] 7816[6] 8073[2] -1 246[1] 3940[6] 4770[5] 8995[10] 9653[3] -1 6808[5] 8566[4] 9190[3] -1 -2  SUtility:216
381[5] 1621[3] 4916[10] 8885[12] 8905[8] -1 2323[3] 6055[3] -1 3519[1] 6031[2] -1 930[6] 1380[3] 3812[8] 8884[20] 9022[4] -1 3277[4] 7491[2] 9232[2] -1 -2  SUtility:96
1127[1] 1365[3] 1624[4] 1880[4] 3345[6] 3880[5] 4563[10] -1 1874[1] 5044[8] 5343[5] 6390[2] 7772[2] 8062[1] 8462[6] 9583[1] -1 1428[12] 1511[5] 4509[6] 4925[9] 5543[2] 6945[3] 9202[10] 9511[8] -1 336[10] 6037[15] 6152[10] 6919[4] 6999[3] 8558[8] -1 5003[5] 5175[6] 5350[5] 7066[4] 8084[2] -1 3[5] 487[20] 3143[6] 6018[3] 6796[4] 7443[12] 8340[2] 9268[4] 9383[9] -1 193[1] 1439[14] 3223[4] 3942[4] 4705[4] 7104[2] 8724[2] -1 -2  SUtility:282
863[1] 2440[10] 2819[4] 6333[2] 6594[12] 6780[4] 8199[1] 8467[6] -1 341[2] 959[4] 1017[1] 1603[30] 2861[5] 3094[3] 6622[36] 7292[6] 8815[3] 8937[1] -1 2928[12] 3080[3] 7572[6] 9642[3] 9915[1] -1 5443[1] 8780[3] -1 549[3] 2442[1] 2880[8] 6397[5] -1 425[1] 6571[10] -1 -2  SUtility:188
4570[6] 8985[10] 9513[35] 9709[5] -1 3008[4] 4262[10] 4336[4] 7975[5] -1 1499[4] 2084[4] 7195[3] 8419[1] 9722[4] -1 7138[10] 7258[2] 9956[15] -1 3081[5] -1 3789[4] 6018[5] 8212[5] 8365[16] 9851[2] -1 -2  SUtility:159
8922[8] -1 1062[50] 4825[3] 8300[4] 8493[3] 8684[2] -1 8346[3] -1 1517[3] 1734[1] 3709[1] 8153[3] 8731[4] -1 -2  SUtility:85
4620[5] 7662[4] 8050[3] -1 6955[9] -1 -2  SUtility:21
7300[1] 7978[4] 7990[5] 8119[4] 8333[2] -1 3788[3] 5899[5] 7109[8] 7179[21] 8589[1] -1 531[2] 4718[4] 5731[6] 7484[8] 7834[10] -1 1289[5] 2256[8] 4997[1] 5618[2] 6732[20] 8700[3] 9199[6] -1 6241[5] 9942[5] -1 1453[7] 2086[1] 6037[6] 7418[15] 8950[2] -1 72[10] 377[3] 1307[1] 3068[1] 7499[2] 8103[1] -1 2064[3] 4204[3] 4641[5] 6543[16] 7294[8] -1 865[4] 4476[10] 5050[6] 7262[1] -1 1173[1] 2674[1] 5252[3] 6275[2] 6373[1] 7237[1] 7528[16] 7583[6] -1 359[20] 852[3] 1959[6] 5903[10] 9001[10] -1 189[3] 2389[1] 5515[5] 6195[5] 8004[8] 8191[5] -1 -2  SUtility:351
1006[5] 4866[2] -1 362[6] 1279[8] -1 3177[1] 7212[2] 8315[3] 8449[12] -1 1052[7] 5288[24] 8015[1] -1 797[12] 1725[6] 4220[15] -1 4679[4] 5886[16] 8155[1] -1 -2  SUtility:125
2840[4] 5871[2] 8302[6] -1 4636[1] 7711[9] 7777[6] 9937[4] -1 140[5] 7844[1] 8377[2] 8497[12] 8618[3] -1 -2  SUtility:55
304[4] -1 3665[6] 5877[9] -1 2453[2] 6419[8] -1 749[16] 2796[40] 4210[6] -1 -2  SUtility:91
7977[8] 8039[3] -1 281[5] 2267[2] 3900[3] 3929[2] 5867[18] 7139[4] 7341[1] -1 3935[5] 4405[2] 8036[6] -1 663[4] 1258[2] 2477[2] 3519[1] -1 1726[15] 2445[2] 2731[4] 3738[32] 5016[4] 6397[2] 8485[2] 9852[5] -1 1849[4] 2050[15] 2545[1] 4981[10] 5110[8] 5404[12] 6075[20] 7371[2] 7668[24] 8864[5] -1 2956[5] 4812[2] 6186[8] 8202[4] -1 -2  SUtility:254
304[10] 436[3] 5851[8] 6580[1] 7525[6] -1 66[16] 476[30] 2475[5] 3061[5] 4280[20] 4897[4] -1 5166[4] 7868[1] 8973[8] -1 105[10] 1486[3] 2633[3] 3178[2] 3308[3] 4319[12] 5600[10] 7888[2] 8438[6] 8736[1] 8886[3] -1 1951[4] 3718[3] 4485[10] 4865[5] 8447[2] 8696[5] -1 1337[2] 1724[6] 1833[1] 4737[1] 5808[2] 6178[3] 8497[12] 8656[10] 9305[2] -1 5076[1] 6293[5] 8604[5] 8697[15] 9799[9] -1 -2  SUtility:279
5263[2] 9057[35] -1 2282[8] 2937[5] 3915[1] 4564[8] 4837[20] 9234[2] -1 9350[8] -1 959[2] 4065[3] 5419[15] 6412[5] 6784[10] 6880[1] 7517[4] 8507[1] -1 2249[5] 5775[6] 8578[2] -1 154[6] 925[2] 1274[1] 1800[2] 7236[3] 7861[1] 9469[5] -1 1962[2] 4587[1] -1 -2  SUtility:166
3421[4] 4560[10] -1 1620[5] -1 1208[2] 5550[2] 9997[4] -1 -2  SUtility:27
2769[6] 7714[14] -1 3695[9] 5081[6] -1 1655[1] 3878[2] 8688[6] 9118[1] -1 2652[4] -1 5850[1] -1 -2  SUtility:50
4382[15] -1 7373[1] 7712[3] -1 -2  SUtility:19
3537[4] 9107[2] -1 1844[8] 3399[1] 3767[12] 6873[3] 6968[9] 9097[5] -1 5819[8] 6166[10] -1 959[4] 4336[2] 5407[8] -1 1536[5] 2778[2] 8854[2] -1 -2  SUtility:85
829[1] 3510[3] 4669[1] 7703[10] -1 2564[1] 2764[5] 5216[6] 5396[3] 8976[1] 9409[4] -1 1170[5] 2384[4] 6820[1] 7115[2] 7944[4] 7995[9] 9918[10] -1 924[10] 6563[4] 7938[2] 8281[4] 8426[2] 9092[5] 9806[4] -1 375[4] 1990[6] 2406[5] 3697[2] 6762[2] 8652[1] 9584[6] -1 1470[1] 3101[4] 4913[20] 7098[5] 7599[8] 7683[3] 9642[3] -1 -2  SUtility:171
1428[12] 5319[12] 6134[14] -1 4483[3] 4688[4] -1 2575[40] 4758[8] -1 6564[6] 8773[8] -1 2085[4] 6725[4] -1 -2  SUtility:115
2254[1] 3213[10] 4326[6] 4520[4] 5157[6] -1 886[4] 1116[18] 1666[6] 8050[6] -1 7159[2] 8164[25] 8841[10] -1 5860[4] -1 876[4] 6749[2] 9687[5] -1 4425[15] 8118[6] 8749[9] -1 17[15] 302[8] 6973[4] 7037[9] 7187[10] 7481[10] -1 2908[6] 6288[5] 7036[15] 9195[4] -1 1718[12] 2410[15] 7517[2] -1 1824[4] 4842[8] 5556[2] 6377[25] 7300[3] 8674[10] -1 2251[4] 3024[3] 4065[2] 6075[5] -1 -2  SUtility:324
883[1] 3812[4] 4852[6] -1 4245[3] 8468[5] -1 3473[2] 3763[20] -1 243[15] 753[6] 867[16] 1953[3] 2146[3] 8129[4] 9121[5] -1 -2  SUtility:93
4366[2] 4463[4] 7507[20] -1 814[10] 2276[7] 4459[4] 7003[1] -1 4963[5] -1 3828[3] 5239[3] 7023[6] 9822[15] -1 -2  SUtility:80
548[4] 5766[5] -1 1372[4] 5863[4] 6820[3] 8199[1] 8467[15] -1 1486[1] 3042[1] 6158[10] -1 4252[3] 7716[2] 8945[3] -1 2861[1] 6908[8] 8177[3] -1 -2  SUtility:68
2561[4] -1 3010[12] 8471[8] 9300[6] -1 4297[1] 4447[4] 5550[3] 6612[10] -1 -2  SUtility:48
1175[6] 3927[6] 5561[4] 5817[3] 7851[6] -1 1957[4] 2996[4] 4687[4] -1 91[4] 3217[30] 3491[20] 3879[4] 5184[15] 6817[2] 7251[20] 8740[5] -1 3235[1] 5112[8] 9301[5] -1 1112[15] 2520[3] -1 -2  SUtility:169
3867[1] 7736[3] -1 3492[20] 5256[5] 6320[10] 7516[4] 8585[1] 9828[9] -1 376[3] 2419[10] 3576[12] 3652[1] 3752[4] 5158[1] 5386[2] 5934[2] 6147[8] 7858[18] 9377[8] 9954[9] -1 8976[2] -1 1832[30] 2763[6] 3035[1] 6959[5] 9784[3] -1 775[4] 1746[1] 2903[2] 4950[4] 6385[4] 7872[8] 9091[27] 9910[21] -1 2066[5] 6973[5] -1 9139[5] -1 -2  SUtility:264
1405[2] 1705[25] 5501[8] -1 1859[1] 6052[10] 7599[6] -1 1013[5] 4870[5] -1 528[4] -1 -2  SUtility:66
746[2] 2055[8] 7992[9] -1 1337[10] -1 2276[28] 5116[4] -1 6045[3] 7239[1] 7510[3] -1 -2  SUtility:68
1387[3] 7388[10] -1 3453[4] 4384[4] -1 440[1] 2735[1] 3718[5] 4450[4] 7300[4] -1 -2  SUtility:36
320[3] 447[1] 1607[4] 1725[6] 8008[3] 8485[4] -1 4545[2] 6025[2] -1 2526[4] 4479[40] -1 -2  SUtility:69
1018[3] 4479[8] 6649[3] 6847[2] 9794[2] -1 473[4] 994[2] 5791[10] -1 486[2] 3838[3] 4358[1] 6656[10] -1 -2  SUtility:50
3243[10] 3592[5] 6045[3] 6848[3] 8394[5] -1 5243[3] 5284[1] 5419[15] 9305[3] -1 42[5] 2447[2] 4570[6] 6045[5] 6399[2] -1 9158[24] 9281[2] -1 1880[2] 2566[6] 3195[3] 6604[12] 7587[4] 8303[6] 8934[1] -1 555[1] 4652[6] 5522[2] -1 2141[2] 3508[3] 7304[6] -1 1274[2] 3799[1] 7088[3] 9762[1] -1 562[2] 2319[2] 2961[3] 5141[5] 7832[1] -1 2323[4] 2444[2] 6087[10] -1 -2  SUtility:184
1801[2] 6722[5] -1 2931[2] 6373[4] 8836[12] -1 1255[16] 1301[5] 3457[5] 5038[9] -1 285[5] 1813[5] 1867[4] 4462[4] 8322[4] -1 1665[1] 2410[3] 6803[5] 6833[3] 6914[9] 9116[4] -1 583[2] 669[20] 4271[1] 4405[5] 5448[8] 5654[2] 9832[6] -1 162[5] 354[2] 376[2] 4049[1] -1 5242[3] -1 2167[3] 3954[45] 9128[3] 9583[3] -1 389[3] 1546[2] 1689[1] 2395[3] 3991[12] -1 5623[5] 8068[2] 8941[9] 9125[6] -1 210[2] 1658[5] 2193[20] 2292[10] 4696[3] 5597[3] 6503[3] 7460[6] -1 3992[15] 6999[5] -1 -2  SUtility:333
2085[3] 5445[3] 7115[4] 8423[4] -1 3180[10] 4252[1] 9863[6] -1 646[3] 1775[5] 2058[25] 2077[1] 3258[2] 5399[3] 5760[5] 6779[16] 7372[9] 8585[1] 8684[8] 9068[5] -1 1825[4] 2808[2] 3522[2] 5013[1] 5319[15] 5542[40] 6916[1] -1 3938[5] 8975[6] -1 2155[2] 8906[4] 9279[5] -1 2156[1] 3459[5] 4111[4] 6489[5] 8697[6] -1 -2  SUtility:222
583[6] 1338[6] 1340[10] 3788[15] 4349[5] 5243[4] 5446[3] 6018[4] 9026[2] -1 1223[1] 4665[1] 4905[2] 5435[4] -1 3621[10] 5970[6] 6899[4] 7618[4] 7715[15] 8827[1] 9675[5] -1 125[1] 2664[5] 3032[4] 6714[3] -1 135[5] 326[1] 611[15] 1163[2] 3341[15] 3906[12] 5032[6] 8774[4] 9121[3] 9553[1] -1 -2  SUtility:185
1239[4] 3104[12] 8530[3] -1 866[4] 9954[12] -1 2077[4] 2175[1] 3785[3] 5222[1] 5860[3] 7478[5] 8560[12] -1 1453[14] 5470[9] 6037[15] 6690[1] 7418[3] -1 3006[1] 4939[3] -1 3546[6] 5471[1] 6138[3] 7088[9] -1 2203[2] 2967[2] 9311[9] -1 4536[3] 5222[3] -1 8036[15] -1 4168[1] 4207[2] 4250[3] 4390[5] 4904[3] 5179[6] 8491[5] 9193[10] 9781[3] -1 -2  SUtility:201
315[3] 1161[10] 3405[4] 6338[9] 6561[3] -1 294[6] 1725[9] 3497[2] 3934[20] 8212[2] -1 2571[1] 3709[3] 6948[3] -1 851[6] 3767[3] 5031[3] 5598[4] 7115[4] -1 1872[3] 8071[15] -1 1107[6] 1868[8] 2389[4] 5116[2] 5811[5] -1 2176[2] 4618[14] -1 7823[4] -1 -2  SUtility:158
4790[30] 7944[4] 8819[2] -1 912[6] 1572[5] 2084[3] 2314[1] 3168[3] 4201[4] 6558[12] 6901[3] 8281[1] 8723[1] -1 2720[3] 2741[4] 4477[3] 6138[3] 8164[20] -1 440[4] 2050[9] 2278[10] -1 2[2] 3710[4] 4295[2] 7726[3] -1 920[4] 5820[4] 6027[2] 7275[1] -1 234[3] 3289[5] 7885[12] 9230[6] -1 2322[5] 6984[4] -1 7515[5] 8177[12] 8739[3] -1 -2  SUtility:208
2504[12] 3659[3] 4050[5] 7733[9] 8398[2] 8515[1] -1 2214[2] 3374[1] 4898[4] 4956[2] 6344[3] 6754[6] 8234[3] 9225[2] 9381[3] -1 666[12] 3972[20] 4852[9] 8934[1] -1 1015[4] 1194[2] 2046[5] 3068[3] 3278[6] 7034[6] 7708[2] 8943[3] -1 165[2] 1511[2] 3099[5] 4643[6] 4696[5] 8408[2] -1 1116[45] 3445[2] 3485[1] 5785[2] 6933[4] 7057[1] 9083[1] -1 775[5] 1485[5] 2880[12] 4277[3] 6203[4] 8026[6] -1 4622[2] 6432[1] -1 797[9] 1046[2] 3351[1] 4553[1] 5126[4] 8813[6] 9170[20] 9354[9] -1 2050[3] 2109[5] 2370[1] 2386[16] 6269[8] 7045[10] 7441[10] 7544[4] 7823[1] -1 1478[4] 1835[3] 4563[4] 8281[5] -1 1737[2] 4574[3] 7180[5] 8541[4] -1 -2  SUtility:387
2931[1] 6373[2] 8836[9] -1 2410[15] 2877[8] 6803[5] 6833[3] 6914[3] -1 3499[5] 6138[2] 8332[2] -1 -2  SUtility:55
1490[9] 3812[4] 4892[16] -1 3791[2] 5776[8] 9007[2] -1 930[4] 9245[1] -1 530[25] 964[1] 1136[2] 3249[4] -1 2162[5] 4749[9] 7035[6] 9506[1] 9939[2] -1 4938[2] 5773[2] -1 1824[6] 3267[5] 3497[10] 3740[6] 6262[1] -1 272[5] 3372[16] 4844[25] 5288[24] 5608[2] 7294[2] -1 7763[2] 9257[4] -1 -2  SUtility:213
4704[1] 5013[3] -1 5854[3] 9756[2] -1 703[1] 1526[3] 2645[4] 2813[8] 3510[2] 8852[2] -1 678[2] 2004[5] 2203[6] 2280[10] 3864[4] 5363[5] 5859[12] 7879[3] -1 419[8] 1720[3] 5944[2] 7517[3] -1 388[4] 472[3] 3359[1] 3788[12] 4407[1] 8904[2] 9069[12] 9942[4] -1 1857[3] 4123[10] 6127[4] 8234[4] 9118[4] -1 309[10] 6476[4] 8990[1] -1 207[12] 1646[20] 4366[5] -1 1631[5] 1804[8] 8043[4] 8427[1] -1 -2  SUtility:226
322[4] 1130[12] 1666[10] 2739[2] 5623[5] 7660[2] 8172[5] 8246[1] 9431[5] -1 1943[6] 4206[1] 4297[5] 4447[5] 5088[2] 5550[5] 6612[4] 7289[9] -1 376[2] 3576[12] 4301[1] 5158[1] 5187[4] 7858[30] 9975[2] -1 1294[4] 1563[4] 2712[2] 3170[9] 4280[10] 6377[15] 7264[4] -1 3572[2] 3699[2] 5126[4] 5288[12] 7733[3] 7845[10] 9508[3] -1 955[3] 6076[8] 6092[9] 7265[3] 8515[5] 9373[1] -1 930[4] 1759[3] 3697[2] 4023[15] 4569[3] 6879[5] 7352[3] -1 272[5] 784[6] 1695[9] 3668[2] 3878[1] 4464[5] 8851[2] -1 3324[8] 4937[4] 7499[4] 8802[2] -1 1846[3] 1873[16] 3154[1] 3938[4] 3981[6] 4871[1] 5940[2] 6467[4] 9674[3] -1 2278[10] 2871[3] 9882[5] -1 1582[10] 4777[4] 4882[2] 5451[4] -1 2712[8] 8362[6] -1 -2  SUtility:423
478[12] 1150[10] 1378[4] 1884[12] 3205[6] 6038[2] -1 2198[2] 5324[9] 9496[6] -1 2431[2] 5311[6] -1 941[2] 6244[3] 7914[1] -1 1733[3] 4895[2] 5116[2] 9092[1] -1 548[6] 1285[8] 2028[1] 3079[3] 5206[1] 8695[2] 8827[1] -1 6641[10] 7000[3] -1 1232[3] 3529[8] 4680[2] 5082[4] 7804[3] -1 -2  SUtility:140
281[2] 5420[4] 6618[2] 6948[2] 9794[3] -1 1496[5] 2792[3] 3428[6] 3984[4] 7365[1] 9386[2] -1 988[5] 1221[4] 2082[4] 4901[8] -1 1766[3] 4953[3] 5900[8] 6153[4] 9594[4] -1 261[20] 2433[1] 2505[2] 4688[10] 5972[3] -1 -2  SUtility:113
3826[6] 4302[3] 7379[1] -1 3566[1] 5732[3] 6201[5] 9837[10] -1 193[5] 365[5] 4885[12] -1 -2  SUtility:51
7832[2] 8083[28] 9091[36] -1 1534[25] 2792[2] 6045[1] 7489[4] -1 -2  SUtility:98
347[7] 2779[6] 9128[2] -1 1845[1] 4344[2] -1 1476[6] 2065[8] -1 -2  SUtility:32
2980[8] 7218[4] 9385[4] -1 3892[9] 9799[9] 9827[2] -1 168[4] 1412[3] 3345[9] 3691[2] 8652[3] 9075[3] 9095[4] -1 809[4] 1733[1] 2451[4] 4331[2] -1 -2  SUtility:75
1786[10] 3486[2] 4641[25] 7642[14] 7711[15] -1 1490[12] 1523[2] 2521[4] 5020[15] 7314[7] 7752[2] 8505[15] 9901[9] -1 253[5] 1130[12] 1170[3] 1625[3] 3491[16] 5245[3] 7115[2] 7693[4] 7874[16] 7944[2] 8468[5] 8684[2] 9635[4] 9671[6] 9837[2] -1 183[9] 1294[3] 1953[3] 2049[5] 3200[8] 4920[9] 6330[4] 7341[5] 9873[2] -1 1776[10] 2685[2] 4787[4] 5066[6] 5480[20] 5529[10] 5973[1] 6279[3] 6827[20] 6894[3] 8969[4] 8984[3] -1 3906[6] 4395[3] 7270[6] -1 285[4] 1813[2] 1867[6] 4462[4] 4485[6] 8322[8] -1 4571[3] 5654[2] 7930[3] -1 1568[3] 4696[4] -1 3006[3] 4939[2] 9304[2] 9812[1] -1 328[4] 405[8] 460[40] 1193[1] 1262[5] 2396[1] 3784[4] 4344[1] 6045[5] 6174[2] 6406[4] 6828[5] 7181[1] 7494[6] 9526[4] -1 2154[5] 5794[8] -1 -2  SUtility:523
161[15] 1700[1] -1 13[8] -1 3118[3] 3245[6] 6538[1] -1 2559[3] -1 -2  SUtility:37
1567[15] 3354[5] 3586[5] 7117[10] 7982[5] 9586[5] -1 600[5] 4085[3] 4801[3] 6822[3] 8566[2] -1 4670[12] 6440[6] -1 3835[12] 5187[2] 9755[10] -1 600[4] 4085[12] 4801[4] 6822[5] 8566[6] -1 -2  SUtility:134
2513[2] 2654[6] -1 688[3] 3414[10] 6795[10] 9929[3] -1 257[9] 440[1] 3250[8] 5137[4] -1 -2  SUtility:56
1046[4] 9170[25] 9354[12] -1 170[5] 2254[5] 2479[3] 7411[5] -1 6771[9] 9202[8] -1 7744[8] 9857[4] -1 1064[4] 1387[3] 1490[12] -1 727[15] 1290[6] 1462[1] 3112[2] 5435[1] 5937[4] 6053[4] 7964[4] 9603[1] -1 707[15] 1359[4] -1 -2  SUtility:164
920[3] 5820[4] 6027[6] 7275[3] -1 3000[5] 3313[4] 4077[3] 8926[1] -1 1868[20] 2389[4] 4549[4] 5116[2] 6526[3] 7899[6] -1 6004[1] 8891[2] -1 397[6] 9719[2] 9877[1] -1 3289[3] 5638[4] 8050[15] -1 -2  SUtility:102
1387[1] 1490[3] -1 1496[1] 2792[5] 3333[3] 4908[4] 7365[2] -1 2176[5] 4245[12] 7574[4] 7820[4] -1 4336[5] 5094[4] 6430[6] -1 3788[6] 9295[5] 9842[40] -1 4207[3] 4429[4] 5524[4] 6018[3] 8440[15] 8616[4] -1 -2  SUtility:143
1453[35] 2575[40] 3991[8] 6037[6] 7418[3] -1 3621[25] 7889[1] 8461[5] 9659[12] -1 1041[10] 1337[2] 2553[6] 2564[4] 4450[4] 4627[2] 4872[4] 5803[10] 5993[9] 6952[1] 7136[28] 8992[10] -1 921[10] 1849[6] 2360[10] 3780[4] 4130[1] 4687[8] 4939[3] 5758[6] 6224[10] 9467[6] -1 4382[6] -1 405[10] 460[32] 1262[5] 6045[3] 7181[2] 7944[6] 8216[10] -1 -2  SUtility:363
2513[3] 2654[4] 3636[4] 9521[1] -1 3351[1] 4988[10] 6304[10] 8774[5] 9471[1] 9545[8] -1 295[15] 8856[4] -1 7066[1] 9431[1] -1 1697[2] 3591[12] 6855[4] 7428[5] -1 2396[3] 2485[2] 2541[10] 5835[2] 6315[10] 8673[1] 9982[4] -1 530[25] 688[5] 964[1] 1136[5] 3249[1] 3414[8] 6795[2] 9929[9] -1 606[5] 2269[6] 2924[9] 5502[3] 6886[4] 7808[3] 9195[2] 9468[4] -1 4793[4] 4809[3] 4938[6] 5753[1] 8248[3] 9878[8] -1 -2  SUtility:240
1184[4] 4674[1] 5713[4] 9127[4] -1 3992[6] 6491[1] 6506[12] 8052[6] 8809[18] -1 887[2] 1268[2] 1746[3] 4540[6] 6931[4] 9996[8] -1 263[2] 3042[3] 5421[1] 7654[5] -1 4758[2] 7316[1] 7367[8] 8779[40] -1 1705[15] 7963[2] -1 7545[4] 7987[16] -1 441[2] 1485[5] 1546[4] 3044[4] 5187[3] 8485[2] -1 -2  SUtility:200
827[4] 1435[10] 3788[9] -1 1011[4] 5129[6] -1 519[10] 6025[1] 8681[2] 9843[9] -1 3621[20] 8894[2] -1 752[3] -1 3093[2] 7754[8] -1 2260[5] 6752[4] -1 -2  SUtility:99
1174[1] 4382[3] -1 4975[10] 7904[1] -1 7205[8] 8493[2] -1 3942[2] -1 7373[4] 7712[5] -1 1387[4] 2850[9] 3985[3] -1 1820[10] 3741[5] 7708[1] -1 717[6] 786[3] 3201[5] 9302[5] -1 -2  SUtility:87
7901[20] 9662[16] 9728[4] 9769[4] -1 4331[5] 6461[3] 6572[2] -1 526[5] 2904[2] 6046[5] 9136[5] -1 204[8] 3286[1] 6004[5] 8891[4] -1 4600[4] 8325[3] -1 1789[1] 2658[3] 5111[9] -1 -2  SUtility:109
4861[2] 8544[1] -1 2154[3] 2741[2] 4440[12] 9723[4] -1 646[6] 1738[16] 4569[4] -1 1782[1] 5264[5] 5600[5] 6269[4] 7633[10] 8693[1] -1 -2  SUtility:76
237[4] 1314[2] 1475[15] 5809[3] 5907[1] 7271[12] 7401[12] 7712[2] -1 460[40] 2569[2] 3064[6] 3554[3] 3600[4] 3762[5] 3795[2] 5858[6] 6641[20] 7210[4] -1 8194[14] -1 1345[4] 2841[3] 3461[10] 3519[3] 3722[8] 9558[10] -1 61[3] 2114[5] 3448[15] 4897[1] 6201[4] 6326[4] 6556[8] 7377[2] -1 432[3] 799[1] 3416[3] 6527[9] -1 3940[8] 3959[5] 9360[9] 9690[18] -1 -2  SUtility:293
4853[4] 9944[1] -1 161[12] 959[10] 3972[25] 4632[6] 5402[2] 6934[3] 7099[5] 8797[2] 8885[12] -1 299[2] 3543[5] 5800[6] 7458[2] -1 3741[4] 5679[5] -1 1637[4] 2068[12] -1 -2  SUtility:122
2072[3] 2782[2] 4851[2] 4955[3] 5089[35] 5730[6] 7644[1] -1 211[4] 271[30] 1017[3] 5556[6] 9641[3] -1 28[6] 4429[3] -1 4464[1] 5199[3] 5835[5] 9560[6] -1 -2  SUtility:122
[truncated: 39,641,925 more chars]
