# Supplementary material for: Mining actionable combined high utility incremental and associated sequential patterns
Source: PLoS One. 2023 Mar 29;18(3):e0283365. doi: 10.1371/journal.pone.0283365 (PMC10058157; doi:10.1371/journal.pone.0283365)
Supplement: S1 Datasets — (ZIP) [file pone.0283365.s001.zip › Supporting Information/Data sets/SynDataset-40K.txt]

3342[3] 5144[2] 9075[3] -1 45[20] 2290[3] 4687[8] 4953[1] -1 1059[10] 2966[3] 6361[4] 8116[4] -1 2779[3] 2819[5] 4938[3] 6337[4] 8032[35] -1 6011[4] 6336[5] 7974[3] -1 637[8] 7379[4] 8724[4] 9257[3] 9302[2] -1 1660[1] 3549[15] 4697[5] -1 4039[3] 5461[1] 6090[6] 8618[5] -1 1892[2] 2375[2] 3812[6] 6081[1] 7401[4] -1 -2  SUtility:195
8032[21] 8371[6] 9539[10] 9657[4] -1 2642[5] 6527[4] 6803[2] -1 2697[10] 4696[8] 5685[6] 8212[15] 8529[25] -1 4771[5] 5899[5] 7041[3] -1 1868[4] 2015[5] 2516[4] 6247[1] 6421[4] 9841[4] -1 1465[9] 3353[4] 5754[2] 7101[3] -1 3026[10] 6499[9] 7469[1] 7545[1] 8901[3] -1 -2  SUtility:193
1258[10] 1623[2] 2662[15] 2963[5] -1 10[2] 617[2] -1 1193[8] 1504[2] 2949[30] 4802[6] 4922[4] 5422[1] 5461[3] 6847[6] 7375[6] -1 1352[4] 1494[6] -1 2769[3] 3785[4] 4664[8] 6587[3] -1 1811[3] 3745[1] 4885[4] 6272[2] 6698[5] 8505[16] 9708[2] -1 6816[6] 9397[12] 9735[16] -1 -2  SUtility:197
861[5] -1 522[2] 2251[8] 3579[3] 4276[6] 7042[16] -1 4938[1] 5860[10] 6775[2] -1 64[45] 606[2] 4645[1] -1 -2  SUtility:101
3880[12] 3986[2] 9321[3] -1 -2  SUtility:17
2779[12] 7294[8] 9857[2] -1 534[6] 825[3] 3851[12] 5300[10] 5342[2] 5408[4] 8310[3] -1 4622[2] 6432[12] -1 1187[5] 7099[8] 9543[4] -1 1772[3] 4245[8] -1 2818[5] 4366[2] 6623[6] 9674[6] -1 3397[2] 5270[3] 6422[14] 7260[10] 8056[5] 8507[4] 8531[2] -1 -2  SUtility:163
4104[5] 4808[16] 6144[10] 9306[5] 9731[1] -1 1285[6] 2218[4] 3669[2] 5790[5] 6003[2] 7510[3] -1 797[8] 1725[3] 1958[4] 2094[2] 4220[4] -1 93[6] 274[10] 2540[35] 3402[2] 4984[3] 6531[3] 6567[5] 8145[4] -1 3885[4] 4696[8] 7323[6] 7864[1] 9749[2] -1 4897[2] 7003[2] 7129[2] 7888[15] 7961[4] -1 -2  SUtility:194
806[4] 876[4] 2865[1] 5288[4] 5471[4] 6657[4] 7235[4] 8039[20] -1 2553[3] 3061[3] 7708[1] 9128[5] 9849[18] -1 3398[1] 5859[4] -1 4681[4] 4980[4] 5356[1] 6796[3] 7341[1] 7995[12] 9947[5] -1 -2  SUtility:110
2840[4] 4584[10] -1 1202[6] 2798[1] 4693[6] -1 3268[5] 4533[5] 6834[10] 9543[4] -1 -2  SUtility:51
8375[20] 9740[5] -1 357[8] 2217[1] 6826[12] 7580[12] 9420[2] -1 6796[2] 9383[10] -1 548[2] 4939[5] 5206[15] 6224[4] 8827[4] 9467[5] -1 4[25] 3767[3] 7674[1] -1 1145[16] 6670[15] 8749[3] -1 -2  SUtility:170
4129[2] 6559[6] 7376[2] 8148[3] -1 163[8] 7557[5] -1 1[5] -1 2237[3] 2664[6] -1 627[5] 1960[6] 9385[2] 9699[4] -1 2732[18] 3378[3] 5272[5] 6702[4] -1 5007[2] 5967[4] -1 -2  SUtility:93
4991[4] 6155[4] 8156[3] 8565[2] 9990[2] -1 44[3] 1490[2] 3000[1] 3313[4] 4077[4] 6902[4] 7212[10] 8525[2] 8926[4] -1 1868[2] 2389[2] 5116[2] -1 70[15] 2040[2] 5254[10] 9542[6] -1 3162[3] 3366[2] 8081[3] -1 -2  SUtility:96
2025[2] 4302[1] 4879[8] -1 466[2] 1779[2] 2154[8] 6201[1] 6244[4] -1 903[4] 2066[2] 3459[10] 4124[15] 4939[2] -1 3032[15] 3788[4] 4908[4] -1 1489[10] 2652[6] 5389[4] 7446[2] 9949[4] -1 1126[3] 6450[9] 7495[2] 9288[16] 9362[4] -1 2186[5] 2277[1] 4545[16] 5249[4] 6404[1] -1 6991[8] -1 -2  SUtility:179
116[3] 231[4] 4060[5] 5804[4] 6704[2] -1 4538[2] 9704[2] -1 3853[6] 6041[3] 8760[4] 9152[2] -1 1022[3] 1152[24] 4306[2] 7944[5] 8107[4] -1 1500[12] 6527[6] 7086[24] 7798[12] 9409[5] -1 1720[1] 4802[4] 8320[5] -1 2353[4] 5253[8] 7612[4] -1 737[18] 3543[4] -1 -2  SUtility:182
5213[6] 9288[8] -1 284[3] 405[10] 4322[4] -1 1800[5] 3591[4] 4278[4] 7292[5] 8892[4] -1 3741[3] 7627[5] -1 -2  SUtility:61
2239[4] 3215[4] 7010[4] 8736[2] 9915[6] -1 1445[8] 1759[6] 7185[2] 7872[2] -1 1025[3] 3120[4] 3337[2] 4055[2] 4406[1] 7665[8] -1 45[12] -1 3453[2] 4384[5] -1 1338[1] 1923[6] 2429[5] 5181[5] 9552[24] -1 -2  SUtility:118
1801[6] 2605[3] 4769[6] 5905[5] 8148[12] -1 395[3] 3616[6] 4247[25] -1 6[9] 68[2] 2273[4] 3027[4] 3652[10] 5111[2] 9954[2] -1 419[3] 1494[10] 4479[6] 7517[6] -1 2553[3] 6558[4] -1 1483[4] 6272[6] -1 276[6] 1845[4] 4093[20] 6512[3] 7238[3] -1 4938[1] 5272[4] 9196[20] -1 1263[8] 2200[1] 4226[2] 4865[5] 6722[10] 7329[4] 8191[6] 8335[2] 8817[4] -1 1703[3] 6242[5] -1 -2  SUtility:252
79[5] 4236[2] -1 6742[4] -1 -2  SUtility:11
5288[4] 9973[2] -1 1387[8] 1490[5] -1 1285[10] 2028[10] 2847[1] 3004[4] 3079[6] 3290[1] 3622[30] 8695[1] 8984[2] -1 5292[15] 8900[2] -1 3392[3] 3431[3] 4403[4] 6784[4] 7192[10] 9072[4] 9431[1] 9543[6] -1 4100[24] 4693[4] 5159[3] 6116[5] 7544[4] 8822[10] 8866[15] -1 433[5] 1926[4] 8526[2] -1 683[5] 7048[2] 7623[2] -1 46[1] 1665[2] 2724[6] 2815[9] 5415[2] 5807[4] 6174[8] 7528[3] 9654[2] -1 483[10] 6627[4] 8279[10] -1 -2  SUtility:282
2589[4] 6261[1] -1 3125[20] 4737[10] -1 983[1] 1367[3] 3088[3] -1 -2  SUtility:42
3957[20] 8595[2] -1 7300[2] 7620[3] 8410[8] -1 3125[20] 7942[3] 9446[4] -1 7528[4] -1 -2  SUtility:66
1274[1] 1369[2] 3418[5] 7203[1] 8494[2] -1 4904[6] 6718[10] 7646[7] 9781[1] -1 335[5] 485[2] 3907[4] 5122[15] 5909[8] 7115[10] 7138[2] -1 1617[8] 1670[3] 2290[5] 3345[3] 5062[2] 6825[2] 7326[12] 7776[4] 8403[4] -1 3492[2] 5256[3] 5605[8] 6320[4] 6539[2] 9241[4] 9542[4] 9910[7] -1 -2  SUtility:158
4836[20] -1 727[5] 5998[5] -1 5563[1] 6138[12] 6914[28] -1 4765[2] 4983[3] -1 694[1] 8708[14] -1 -2  SUtility:91
689[3] 4140[1] 4731[2] 6385[3] 6783[16] 7698[4] -1 790[8] 1043[6] 2172[1] 2664[4] 2995[1] 3560[8] 4555[6] 5242[4] 5290[1] 5607[1] -1 2319[8] 4650[1] 6012[3] 6905[5] 8096[1] 9543[8] -1 98[2] 395[3] 4293[8] 4904[10] 7708[5] -1 1276[15] 1515[1] 1660[2] 1898[4] 3549[12] 4289[3] 4697[5] 6602[6] 7753[10] 9687[16] -1 3885[4] 4696[8] 7323[8] 7507[4] 7816[4] 7864[3] 8073[15] 9749[4] -1 3340[5] 3916[5] 3940[3] 7210[1] 8783[6] -1 -2  SUtility:267
2582[10] 3497[9] 7915[6] -1 4032[8] -1 9204[4] -1 2809[9] 6615[4] -1 3405[6] -1 775[5] 4642[3] 5807[2] 7481[3] -1 6723[1] 6973[2] -1 548[5] 732[2] 1703[2] 1859[2] 5765[1] 9311[12] -1 -2  SUtility:96
6392[10] 8375[20] -1 495[8] 4852[8] -1 1018[1] 5171[3] 6847[6] 8015[2] -1 2073[4] 4587[12] -1 2170[1] 3570[4] 7674[1] -1 4679[4] 7158[6] 7224[6] 7388[8] -1 1104[2] 7170[1] -1 -2  SUtility:107
2196[8] 6421[1] 9698[10] -1 509[1] 2713[6] 2863[12] 4090[4] 4474[20] 6336[1] 7292[4] 9901[3] -1 2457[5] 3652[8] 6594[4] 8467[8] -1 1418[2] 1774[10] 3072[5] 4378[6] 6884[3] -1 -2  SUtility:121
510[1] 2767[9] 5998[2] 7138[5] 9225[5] 9618[12] -1 5222[1] 7804[12] 8498[12] -1 1255[8] -1 3080[8] 4248[4] 5329[4] 5470[12] 7192[2] -1 2114[2] 2195[10] 3156[4] 3453[2] 3944[3] 7035[4] -1 1347[5] 1958[2] 2908[5] 3086[3] 3943[2] 7456[3] -1 554[6] 2684[3] 3243[6] 4553[4] 7207[4] 7466[14] -1 -2  SUtility:179
726[3] 1432[1] 3485[5] 4464[3] 4470[2] 5030[4] 5945[2] -1 414[5] 1099[4] 2077[10] 4115[4] 6718[4] -1 880[5] 7459[1] -1 870[4] 2920[2] 5219[10] 9062[4] 9152[10] -1 492[1] 3435[6] -1 99[12] 4675[4] 9083[3] -1 1174[5] 4316[4] 5269[6] 7472[4] 8404[3] -1 356[2] 1724[6] 3345[2] 4023[1] 7148[1] -1 3077[12] 3928[10] 9910[35] -1 483[8] 5801[5] 6627[1] -1 -2  SUtility:214
4056[10] 5751[25] 8760[2] -1 1637[3] 9031[2] -1 2149[10] 2760[10] 8951[8] 9104[2] -1 884[2] 1274[5] 6310[3] 6916[3] 8512[4] 8713[2] -1 204[3] 2447[4] 4050[9] -1 1021[12] 1874[1] 2146[6] 4997[6] -1 -2  SUtility:132
617[2] 3913[3] 6646[3] 7459[3] 7660[10] 8064[16] 9527[5] -1 397[3] 3234[1] 3508[2] 6783[20] 9068[4] -1 1489[6] 4569[10] 4902[5] 5167[15] -1 3573[10] 9692[15] -1 1267[5] 3341[10] 4365[20] 6882[8] -1 1944[4] 2546[3] 5396[4] -1 2185[9] 3172[4] 4142[16] 4610[3] -1 2522[4] 2720[2] 8494[2] -1 4395[1] 6214[10] 6393[4] -1 4504[1] 8670[3] -1 -2  SUtility:246
3718[2] 4811[6] -1 1181[2] 3682[2] 3791[10] 5060[2] 6656[1] -1 2041[5] 6559[3] 7025[2] -1 2532[4] 6130[2] -1 -2  SUtility:41
3342[4] 5144[10] 9075[5] -1 45[20] 2290[1] 4687[6] 4953[2] -1 1059[8] 2966[12] 6361[4] 8116[4] -1 6337[3] 8032[28] -1 637[8] 3524[4] 7379[4] 8724[1] 9302[4] -1 1660[3] 3549[6] 4697[4] -1 4039[1] 5461[1] 6090[8] 8618[2] -1 1892[5] 2375[5] 6081[2] -1 -2  SUtility:165
69[10] 189[2] 874[32] 1233[10] 8331[4] -1 384[3] 1165[10] 1169[25] 2575[4] 4041[3] 8576[1] -1 318[1] 1998[1] 2410[1] 6293[1] 6803[2] 6990[4] 8760[5] -1 500[6] 3097[2] 7744[12] -1 1565[5] 7629[9] -1 1531[1] 8808[5] 9000[6] -1 -2  SUtility:165
1786[5] 7642[4] -1 1490[1] 7752[15] -1 1347[1] 6397[6] 6421[2] -1 633[1] 1344[4] 5641[5] 9873[12] -1 84[9] 2138[12] 7745[1] 8817[10] -1 3906[15] 7003[2] -1 5[2] 1249[2] 2154[16] 2870[8] 2877[10] 4142[16] 5556[4] 7268[9] -1 -2  SUtility:172
1591[2] 4427[3] 7606[3] -1 1860[6] 3740[4] 6840[9] 8037[5] -1 127[14] 656[12] 4513[8] 5945[3] 7485[9] -1 6718[8] 7456[3] 9283[12] 9761[15] -1 328[2] 561[2] 2426[3] 4261[7] 4985[8] 6665[3] 6763[15] 8212[12] -1 3752[15] 5001[10] -1 5404[4] 7134[10] -1 2050[4] 3848[6] 5297[2] 5836[3] 6127[15] 6225[15] 7634[4] 9366[1] -1 -2  SUtility:257
2769[3] 7714[8] -1 271[3] 4098[1] 8083[1] 9813[3] -1 278[4] 6461[2] 9416[1] 9468[2] -1 3695[3] 5081[1] 5912[12] 6337[3] 9008[5] -1 1655[1] 3878[2] 8688[4] 9118[4] -1 2217[1] 2652[6] 5127[28] 8340[20] 8984[1] -1 5425[5] 5850[12] 9608[1] 9987[8] -1 1464[6] 3278[24] 4406[4] 4690[10] 7909[20] -1 1222[1] 1764[3] 3826[6] 4660[12] 8666[1] 9116[3] -1 3535[25] 5905[4] 6214[8] 7823[2] -1 -2  SUtility:274
2712[5] 4669[4] 5247[2] 6570[2] 7261[1] 7703[4] 8769[4] -1 2764[5] 4688[8] 5216[5] 5396[5] 6041[3] 8759[3] -1 1640[10] 7876[1] 7995[3] 8119[4] -1 1022[2] 1152[12] 4306[3] 7944[1] 8107[5] -1 1500[6] 6527[6] 6563[12] 7086[12] 8281[35] 8426[2] -1 1720[2] 4802[4] 4929[2] 6211[4] -1 2353[5] 7612[4] -1 375[2] 3697[4] 6762[36] -1 -2  SUtility:228
2504[4] 3659[6] 4050[6] 7733[2] 8398[4] 8515[1] -1 727[2] 3374[10] 4956[2] 5435[10] 6754[2] -1 1194[5] 2046[8] 7034[12] 7708[2] 8943[3] -1 165[1] 1511[4] 3865[2] 4486[15] -1 1116[2] 3445[1] 5785[4] 6933[10] 7057[9] 9083[4] -1 775[5] 2880[8] 4277[1] 8026[5] 8687[12] -1 -2  SUtility:162
1034[2] -1 694[2] 5550[10] -1 4718[5] 5731[2] -1 2178[1] 5510[5] -1 -2  SUtility:27
3616[3] 3878[4] 6861[9] 7263[3] -1 1193[2] 1526[5] -1 4892[4] 7292[3] 8303[3] -1 558[8] 4812[2] -1 -2  SUtility:46
3788[4] 7988[4] 8691[20] -1 1637[4] 2068[2] -1 956[4] 2180[2] 5759[6] 8769[1] -1 2800[15] 6295[3] -1 402[5] 2188[1] 3191[4] 4237[1] 5487[10] 6445[20] -1 1737[15] 4574[4] 7180[3] 8541[5] -1 554[10] 7399[1] 8120[5] 8404[3] -1 1591[8] 2402[5] 6939[2] 7807[1] -1 678[4] 1145[8] 2004[4] 2203[2] 2307[8] 2994[1] 4922[2] 5859[4] 7287[3] 7879[8] -1 5826[20] 6780[4] 8049[4] 9848[4] 9962[4] -1 -2  SUtility:248
196[20] 3037[12] 4323[3] 5281[4] 6128[5] 8171[2] 8496[1] 8923[3] -1 589[2] 1052[5] 1069[10] 2594[2] 2649[8] 4405[2] 5375[5] 5844[5] -1 1177[4] 1829[3] 2122[12] -1 364[4] 1958[8] 2908[2] 3086[4] 3992[1] 5926[2] 6244[3] 6384[4] -1 2256[5] 4997[2] 6732[1] 9199[3] -1 1800[4] 2608[4] 3865[10] 6623[8] 7365[3] 9300[12] -1 341[12] 2660[16] 9383[6] 9524[3] 9737[5] -1 309[2] 7001[6] 8845[12] 9250[20] 9661[9] -1 4307[3] 6013[2] 9548[5] -1 2857[6] 3250[12] 7757[1] -1 1099[5] 2629[6] 2647[9] 2861[10] 6009[10] 6153[2] 9180[2] 9594[4] -1 577[1] 4419[9] 8691[4] -1 -2  SUtility:370
1859[2] 2023[15] 3403[4] 3430[12] 4929[10] 5446[3] 5817[6] 6612[5] 9313[2] 9927[3] -1 726[5] 2684[4] 5907[10] 9990[5] -1 1860[3] 1962[4] 3232[8] 3721[6] 4157[1] -1 5632[4] -1 -2  SUtility:112
3697[3] 3772[8] 8481[3] 8906[3] -1 1470[16] 4157[2] 6461[6] 6503[12] -1 920[4] 5820[4] 6027[8] 7275[9] -1 424[15] 1517[4] 2439[4] 3131[10] 5216[5] 5309[4] -1 1859[2] 2395[4] 3270[4] 3700[1] 4336[3] 6483[6] 9692[15] -1 193[4] 1161[8] 2924[5] 3297[21] 3767[2] 4214[5] 4688[10] 7078[4] 7195[6] 8346[4] 8473[10] 9118[3] 9189[30] -1 155[4] 2839[1] 5073[4] 6797[5] 7112[2] 9407[5] -1 4202[3] 4331[4] 5300[4] 5342[2] 8782[5] 9638[3] -1 4429[20] 5524[9] 5659[16] 6718[8] 6914[28] 8221[3] 8440[8] 9395[10] -1 89[2] 304[4] 852[24] 2117[4] 2292[5] 3526[5] 3921[8] 4737[2] 4922[5] 6048[8] 6333[4] 7311[15] -1 2918[3] 8037[5] 8752[4] -1 -2  SUtility:509
1209[2] 1312[9] 2701[5] -1 3649[3] 8531[10] 9296[3] -1 2216[15] 2360[12] 7714[10] 9335[12] -1 -2  SUtility:81
2740[12] -1 646[4] 1738[2] 4569[4] -1 3486[2] 4641[5] 7711[8] -1 9382[6] -1 8116[3] 9997[2] -1 2090[4] 6997[3] -1 -2  SUtility:55
7250[9] -1 660[5] 3980[10] 6200[3] 9461[4] -1 549[3] 2084[4] 6521[4] 8646[2] 8941[5] -1 7947[12] -1 585[3] 3512[4] 9008[15] -1 1099[2] 1183[3] 2101[1] 6618[8] 7180[9] 7490[4] -1 1854[2] -1 -2  SUtility:112
285[12] 3026[15] 3543[4] 3588[12] 4081[5] 6636[2] 8439[4] -1 561[1] 1221[10] 2988[3] 4183[2] 4901[18] 5771[4] -1 222[4] 414[20] 1526[5] 1643[6] 3665[3] 4030[1] 6105[10] -1 261[1] 1111[20] 2433[3] 7403[1] -1 906[1] 4875[2] 5029[15] 6859[10] 9849[45] -1 -2  SUtility:239
1862[12] 5393[1] -1 1542[15] -1 3026[15] 6972[6] -1 7581[4] -1 -2  SUtility:53
113[6] 1471[1] 2487[10] 5552[6] 7410[2] 8292[5] -1 4904[8] 5179[4] 9781[5] -1 5687[4] 6771[10] 7250[6] -1 4525[3] 7823[4] 8380[6] -1 227[1] 5016[10] 6878[2] 8934[12] 9311[15] -1 397[1] 3234[5] 3508[2] 6783[16] 9068[8] -1 1720[2] 4652[10] 4802[2] 5522[18] -1 -2  SUtility:184
1559[2] 2154[12] 3908[8] 5396[5] 5869[1] 6127[9] 7242[6] 8613[10] 8837[3] 9723[5] -1 4897[8] 6913[4] 8590[3] -1 302[16] 436[2] 7192[8] 7472[4] 7835[1] 9990[2] -1 1308[3] 3354[12] 4246[8] 4660[24] 7443[5] -1 294[20] 985[4] 2871[8] 3491[2] 4938[1] 6828[7] 7366[6] 8652[3] 8740[10] 9195[15] 9901[1] -1 920[8] 5820[2] 6027[10] 7275[9] -1 5432[9] 5929[1] 7179[5] -1 1731[4] 5750[4] 8151[10] 8355[10] 8786[12] -1 1187[1] 2276[1] 2547[24] 4224[35] 4300[4] 4307[4] 4892[10] 8772[9] 8823[4] 9548[2] -1 451[25] 2286[3] 2827[4] 5079[5] 5400[4] 8411[1] 8557[4] 9842[1] 9946[4] -1 1015[2] 1773[2] 4280[5] 4801[4] 7264[6] 8153[4] -1 -2  SUtility:490
5661[3] 5700[6] 6180[8] 9727[1] -1 3457[1] 5082[35] 6093[3] -1 1591[10] 2172[4] 3457[4] -1 211[3] 1367[4] 7733[10] 9899[3] -1 1017[18] 1603[4] 2861[10] 3094[3] -1 673[6] 1365[5] 1829[4] 3544[5] 5216[5] -1 284[5] 405[6] 2479[4] 3735[6] 4322[10] 4608[4] 8253[2] -1 270[3] 3634[4] 4394[4] 6825[3] -1 2756[3] 2769[5] 7735[3] -1 -2  SUtility:217
2440[4] 2819[4] 2988[3] 4963[6] 6524[2] -1 1017[18] 1603[4] 2861[8] 3094[6] -1 549[3] -1 -2  SUtility:58
5944[2] 6952[3] 7953[2] 9975[12] -1 1255[4] 5933[4] 7001[6] -1 1367[4] 7888[3] -1 1746[1] 6613[4] 7912[3] -1 -2  SUtility:48
7212[2] 8525[2] -1 827[2] 2937[2] 2971[3] -1 90[3] 5877[16] 8293[1] 8383[12] 8867[6] -1 388[16] 674[10] 7359[15] -1 1810[4] -1 -2  SUtility:94
5096[2] 5584[2] -1 4861[8] -1 2881[5] 3608[5] 4224[7] 6608[4] -1 2154[12] 9723[4] -1 3247[1] 5264[15] 6269[1] 7633[10] 8713[3] -1 3425[4] 4897[8] 5782[2] 6597[2] 7877[4] 8137[8] 8706[3] -1 117[5] 9461[2] 9666[4] -1 -2  SUtility:121
1150[1] 1378[32] 2848[10] 3745[2] 3995[2] 4968[3] 6038[8] 6105[8] 6337[2] 7194[5] 9815[3] -1 372[7] 1292[10] 1376[20] 1569[1] 2849[5] 3136[1] 3154[4] 3195[5] 4639[10] 7850[2] 9605[5] -1 5795[8] 8084[10] -1 2678[2] 7536[1] -1 1831[2] 1944[6] 2053[15] -1 2077[5] 4348[10] 4519[4] 6741[2] 8549[2] -1 606[6] 771[2] 2532[2] 2575[2] 2840[4] 3097[4] 5086[9] 7490[1] 9657[2] -1 1065[8] 2806[4] 5869[4] 6004[5] 8142[6] 8891[10] 9928[8] -1 7[6] 1733[2] 1943[2] 3180[5] 4895[24] 9692[5] -1 150[1] 2105[2] 2634[15] 3089[1] 3827[5] 4036[5] 6421[2] 8680[2] 9794[4] -1 1052[3] 3574[9] 5235[2] 5318[2] 7528[5] 9108[3] -1 1772[2] 3820[3] 4909[10] 5705[2] 6225[9] 9008[10] 9825[6] -1 129[2] 142[5] 192[2] 672[2] 1021[12] 3080[16] 3154[4] 3309[4] 3713[1] 5689[6] 6070[5] 9057[6] -1 510[4] 1623[8] 4680[4] 4971[4] 5479[1] 6955[8] 7765[4] 8128[3] 8240[2] 9008[25] 9959[1] -1 4655[2] 7057[15] 8389[5] 9185[3] -1 -2  SUtility:591
6305[9] 6517[5] 9175[10] -1 70[9] 476[2] 606[2] 6441[2] -1 1703[1] 8229[6] 9720[8] -1 39[30] 8858[3] 9112[3] -1 1820[5] 6467[7] 9283[9] -1 285[12] 8148[9] -1 -2  SUtility:132
1359[2] 6597[8] -1 1334[2] 3602[6] 6902[1] -1 1367[2] 9985[10] -1 1563[3] 1679[2] 2521[2] 4832[20] 4916[6] 6241[3] -1 2526[10] 2724[6] 8761[10] -1 1424[2] 2082[2] 4528[4] 9982[2] -1 514[5] 2505[10] 2991[2] 3143[21] 4828[1] 6759[5] 7195[4] 7637[1] 8107[2] 9337[4] 9521[6] 9713[15] -1 1058[5] 2399[9] 3204[5] 3571[12] 5990[4] -1 -2  SUtility:214
880[2] 1428[5] 2068[2] 2862[3] 2891[3] 3008[6] 4519[8] 4800[2] 6139[2] 6730[1] 9748[4] -1 4908[2] 6421[1] -1 1767[4] 2991[1] 6225[9] -1 226[6] 3099[1] 3378[3] 4419[3] -1 228[6] 3546[3] 8865[4] 9125[6] -1 -2  SUtility:87
327[3] 2003[4] 2547[6] 2991[4] 4203[1] -1 357[6] 539[8] 1017[24] 3063[4] 6941[3] -1 1335[2] 1857[4] 4564[1] 9118[1] -1 326[3] 1170[12] 7115[6] 7944[3] 8457[1] 8680[10] -1 2277[1] 5462[10] -1 -2  SUtility:117
4581[1] 5028[1] 7745[1] 8309[5] -1 3279[3] -1 52[1] 1557[12] 4119[10] 7725[1] -1 2722[8] 3378[1] -1 4890[9] -1 4926[2] 8785[5] -1 769[8] 1619[8] 1945[24] 2125[4] 8547[20] 9269[8] 9763[8] -1 4186[5] 6883[3] -1 -2  SUtility:148
3154[2] 3195[4] 4639[2] 9605[3] -1 3354[9] 4564[1] 7760[6] -1 3875[3] 7833[2] -1 3486[5] 4641[2] 5117[4] 5888[8] 7711[6] 7871[3] -1 2457[5] 6594[4] 8467[8] -1 3093[4] 6618[8] 8038[10] -1 62[2] 4904[6] 5422[1] 6826[6] 8572[2] -1 -2  SUtility:116
754[2] 1724[18] 2184[4] -1 1841[3] 2738[16] 4911[3] 5499[10] 7404[1] 7991[1] 9909[2] -1 2605[5] 6040[3] -1 -2  SUtility:68
904[3] 1089[3] 1260[8] 1453[2] 2159[1] 2323[4] 3467[5] 3594[20] 4252[24] 4669[4] 5478[6] 6037[4] 7418[3] 7810[2] 8440[2] -1 2137[10] 3537[2] 4848[4] 6695[5] 9107[4] 9659[6] 9740[2] -1 1337[3] 2553[9] 2564[16] 4627[6] 4872[2] 5993[3] 7136[15] 8992[4] -1 903[10] 921[2] 1292[10] 1376[8] 1569[2] 3136[3] 3637[4] 3780[4] 4687[6] 5758[8] 9373[4] -1 181[1] 4382[2] 4457[24] 6620[6] 7159[35] 9058[4] -1 405[4] 460[18] 1262[1] 6045[15] 6594[6] 6899[2] 7181[4] 9272[5] -1 8567[8] 9095[1] -1 -2  SUtility:379
4879[2] 8557[3] -1 165[3] 1208[10] 3920[4] -1 1327[3] 2000[10] 4154[2] 6524[4] 9799[6] -1 1483[4] 2881[3] 7893[2] 8489[5] -1 673[9] 1944[8] 2114[5] 3453[10] 7035[2] -1 -2  SUtility:95
1552[4] 5292[6] -1 1173[15] 4283[6] 7511[12] -1 5775[10] 7000[2] -1 2445[8] 7807[1] -1 614[6] 749[9] 4343[5] 7816[5] 9165[4] -1 5643[2] -1 3276[2] 5503[4] 5854[4] 8017[8] -1 1941[12] 3652[2] 4746[2] 6445[8] 6782[20] -1 -2  SUtility:157
224[3] 4853[15] -1 2050[6] 4836[16] -1 890[10] 4595[1] 6880[6] 7347[12] 8714[2] 8786[9] -1 1249[10] 1930[12] 4937[4] -1 2048[5] 5199[2] 5783[3] 6724[6] 7093[3] 8236[2] 9820[4] -1 2200[1] 5869[5] 6545[5] -1 3694[12] 5483[2] 6551[1] 6591[4] 8713[2] 9659[30] -1 1658[3] 9341[3] 9447[3] -1 1005[2] 1423[2] 1964[2] 3099[5] 3338[2] 4956[4] 7814[3] -1 1801[6] 6138[3] 6742[2] -1 -2  SUtility:233
253[5] 4358[4] 5818[3] -1 163[2] 1837[1] 3171[2] 4539[1] 8772[12] -1 32[1] 2147[12] 2292[3] 5446[2] 6337[3] -1 752[15] 5126[4] -1 270[1] 684[1] 1504[4] 2505[4] 4896[1] -1 -2  SUtility:81
1782[12] 5030[4] 5079[3] 5222[1] 5600[1] 8693[1] -1 678[5] 1113[2] 1507[5] 1801[6] 4645[5] 8411[2] 9548[4] -1 1123[2] 1255[8] 1301[15] 3804[6] 5531[12] 5759[2] 9896[1] -1 327[1] 3524[1] 3675[4] 3721[3] 4545[16] 5014[5] 6392[2] 7301[2] 9009[6] -1 1215[4] 1980[8] 2900[15] 3577[6] 3624[4] 4323[4] 5281[10] 5944[2] 6440[10] 6649[3] 6989[5] 8171[2] -1 646[4] 764[8] 1539[2] 3567[2] 4570[2] 5598[14] 6660[2] 7101[3] 8303[3] 9708[3] -1 4338[3] 4622[5] 5649[2] 5688[6] 6432[9] 7765[6] 8903[12] -1 1891[18] 2114[5] 2201[2] 3453[8] 4971[8] 7035[3] 8646[2] -1 372[21] 1546[3] 1641[8] 1958[6] 2908[1] 2961[1] 3086[4] 4469[4] 4571[6] 4736[30] 5056[2] -1 3063[5] 7761[9] -1 39[40] 50[2] 1208[10] 1251[5] 1962[1] 2505[2] 3177[5] 8096[5] -1 1017[30] 1603[5] 2861[4] 3094[6] 3887[5] 4171[6] 4950[6] 5347[20] 6134[5] -1 -2  SUtility:599
2881[3] 3608[25] 4224[28] 6608[3] 6649[4] -1 1[5] 631[4] -1 -2  SUtility:72
986[2] 3650[10] 4140[3] 5151[8] 6864[8] -1 1025[2] 1251[5] 1746[4] 5596[1] 8446[5] 9778[1] -1 893[9] 2066[6] 8697[2] -1 116[2] 211[5] 748[4] 1989[4] 2880[2] 3602[12] 5487[10] 6089[3] -1 549[12] 2084[1] 6521[12] 8646[2] 8941[2] -1 401[5] 2050[10] 3017[6] 9097[4] -1 1099[2] 1854[1] 6618[6] 7180[9] 7490[4] -1 717[8] 786[15] 884[2] 1574[6] 7101[3] 7675[5] 7796[3] 8371[12] -1 1854[1] 6886[10] 6915[2] -1 -2  SUtility:251
1801[10] 3042[3] 9828[4] -1 1127[15] 1513[6] 4282[2] -1 1187[5] 1394[10] 5534[5] 9374[5] -1 4901[24] -1 -2  SUtility:89
1768[2] 4136[6] 7388[8] 7938[3] 8665[1] -1 1490[3] 3772[2] 4879[8] 8557[5] -1 4397[2] 6039[2] 7532[1] 8616[5] -1 269[2] 723[4] 3258[2] 4378[2] 6228[4] 9799[2] -1 7071[4] -1 -2  SUtility:68
538[1] 4897[4] 5483[4] -1 3022[3] -1 1860[9] 1962[4] 3232[4] 3721[6] -1 2861[6] 3238[1] 8118[2] -1 -2  SUtility:44
4632[8] 6934[1] 7372[1] 8039[8] 8885[4] 9654[5] -1 7866[6] 8481[2] 8982[6] 9778[1] -1 8102[2] 8280[2] -1 4297[1] 4447[1] 5550[4] 6612[5] -1 3218[6] 3503[3] -1 6379[4] 7774[2] 8797[2] -1 1177[3] 1829[5] 2122[16] -1 -2  SUtility:98
2436[30] 3322[2] 6445[16] 8370[4] -1 1006[3] 2155[2] 8906[2] 9279[2] -1 3392[3] 4928[5] 6489[10] 8094[3] -1 1591[2] -1 4819[1] -1 1387[6] 4650[2] 5550[8] -1 -2  SUtility:101
4909[10] 6811[1] -1 616[10] 1346[3] 6495[5] -1 5999[3] -1 6165[3] 6195[25] 7637[5] -1 7714[6] -1 4694[4] 5779[8] 8533[5] -1 52[3] 1145[4] -1 -2  SUtility:95
7864[3] 7958[6] -1 1207[4] 3163[2] 4549[5] 8779[3] -1 39[40] 3342[3] 8217[4] 8565[2] -1 1526[1] 2721[4] 4283[4] 8933[1] 9119[10] -1 767[1] 2050[10] 4913[10] 4952[4] -1 2504[5] 3693[10] 5278[8] 9979[8] -1 -2  SUtility:148
1038[1] 1698[10] 5384[4] 7012[8] -1 4670[6] 6440[10] -1 2979[2] 4751[25] -1 8120[2] 9755[12] -1 -2  SUtility:80
3680[15] 4737[4] 9461[4] -1 2681[3] 8788[15] -1 269[3] 4551[12] -1 930[2] 4767[6] 4848[3] 6174[10] 6462[1] 7960[18] -1 5292[15] 8900[2] -1 327[5] 6392[2] -1 8695[4] -1 4115[4] 8052[9] 8783[8] -1 1857[5] 4250[3] 7107[4] 7179[2] 9678[1] -1 4909[4] 6012[3] 6594[6] 7011[3] -1 1063[4] 6869[2] 8534[4] -1 2159[2] 3356[3] 4090[4] 4171[6] 4673[8] 5001[15] 5453[6] 5735[6] 8656[2] 9886[2] -1 6134[1] 9035[3] 9281[4] -1 2034[1] 9546[2] -1 1693[2] 7541[6] -1 1011[12] 5129[3] -1 1127[3] 2117[16] 5118[20] 8989[10] -1 -2  SUtility:323
76[5] 877[8] 2081[10] 5016[4] 5253[8] 6531[2] 9956[5] -1 201[4] 2808[10] 8356[2] -1 4294[5] 4900[2] 8052[3] -1 109[3] 2694[8] 4746[10] 6933[8] 7238[5] 8016[6] 9323[10] -1 -2  SUtility:118
4875[2] 7421[3] -1 964[2] 1047[2] 2054[2] 5794[5] 6543[15] 9195[9] -1 6768[5] 9611[6] -1 1337[5] 3272[5] -1 422[18] 2218[6] -1 8502[3] -1 -2  SUtility:88
2180[2] 3080[12] 7371[3] 7936[5] 8884[2] -1 6004[3] 8891[6] -1 1194[4] 4600[2] 8325[1] 8815[3] -1 1789[9] 2017[2] 2658[1] 5111[4] -1 -2  SUtility:59
1452[2] 4244[5] 4650[4] 4673[8] 6012[4] 8096[3] -1 6049[1] -1 3201[6] 3353[4] 5159[3] -1 1337[2] 1386[8] 3225[4] 6178[2] -1 1068[6] 5350[4] -1 1591[4] -1 2520[6] 6419[4] -1 2065[1] 2868[32] 6657[1] -1 1285[4] 1720[4] 2028[2] 2487[2] 3079[3] 4540[4] 8695[4] -1 112[10] 707[2] 1359[4] 3096[5] -1 -2  SUtility:158
532[2] 4574[5] -1 979[4] 2864[3] 5865[1] 6684[2] 6731[5] -1 3215[5] 7010[4] 7329[5] 8821[8] 9915[4] -1 3435[6] 4938[5] 8819[6] -1 1149[5] 2323[8] 9716[5] -1 -2  SUtility:83
391[16] 5713[5] 6436[8] -1 2211[15] 4730[5] 6698[1] 8026[2] 9547[1] -1 1401[10] 2065[4] 2577[10] 2681[1] 3706[1] 5395[8] 6741[6] 8788[25] -1 359[5] 883[3] 1338[5] 5783[3] 8093[4] 8356[8] 9477[3] -1 6564[16] 7107[1] 7179[1] 8773[12] 9678[1] -1 871[4] 1339[28] 1486[6] 1511[2] 3042[5] 5165[2] 6012[5] 6158[6] 7011[5] 8194[8] -1 1506[3] 2992[4] 3752[9] 5076[21] 5363[16] 5556[6] 7205[4] 7439[4] 8259[3] 9192[3] -1 646[6] 1693[1] 5478[2] 7410[2] 7541[9] -1 688[6] 1046[3] 1521[4] 1620[2] 1802[3] 4825[4] 7263[3] 9324[1] 9644[3] -1 -2  SUtility:373
509[4] 1369[2] 3418[4] 4090[1] 6336[1] 7292[3] 9901[4] -1 2287[4] 3652[4] 6260[5] 8684[3] -1 1537[4] 2407[3] 4160[10] 7423[4] 8967[15] 9918[4] -1 2800[15] 5303[5] 6344[15] -1 3453[4] 4908[1] 7745[1] -1 1246[1] 4778[5] 5242[20] 5253[8] -1 2007[10] 3232[8] 7653[4] 8372[21] 9377[2] -1 9583[15] -1 585[1] 1085[12] 1523[1] 2120[2] 2837[4] 3199[4] 5638[3] 5724[4] 6558[4] 7460[10] 7726[5] 8032[21] -1 -2  SUtility:281
2396[10] 5874[9] 7064[1] 9582[5] -1 2264[2] 9772[4] -1 365[4] 1656[2] 3880[9] 4423[2] 5052[6] 7672[1] -1 3706[4] 7703[5] -1 397[3] 3039[12] -1 1487[4] 2513[2] 4183[5] 8906[5] -1 109[4] 320[10] 3697[4] 3770[1] 3772[10] 5378[3] 8481[1] 8906[1] -1 134[4] 6221[21] -1 -2  SUtility:154
2782[10] 7644[8] -1 1517[8] 2621[2] 3061[15] 4280[4] 6746[10] 9221[3] 9581[6] -1 28[4] 4429[25] 9074[3] -1 4464[5] -1 2072[12] 2193[3] 6657[4] -1 -2  SUtility:122
5213[10] 9288[4] -1 284[1] 405[10] 827[2] 1435[10] 3788[1] 4322[10] -1 562[25] 1951[6] 7000[2] 7367[2] 8574[4] -1 519[3] 6025[10] 8681[3] 9843[15] -1 3718[2] 9889[10] -1 752[6] 1790[5] 4312[3] -1 360[6] 3372[5] 5022[30] 8355[10] 9070[1] -1 1577[8] 8485[2] 8814[9] -1 1859[1] 2260[3] 4812[10] 5765[4] 6752[24] -1 7612[1] 8335[6] -1 113[2] 1546[4] 6734[3] 8236[4] 8250[12] 8489[1] 9799[4] -1 -2  SUtility:294
7212[4] 8525[6] -1 3243[8] 7804[8] -1 2782[2] 3255[4] 8015[4] 9516[12] -1 1258[4] 1841[5] 4599[12] 7443[4] -1 -2  SUtility:73
601[4] 822[4] 1405[4] 1705[2] 5501[4] 8371[9] -1 1859[1] 3240[5] 6014[2] 6052[3] 6585[5] 7528[5] 7599[2] -1 117[10] 1013[2] 4870[6] 5576[1] 5659[8] 6884[1] 9081[9] 9911[8] -1 -2  SUtility:95
1022[5] 1152[12] 1432[1] 4306[2] 5030[16] 7944[3] 8107[3] -1 1099[5] 3526[4] 4115[3] 4472[10] 5141[1] 6131[3] -1 880[5] 909[6] 6123[2] 7459[1] -1 2920[1] 3920[3] 4012[1] 9152[4] 9521[6] 9654[1] -1 4440[4] 4857[4] 7172[5] 8547[25] 9995[3] -1 492[4] 1490[3] 3435[10] 8589[4] 9185[5] -1 99[12] 427[3] 3453[8] 3741[12] 4675[8] 9083[1] 9128[3] 9846[3] -1 1174[5] 2876[15] 5269[8] -1 356[2] 1716[4] 1724[24] 1725[15] 2082[4] 3497[3] 3958[3] 4023[5] 7148[1] 8749[3] -1 -2  SUtility:307
495[2] 4852[8] -1 4969[6] 8232[2] 9508[4] -1 7426[2] 9471[8] -1 4641[5] -1 2404[12] 2836[2] 4922[4] 5876[2] -1 1223[1] 1859[3] 2945[5] 9863[10] -1 -2  SUtility:76
52[2] 314[3] 8240[5] -1 3295[2] 5329[1] 9555[4] -1 1355[8] 4615[1] 6392[6] 7456[3] 9040[12] -1 5110[35] 7668[20] -1 1451[6] 3592[4] 3913[3] 4776[20] 6646[3] 7459[1] 8064[16] -1 163[8] 646[2] 1130[4] 3544[3] 4397[1] 5638[4] 5724[3] 7675[3] 8658[2] -1 -2  SUtility:185
2058[1] 3740[6] 4618[4] 7833[5] 9987[10] -1 1337[3] 1772[5] 1973[12] 2728[24] 4036[1] 4048[3] 4749[2] 5371[2] 6371[4] 6513[5] 7820[5] 9751[8] -1 1021[9] 2287[2] 3705[3] 4331[16] 4809[1] 5733[8] 6328[4] 7121[2] -1 367[40] 407[2] 2081[8] 3001[2] 3189[4] 3799[2] 4006[2] 8922[5] 9395[8] 9431[4] 9782[6] -1 1601[9] 8558[4] 8660[6] -1 171[35] 1069[15] 2102[8] 2594[4] 2649[8] 3767[3] 5375[4] 8523[8] 9431[1] -1 1943[6] 3337[1] 5088[5] 9402[1] 9761[12] 9940[6] -1 506[3] 1486[10] 4548[12] 4819[3] 7045[4] 7906[6] -1 327[3] 6162[2] 7109[4] 9654[5] 9657[8] -1 -2  SUtility:424
1056[16] 1196[4] 1640[8] -1 -2  SUtility:28
3298[6] 4423[5] 6524[4] 8497[10] -1 389[2] 1017[30] 3172[2] 5206[6] -1 8907[3] 9081[15] -1 1715[3] 7481[1] -1 -2  SUtility:87
1943[10] 3022[5] 3180[4] 4861[2] 4908[4] 9692[15] -1 1052[1] 3574[9] 5235[2] 5318[1] 5563[3] 7528[2] 9108[4] 9888[8] -1 5970[6] 6748[28] 7035[5] 7660[2] -1 1772[1] 5705[2] 6225[6] -1 2286[2] 5079[1] 8411[5] 8557[5] 9842[4] -1 6217[5] -1 992[8] 7001[8] -1 -2  SUtility:158
2513[10] 2654[1] -1 688[2] 3414[5] 6795[15] 9929[15] -1 625[5] 3388[3] 6655[30] 7928[4] -1 176[6] 3558[4] 5187[4] 9257[5] -1 1249[10] 3711[2] 4375[4] 8404[3] -1 3721[3] 5153[5] 5712[4] 6412[12] 6531[2] -1 -2  SUtility:154
124[1] 2182[3] 9654[2] -1 4969[3] 8232[5] 9508[5] -1 2073[4] 2632[3] 3674[4] -1 2404[8] -1 357[4] 539[4] 4421[3] 9605[2] -1 685[5] 2650[3] 3846[2] 3920[1] 4548[20] 6081[3] -1 3491[2] 4375[1] 7946[4] 8008[1] 9900[3] -1 -2  SUtility:96
2908[1] 7036[12] 9195[15] -1 3537[3] 4382[2] 7491[2] 9107[5] -1 1376[4] 1569[2] 3080[4] 3136[2] 5068[1] 8084[6] -1 87[2] 3839[9] 6620[4] -1 910[6] 2404[16] 6211[5] -1 261[3] 5528[1] 6617[9] -1 -2  SUtility:114
941[6] 6850[4] -1 316[12] 5687[1] 9116[6] -1 920[20] 2211[3] 2880[6] 2934[1] 3063[2] 4664[4] 5264[10] -1 226[6] 924[6] 2582[6] 4041[4] 4801[4] 6146[2] -1 -2  SUtility:103
2645[8] 5042[8] 6957[2] -1 6159[2] 6996[3] -1 2808[4] -1 1592[2] 7519[2] 9693[28] -1 559[16] 777[1] 2498[4] 2756[5] 4424[5] -1 1063[10] 6869[2] 8534[4] -1 2429[15] 7833[3] -1 784[6] 989[2] 1880[2] 2434[15] 3583[8] 5102[15] 6512[4] 8922[4] -1 -2  SUtility:180
1[5] 45[4] 365[1] 3809[16] -1 2095[9] 6714[5] 8037[4] -1 68[4] 5111[6] 5375[5] -1 3997[1] 4166[4] 6150[1] 6603[6] 7017[20] 8932[4] -1 1327[6] -1 -2  SUtility:101
5945[2] 7485[36] -1 419[2] 1720[1] 5944[2] 7517[6] -1 1466[10] 5500[5] 6725[5] 9152[2] -1 -2  SUtility:71
1246[3] 4778[3] 7516[3] 8585[18] 9828[2] -1 467[12] 538[2] 9943[3] -1 1874[4] 4950[8] 5758[4] 8685[5] -1 -2  SUtility:67
1523[1] 2441[1] 7113[12] 8457[3] -1 7250[6] 9507[12] 9533[8] 9614[3] -1 7[4] -1 4953[4] 8361[2] -1 3454[3] 9044[4] 9915[10] -1 187[3] 505[1] 4429[10] 4969[9] -1 6173[3] 9797[2] -1 1944[6] 2979[3] 7443[5] 9066[5] -1 4323[3] 4475[3] 4636[5] 4769[24] 5025[5] 5414[2] 7169[2] 8056[2] -1 -2  SUtility:166
2073[3] 2632[1] 3674[10] -1 1563[4] 3278[32] 5751[20] 8259[3] -1 1289[2] 3491[2] 4375[5] 5618[8] 7946[1] 9900[1] -1 2236[3] 5885[4] 7323[4] 8919[3] -1 3691[4] 5783[5] 6150[2] -1 1173[12] 2674[6] 5252[15] 6373[4] 7583[4] -1 1959[4] 3522[3] 6662[3] -1 -2  SUtility:168
1145[16] 5847[3] 6840[15] 8591[9] 9051[14] -1 5585[3] -1 4142[24] 6724[4] -1 5029[9] -1 -2  SUtility:97
3366[10] 3571[9] 6373[6] 6861[6] 8126[5] 8932[4] -1 2712[2] 3170[2] 6377[25] -1 3920[3] 5300[2] 8491[4] -1 -2  SUtility:78
4157[3] 5879[4] -1 3058[2] 3622[30] 4499[3] 5396[4] 5864[2] 6270[28] 6616[10] 7789[4] -1 2025[2] 3812[4] 3985[2] 6687[2] 7188[3] -1 -2  SUtility:103
1943[2] 2950[30] 5612[8] 7250[9] 8107[4] 8962[3] -1 1075[4] 1857[5] 2761[2] 4250[2] 7034[12] 8261[4] -1 2003[5] 4453[5] 5930[5] -1 54[4] 866[2] 2396[10] 4287[9] 5236[4] 8485[4] 9044[8] -1 3439[4] 3674[10] 4804[25] 7978[3] 8024[1] -1 4701[10] 4955[4] 5066[5] 7528[2] 7612[3] 8322[2] 8909[9] 8960[4] -1 -2  SUtility:223
3896[16] 5252[15] 6421[2] 6447[3] -1 61[2] 4897[6] 6326[1] -1 1260[6] 3430[16] 5638[5] -1 731[6] 4217[3] 4664[8] 4790[6] 7518[4] 9112[1] -1 -2  SUtility:100
606[10] 1307[2] 2074[3] 3677[15] 6328[16] 6872[4] 9030[3] 9161[3] -1 140[4] 1557[15] 3366[10] 4522[10] 5787[5] -1 -2  SUtility:100
5261[4] 8822[10] 9218[1] 9481[5] -1 261[5] 663[6] 1258[2] 2433[3] 2477[2] 3519[10] -1 2475[10] 4897[8] -1 -2  SUtility:66
127[28] 8697[4] -1 1312[15] 2536[20] -1 1474[2] 4289[2] 6209[2] -1 42[5] 2049[4] 2871[10] 3117[6] 3857[3] 7950[4] 8316[8] 8944[24] -1 2585[6] 3554[1] 3718[4] 4408[5] 5571[3] 7600[2] 7822[9] 9518[3] -1 1339[35] 9298[8] -1 4581[4] 5028[1] 7745[2] 8309[25] -1 -2  SUtility:245
1189[16] 2819[3] 3122[5] 4126[8] 7760[24] 9109[2] 9990[5] -1 8778[8] -1 -2  SUtility:71
2155[2] 3847[2] 7872[5] 9461[4] 9591[9] -1 950[4] 1801[4] 2276[5] 2675[10] 7720[12] 7826[9] -1 2210[16] 9585[3] -1 2154[20] 7866[30] -1 192[5] 6293[1] 8153[4] 8304[1] 8760[2] 9940[4] -1 1655[1] 3878[2] 8688[2] 9118[3] -1 2072[8] 4507[4] 7651[1] 8145[3] 9692[10] 9946[6] -1 -2  SUtility:192
1127[12] 7375[2] 9508[5] -1 6392[2] 8375[16] -1 1031[2] 6412[3] 7788[6] -1 -2  SUtility:48
2344[2] 3064[1] 6782[20] 7205[5] 9604[2] -1 2270[12] 3309[2] 7138[1] 8022[2] 9604[2] -1 2146[15] 6040[4] 7808[2] 9317[8] -1 1187[3] 1789[9] 7289[1] -1 408[2] 6126[3] -1 6540[1] 8504[4] 9264[4] -1 -2  SUtility:105
6559[3] 7376[2] 9507[12] 9533[8] 9614[3] -1 1[5] 4953[1] 8361[5] -1 187[2] 505[1] 4429[20] 4969[15] -1 627[2] -1 827[1] 2415[2] 5608[2] 9883[4] -1 -2  SUtility:88
1202[4] 2645[32] 4682[5] 5381[8] 6641[4] -1 272[10] 784[8] 1695[4] 3878[5] -1 -2  SUtility:80
568[4] 1783[1] 5561[4] 6941[3] -1 0[12] 1400[4] 2429[20] 5762[3] 6572[4] 7724[4] 8671[1] -1 163[4] 1846[3] 2353[3] 2452[4] 3006[4] 4530[8] 5563[2] 6039[5] 6822[20] 7801[4] 8704[6] 9910[28] -1 623[4] 758[4] 1285[2] 2636[6] 3900[16] 4622[4] 5429[9] 7524[4] 9710[1] -1 559[8] 2756[4] 6859[6] 7831[10] -1 28[5] 893[15] 2218[10] 5934[5] 6467[21] 6743[5] 8326[4] -1 2616[2] 6527[6] 6761[2] 8473[5] -1 -2  SUtility:309
583[3] 4965[1] 7013[1] -1 3366[8] 4966[2] 7472[5] 7902[21] -1 2779[12] 2819[4] 4938[1] -1 6011[2] 6336[2] 7974[4] -1 2429[25] 5941[8] 9257[3] -1 765[5] 4256[2] -1 474[30] 2426[1] 3812[4] 4537[1] 7401[2] -1 -2  SUtility:147
5253[10] 8605[3] -1 646[6] 1738[5] 4569[4] -1 3359[10] 9477[1] -1 1014[5] 7637[1] -1 7246[6] 9726[3] -1 7744[15] 8249[12] 9395[4] -1 2335[1] 7545[1] -1 -2  SUtility:87
5225[2] 5875[4] 6195[10] 7446[8] 8260[12] -1 3600[1] 8032[21] -1 1898[5] 4289[4] 9687[20] -1 1592[1] 3808[4] 9961[3] -1 52[5] 2423[5] 5915[5] 7223[9] -1 7642[3] -1 -2  SUtility:122
1490[4] 3812[10] 4892[2] 8039[12] -1 671[8] 1706[2] 2077[5] 3053[3] 4819[2] 6018[9] -1 322[4] 930[5] 1617[10] 9245[6] -1 1121[4] 1523[2] 1554[4] 3409[2] 3740[2] 5086[12] 7375[10] 7765[8] 8322[4] 8706[4] -1 286[8] 443[5] 1759[8] 1880[3] 3554[5] 4176[5] 8289[15] -1 1198[10] 1536[25] 3292[20] 7710[2] 7950[1] 8249[6] 9068[8] -1 530[9] 964[2] 1136[2] 3249[4] -1 -2  SUtility:272
1337[5] 1386[2] 3225[4] 6178[2] -1 2065[1] 2868[16] 6657[2] -1 145[10] 707[10] 1359[6] 6258[6] -1 1542[10] 1693[3] 2017[5] 7170[1] 7774[10] 9626[9] -1 270[3] 1234[1] 5551[2] 6529[16] 7456[9] 8228[2] 9711[2] -1 506[4] 1127[9] 1496[1] 2774[12] 4054[20] 4885[10] 6315[6] -1 1327[9] 2742[1] 6613[4] -1 3026[5] 3064[3] 5761[6] 7469[4] 7545[4] 8901[4] 9604[2] -1 5243[4] 8015[2] 9132[8] -1 -2  SUtility:255
1187[2] 2700[3] 9939[4] -1 2888[9] 6015[2] 9922[4] -1 7[4] 3372[2] 5035[2] 9548[5] 9598[2] -1 3402[3] 8504[4] 8595[1] -1 177[1] 842[3] 7534[4] -1 -2  SUtility:55
2695[4] 5254[8] 5533[20] -1 150[1] 2622[2] 4742[10] 5280[4] 8812[4] 8851[3] -1 2081[2] 4006[2] 8693[5] 8732[2] 9431[2] 9782[12] -1 259[8] 1876[4] 5471[3] 5958[1] 6446[35] 6657[5] 7864[1] -1 2258[5] 3311[4] 4765[10] 4983[5] 5029[12] 5621[8] 6718[10] 8075[3] 9214[5] -1 2438[4] 3229[1] 3629[3] 4190[6] 4280[4] 9015[6] 9668[2] 9972[6] -1 113[2] 2322[9] 2516[10] 4693[10] 5667[5] -1 3503[2] 3907[12] 6225[15] 6594[2] -1 -2  SUtility:299
1470[4] 3411[1] 6301[7] 6555[4] -1 1517[10] 2621[10] 6746[10] 9221[2] 9581[10] -1 2733[18] 8356[10] -1 2016[1] 2154[12] 4871[2] 7764[2] -1 1146[3] 2684[4] 2748[6] 4329[20] 6134[2] 6685[3] 6944[5] 7287[3] 7786[1] 9074[9] -1 1801[10] 2622[10] 2761[6] 4855[6] 6422[21] 6679[1] 7080[10] 9064[4] -1 2196[6] 2457[3] 3146[2] 7900[4] 8091[1] -1 127[28] 905[5] 1366[8] 2050[10] 8697[4] -1 170[6] -1 33[3] 1185[3] 1221[4] 2871[8] 3395[15] 4494[12] 5646[9] 9239[3] 9471[10] 9954[2] -1 -2  SUtility:373
1207[1] 3340[3] 8605[2] -1 2439[4] 2636[10] 5584[5] 7172[4] -1 189[1] 2072[8] 4163[20] 5111[6] 8458[4] 9313[4] -1 5132[4] 6232[3] -1 -2  SUtility:79
397[5] 4731[3] 7719[2] -1 727[5] 5435[6] -1 912[2] 7642[2] -1 3865[2] 4486[15] -1 -2  SUtility:42
34[12] 3789[9] 6545[3] 6858[5] 9848[1] -1 496[5] 5461[5] 6199[2] -1 548[3] 3935[16] 5206[3] 5959[2] 8827[4] -1 2702[6] 6085[12] 6895[2] 7868[5] 8657[1] 9508[5] -1 646[10] 3137[8] 5704[6] -1 2914[8] 7805[9] -1 2926[5] 7849[1] 7984[3] 9667[10] -1 -2  SUtility:161
7250[3] -1 3130[3] 5724[3] 9114[16] -1 660[5] 2154[20] 3980[2] 5153[3] 6200[3] 8500[10] 9461[2] -1 1957[2] 3443[6] 7947[3] 8283[2] 8954[30] -1 1183[4] 2101[4] -1 127[14] 3207[6] 3342[3] -1 367[40] 522[5] 3001[8] 7267[12] -1 1335[2] 7733[6] -1 -2  SUtility:217
1067[3] 6079[1] 8934[3] -1 1840[2] 3355[2] 3426[3] 5266[8] 5638[4] 7441[4] 7478[4] 9461[2] -1 1541[5] 1600[1] 3673[1] 4469[2] 5026[9] 6162[4] 8221[3] -1 1314[4] 7271[3] 7277[15] 7712[12] 8449[15] -1 259[6] 952[2] -1 54[5] 2039[8] 2396[6] 4825[8] 4980[10] 6447[3] 8075[1] 9044[2] -1 1164[5] 1509[4] 1952[5] 8135[1] 8829[3] -1 390[12] 440[10] 2123[2] 4338[3] 5863[3] 5951[2] 7114[3] 7958[4] -1 -2  SUtility:218
2546[15] 2870[4] 8740[10] 9818[3] -1 492[3] 3490[3] 6297[8] 6596[1] -1 5387[2] 5560[4] 6826[15] 7282[5] -1 2077[15] 3249[4] 9069[10] 9906[2] -1 1623[2] 3279[1] 3517[12] 5034[16] -1 2928[1] 5343[5] 6082[4] -1 960[3] 3287[3] 7534[4] 7604[2] 9340[8] -1 3654[2] 9195[6] -1 -2  SUtility:173
1801[10] 2086[3] 7695[3] -1 3790[2] 5180[8] 5436[3] 7029[6] 8303[2] 9915[2] -1 2105[8] 2772[1] 4543[2] 7850[3] -1 842[2] 1304[3] 2573[2] 4114[12] 4616[8] 5903[9] 7402[8] 8427[4] -1 3732[12] 5864[6] 6973[2] 7752[3] -1 1130[3] 2023[12] 2975[1] 5338[4] 7726[1] -1 646[6] 1513[8] 1599[1] 2769[1] 4591[4] 7764[1] 9852[1] -1 2888[6] 3079[15] 3900[16] 6818[3] 9060[15] 9333[10] -1 -2  SUtility:232
2678[8] 3489[18] 7536[1] -1 142[15] 3080[20] 3713[5] 6070[2] -1 1957[5] 3443[4] 8283[2] 8954[12] -1 367[32] 3001[4] -1 1508[8] 3578[2] 8643[4] -1 -2  SUtility:142
3616[15] 6562[5] 6916[2] 7443[4] -1 4758[1] 7316[2] 7367[1] 8779[3] -1 835[2] 2924[1] 4442[8] 9790[3] -1 6823[4] 9838[4] -1 1791[1] 5424[6] 6292[2] -1 -2  SUtility:64
559[12] 2756[4] 4366[4] 4463[3] 7507[8] -1 1335[10] 1930[6] 4041[4] 6385[5] 7733[10] -1 1491[6] 9314[4] -1 500[8] 3097[2] 4963[10] 6037[3] -1 139[10] 336[4] 604[16] 1788[3] 2170[3] 2280[3] 2662[12] 4565[8] 5535[4] 6367[8] 8603[4] -1 341[8] 1107[14] 4152[5] 4728[10] 9524[2] -1 1225[16] 1962[3] 2077[15] 4587[3] 7189[1] -1 2135[10] 8808[3] 9305[8] 9581[10] -1 485[10] 1150[2] 4474[8] 5122[3] 5835[4] 6784[2] 7065[3] 7138[3] 8760[3] 9409[1] 9764[6] -1 -2  SUtility:327
827[2] 1435[5] 3788[2] -1 1011[12] 5129[9] -1 519[3] 1394[10] 2044[1] 3354[3] 6025[2] 8681[2] 8714[4] 9843[15] -1 2641[12] 3621[3] 3781[8] 4310[2] 7507[6] 7713[3] 8894[1] -1 752[15] 1715[9] 3204[1] 6284[2] 6655[6] 7905[3] -1 3093[4] 7754[6] -1 2260[4] 6752[12] -1 -2  SUtility:167
45[4] 1312[6] 2981[5] 5439[3] 7864[3] 7958[6] -1 2041[1] 3342[2] 6559[3] 7025[4] -1 1973[3] 2276[5] 2695[4] 7495[6] 9740[3] 9809[5] -1 226[8] 2889[6] 8517[4] -1 1526[4] 1957[5] 2629[15] 2721[10] 3058[10] 4283[6] 6690[3] 8933[4] 9119[4] -1 872[4] 1362[1] 4190[10] 4913[8] 9115[30] -1 4236[5] 7863[1] -1 2629[9] 7708[1] 8823[1] -1 1323[4] 2504[3] 3693[10] 3697[2] 5278[10] 9296[4] 9979[2] -1 131[10] 390[6] 1112[8] 1408[3] 8234[3] 8556[8] -1 -2  SUtility:285
236[4] 1148[2] 8082[5] 8217[4] -1 941[9] 1612[8] 2645[8] 4444[2] 4601[10] 5218[3] 5944[8] 6850[4] 8557[2] -1 1258[8] 4245[6] 6138[12] 8231[6] 9119[10] 9739[4] -1 457[8] 920[20] 3063[2] 3545[8] 4123[6] 7093[3] 8440[4] -1 240[2] 3994[4] 4098[2] 4469[2] 8221[5] 9515[6] -1 1704[6] 4240[5] 5486[10] 6524[8] 7507[6] 9715[3] -1 506[5] 2257[6] 2502[10] 4764[1] 6315[2] -1 1[3] 3143[21] 6975[2] 7805[6] 8373[2] -1 10[2] 27[30] 4491[8] 5253[4] 6620[2] 7167[1] 7387[2] 8001[5] 8118[10] 8353[3] 9854[4] -1 -2  SUtility:354
1552[4] 3880[15] 3986[3] 5292[6] 9321[3] -1 1403[1] 1542[25] 2073[1] 3851[6] 7265[10] 9574[5] -1 538[2] 4554[9] 4897[10] 5483[2] 5775[4] 7000[5] -1 69[2] 2445[2] 3463[10] 3767[1] 7807[2] 8107[4] -1 614[4] 749[9] 4343[1] 7816[5] 9165[1] -1 1490[2] 2819[4] 5631[5] -1 1423[6] 3857[3] 3991[24] 4865[2] 6372[6] 7102[1] 7364[1] 8252[4] -1 1720[1] 4632[4] 8189[2] 8237[4] 8618[1] -1 3276[1] 4336[5] 5503[4] 5854[2] 8017[6] -1 -2  SUtility:240
1486[6] 3042[1] -1 1603[4] 2782[10] 4121[1] 4704[8] 6639[1] -1 7259[4] -1 401[2] 818[12] 2239[1] 2452[1] -1 -2  SUtility:51
2077[5] 2769[3] 4348[20] 4519[8] 6539[3] 6741[4] 7714[2] 8549[6] 8625[5] -1 767[2] 2180[3] 3695[1] 5081[2] 5915[5] 9657[4] -1 1655[1] 3878[2] 4726[3] 5970[4] 6018[9] 6268[15] 7176[12] 7524[8] 7642[4] 8688[8] 9118[5] 9622[5] -1 150[4] 1725[3] 2105[10] 2652[6] 3089[3] 3827[1] 9794[1] -1 2409[9] 2860[2] 5035[3] 5596[3] 5850[12] 7305[2] 8132[5] -1 3113[5] 3403[3] 6651[6] 7101[1] 8117[8] -1 1764[3] 3826[6] 8666[1] 9116[9] -1 413[8] 685[5] 1619[10] 6390[5] 8625[5] -1 -2  SUtility:288
1494[4] 3455[4] 5386[4] 5826[20] 6147[8] 6164[5] 6195[5] 6279[4] 6558[4] 6780[3] 6845[2] 9436[1] 9521[10] -1 3063[1] 3700[2] 5143[20] 5556[2] 9692[15] 9956[3] -1 3584[15] 4549[1] 4804[20] 5945[1] 8173[3] -1 852[12] 1986[4] 2292[5] 2671[5] 3240[1] 3939[8] 4922[1] 5128[10] 5570[6] 6513[2] 7715[3] 9042[6] -1 1831[2] 1944[8] 2053[6] 2119[10] 4076[3] 9543[2] 9604[1] -1 1123[2] 2903[8] 2918[1] 4179[30] 5925[2] 6264[8] 8037[4] 8752[4] 9231[4] -1 84[15] 2895[3] 6906[3] -1 -2  SUtility:336
551[10] 4355[8] 6032[30] -1 2378[3] 3420[2] 5758[10] -1 2082[8] 4144[6] -1 48[8] 455[1] 2541[45] 3986[5] 4440[4] 7096[4] 8234[6] -1 192[2] 8153[10] 8304[3] 9940[6] -1 643[20] 8782[3] -1 9266[10] -1 1226[8] 4323[2] 9261[3] -1 -2  SUtility:217
17[2] 8617[4] 8783[10] 9945[4] -1 1861[8] 3467[1] 7107[1] 7720[15] -1 2210[8] 4314[2] 7180[15] 9585[1] -1 2287[2] 5290[1] 5694[4] -1 26[4] 1181[2] 3331[10] 4265[2] 8413[5] -1 -2  SUtility:101
2049[1] 5366[1] 5607[2] 5785[1] 6195[15] 8015[2] -1 950[5] 1084[3] 1536[10] 2276[3] 2489[4] 3295[2] 3574[12] 4842[20] 7705[3] 8171[1] 9716[4] -1 3543[4] 5800[6] 9238[2] -1 2058[5] 2206[5] 3360[12] 5451[10] 6998[4] 7100[10] 9552[6] -1 624[4] 1666[2] 2998[3] 7115[2] 8355[4] 9556[2] -1 1000[1] 1186[3] 1962[5] 2323[10] 5546[30] 8721[2] 9639[8] -1 2601[8] 4553[4] 7093[1] 7289[2] 9884[10] -1 3827[2] 4419[15] 5929[1] 7409[3] 9794[4] -1 3056[4] 3457[1] -1 656[12] 1174[15] 2876[12] 2977[2] 2981[5] 3718[4] 5200[1] 5269[10] 5608[8] 7048[4] 7953[8] 8137[2] 8419[2] -1 281[5] 1490[2] 3554[5] 3827[5] 5570[12] 6718[8] 6780[2] 7693[2] -1 451[5] 1841[1] 2738[8] 2827[10] 4911[2] 5400[8] 5499[4] 7404[4] 7991[2] 8856[4] 9909[4] 9946[6] -1 -2  SUtility:468
4191[12] 5107[2] -1 2769[1] 4311[2] 6740[4] 7714[4] 8071[4] 8135[4] -1 6746[2] 9802[6] -1 8053[2] 9512[8] -1 2318[10] 4969[15] 7661[3] 7696[4] -1 211[1] 1176[2] 1943[4] 8142[12] 8327[3] 9568[8] -1 1314[4] 5907[2] 7271[9] 7712[12] -1 6248[3] 6586[2] 7606[2] -1 1927[12] -1 -2  SUtility:159
2181[6] 9082[2] -1 125[3] 3778[10] 4971[2] 7388[8] -1 3008[6] 4262[3] 4336[1] 7975[30] -1 90[4] 666[8] 5862[4] -1 -2  SUtility:87
6247[5] 6750[2] 7797[9] -1 4954[9] 5451[4] -1 91[40] 3039[9] 4084[6] 4476[4] 5199[3] 7593[4] 9313[2] -1 5881[4] 5997[1] -1 -2  SUtility:102
4162[12] 4997[2] 7867[4] 9363[6] -1 847[8] 9054[1] -1 6671[20] 9204[5] -1 6524[6] 6859[8] 9693[35] -1 2771[9] -1 -2  SUtility:116
421[1] 1209[5] 1312[15] 2434[12] 2701[5] 5808[8] -1 959[5] 1084[9] 1536[15] 3574[3] 3972[5] 5402[4] 8171[2] -1 263[5] 611[3] 1539[5] 3457[1] 3491[1] 7138[1] -1 2[1] 1333[1] 2982[5] 3609[7] 4426[3] 5013[2] 7642[2] 8015[1] 8685[4] -1 859[25] 3592[5] 3804[9] 8152[2] 9175[4] -1 780[8] 896[4] 1800[4] 2093[1] 2608[2] 3526[4] 3865[10] 4857[6] 6705[21] 7171[8] 7365[1] 8364[3] 9060[3] 9300[3] -1 771[3] 1229[5] 1703[5] 2622[10] 3602[15] 7423[2] 9189[6] -1 -2  SUtility:300
5386[4] 6594[10] 6899[2] 9272[3] -1 2900[9] 5581[5] 9399[2] 9620[4] -1 5544[10] 9313[8] -1 1010[2] 1337[2] 1973[6] 4749[3] 5371[3] 6513[4] 6973[4] 7138[5] -1 913[1] 2914[8] 3741[12] 5111[4] 6429[2] 9819[15] -1 1360[2] 7180[6] -1 -2  SUtility:136
2441[5] 7113[4] -1 7[6] 78[4] 1797[1] 2695[10] 4975[1] 5254[6] 5533[20] -1 6[15] 648[8] 1021[15] 2641[6] 5486[10] 5842[4] 6512[4] 7125[4] 8666[5] 8749[4] 8969[2] -1 1161[16] 2197[2] 3454[9] 6604[1] 8314[21] -1 6173[4] 9797[4] -1 246[2] 513[15] 2934[2] 3167[4] 7314[3] 8494[5] -1 611[1] 1944[4] 2979[2] 3443[4] 3709[10] 6488[8] 7443[4] 9066[1] -1 -2  SUtility:256
1510[2] 3768[1] 9059[1] 9863[6] -1 7265[10] -1 1387[2] 6879[1] 7936[1] -1 2771[9] 4963[6] -1 7309[15] 9461[2] -1 5216[5] 7379[8] 9446[1] -1 1962[5] 4587[12] -1 7269[12] 8096[1] -1 -2  SUtility:100
2406[24] 4047[1] 8586[8] -1 5549[4] 5563[5] 9058[4] 9667[2] -1 1674[4] 7744[3] 7905[4] -1 90[1] 666[6] 5862[4] 6604[4] -1 246[1] 513[12] 2934[4] 3167[12] 7314[4] 8494[4] 8574[8] 9777[2] -1 -2  SUtility:121
753[2] -1 3275[1] 3752[6] 9947[3] -1 3029[5] 4664[10] 6547[4] 8390[3] -1 2154[8] 9723[1] -1 -2  SUtility:43
2172[2] 3998[4] 8736[2] 9461[10] 9608[5] -1 864[4] 1021[15] 1490[1] 1563[1] 3278[16] 4758[5] 5540[4] 5751[5] 7752[12] 7936[2] 8259[12] -1 921[5] 1080[6] 1289[8] 4336[3] 5618[10] 8056[4] -1 434[2] 2236[5] 3567[5] 4123[6] 4567[2] 5885[3] 6057[4] 6238[10] 7176[3] 7323[8] 7420[2] 7495[10] 8696[1] 8919[3] -1 3691[6] 4956[4] 5783[1] 6150[4] 7161[4] 9249[6] -1 44[5] 709[4] 2120[3] 2808[8] 5271[12] -1 767[4] 873[15] 4310[2] -1 1959[3] 2888[9] 6447[3] 8279[10] -1 -2  SUtility:303
3878[2] 5883[4] -1 1905[8] 5418[6] 5880[5] 9265[4] -1 7811[25] 9431[2] -1 1452[10] 4244[3] 4650[5] 4673[2] 6012[4] 8096[2] -1 -2  SUtility:82
263[3] 1471[2] 3042[5] 5552[15] 7410[4] -1 913[3] 2036[3] 3216[4] 3265[8] 3616[9] 7343[1] -1 505[3] 1338[1] 3788[3] 5446[4] 6018[12] -1 427[3] 4665[4] 4905[4] -1 5556[10] 5833[4] 6808[4] -1 1417[6] 3876[6] 4145[10] 5162[5] 6228[4] 7975[40] 9103[2] -1 2101[4] 3428[3] 9128[1] -1 -2  SUtility:190
10[3] 617[10] -1 2949[24] 4802[6] 4922[2] 5422[3] 7375[10] -1 1352[4] 1494[6] -1 4688[2] 8759[4] -1 1640[4] 6816[10] 7876[2] 7995[3] 8119[5] 9397[12] 9735[16] -1 -2  SUtility:126
541[15] 1323[2] 3122[2] 3697[5] 9296[1] -1 275[10] 9818[3] -1 165[5] 1208[4] 3920[4] -1 964[5] 1742[1] 2822[2] 3799[2] 8042[4] -1 3609[14] 4087[12] -1 1536[25] 3353[4] 8854[4] 9061[3] 9887[8] -1 -2  SUtility:135
353[3] 1115[8] 1879[12] 3248[6] 6481[1] 7976[1] -1 529[3] 1580[2] 6605[5] 9825[9] -1 6165[5] 9708[3] -1 646[8] 3137[6] -1 163[2] 1185[2] 1220[16] 2540[7] 4494[15] 5646[9] 7593[8] 9593[1] -1 4839[9] 7478[3] 7838[20] -1 2031[6] 2881[3] 6488[2] 7336[4] 9790[1] -1 -2  SUtility:180
127[35] 9131[6] -1 76[5] 663[10] 956[5] 2154[20] 2927[4] 5561[4] 5774[10] 6507[8] 6973[1] -1 923[5] 2541[18] 4304[1] -1 4261[35] 8212[12] -1 -2  SUtility:179
3608[15] 5892[20] 9317[8] -1 1767[4] 2991[2] 6225[3] -1 1017[12] 5082[14] 5672[5] -1 2050[6] 2625[2] -1 1289[4] 2719[10] 8762[2] -1 4415[2] 5317[4] 7346[6] -1 -2  SUtility:119
150[1] 176[4] 268[4] 690[8] 7863[3] -1 4632[10] 6934[1] 8885[1] -1 7405[5] -1 2580[3] 3543[2] 5800[9] -1 721[6] 6130[2] 7856[2] 8998[3] -1 9521[6] -1 3741[3] 5679[5] -1 3950[5] 9008[10] -1 -2  SUtility:93
61[3] 285[8] 663[2] 9060[6] -1 5881[2] 5959[5] -1 7388[6] -1 391[8] 1620[6] 2244[8] 3037[4] 6128[3] 6582[2] 6984[6] 8923[3] -1 1624[1] 2177[15] 5030[4] 8036[2] 9264[8] -1 91[40] 893[12] 1794[3] 3558[10] 3692[10] 4675[8] 5712[5] 6661[4] 6893[3] 7635[5] -1 1490[5] 5126[4] -1 496[2] 1265[1] 1698[4] 2767[12] 4569[2] 5024[4] 5032[1] 5623[5] 8823[3] -1 -2  SUtility:245
539[2] 1173[6] 1892[5] 2375[4] 6081[3] 8269[4] -1 6134[3] 8807[9] 9281[1] -1 2323[6] 6376[12] -1 3553[6] 4314[6] 5431[8] 6421[4] -1 -2  SUtility:79
8544[5] -1 1355[2] 1964[1] 4349[2] 4519[4] 5161[3] 6245[8] 6847[8] 8792[3] -1 2040[3] -1 1323[3] 3697[3] 9296[1] -1 201[2] 2072[20] 8921[1] -1 1782[3] 5600[5] 8693[4] -1 -2  SUtility:81
6822[4] 9276[4] -1 3721[3] 5153[1] 5712[2] 6412[12] 6531[5] -1 1017[12] 1603[1] 2861[10] 3094[3] -1 -2  SUtility:57
3613[3] 6734[3] 6751[5] 9671[12] -1 467[15] 2857[4] 3228[12] 6080[1] -1 2547[30] 2746[3] 9139[1] -1 7456[15] 8257[10] -1 3935[16] 5959[3] -1 238[15] 260[4] 3741[15] 4099[20] 6012[1] -1 4512[12] 4643[4] 6767[3] 7621[2] 9000[2] 9281[5] -1 -2  SUtility:216
4637[1] 5128[15] 7098[5] 8494[5] -1 959[2] 9994[5] -1 -2  SUtility:33
775[1] 1088[3] 2082[6] 2236[3] 5684[12] 9692[15] -1 1387[8] 2181[4] 7388[10] 9082[2] -1 125[5] 440[8] 2735[15] 3778[2] 4971[2] 7300[1] 7388[4] -1 2343[8] 3201[10] 3480[1] 3952[4] 8595[2] -1 829[3] 4039[3] 4242[5] 5030[8] 9261[3] -1 90[2] 666[8] 5862[2] 6162[8] 7479[8] -1 -2  SUtility:176
4906[5] 7636[20] -1 52[1] 314[3] 8240[2] -1 390[15] 1355[6] 6392[4] -1 4773[8] -1 1451[3] 3592[4] 4776[5] -1 5724[5] 7675[3] -1 -2  SUtility:84
1052[2] 3574[12] 5235[2] 5318[2] 7528[2] 9108[2] -1 720[4] 5311[2] 9153[1] -1 2898[6] 3522[4] 3748[3] 4161[5] -1 2341[5] 2443[6] 4637[4] 9071[2] 9847[12] -1 1682[10] 5563[1] 7834[2] 8694[15] 9333[2] -1 6599[2] -1 -2  SUtility:108
852[30] 2292[4] 2719[8] 4922[2] 6176[4] 6232[6] 7612[4] 7811[10] 8330[5] -1 242[3] 2440[2] 6649[5] 9170[30] -1 2918[4] 4123[15] 5631[2] 5748[8] 7938[4] 8037[3] 8752[8] -1 52[3] 3424[10] 6582[10] -1 870[2] 2435[3] 3291[3] 3561[2] 5899[5] 6976[5] 7476[15] 8367[4] 8808[4] -1 2017[2] 8665[5] -1 5247[2] 6570[3] -1 3329[4] 9777[4] -1 6991[6] -1 -2  SUtility:249
101[1] 647[4] 6698[3] 6722[6] -1 177[5] 1356[12] 1864[8] 2007[8] -1 727[4] 5998[3] 8335[6] 8823[5] -1 1418[2] 1806[6] 2703[9] 3826[15] 8222[20] -1 2040[3] -1 1450[10] 7864[3] 9493[2] -1 -2  SUtility:135
681[5] 5477[24] 9375[12] -1 496[2] 945[2] 5461[4] 5872[8] 6199[10] -1 3935[12] 5959[4] -1 198[8] 1175[3] 3927[30] 5561[3] 5817[2] 7851[4] -1 5704[2] 7138[2] -1 -2  SUtility:137
1341[3] 1387[2] 4982[3] -1 1025[4] 1251[2] 1746[5] 5596[5] 8446[15] 9778[3] -1 3060[2] 7265[4] -1 1255[6] 8595[4] 9766[3] -1 1724[12] 1742[5] 3915[6] 8137[6] -1 531[5] 7484[8] 7834[4] -1 -2  SUtility:107
2457[3] 6594[6] 8467[16] -1 5470[9] 6690[3] -1 -2  SUtility:37
1866[4] 3717[10] -1 2086[4] 4469[6] 4570[2] 8281[21] 8617[1] -1 -2  SUtility:48
1067[4] 4412[1] -1 7651[4] 8145[3] 9946[4] -1 6789[3] 8466[3] -1 3151[8] 4817[1] -1 134[1] 2548[4] 7067[4] 8398[2] 9956[1] -1 -2  SUtility:43
584[5] 884[2] 1496[5] 1944[2] 2979[5] 8441[7] 8739[2] 9100[2] -1 883[2] 3812[10] 4852[2] 4939[3] 5915[1] -1 716[10] 1960[3] 2956[5] 3408[4] 4459[3] 8605[4] -1 1197[4] 3473[6] 3763[10] 6923[4] -1 1622[3] 4141[3] 8999[1] -1 753[3] 2434[3] 7459[2] 8129[4] 8355[6] 9121[15] -1 1285[6] 3313[1] 3666[4] 6324[2] -1 -2  SUtility:154
2854[25] 6033[3] 6376[20] -1 10[3] 323[3] 2072[12] 7014[8] -1 539[4] 1173[12] 4534[2] 8269[2] -1 6134[3] 6730[3] 8807[6] 9119[8] 9281[5] -1 2323[4] 2937[2] 3735[2] 5178[4] 6376[4] -1 8042[10] -1 1891[18] 5672[1] 8036[1] 8998[15] -1 -2  SUtility:180
5550[2] 6895[1] 7774[2] 8355[2] -1 242[12] 4157[2] 5222[3] 5879[5] 6558[4] -1 3622[24] 4499[9] 5380[4] 5396[3] 6152[3] 6270[21] 6616[2] 9198[8] -1 7066[2] 8135[4] -1 827[1] 1140[6] 6840[15] 7894[3] -1 3402[5] 5724[3] -1 -2  SUtility:146
771[5] 3491[5] 3785[2] 4282[3] 4852[4] 8462[5] -1 440[6] 921[5] 3551[20] 4140[1] 4641[1] 4731[1] 8154[4] 9656[1] -1 3609[14] 4087[6] 4100[6] 5159[4] 9839[10] -1 6905[3] 9543[6] -1 6041[6] -1 645[3] 1898[2] 3763[8] 4289[4] 5645[12] 7093[1] 8142[15] 9687[16] -1 1107[28] 8032[7] -1 1397[3] 4929[6] 8199[16] -1 2788[5] 7035[1] 7714[4] 9937[6] -1 3340[2] 7210[4] -1 -2  SUtility:261
4341[4] -1 1600[4] 8107[3] -1 3154[2] 4345[20] 4901[12] 6320[2] 6485[8] 7983[15] 8523[6] 9089[1] -1 2439[2] 7635[2] 8845[12] -1 1156[12] 2991[4] 7219[8] 7339[4] 8370[1] 9436[1] 9926[30] -1 2840[1] 4584[10] 8083[2] -1 2039[2] 4247[25] 4980[4] 8075[1] 8162[4] -1 1509[4] -1 -2  SUtility:206
462[3] 4613[5] 5116[8] -1 1786[4] 2608[5] 7642[3] 9313[8] -1 3295[4] 9249[9] -1 2257[6] 3830[1] 6315[10] -1 6601[3] 8617[1] 8783[6] -1 -2  SUtility:76
46[2] 98[1] 555[12] 3900[8] 4438[1] 6051[3] -1 4040[3] 7287[1] 8281[7] -1 4664[10] 7392[2] -1 -2  SUtility:50
272[4] 343[6] 4193[1] 4997[8] -1 1375[4] 1544[14] -1 69[2] 189[1] 874[40] 8331[8] -1 411[6] 8458[3] -1 2959[5] 7636[20] 8285[6] 8740[2] -1 938[2] 3572[4] 8364[5] 8902[3] -1 -2  SUtility:144
498[5] 1634[5] 6044[5] 8245[1] -1 375[2] 1557[12] 1629[4] 1879[12] 2457[3] 3398[3] 3430[8] 4371[4] 4382[5] 4569[6] 6202[8] 7893[1] 8200[2] 9108[2] 9827[3] -1 1194[5] 1859[3] 6034[5] -1 4[20] 52[4] 732[5] 1409[18] 2766[4] 3441[8] 4289[3] 4999[1] 7710[1] -1 8[24] 188[6] 674[10] 806[2] 2577[8] 4178[40] 4639[4] 5765[1] 9521[2] 9906[5] -1 880[5] 1655[3] 2440[8] 4350[6] 7459[2] -1 433[4] 2782[4] 3268[1] 6817[5] 7960[12] 8386[3] 8797[6] -1 -2  SUtility:329
986[8] 5151[4] 6864[4] -1 116[2] 1989[3] 3602[12] -1 2139[6] 7854[4] -1 1840[4] 7441[12] -1 -2  SUtility:59
2387[2] 2729[6] 3935[4] 9398[4] -1 3767[5] 5435[4] 7846[1] -1 1226[10] 4289[2] 6123[3] 9939[4] -1 2513[2] 5513[2] 5571[3] 7121[4] 7982[9] 9158[5] -1 1046[4] 6604[4] 8397[16] -1 -2  SUtility:94
5222[2] -1 288[3] 616[10] -1 1821[2] 5216[5] -1 3700[4] 9692[5] -1 9942[5] -1 -2  SUtility:36
2754[8] 4434[1] 5361[4] 6510[3] 6901[1] 7035[4] -1 2146[12] 2548[2] 2800[6] 2912[3] 6722[10] 9364[8] -1 8[6] 193[10] 2312[4] 3286[5] 3698[4] 8567[10] 8727[5] -1 852[6] 2141[2] 5652[6] 7433[1] 7845[3] -1 2109[3] 2370[12] 7441[8] 7823[2] -1 1684[2] 1824[8] 3445[5] 7034[12] 8731[1] -1 2276[5] -1 1497[6] -1 689[5] 1085[12] 2307[10] 4130[2] 6783[12] 7698[4] 8827[4] -1 -2  SUtility:237
463[6] 1905[4] 4157[1] 4746[10] -1 760[2] 836[2] 3590[1] 6165[2] -1 5213[6] 7905[4] -1 45[12] 235[3] 540[5] 1539[1] 1905[6] 3921[8] 4463[1] 5462[30] 5852[5] 8473[10] 8877[8] -1 2298[8] -1 6292[10] 7469[3] -1 397[4] 4686[2] -1 534[2] 1403[3] 1684[3] 2890[8] 3312[3] 3543[1] 6040[2] 8386[1] 9792[12] -1 4440[4] 6019[15] 7212[6] 7923[20] 8325[5] 8326[3] 9219[4] -1 -2  SUtility:246
5645[6] 9693[28] -1 2004[2] 3094[3] 7979[10] 9874[10] -1 1148[3] 7548[4] 8375[8] -1 3182[5] 3512[4] 3764[4] -1 -2  SUtility:87
3153[27] 8698[8] -1 2768[20] 6861[9] 8410[8] -1 2737[1] 4361[2] 5883[10] -1 3325[2] 3385[4] 5758[10] -1 7426[3] 9471[6] -1 354[3] 686[6] 3154[5] 4892[8] -1 849[4] 2093[5] 2891[3] 5464[6] 5763[3] 7161[5] -1 2997[4] 9690[1] -1 -2  SUtility:163
9507[6] 9533[10] 9614[4] -1 4953[4] 8361[3] -1 187[5] 505[5] 4429[25] 4969[9] -1 827[2] 2415[4] 5608[6] 9883[4] -1 -2  SUtility:87
1127[6] 1233[2] 1513[10] 4282[3] -1 4280[1] 6397[9] -1 4041[5] -1 1187[5] 1394[10] 2410[3] 3543[1] 3616[12] 3697[3] 3767[1] 3878[5] 4440[8] 5199[4] 5534[3] 6861[9] 7263[1] 7758[3] 7868[1] 8052[6] 9374[4] -1 26[2] 2195[2] 3156[4] 3944[4] -1 496[2] 1973[15] 8031[1] 8090[1] -1 693[4] 1209[5] 4197[2] 5147[15] 6020[3] 7300[1] 7620[4] 7716[12] 8240[2] 8410[16] 9461[6] 9581[10] -1 762[3] 1599[5] 2527[4] 5835[5] -1 1133[2] 2440[6] 6059[6] 8030[5] 8650[5] 8856[2] 9392[12] -1 3275[5] 3406[2] 4325[2] 7205[1] 8433[2] -1 872[4] 1362[4] 3804[12] 4190[2] 9115[24] -1 1539[3] 3948[1] 6529[20] 8323[2] 9651[1] -1 -2  SUtility:366
167[1] 872[4] 6036[5] 8573[20] 9046[2] -1 720[2] 2937[1] 3335[15] 3554[2] 4219[2] 4851[3] 4955[4] 5089[2] 5126[4] 5363[8] 5730[2] 6775[5] 7145[4] 8520[14] -1 732[3] 1682[10] 1957[1] 3061[15] 3453[8] 4388[6] 5406[2] 6397[12] 6582[2] 6692[1] 7219[4] 7775[3] 8853[1] 9001[1] 9311[15] 9381[16] 9851[8] -1 2040[3] 5835[5] 6780[1] 7082[30] 8320[2] 8909[9] 9024[16] 9560[3] -1 2500[4] 2871[8] 4186[2] 4787[6] 8355[4] -1 739[10] 1979[1] 3738[5] 3843[3] 6263[1] -1 277[2] 2997[5] 3243[2] 6252[4] 7375[4] 7477[1] 7804[16] 8440[8] -1 372[28] -1 611[1] 1091[3] 1265[5] 3378[2] 6318[1] 6801[10] -1 -2  SUtility:413
1766[4] 3161[2] 8181[12] 8867[2] 8941[1] -1 154[6] 1547[40] 2034[3] 4902[5] 7963[1] 9546[1] -1 3204[5] 3799[4] 7001[8] 8123[5] -1 1940[4] 2049[1] 6706[3] 7045[4] 7926[4] 8203[4] -1 -2  SUtility:119
3900[32] 6376[20] 7515[8] 8177[6] 8739[2] 9068[6] 9455[3] -1 523[15] 1308[4] 2469[8] 2505[8] 3971[5] 5116[6] 7418[3] 8053[4] -1 1199[6] 2772[4] 4885[6] 5578[15] 7983[3] 8078[12] -1 1267[1] 2881[2] 3608[25] 4224[28] 6608[1] 6649[3] 6760[10] 9330[6] -1 7696[5] 9265[1] -1 1[5] 631[4] 720[4] 1867[10] 5452[32] 6194[1] 6768[5] -1 3180[2] 4190[6] 4615[5] 7456[6] 9040[3] -1 1527[1] 2077[25] 3410[1] 7134[6] 7695[3] 8061[6] 9185[3] -1 117[10] 265[1] 669[4] 2166[5] 4851[12] 4955[5] 5089[2] 5427[1] 5730[4] 9461[2] 9666[1] -1 -2  SUtility:433
941[6] 982[2] 3945[16] 7977[3] 9651[4] -1 211[4] 2196[10] 2880[2] 6421[5] 9698[6] -1 455[4] 488[4] 2154[4] 2406[12] 4871[8] 7653[1] -1 2713[24] 2863[20] 4474[8] -1 557[1] 1150[1] 1683[2] 2457[5] 2572[12] 6594[8] 7035[2] 7993[16] 8467[16] -1 3421[2] 4560[6] 7064[2] 7425[12] 9115[24] -1 2050[2] 3017[2] 4574[3] 4916[4] 9097[4] -1 2512[3] 3180[4] 5894[20] -1 165[1] 3920[5] 7101[3] 7675[5] 7796[4] 8032[14] 8177[8] 8371[3] 9539[10] 9657[4] -1 811[2] 4785[8] 5754[1] 7534[2] 7736[16] 9279[10] -1 194[6] 2424[6] 7003[5] 9886[5] -1 3879[12] 7177[4] 8701[4] -1 616[8] 2871[10] -1 -2  SUtility:450
1591[4] 4427[3] 7606[5] -1 3740[8] -1 5945[4] 7485[9] -1 7456[15] 9283[15] 9761[9] -1 4261[28] 4985[4] 6665[3] 8212[9] -1 5404[4] 7134[8] -1 2050[10] -1 -2  SUtility:138
2756[3] 3616[6] 3878[1] 6861[12] 7263[1] 8617[1] 8783[10] 9140[3] -1 496[5] 3543[5] 3767[5] 5071[2] 6993[4] 7758[9] 8031[5] 8052[9] 8090[1] 8900[10] 9336[3] -1 6018[9] -1 893[6] 2066[8] 2869[5] 6670[25] 7641[5] 8697[8] 9199[1] -1 5158[4] -1 341[16] 580[5] 1846[2] 2261[4] 3433[40] 5940[2] 6131[2] 6467[28] 9674[2] -1 98[5] 304[1] 3275[3] 5794[4] 5852[2] 7077[4] 7205[3] 8110[5] 8433[5] 9195[6] -1 1099[3] 3948[3] 6529[4] 6618[8] 7180[3] 7490[5] 8323[6] -1 305[6] 1041[4] 1854[5] 4846[4] -1 426[10] 4169[4] 5392[2] 5477[18] 5893[4] -1 348[4] 1435[20] 1542[10] 2674[6] 3339[3] 4953[1] 5446[3] 8426[2] 9195[3] -1 2862[15] 5924[6] 6649[5] 6860[4] 7057[15] 7572[2] 7918[20] -1 -2  SUtility:513
667[5] 1077[8] 1451[3] 3219[12] 3515[15] 3695[4] -1 3582[5] 4222[6] -1 3277[3] 6455[4] 7524[6] 7762[6] 8494[4] -1 1387[2] 1490[4] 6594[10] 6899[3] 9272[5] -1 6260[3] 9839[6] -1 -2  SUtility:114
45[20] -1 1085[20] 1664[10] 5535[2] 7045[3] 7372[3] 8039[8] 9654[1] -1 294[12] 806[2] 2849[2] 3627[5] 4537[2] 4639[6] 5608[2] 6538[10] 6743[4] 7236[3] 8618[5] 9436[2] -1 2242[10] 2721[4] 4787[4] 6527[10] 7037[4] 8751[15] -1 522[4] 1393[2] 4394[16] 5843[2] 7720[3] 8763[12] -1 6238[4] 7015[3] 7545[1] 8372[14] 8611[3] 9773[7] -1 1332[45] 3216[2] 9918[3] -1 145[6] 4548[4] 5421[8] 7654[18] 7971[1] -1 -2  SUtility:327
1521[12] 1570[5] 3471[3] 4126[10] 4535[6] 5945[4] 6010[10] 6822[12] 9548[1] 9959[4] -1 806[1] 4639[10] 9044[8] 9915[8] -1 1034[3] -1 4040[15] 5361[2] 7294[4] 9191[1] 9687[4] -1 1015[8] 3261[2] 9949[1] -1 6527[4] -1 277[2] 2611[4] 3252[2] 8540[6] -1 2059[8] 5731[3] 7515[2] 8902[2] -1 -2  SUtility:167
117[5] 4032[8] 9461[8] 9666[3] -1 341[8] 8566[25] -1 2809[15] 4382[5] 6615[3] 7491[4] -1 3405[3] -1 -2  SUtility:87
285[20] 663[2] 4190[10] 7594[1] -1 2188[1] 2520[8] 3591[5] 4913[10] 5964[1] 6268[15] 6683[2] 9638[4] -1 3645[6] 5886[4] 6929[1] 8794[2] 9654[4] 9794[3] -1 466[1] 2660[40] 3143[14] 3341[8] 3902[8] 5070[2] 5079[5] 5580[4] 5988[2] 6860[6] 7774[8] 7902[21] 9826[4] -1 4297[2] 4447[3] 5550[6] 6612[5] -1 86[9] 2154[12] 2556[12] 3196[1] 5884[6] 7797[9] 8108[6] 9250[20] -1 3[4] 2648[16] 2850[12] 4135[15] 4876[5] 8906[4] -1 -2  SUtility:369
8544[2] -1 1355[8] 1964[3] 4349[5] 6847[10] 8792[3] -1 6010[2] -1 5[4] 1323[3] 3697[4] 6924[5] 8074[8] 9296[3] -1 2072[12] 8921[3] -1 6173[5] 9797[2] -1 2782[8] 3255[6] 8015[4] 9516[18] -1 7274[1] -1 1500[15] 3707[6] -1 3578[4] 8728[4] -1 -2  SUtility:148
4095[12] 4618[5] 6837[3] 8137[2] 8540[8] -1 -2  SUtility:30
45[20] 8544[5] -1 288[3] 1025[4] 1525[3] 3337[5] 4406[2] 8652[15] 9091[9] -1 4726[5] 6268[6] 7176[9] 7524[10] 7642[3] 9622[1] -1 2029[9] 3887[3] 5846[8] -1 1323[4] 3697[3] 9296[3] -1 3505[2] 7376[1] 9382[4] -1 1554[8] 1885[2] 2085[5] 2888[12] 3008[6] 3784[8] 3900[24] 8117[8] 9060[3] -1 1782[12] 3329[2] 5600[2] 8693[2] -1 537[6] 1607[4] 2735[5] 2822[3] 3665[1] 5680[4] 6853[3] 6942[2] -1 -2  SUtility:259
694[2] 1286[6] 5550[10] 7576[4] -1 9848[1] 9962[1] -1 3740[10] 5086[6] 7765[6] -1 3682[8] 7329[1] -1 548[1] 946[3] 3933[10] 5206[12] 8827[6] -1 921[1] 2500[2] 2769[4] 4711[3] 8052[3] 9960[20] -1 602[5] 5322[4] 6616[2] 8322[3] 9393[2] -1 1258[8] 1841[5] 4599[6] 7443[2] -1 8595[4] -1 2149[8] 2760[5] 8951[4] 9104[2] -1 -2  SUtility:180
45[12] 4212[20] -1 937[4] -1 1483[8] 2234[3] 4626[12] 6822[20] -1 6771[10] -1 -2  SUtility:89
6503[20] 8707[5] -1 253[3] 6722[10] 7592[6] -1 50[3] 1554[2] 5623[4] 9268[4] -1 -2  SUtility:57
739[4] 3428[5] 5266[10] 8115[3] -1 7835[5] 9119[8] -1 7098[5] 8259[3] 9463[2] -1 316[16] 5687[5] 9116[6] -1 397[2] 3229[4] 3234[5] 3508[5] 6783[20] 9068[10] -1 1017[12] 6654[14] 7599[8] -1 -2  SUtility:152
161[4] 1700[2] -1 13[5] -1 3118[4] 3245[10] 6538[8] -1 2559[4] -1 353[3] 1879[9] 3248[6] 6481[1] -1 -2  SUtility:56
2417[4] -1 1344[5] 2238[10] 4325[1] 5253[2] 6075[10] 6336[3] 7458[10] 7728[2] -1 4594[4] 4866[5] 5647[15] 7265[8] 8123[5] -1 2434[15] -1 3621[4] 3767[3] 6838[5] 8052[15] 8723[2] -1 1877[8] 5946[2] 6798[1] -1 1148[5] 3339[1] 8135[1] -1 -2  SUtility:146
1318[30] 3089[1] 3854[6] 7997[2] -1 1011[12] -1 451[25] 2277[3] 2553[9] 4322[10] 7745[1] 7801[5] 9940[10] -1 1839[4] 5029[15] -1 -2  SUtility:133
2900[3] 5581[1] 9399[1] 9620[1] -1 703[5] 2645[16] 3510[12] -1 2361[3] 7530[2] 9995[2] -1 1542[5] -1 3026[10] 6972[3] -1 3524[5] 6381[2] 7299[15] 9595[1] -1 116[2] 8461[8] 9802[4] -1 1344[3] 6518[24] 6680[2] 7466[14] -1 6481[1] -1 964[2] 6879[5] -1 -2  SUtility:152
4429[5] 5524[6] 8440[8] -1 4871[4] 4922[2] -1 3426[3] 5415[10] 5959[1] -1 -2  SUtility:39
3579[9] 7509[4] -1 4896[4] 4998[5] 7863[5] -1 1335[10] 4674[5] -1 2025[2] 4879[8] -1 2470[2] 4537[3] -1 112[10] 2912[2] 9606[4] -1 -2  SUtility:73
4340[8] 5096[10] 5584[5] -1 5420[2] -1 5357[3] -1 121[1] 2546[6] -1 7709[15] 9382[8] -1 -2  SUtility:58
242[6] 2440[2] 6649[4] 9170[30] -1 1815[9] 2072[8] 7446[4] -1 1781[12] 9641[4] -1 382[5] 510[3] 7769[2] 9214[4] -1 1066[5] 5247[10] 6225[15] 7406[15] -1 2645[40] 5218[1] -1 -2  SUtility:179
9151[4] -1 1341[5] 1387[4] 4982[4] -1 1025[5] 1251[2] 1746[1] 5596[3] 8446[10] 9778[5] -1 3060[2] 7265[8] -1 9257[3] -1 1255[6] 8595[2] 9060[9] 9690[3] 9766[1] -1 632[2] 6837[1] 6957[1] 9066[3] -1 531[1] 4100[30] 4574[2] 5044[2] 6027[4] 7484[8] 7834[2] -1 -2  SUtility:133
328[4] 1258[8] 1623[8] 2396[10] 2963[3] 6406[5] 7494[2] -1 694[3] 5550[4] -1 4115[3] 6521[12] 8052[12] -1 1193[2] 5461[1] 6847[6] 7637[3] 9848[5] 9962[4] -1 451[25] 2827[2] 5400[2] 9946[4] -1 3634[2] 4394[4] -1 1781[16] 2148[6] 3045[9] 3682[6] 3942[2] 7329[1] -1 -2  SUtility:174
5515[8] -1 1510[8] 3768[5] 9059[2] 9863[2] -1 5044[5] 8462[5] -1 4856[6] -1 -2  SUtility:41
5809[3] -1 8194[8] -1 1345[1] 2841[5] 3461[3] 3519[4] 3722[5] 9558[2] -1 61[5] 4897[8] -1 6527[6] -1 85[2] 3940[3] 3959[2] 5854[3] 6905[5] 9360[3] 9690[1] -1 -2  SUtility:69
5573[8] 7637[5] -1 4679[5] 5886[1] 6447[1] 8155[2] -1 908[50] 1696[3] 1724[6] 5979[5] 9616[8] -1 1899[8] 2017[3] 3991[24] 5242[4] -1 797[6] 1212[3] 1778[2] 2253[6] 3201[8] -1 3567[2] 5598[35] 8303[5] -1 4801[5] 8016[8] 9956[3] -1 5996[1] 7540[1] 7751[2] -1 -2  SUtility:220
3579[6] 7509[2] -1 4039[1] 4155[12] 7863[2] -1 125[5] 1335[6] 2506[2] 4271[5] 4674[5] -1 1099[5] 2861[10] 2959[2] 3421[4] 7599[4] 7936[3] 9180[6] -1 -2  SUtility:80
1619[8] 5944[4] 6952[5] 7953[10] 9975[15] -1 181[3] 2109[5] 2370[8] 2842[1] 3400[8] 4167[4] 6061[6] 7441[8] 7823[2] 8404[3] -1 905[5] 1142[4] 1366[32] 1367[4] 2050[6] 4375[3] 5905[3] 7888[9] -1 804[6] 5013[1] 5312[3] 6849[8] 8708[35] -1 950[4] 1379[2] 1563[5] 2596[10] 3859[3] 4345[16] 7092[10] 7372[4] -1 434[2] 1148[5] 1345[2] 2132[2] 2535[2] 4594[5] 5292[3] 5359[5] 6093[3] 7092[2] 9193[3] 9627[10] -1 263[5] 611[4] 1539[4] 3457[5] 4504[4] 7138[3] 7661[5] -1 1685[4] 5550[6] 8663[4] -1 1187[1] 1345[3] 3243[8] 4680[2] 5245[1] 5941[10] 7491[10] 7637[3] 7774[8] 8451[2] 9122[2] -1 -2  SUtility:401
3995[10] 6105[2] -1 7[10] -1 3929[1] 7960[18] 8181[12] -1 626[10] 1629[6] 2257[9] 3916[5] 6040[1] 6823[2] -1 554[6] 1422[4] 2676[5] 2938[5] 4444[1] -1 2240[20] 5050[2] 5905[5] -1 5100[8] 5242[16] 6917[8] -1 2685[5] 5480[20] 6827[4] 8984[1] -1 -2  SUtility:196
1123[10] 5300[8] 5342[4] -1 2721[8] 6770[20] 7036[9] -1 78[5] 1700[3] 1797[2] 2871[6] 4975[3] 8723[10] 9371[9] -1 758[4] 8330[2] 8515[2] -1 6[15] 1021[9] 1223[2] 5047[5] 5486[6] 5842[5] 6512[4] 8749[3] -1 1475[6] 2040[1] 2820[20] 4900[4] 6604[2] -1 246[3] 513[9] 1450[6] 2934[4] 3167[12] 5759[10] 6829[2] 7314[3] 7864[5] 8494[5] 9493[4] 9896[1] -1 1187[2] 1646[5] 3171[3] 3545[4] 3958[9] 9543[4] 9718[10] -1 -2  SUtility:288
1025[2] 1251[4] 1746[4] 5596[5] 8446[5] 9778[2] -1 1507[3] 3477[2] 4865[1] -1 893[12] 2066[10] 4588[1] 5993[2] 8697[4] -1 5993[5] 9204[4] -1 5478[4] -1 1789[3] 2388[12] 2529[5] -1 4681[3] 6796[1] -1 8578[5] -1 3838[5] 6373[6] 6944[3] 7192[2] 7958[4] -1 1854[4] 4569[4] -1 6649[5] 6860[4] 7572[1] -1 5292[3] 8900[8] -1 -2  SUtility:148
1868[8] 4197[4] 4640[5] 9377[4] -1 3548[4] 3758[1] -1 519[6] 1327[15] -1 1860[12] -1 5905[5] -1 3399[5] -1 1367[4] 8567[8] -1 2996[5] 8604[6] -1 6329[3] 8107[4] 8260[12] -1 9084[3] 9185[4] -1 -2  SUtility:118
1222[3] -1 1239[10] 3104[3] 4023[4] 6545[1] 8530[1] -1 4026[4] 5450[9] 9471[8] -1 1496[2] 1844[4] 4067[8] -1 455[2] 1067[4] 6176[4] -1 2066[4] 6973[3] -1 108[4] 1435[5] 2393[4] 4349[4] 6414[2] 6796[2] 9125[8] -1 2740[12] 4905[2] -1 -2  SUtility:117
2767[12] 4198[1] 4297[2] 4447[5] 5550[6] 6612[5] 6921[2] 8618[4] 9948[8] -1 140[8] 6822[12] 8091[3] 8787[9] 9276[4] 9582[15] -1 1267[5] 3341[2] 4365[20] 6882[4] -1 1294[10] 1563[1] 3721[15] 5153[5] 5712[2] 6412[15] 6531[4] -1 1017[24] 1603[4] 2861[8] 3094[15] -1 727[4] 5435[6] -1 -2  SUtility:240
3273[10] 3940[12] 5144[2] 8774[2] 9195[6] -1 4713[2] 6022[4] 7045[2] -1 5823[8] -1 -2  SUtility:48
69[4] 189[1] 874[40] 8331[2] -1 384[3] 1165[6] 1169[10] 2575[1] 8576[3] -1 7744[12] -1 -2  SUtility:82
1000[3] 1435[10] 2998[1] -1 149[3] -1 2276[4] 5044[3] 7155[2] 7635[5] 8462[1] 9782[15] -1 407[2] 1511[3] -1 329[10] 1163[5] 1983[4] 2937[2] 7823[4] 8148[15] 8177[10] -1 -2  SUtility:102
5380[3] 9198[6] -1 790[4] 2340[8] 4897[8] 6297[2] 6882[10] 8827[6] -1 3024[2] 5845[1] 8969[4] -1 2441[2] 2442[8] 7113[8] -1 2428[10] 6246[2] -1 6527[8] -1 -2  SUtility:92
235[6] 1815[12] 2036[12] 2461[6] 4521[2] 5995[5] 6409[3] 6903[3] 7874[8] -1 808[3] 941[15] 1904[5] 2227[35] 3192[3] 5510[1] 6850[2] 7804[20] 8322[4] 9128[1] 9331[5] 9621[1] -1 1258[6] 1623[8] 2236[5] 2249[1] 2662[15] 2963[5] 5775[10] -1 1707[9] 1880[3] 3195[3] 4245[2] 5401[4] 6636[4] 7587[8] 8026[3] 8303[5] 8934[6] 9078[5] -1 360[6] 522[1] 1885[4] 2102[4] 3125[8] 3372[1] 5022[12] 7371[4] 7446[10] 8691[12] 9070[2] 9475[2] -1 260[4] 646[8] 1996[1] 2058[3] 2775[4] 3258[10] 4768[4] 5750[4] 5760[10] 6120[5] 7227[4] 9195[3] -1 1962[1] 2956[4] 3742[3] 4587[12] 4812[10] 5445[5] 6186[6] 8202[15] 9287[4] -1 105[2] 1979[5] 3316[5] 3551[16] 3629[5] 6051[5] 7171[8] 9743[10] -1 643[16] 2410[4] 3238[3] 4311[5] 6166[8] 6316[8] 8118[2] 9522[5] -1 2072[4] 2546[9] 2737[3] 3012[20] 4219[10] 4294[4] 5517[4] 8032[21] -1 -2  SUtility:622
4688[6] 5972[2] -1 226[10] 3099[2] -1 5017[2] 8467[16] -1 2720[4] 5836[2] 9301[4] 9363[10] 9436[5] -1 5959[2] 6973[3] -1 -2  SUtility:68
1911[6] 4350[2] -1 3313[4] 9641[10] -1 3562[2] 7187[2] -1 2256[5] 4997[6] 6732[4] 9199[3] -1 7290[3] 7621[2] -1 7901[2] 9662[1] 9728[3] 9769[2] -1 4331[8] 6461[8] 6572[3] -1 -2  SUtility:76
1031[3] 6412[15] 7788[2] -1 143[6] 4175[4] 4520[2] -1 7721[4] 8797[4] 9780[2] -1 2778[6] -1 6430[15] -1 -2  SUtility:63
1187[1] 1864[12] 2500[4] 2779[9] 4190[10] 4765[10] 5396[4] 8624[1] 8705[2] -1 488[2] 847[2] 1221[2] 3691[10] 6241[1] 7233[3] -1 799[10] 3359[4] 4741[4] 5541[2] 7064[3] 9693[7] -1 1619[6] 2179[3] -1 3846[2] 5461[5] 7107[5] 9906[1] -1 767[3] 2050[8] 4952[1] -1 333[18] 3878[1] 6216[12] 6562[25] 7064[4] 7580[3] 8547[15] 9110[1] 9350[6] 9995[2] -1 -2  SUtility:224
3571[12] 5735[9] -1 29[20] 6259[5] 7849[3] 7984[12] 9185[5] -1 3337[1] 5993[3] 6083[1] -1 5886[1] 9794[1] -1 633[3] 1344[1] 5641[20] -1 145[8] 266[1] 3021[3] 5944[10] 7695[2] -1 2159[1] 4673[2] -1 376[2] 3616[3] 3878[5] 4333[6] 5577[12] 6694[2] 6861[12] 7263[3] 8068[4] 8505[12] 9548[2] -1 -2  SUtility:187
389[4] 462[2] 1546[2] 2395[3] 3838[1] 4613[2] 5116[6] 6373[10] -1 261[4] 1786[1] 2094[4] 3088[1] 7642[3] -1 3561[10] 4801[4] 5216[3] 7132[5] 8037[1] 8181[6] 8328[2] 8900[10] 9152[2] 9726[1] 9862[6] -1 391[8] 3295[6] 5581[1] 5899[4] 6531[5] 6582[6] 6984[2] 7316[4] 9249[12] 9990[3] -1 3[12] 2648[20] 3830[4] 4876[1] 5224[4] 5905[2] 9119[8] 9741[2] -1 1387[10] 4202[5] 5552[9] 6601[2] 8535[10] -1 1857[5] 1905[10] 4250[1] 9366[2] 9708[1] -1 1335[4] 4674[2] -1 561[3] 5650[10] 8789[3] -1 2697[10] 4696[10] 5685[15] 8212[12] 8529[20] -1 -2  SUtility:341
421[5] 1017[30] 2434[6] 2591[6] 3277[1] 3938[12] 4871[6] 8527[15] -1 4375[4] 5615[2] 8777[4] 9053[15] 9511[5] -1 1991[12] 2272[9] 2462[2] 2633[1] 3491[4] 5693[6] 9195[3] -1 469[6] 485[10] 790[6] 2764[3] 4646[6] 5860[6] -1 281[1] 1333[4] 3609[14] 4734[16] 4880[8] 7642[5] 8015[3] -1 859[25] 2978[2] 3804[6] 8152[4] -1 -2  SUtility:273
2980[4] 7218[20] 9385[2] -1 3892[3] 9799[10] 9827[6] -1 168[12] 3691[10] 8652[6] 9095[4] -1 -2  SUtility:77
395[2] 1529[3] 3616[9] 3988[4] 4247[25] -1 6798[3] 7799[3] 8540[10] -1 1494[8] 4479[2] 6675[12] -1 1483[4] 6272[8] -1 5189[6] 7889[3] 8154[1] -1 -2  SUtility:103
235[12] 495[10] 1815[12] 1879[6] 2461[2] 3430[12] 4852[4] 5995[5] 6409[5] 6903[15] 7874[2] 9827[9] -1 285[16] 588[15] 2741[1] 3457[2] 3534[8] 5096[10] 5382[15] 8783[4] 8989[10] 9402[5] -1 390[9] 2249[4] 4641[4] 5775[6] 5881[10] 5959[4] 6034[2] -1 495[8] 1052[1] 1725[15] 3457[1] 4569[8] 4852[6] 7402[12] 8684[3] 8732[3] -1 4[20] 732[4] 925[3] 3277[5] 3378[5] 4289[4] 5431[6] 7236[3] 7861[3] 8703[5] 9469[1] 9901[1] -1 8[24] 188[6] 359[3] 2577[6] 4155[12] 4178[8] 5765[4] 8093[1] 8356[6] 9477[2] 9521[2] 9906[1] -1 -2  SUtility:411
2769[4] 3389[3] 3438[8] -1 7420[10] -1 250[1] 4461[8] -1 1239[10] 3104[1] 4023[5] 6545[1] 8530[5] -1 -2  SUtility:56
161[1] 2500[1] 2830[15] 3788[1] 7099[4] 7612[3] 8633[1] 8797[4] 9551[8] 9975[15] -1 5945[2] 7485[18] -1 4842[10] 5687[4] 7078[1] -1 548[2] 2477[2] 5206[9] 5933[3] 8827[2] 9508[5] -1 1817[9] 6601[3] 8901[2] -1 2117[4] 4484[4] -1 2732[18] 2928[1] 3428[3] 4163[8] 4165[3] 4251[18] 9642[15] -1 1633[3] 1937[1] 3691[8] 5899[2] 9018[3] -1 -2  SUtility:216
1252[15] -1 5161[2] 8255[4] 8468[3] -1 4135[6] 4564[2] 5808[6] -1 3806[1] 3964[2] 9547[5] -1 -2  SUtility:46
49[6] 2007[2] 2038[8] 2470[5] 4144[2] 7299[3] 8025[6] 8651[1] 8816[15] -1 7048[2] 8760[1] 8995[12] -1 2858[3] 4023[1] 4854[3] 5220[15] 5442[3] 7280[10] 8879[4] 9623[2] 9863[2] -1 1568[8] 3151[4] 3406[4] 6704[3] -1 506[2] 510[1] 865[4] 2985[4] 5342[2] 5684[6] 5854[4] 6311[3] 6701[4] 7305[1] 8241[4] 8640[12] -1 673[6] 1474[1] 1806[8] 4336[4] 6629[20] 6918[12] -1 548[2] 732[5] 1859[1] 5765[2] 9311[12] -1 20[5] 1217[10] 3828[10] 8389[1] -1 -2  SUtility:271
341[4] 959[1] 7292[5] 8815[3] -1 2880[10] -1 3059[2] 4520[2] -1 -2  SUtility:27
1025[3] 1251[2] 1746[4] 5596[2] 8446[25] 9778[1] -1 7443[2] 7494[10] -1 319[2] 2608[2] 3032[3] 5675[1] -1 2463[9] 2498[2] 9467[3] -1 3654[1] 9195[6] -1 -2  SUtility:78
149[4] 1467[8] 1710[7] 2360[3] 3179[6] 3526[5] 7292[5] 8774[4] 9069[2] 9477[5] -1 1563[5] 1837[2] -1 1952[20] 7850[5] -1 116[3] 1989[1] 3602[12] 3795[15] -1 4140[4] 4731[4] 6780[4] 7667[12] -1 1351[4] 1397[1] 2481[4] 2903[4] 3767[5] 3923[5] 3940[12] 5003[9] 6018[6] -1 6202[12] 8329[3] -1 739[4] 1745[4] 3162[1] 3428[3] 3587[24] 4192[4] 5266[4] 8115[3] -1 -2  SUtility:248
705[10] 1958[10] 8605[4] -1 3008[2] 3223[2] -1 4459[2] 7713[2] -1 1693[3] 1777[15] -1 -2  SUtility:50
5005[5] 7544[3] 8684[15] -1 606[6] 1307[2] 2074[4] 3677[15] 6328[16] 6872[5] 7145[6] 7399[3] 7405[4] 9161[6] -1 266[1] 930[3] 5462[40] 5913[12] 9245[4] -1 140[8] 3366[2] 4522[6] 5787[5] 7792[4] -1 2379[10] 2433[4] 2608[1] 6480[3] 6623[10] 7148[2] 7446[2] 9875[8] -1 957[12] 1079[1] 1133[1] 2404[8] 3058[8] 9185[2] 9460[5] 9910[35] -1 784[8] 1437[12] 4287[15] 5060[1] -1 436[3] 1113[4] 1130[4] 1569[3] 2267[4] 4566[25] 7765[2] -1 797[10] 2463[15] 3795[15] -1 5001[20] 5724[4] 6004[3] 8891[6] -1 -2  SUtility:441
1957[2] 3443[4] 5856[1] 8283[6] 8954[12] 9110[4] 9176[5] -1 2840[4] 4584[15] 8083[4] -1 6178[5] -1 3203[2] 6147[8] 8937[3] -1 1202[4] 2798[5] 4693[2] -1 2565[10] 5429[6] 9177[1] -1 3268[4] 4533[3] 6834[8] 9543[10] -1 5826[5] 6974[3] 7528[2] 8468[3] -1 -2  SUtility:141
1202[8] 2645[40] 4682[5] 5381[4] 6641[2] -1 226[2] 345[15] 4653[4] 6004[3] 9676[8] 9910[7] -1 3618[2] 4195[10] 4953[3] 5030[12] 5901[3] 7832[10] 9255[2] -1 1768[10] 3004[4] 4171[15] 4950[10] -1 3064[4] 7323[6] 9205[35] 9255[3] -1 2762[6] 3559[25] 3944[4] 4204[5] 5324[12] 6665[1] 7774[4] 7926[4] 9475[1] 9740[1] 9990[3] -1 -2  SUtility:293
928[8] 1193[4] 8398[5] 9241[6] -1 1113[4] 1507[2] 8411[4] -1 7944[2] -1 -2  SUtility:35
1507[5] 3477[1] 4865[1] -1 5993[5] -1 884[1] 5993[2] 8441[28] 9204[2] -1 2353[3] 3899[3] 4534[1] 6174[4] 7605[3] -1 2125[4] -1 6944[4] 7192[8] 7958[8] -1 4569[4] -1 -2  SUtility:87
4429[10] 5524[12] 8440[4] -1 2323[2] 2658[3] 5031[20] 5576[2] 8433[3] 8697[2] 9544[1] -1 -2  SUtility:59
3912[3] 5561[5] 6167[4] 6266[3] -1 3405[12] 6561[8] -1 1611[1] 1662[4] 4771[5] -1 -2  SUtility:45
3697[4] 7963[3] 8694[3] -1 0[6] 2429[5] 5762[5] 8671[5] -1 550[4] 3335[20] 3430[12] -1 647[1] 920[12] 3848[6] -1 2211[15] 2476[6] 2871[10] 6946[1] 9728[2] -1 -2  SUtility:120
681[3] 5477[18] 9375[9] -1 496[5] 586[20] 5250[10] 5461[1] 6199[2] -1 3935[20] 5959[4] -1 6125[20] 6524[8] 8643[2] -1 4698[8] 5704[6] 8185[1] 8475[5] 9918[5] -1 2914[2] 7805[9] -1 2926[2] 9667[10] -1 2307[2] 3230[3] 5448[2] 7250[15] 7287[5] 9820[6] -1 -2  SUtility:203
45[8] 2290[2] 4687[2] 4953[4] -1 764[2] 3294[20] 4380[3] 8487[2] 8916[16] -1 127[35] 2460[2] 5476[2] 6961[4] 8697[10] -1 1142[4] 3006[2] 3697[4] 4939[3] 7088[10] 7106[6] -1 193[2] 3698[1] 8567[6] -1 3629[1] 3703[4] 7300[4] 7620[3] 8410[4] 9243[6] 9570[1] -1 4541[8] 6704[5] -1 -2  SUtility:186
1234[5] 2268[1] 9911[8] -1 2903[4] 2980[1] 4179[30] 4512[3] 4643[2] 5925[4] 6889[2] 7218[5] 7246[6] 9385[10] -1 644[16] 842[2] 8589[1] -1 663[2] 920[12] 3405[3] 6045[3] 7560[4] 7820[2] 8932[8] 9088[8] -1 -2  SUtility:142
91[8] 3254[1] 3627[4] 4768[4] -1 5483[3] 5826[25] -1 9716[3] -1 7034[16] 8732[5] 9723[4] -1 1824[2] 2848[4] 7476[6] -1 260[4] 4641[2] 7618[8] 8032[35] -1 4[15] 4100[24] 4405[1] 5864[4] 6056[2] 7011[3] -1 -2  SUtility:183
739[8] 3069[8] 3428[4] 5266[6] 8115[1] 9238[2] -1 613[2] 1775[24] 9838[12] -1 562[5] 624[6] 1666[4] 2998[1] 3592[3] 4526[10] 7115[8] -1 2479[4] 3682[4] 3791[20] 7089[4] -1 500[10] 2139[10] 3795[20] 4875[1] 6446[14] 9551[8] -1 -2  SUtility:199
1342[6] 1509[1] 4475[1] 5009[3] 6448[1] -1 784[8] 989[2] 5102[9] 8617[2] 8783[6] -1 2058[3] -1 -2  SUtility:42
2340[10] 4154[6] 4665[4] -1 3788[1] 6028[4] 6556[9] -1 3865[8] 5659[20] -1 -2  SUtility:62
842[2] 6911[9] 8747[6] 9201[1] -1 1801[4] 2479[2] 5556[10] 6373[6] -1 6508[5] 7138[2] 7769[1] 9034[10] 9925[2] -1 4171[6] 4950[4] -1 3240[2] 7528[3] -1 2815[3] 6150[4] -1 -2  SUtility:82
2058[5] 3782[10] 6603[6] 8094[4] 8234[3] -1 893[6] 1892[2] 2375[5] 3957[20] 6081[4] 7426[3] 8595[3] -1 2211[9] 2547[12] 2746[4] 9139[2] 9265[4] -1 163[2] 1220[16] 2540[35] 3789[12] 6018[3] 7593[2] 8212[6] 8365[25] 9593[1] 9851[20] -1 285[16] 1707[9] 3182[3] 4245[10] 5401[2] -1 119[15] 188[9] 220[3] 3618[4] 5938[5] 6884[4] 7057[3] 7542[3] 7950[2] -1 2532[4] 2840[1] 5929[3] 7409[3] -1 408[2] 494[4] 2861[2] 6041[9] 6908[3] 8177[4] 8730[3] 9990[1] -1 -2  SUtility:351
3299[4] 5222[3] 9295[10] 9763[4] -1 9276[2] -1 176[8] 760[4] 1469[1] 1789[6] 1857[5] 4250[5] 5419[8] 5899[5] 6934[1] 8061[10] -1 281[4] 540[3] 5031[20] -1 46[3] 1563[3] 9305[10] 9615[1] -1 626[10] 758[4] 1989[2] 2323[2] 3618[4] 4524[6] 4654[15] 4664[4] 5860[8] 7705[4] 9657[10] -1 -2  SUtility:189
6929[4] 8375[12] -1 134[4] 2548[1] 7067[4] -1 1104[10] 4693[8] 7170[1] 7544[2] -1 2062[2] 4902[1] 6003[4] 6323[1] 7478[2] 8008[1] 8825[4] -1 683[5] 1881[2] 5641[10] 5967[4] 6703[3] 7048[5] 7346[2] 7623[1] 9586[4] -1 46[5] 432[4] 2815[12] 5029[3] 5633[1] 5807[2] 6228[1] 9068[6] -1 -2  SUtility:131
2840[2] 5871[4] 8302[2] -1 288[1] 2126[5] 5748[8] 6268[12] 8465[18] -1 8087[1] -1 1887[5] 5758[2] -1 2046[8] 3543[3] 3767[2] 4078[15] 4147[10] 7753[8] 7758[12] 8052[3] -1 1315[4] 3558[8] 6878[1] -1 6486[6] -1 672[10] 1821[2] 5216[2] 9057[8] -1 -2  SUtility:162
9507[12] 9533[2] 9614[2] -1 4953[2] 8361[1] -1 -2  SUtility:19
135[4] 5535[4] 5738[6] 8832[2] 8834[3] -1 885[1] 3582[3] 4770[4] 5066[5] -1 1092[1] 1490[5] 6662[5] 8359[3] 8634[4] 8877[2] -1 426[2] 2870[4] 6013[1] 7593[6] 9075[3] 9548[1] -1 1373[1] 2660[32] 4438[1] -1 1776[12] -1 316[16] 3268[4] 5192[1] 8643[4] -1 -2  SUtility:140
334[9] 9247[6] -1 522[5] 5560[2] 7017[4] -1 4197[2] 4642[4] 7653[3] -1 194[6] 6440[10] -1 2924[2] 4028[4] 7544[1] 8416[1] -1 5443[6] 8359[3] -1 4626[12] 4920[2] 5127[21] 5418[6] -1 -2  SUtility:109
42[1] 1687[4] 1862[3] -1 3526[1] 5885[2] -1 624[6] 1666[1] 2998[2] 7115[4] -1 663[6] 920[4] 3405[3] 6045[3] 6905[3] 7820[3] 8932[2] 9088[2] 9543[2] -1 2230[4] 5247[6] 8152[5] 8186[6] -1 4623[1] 4921[1] 7444[2] -1 703[2] 767[4] -1 312[50] 575[2] 611[5] 2375[4] 6138[3] 7005[15] -1 318[3] 2939[5] -1 629[3] -1 7692[14] 9589[10] -1 -2  SUtility:197
1485[6] 3666[2] 8636[1] 9195[15] -1 1221[10] 3234[2] 7333[25] 9239[2] 9296[5] -1 5024[5] -1 -2  SUtility:73
538[2] 1274[3] 3665[2] 4426[4] 5396[2] 7716[12] 9063[2] -1 2132[6] 5158[4] 5729[12] 6178[5] 7287[5] 7810[1] -1 4455[1] 4897[6] 8010[2] 8682[10] -1 1849[28] 2188[3] 3191[5] 4237[4] 5487[8] -1 290[6] 2361[12] 2478[9] 3613[4] -1 1905[6] 4956[10] 6633[2] 7624[5] -1 -2  SUtility:181
4147[2] 9956[3] -1 5213[6] 7905[2] -1 201[5] 2808[10] 8356[4] -1 4023[5] 6511[3] 6552[5] 7536[2] 7933[4] 8879[4] 9071[1] -1 6018[6] -1 797[6] 1212[1] 1778[4] 2253[8] 3201[4] 3358[4] 3946[6] 4900[8] 8052[3] 9880[5] -1 1568[4] 2298[2] 3151[2] 3406[4] 6704[4] 7986[3] 8755[4] -1 3392[2] 4403[5] 6784[2] 7305[2] 8241[2] 9543[10] -1 3088[3] 4161[3] 4256[2] 5571[3] -1 3828[6] 6292[8] 6933[6] -1 1720[1] 2487[10] 4540[8] -1 903[6] 3243[6] 6260[2] -1 -2  SUtility:221
177[3] 1628[8] 3358[1] 6018[12] 6962[4] 9847[12] -1 645[3] 1387[4] 1522[5] 2168[2] 3149[1] 3538[1] 3652[8] 5215[2] 6051[5] 6231[15] 7634[2] 9446[3] 9689[6] -1 4231[8] 6140[4] 6164[3] 7521[6] -1 3002[10] 3867[8] 4149[4] 6567[2] -1 473[3] 6961[3] 7146[2] 8280[8] 9455[2] -1 -2  SUtility:160
391[12] 6436[20] -1 2211[12] 4730[1] 9547[5] -1 1401[4] 2065[2] 2577[4] 3706[5] 5395[4] 6741[8] -1 359[4] 8093[1] 8356[10] 9477[1] -1 6564[4] 8773[15] -1 -2  SUtility:112
845[4] 882[9] 7944[1] 9257[3] -1 2411[15] 6510[2] 8516[3] 8548[1] 9914[10] -1 3814[16] 7703[4] 7857[1] 8310[3] 9419[1] -1 1526[5] 2721[4] 4283[2] 8933[5] 9119[2] -1 1253[1] 2395[1] 2483[1] -1 1971[4] 4208[12] 5542[2] 6763[9] 8137[10] 9936[4] -1 4856[4] 5243[1] 5399[4] 8782[4] 9137[16] -1 4333[4] -1 -2  SUtility:168
1085[12] 5941[2] 7411[3] 8196[2] 9257[5] -1 17[6] 23[6] 262[3] 1349[1] 2190[2] 3592[3] 4666[3] 5351[16] 7005[6] -1 241[10] 2074[4] -1 1408[3] 1693[5] 4366[3] 8192[20] -1 163[10] 1637[3] 1778[4] 3181[20] 3711[4] 9593[2] -1 -2  SUtility:158
3789[3] 8052[3] -1 6958[12] 7087[6] -1 7300[1] 7620[3] 8410[12] -1 1957[1] 6148[1] -1 1041[4] 7851[8] 9584[4] -1 -2  SUtility:58
1700[4] 2674[2] 9928[4] -1 3838[1] 6373[10] -1 4192[12] 8711[2] 9498[12] -1 2442[8] 6437[12] 8992[8] -1 -2  SUtility:75
257[4] 440[6] 3250[4] 5137[3] -1 1466[6] 5500[1] 6698[4] 6725[4] 7049[5] 9152[2] 9231[5] -1 1898[5] -1 1963[2] 3146[2] 5432[15] 6828[28] 7175[5] 7227[6] 7880[6] 7907[3] 9118[5] -1 94[5] 1854[2] 4408[3] -1 2778[6] 3177[5] 7516[1] 9027[1] -1 2491[30] 3688[4] 5927[15] 7071[4] -1 97[2] 660[1] 3345[2] 3741[3] 3980[2] -1 6539[4] 8625[10] -1 1022[5] 1640[4] 3613[3] 8723[2] -1 -2  SUtility:235
1879[9] 3430[4] 9827[6] -1 6034[5] -1 8[18] 188[15] 2577[10] 4178[32] 5765[2] 9521[6] 9906[4] -1 -2  SUtility:111
4481[12] 4929[10] 5785[5] 6211[2] 7557[5] -1 2387[4] 2729[6] 3935[4] 9398[3] -1 261[3] 6503[4] -1 1844[2] 4950[4] 5758[8] 8391[30] -1 4533[2] -1 -2  SUtility:104
3404[4] 3618[10] 9873[18] -1 -2  SUtility:32
1206[2] 2196[10] 3714[15] 5116[8] 5622[2] 6421[1] 9698[8] -1 7367[1] -1 1255[8] 2457[5] 3161[4] 6594[2] 8467[16] -1 6755[5] -1 90[3] 237[2] 1490[2] 2109[5] 8589[4] -1 1774[20] 3072[5] 6884[2] -1 2920[1] -1 811[3] 3699[5] 3812[8] 6895[2] 8083[4] 9279[2] -1 538[3] 4773[10] 8068[10] -1 -2  SUtility:178
2484[9] 9946[8] -1 3785[4] 4852[2] 8462[5] -1 3362[2] 5292[3] 8164[1] 8900[4] -1 2605[3] 3392[4] 4403[3] 6040[1] 6784[2] 9543[6] -1 1517[6] 2621[8] 6746[4] 9221[2] 9581[4] -1 3804[6] 4100[18] 5159[4] -1 522[1] 531[4] 1432[4] 7420[8] 7484[12] 7834[1] -1 753[1] 2637[2] 3037[8] 4323[1] 5039[6] -1 -2  SUtility:157
39[20] 70[9] 1187[2] 2700[3] 4395[3] 4591[8] 4746[4] 6042[10] 7270[5] 7771[3] 9939[3] -1 1483[2] 1857[3] 6959[25] 8001[5] 9927[2] -1 45[4] 235[9] 2290[2] 2375[3] 4687[8] 4953[1] 7322[5] -1 2071[3] 3340[2] 8505[4] 9144[2] 9265[5] -1 591[8] 4382[5] 4680[3] 7491[6] 8410[4] -1 1234[3] 1253[2] 1528[4] 2268[4] 2725[3] 4739[4] 4852[2] 9911[10] -1 2256[5] 2461[4] 3699[2] 4382[4] 9261[3] -1 -2  SUtility:231
1693[4] 3298[4] 4423[2] 5775[10] 6524[10] 7000[5] -1 389[3] 1017[18] 3172[1] 5206[9] -1 3812[8] 7401[4] 8907[9] 9081[9] -1 1715[3] 7481[4] -1 -2  SUtility:103
1537[3] 2407[3] 4160[10] 7423[10] 7866[18] 8730[4] 8967[25] 9918[4] -1 1369[4] 1801[8] 3418[5] -1 9985[2] -1 2050[8] 3017[2] 9097[5] -1 163[6] 1058[4] 2168[3] 3324[2] 8739[3] -1 1187[5] 2475[4] 3012[16] 3682[2] -1 4622[1] 6432[3] -1 2181[4] 3790[1] 5378[3] 6670[20] 9170[30] 9942[3] -1 32[3] 1891[30] 5209[1] -1 -2  SUtility:255
1309[2] 2465[3] 3303[1] 5794[5] -1 1226[10] 3109[4] 6429[2] -1 1365[2] -1 -2  SUtility:29
1193[10] 5461[5] 6847[4] -1 941[6] 6850[1] 7515[2] -1 523[9] 1308[5] 5116[2] 7418[4] -1 529[2] 1734[40] 2074[3] 9925[5] -1 -2  SUtility:98
6385[2] -1 1043[9] 2172[5] 5607[5] -1 1276[12] 1515[1] 6602[4] 7753[10] -1 7507[10] 7816[3] 8073[3] -1 -2  SUtility:64
17[10] 23[6] 262[4] 1591[6] 4666[15] 6955[4] -1 746[4] 2055[2] 7992[4] -1 84[6] 2138[12] 7745[3] 8817[4] -1 1010[4] 1703[4] 4429[15] 4773[2] 5524[6] 8440[4] -1 2323[8] 2658[4] 5031[15] 5267[10] 5576[4] 5928[3] 8433[3] 8697[4] 9544[1] -1 2877[10] 3519[2] 5679[4] -1 365[5] 1417[2] 2428[8] 2912[2] 3486[5] 3510[15] 4090[5] 7412[3] 7790[2] -1 320[20] 2735[10] 3080[4] 5629[3] 8406[8] -1 3992[5] 4599[3] 6503[20] 7294[6] -1 3558[10] 3636[10] 4450[2] 5924[6] 9521[10] -1 309[2] 840[32] 3697[3] 6826[9] -1 -2  SUtility:393
4608[2] 5621[10] 6911[9] 7661[5] -1 235[3] 2375[4] 7322[2] 8698[24] -1 1697[32] 3267[20] 4193[5] -1 302[20] 436[5] 7192[10] 7835[1] -1 615[2] 998[3] 6008[3] 6970[5] 9313[2] 9496[3] -1 5557[2] 6352[3] 6970[2] 8031[3] -1 -2  SUtility:180
6771[20] 9202[9] -1 5263[1] 9057[8] -1 707[8] 1359[4] -1 7094[4] 7226[1] 9071[1] -1 -2  SUtility:56
656[12] 1963[1] 7175[1] -1 127[14] -1 1478[4] 6982[4] 8042[10] 8052[9] -1 -2  SUtility:55
646[8] 1327[3] 2836[2] 5553[10] 6376[4] -1 799[8] 9693[21] -1 1943[8] 3337[5] 3519[4] 4236[5] 5088[5] 8466[2] -1 1943[4] 3180[4] 8373[4] 9692[10] -1 3743[8] 4852[2] -1 3467[4] 7107[4] -1 6013[3] 9548[3] -1 -2  SUtility:131
674[4] 1465[15] 1772[2] 5659[20] 8783[8] -1 2081[6] 2154[20] 3029[1] 4006[8] 4664[8] 5153[2] 6547[10] 8390[3] 8500[6] 9431[1] 9782[3] -1 1013[2] 1097[6] 1573[16] 1577[24] 1601[15] 6147[10] 8061[4] 8558[2] 9843[15] -1 2050[4] 2068[6] 2625[8] 4660[30] 5744[4] 7192[2] -1 1360[2] 2463[9] 4648[2] 5740[8] 6613[3] 7093[2] 9481[2] 9658[6] 9868[4] -1 60[1] 69[6] 171[28] 775[1] 2102[2] 3153[45] 3510[9] 3928[25] 3940[3] 4036[5] 5697[10] 5955[30] 6147[2] 6318[2] 7002[4] 7874[6] 7876[4] 8764[4] 9431[4] -1 541[3] 1943[6] 2212[6] 3803[4] 9250[8] 9402[5] 9761[3] 9940[4] -1 -2  SUtility:533
2267[1] 3386[6] 5804[3] 5869[4] 7593[10] 8325[4] -1 1981[5] 2532[8] 3219[4] 3524[1] 7696[4] 8807[15] -1 6528[8] 6602[8] 7239[4] 7495[10] 7944[4] -1 1991[3] 2086[1] 3017[2] 3220[4] 3874[3] 8585[30] -1 663[6] 3151[8] 3257[1] 4423[2] 6524[4] 6756[9] 7277[3] 8322[5] 8497[8] -1 647[1] 1456[1] 1623[10] 2195[4] 4426[1] 5357[5] 7975[50] 9030[4] 9063[6] -1 1017[6] 1187[4] 3172[2] 5206[6] 7339[3] 7661[4] -1 5285[4] 7992[6] -1 406[2] 6743[3] 7714[2] -1 748[3] 2176[3] 2197[8] 4618[4] 8515[1] -1 1584[10] 1779[2] 4659[6] 9387[3] -1 -2  SUtility:352
2622[2] 5280[4] 8812[5] 9947[4] -1 76[3] 2927[3] 5561[4] 5774[4] 6973[2] -1 61[3] 259[2] 1876[2] 4422[1] 5958[5] 6446[35] 6597[8] 7864[1] -1 2258[3] 5029[3] 5621[8] 9214[2] -1 804[8] 880[5] 2236[4] 3572[2] 3600[5] 4194[6] 5118[12] -1 391[4] 1691[10] 2503[4] 4693[2] 4929[6] 5251[8] 5684[18] -1 1092[3] 1533[1] 3088[2] 6018[9] 7987[3] 8696[2] -1 -2  SUtility:218
3912[1] 4015[4] 5605[6] 5694[5] 6375[9] -1 5572[5] 7432[6] 7445[5] -1 4164[10] 5998[5] 9675[3] -1 8052[12] -1 2660[32] -1 -2  SUtility:103
7246[4] -1 2712[1] 8642[4] -1 -2  SUtility:9
7864[3] 7958[8] -1 3342[5] -1 -2  SUtility:16
1943[10] 2136[8] 3449[4] 5612[16] 8962[3] -1 1857[5] 2082[8] 4144[2] 4250[1] 6746[8] 8330[5] 9605[1] 9802[6] -1 2003[4] 2066[10] 3074[9] 4453[4] 5930[10] 8682[20] -1 295[2] 866[3] 4998[4] 5236[4] 8485[4] -1 784[8] 1844[4] 3299[4] 3439[4] 3674[8] 7978[3] 8024[2] 8531[2] 9624[12] -1 -2  SUtility:198
2830[6] 7612[4] -1 3537[4] 9107[3] -1 1909[2] 4610[2] 6130[1] 8841[3] -1 323[15] 937[5] 2072[16] -1 896[4] 5462[40] 8658[2] -1 -2  SUtility:107
473[2] 1409[45] 1905[2] 2123[5] 3397[6] 3908[8] 5274[1] 6582[10] 6602[4] 9392[15] -1 5282[8] 5410[4] 6167[2] 8015[1] 8411[4] -1 1959[3] 4310[5] 5641[10] 7674[3] 9661[15] -1 1017[24] 1509[5] 2813[15] 7114[3] 8731[1] 9896[5] -1 1905[6] 6558[1] 7306[6] 9339[2] 9936[2] -1 -2  SUtility:223
3022[5] 7042[4] -1 289[3] 2871[8] 6202[20] 8329[12] -1 8[24] 1945[12] 6487[6] 9259[4] -1 1234[2] 5638[2] 6131[5] -1 364[2] 3992[2] 5926[5] 6244[1] 6384[10] -1 3649[3] 8531[6] 9296[4] -1 -2  SUtility:140
1731[4] 5750[4] -1 893[15] 1936[4] 8556[2] -1 455[5] 516[4] 3531[6] -1 1123[2] 8555[20] -1 3022[1] 7379[4] -1 814[16] -1 6613[4] 7864[1] 7958[6] 8269[10] 8477[4] 8620[4] -1 66[5] 1706[6] 2145[9] 4804[20] 5500[4] 5993[3] -1 4008[5] 4792[5] 5897[9] 6955[2] 7551[5] 8616[5] 8651[1] -1 -2  SUtility:195
2741[1] 6174[4] 6527[4] -1 2406[6] 4047[1] 4879[2] 8557[3] -1 165[4] 1208[10] 3920[4] 5549[3] 5563[2] 9058[1] 9667[8] -1 1327[3] 2000[2] 4154[2] 6524[10] 9799[10] -1 8489[1] -1 694[4] 2114[2] 3453[10] 3976[15] 7035[4] 8442[50] -1 90[5] 666[10] 1568[12] 5862[1] 6117[2] -1 689[3] 6336[3] 8574[2] 9084[3] 9777[4] -1 -2  SUtility:211
622[4] 2850[12] 4305[8] 5147[6] 6068[4] 6123[5] 6840[15] 8258[3] 8564[8] -1 6510[1] 8548[3] -1 3024[5] 4006[10] 6530[10] 9431[2] 9782[6] -1 1931[12] -1 521[4] 1392[6] 3470[30] -1 2180[5] 7239[3] 7654[18] 8015[3] 8814[9] 9507[15] -1 150[4] 1789[12] 7187[6] -1 -2  SUtility:229
2814[2] 3026[25] 3878[5] 5622[6] -1 2549[10] 4048[3] 7721[3] 8137[10] 9910[7] -1 447[3] 2292[4] 5169[2] -1 3275[1] 8780[8] -1 176[8] 554[2] 1199[2] 5754[4] 7399[1] 8120[3] 8404[12] -1 432[4] 1011[9] 1478[8] 4598[6] 9629[4] -1 678[3] 2004[10] 2203[2] 3395[25] 5859[2] 7879[8] 9608[3] 9836[3] -1 -2  SUtility:208
2025[8] 4879[8] -1 466[4] 1779[10] 2154[16] 6244[2] -1 3611[10] 5486[6] 8571[5] -1 1126[3] 6450[3] 7495[6] -1 2186[5] 4545[8] 5249[2] -1 -2  SUtility:96
387[6] 2569[10] 8445[2] 9808[6] -1 8241[2] 8332[8] -1 522[4] 4323[5] 8691[20] -1 4599[12] 7294[8] -1 326[2] 678[1] 3113[1] 3810[3] 5666[3] -1 -2  SUtility:93
161[2] 1700[5] 6888[12] 6906[3] -1 7593[8] 8665[4] 9075[5] -1 13[5] 767[1] 1203[4] 3068[5] 8237[2] -1 2294[2] 5264[20] 5713[4] 9921[3] 9942[4] -1 3118[3] 3245[10] 6538[10] -1 91[16] 1002[1] 2559[2] -1 -2  SUtility:131
4998[3] 9863[6] -1 4100[24] 5288[5] 7404[3] 8433[5] -1 2375[2] 3820[9] 5845[2] 8374[15] 8817[10] 8896[3] 9062[1] -1 1540[4] 1573[16] 1577[32] 5132[5] 5457[5] 6147[6] 7726[4] 9310[2] -1 7835[2] 9119[2] -1 -2  SUtility:166
3878[2] 5883[6] -1 1905[10] 5418[9] 5880[3] 9265[1] -1 7811[20] 9431[4] -1 1452[10] 4244[1] 4650[4] 4673[6] 6012[4] 8096[1] -1 6049[1] -1 765[1] 6710[4] 6714[5] 7888[6] -1 148[1] 2301[2] -1 1285[10] 3812[10] 4287[9] 8625[15] -1 -2  SUtility:145
2041[2] 7062[6] -1 365[1] 1759[4] 1887[2] 6173[5] 9176[1] -1 2180[2] 8015[2] -1 261[4] 2094[10] 3088[2] -1 3692[8] 3838[5] 6373[6] 6433[2] -1 7045[4] 8687[15] -1 5300[2] 5342[2] 7005[3] -1 75[10] 2155[4] 4155[15] 4423[4] 4469[4] 6668[6] 7846[3] 8221[4] 8827[8] -1 1252[15] -1 180[4] 6412[6] 9975[9] -1 -2  SUtility:180
5213[2] 7905[1] -1 1591[2] 2172[4] 3457[1] -1 45[20] 235[15] 540[2] 1539[4] 1905[4] 4463[2] 5462[30] 5852[5] 8877[2] -1 2298[4] 4988[4] -1 32[5] 4955[5] 7277[15] 9326[1] -1 391[20] 534[2] 2803[8] 2890[20] 3168[15] 3312[3] 3543[1] 4545[4] 5261[2] 6040[2] 6705[7] 7672[4] 8370[3] 9662[2] -1 49[6] 711[4] 2007[6] 2470[5] 3878[1] 8651[4] 8816[9] 9512[8] 9806[4] -1 1046[4] 3698[2] 9170[40] 9354[6] -1 -2  SUtility:320
1258[2] 1623[8] 2662[15] 2963[2] -1 864[3] 1150[5] 5398[2] -1 -2  SUtility:37
6023[2] 6582[8] -1 2566[3] 6604[4] -1 4245[2] 6138[9] 8231[15] -1 3545[10] 4123[9] 7093[3] 8440[10] -1 240[3] 3994[16] 4098[4] 6376[16] 9515[3] -1 440[2] 3287[4] 3491[3] 6756[3] -1 -2  SUtility:129
884[1] 8441[28] 8739[2] 9100[4] -1 8617[4] 8783[8] -1 3899[1] -1 710[2] 2125[10] -1 -2  SUtility:60
2585[10] 5537[2] -1 246[5] 513[15] 2934[4] 3167[20] 7314[3] 8494[4] -1 2164[2] 2864[1] 3378[2] -1 3572[6] 8068[8] 9437[5] -1 -2  SUtility:87
4969[12] 7977[4] 8232[4] 9508[5] -1 281[2] 2267[3] 7341[1] -1 234[1] 2505[2] 4405[1] 8036[3] 8082[5] 9333[4] -1 663[8] 1258[8] 2074[1] 2404[4] 2477[4] 3519[8] -1 1726[3] 2445[8] 2731[2] 5016[2] -1 5110[14] 7668[15] 9605[4] -1 1277[15] 1379[4] 2596[6] 2650[2] 2959[3] 3426[5] 4345[12] 4548[20] 6081[5] 6484[8] 6859[6] 7374[3] 7694[6] 7775[4] -1 1034[5] 3795[15] 7804[16] 8008[5] 8968[16] -1 1334[2] 4450[3] 5199[5] 5494[2] 6697[5] 9293[2] 9584[4] 9939[4] -1 -2  SUtility:311
549[15] 7392[4] 9068[4] -1 1973[3] 4980[8] 7371[2] -1 1352[6] 8724[5] -1 1569[3] 5505[2] 9608[1] -1 1650[6] 1864[4] -1 1099[3] 6618[2] 7180[12] 7490[3] -1 847[6] 9054[4] -1 3675[3] -1 -2  SUtility:96
2735[5] 4261[14] -1 1239[8] 3104[4] 8530[1] -1 866[5] 979[6] 9954[6] -1 228[6] 2927[2] 5808[6] 7774[2] 7968[4] -1 1187[4] 1486[10] 3042[2] 4276[6] 6158[2] 7341[1] -1 145[8] 585[5] 1944[2] 2502[6] 2546[3] 4165[4] 5396[5] -1 5[2] 4746[4] 5974[6] 7532[3] -1 827[2] 3325[2] 9083[1] -1 -2  SUtility:147
2026[6] 2928[4] -1 3400[2] 6061[6] -1 2085[2] 8209[4] -1 804[2] 6849[6] 8708[28] -1 584[4] 1944[8] 2979[2] -1 9193[4] 9627[4] -1 3313[4] 4504[1] 7661[4] -1 1685[10] 3204[1] 5082[21] -1 1345[5] 5941[10] 8451[2] -1 -2  SUtility:140
285[12] 663[2] 820[1] 5295[4] 8062[1] -1 434[8] 2393[4] -1 5881[10] 5959[4] -1 3143[14] 3341[4] 5070[6] 5079[5] 5988[1] -1 594[4] 6040[2] 6980[1] -1 -2  SUtility:83
299[3] 1225[40] 2374[3] 6364[3] 9353[2] 9507[3] 9533[4] 9614[4] -1 4953[4] 8361[4] -1 328[5] 1022[3] 1437[12] 2258[3] 2440[2] 2849[2] 4636[2] 6096[12] 7441[12] 8042[4] -1 1017[12] 1603[2] 2861[6] 3094[15] -1 187[5] 505[2] 4429[25] 4969[9] -1 1849[7] 3272[5] 7011[2] 7285[5] 9144[4] 9716[4] -1 549[9] 827[5] 2415[4] 5608[2] 9883[5] -1 -2  SUtility:255
257[2] 440[8] 3250[16] 5137[1] 9848[5] 9962[1] -1 548[2] 1898[1] 5206[3] 8827[10] -1 3146[4] 5432[9] 6828[14] 7227[6] 7880[10] 7907[15] 9118[3] -1 3[4] 761[5] 926[5] 2702[10] 4674[5] 6248[5] 6895[1] 8657[4] -1 646[2] 3137[8] -1 196[8] 2778[2] -1 -2  SUtility:169
3342[4] 4035[9] 4870[9] -1 1284[6] 3709[20] 4890[45] -1 9298[6] -1 -2  SUtility:99
5094[3] -1 8585[6] -1 4465[5] 4920[1] -1 430[2] 5461[3] 5852[4] 6796[1] 9173[3] -1 4163[12] -1 -2  SUtility:40
322[5] 1130[5] 2739[1] 5742[1] 8172[4] 8246[2] 9431[1] 9723[4] -1 509[2] 4090[5] 6336[5] 7292[3] 9901[4] -1 1943[6] -1 3311[16] 3652[10] 6260[5] 6718[8] 8075[1] -1 3572[4] 5126[2] 5288[3] 6397[15] 6972[12] 7733[4] 7774[4] 9508[1] -1 539[10] 1222[4] 1658[5] 3032[15] 3567[5] 5598[21] 8303[2] -1 1418[2] 4183[5] 4378[4] 5877[8] 7542[3] 8906[1] -1 -2  SUtility:218
416[1] 1297[2] -1 -2  SUtility:3
1786[1] 2019[4] 2154[8] 4245[2] 7642[4] -1 1263[20] 1490[4] 2376[4] 3243[10] 7752[6] 7804[4] 9863[8] -1 253[3] 1625[4] 3491[2] 8684[3] 9837[3] -1 39[10] 1962[4] 5478[2] 9873[24] -1 4787[8] 5529[1] 5973[1] -1 771[2] 3491[4] 3906[6] 5041[2] 8578[5] -1 1263[16] 1957[1] 2154[4] 2206[2] 2870[2] 4142[32] 5499[10] 6203[2] 9178[3] -1 -2  SUtility:231
209[2] 7313[5] -1 7223[3] -1 1439[10] 4885[6] -1 554[8] 1422[4] 2676[1] 2938[1] 4444[4] -1 2605[2] 6040[5] 8980[2] 9151[1] 9659[6] -1 1365[2] 1624[1] 3345[3] 4563[1] -1 1267[5] 1637[5] 3893[4] 6742[1] 7405[2] 9722[12] -1 -2  SUtility:96
187[3] 505[4] 1441[2] 1533[4] 2447[4] 4429[15] 4969[9] 8427[5] 8691[8] -1 2763[4] 4464[2] 7383[6] -1 908[20] 913[4] 1161[4] 1696[5] 1724[6] 3023[1] 3032[6] 3910[3] 5889[1] 5979[3] 6326[2] 6683[1] 8581[5] 8751[3] 9477[1] 9616[10] -1 1271[4] 2532[10] 2942[10] 3752[15] 4731[5] 5317[1] 6002[4] 7423[8] 8504[3] 8652[15] -1 1030[10] 2395[4] 3629[2] 7163[7] 8361[5] 9018[5] -1 1544[7] 2876[3] 3355[3] 3426[3] 3954[3] 5266[10] 5269[6] 5638[3] 7478[1] 8780[2] 9446[5] 9461[10] -1 1014[1] 5643[8] 5904[4] 7637[3] 8904[2] 9007[3] -1 1092[1] 1533[2] 4014[3] 6524[8] 7150[2] 7987[15] 8696[4] 9887[16] -1 1041[2] 1839[2] 2164[8] 4450[4] 4632[2] 6640[2] 6952[2] 8189[1] 8618[4] 9306[4] -1 3812[2] 9786[4] -1 1054[2] 1849[35] 2360[12] 4130[8] 4252[18] 4372[2] 7769[3] 9407[5] -1 7944[3] 8216[25] -1 -2  SUtility:527
6279[6] 6845[5] -1 2048[4] 5783[2] 9820[4] -1 1123[8] 6264[10] 9231[5] -1 3375[4] 5462[40] 7764[2] 8494[4] -1 3196[1] 5483[2] 6037[5] -1 1108[1] 9979[4] -1 2197[4] 3887[4] 6556[6] 7160[10] -1 -2  SUtility:131
1233[10] -1 420[16] 1538[3] 5363[12] 5621[2] 6667[1] -1 90[1] 3509[15] 4041[4] 6698[4] 9581[8] -1 399[5] 5028[2] 5876[3] 7195[10] -1 244[5] 1465[12] 3543[4] 3767[4] 5441[4] 5659[4] 6318[4] 7131[4] 7758[12] 7892[6] 8052[3] 8783[2] -1 26[6] 125[1] 9060[6] 9298[4] 9776[3] -1 1973[15] -1 310[2] 612[10] 7300[3] 7620[1] 8410[8] -1 2440[10] 7464[4] 8030[2] 8650[1] 9392[12] -1 592[3] 821[1] 2532[2] 3219[16] 4704[8] -1 -2  SUtility:278
624[10] 3956[1] 6047[3] 6874[3] -1 2526[8] 8761[2] -1 1424[8] 2082[4] 4528[2] 9982[2] -1 514[2] 2991[4] 3143[14] 4828[2] 7195[8] 8107[5] -1 -2  SUtility:78
1089[1] 3467[1] 3594[20] 4681[2] 8779[1] 8798[6] -1 320[5] 631[6] 2137[4] 4440[2] 4726[1] 4848[5] 6695[1] 8930[5] 9153[2] 9740[1] -1 2343[4] 2506[5] 3885[5] 4696[6] 7323[4] 7845[2] 7864[2] 9749[5] -1 91[32] 3254[3] 3627[3] 3704[10] 4768[5] 5071[2] 6776[40] 6929[3] -1 1704[10] 6092[8] -1 486[1] 1152[18] 2505[2] 3912[5] 4015[5] 5605[8] 5694[5] 6375[9] 6804[4] 8504[2] -1 903[4] 2175[2] 3637[4] 3674[2] 4340[2] 5222[1] 8361[3] 8560[10] 9373[3] -1 181[2] 4457[24] 4591[8] 8807[3] 9058[2] 9687[8] -1 1775[18] 2077[25] 5399[5] 6779[10] 8585[24] 9068[8] -1 3430[20] 4989[4] 8567[8] 9095[1] 9201[5] -1 -2  SUtility:477
242[9] 5608[4] 6337[5] -1 -2  SUtility:18
1206[4] 3714[15] 5116[2] 5622[10] -1 3006[3] 3342[3] 4035[6] 4870[12] 7561[4] 7864[1] 7958[4] 9300[3] -1 1700[3] 2674[8] 3342[5] 9928[2] -1 1973[3] 2695[8] 6755[5] 9740[1] 9809[5] -1 90[1] 237[2] 2109[2] -1 3838[3] 6373[2] 9298[4] -1 2540[21] 6397[15] 7979[2] 9264[10] -1 1526[2] 2721[10] 4283[10] 8232[3] 8933[2] 9119[10] -1 2920[2] 4192[8] 4913[6] 8711[2] 9498[6] -1 2442[8] 2629[9] 6437[12] 7708[2] 8823[2] 8992[6] -1 1490[3] 1930[9] 2504[1] 3693[4] 5278[10] 9979[4] -1 -2  SUtility:300
3312[3] 8043[15] 8886[1] -1 1537[1] 2407[1] 4160[4] 7423[2] 8967[25] 9918[1] -1 345[9] 2618[10] 2748[4] 4365[12] 5607[4] 9048[4] 9740[3] 9963[4] -1 1609[6] 2276[2] -1 913[4] 1989[1] 4677[3] 5579[6] 7101[3] 7675[1] 7796[5] -1 3232[4] 9377[4] -1 1580[5] 5177[2] 5247[8] -1 -2  SUtility:157
1005[5] 4338[4] -1 3337[2] 8317[8] -1 4595[5] 5251[10] 8481[5] 8704[12] -1 -2  SUtility:51
7901[2] 9662[4] 9728[1] 9769[2] -1 1766[6] 4331[4] 4366[3] 4463[1] 6461[8] 6572[2] 7507[4] 8181[3] 8867[8] 8941[1] -1 154[8] 204[5] 1547[24] 3286[4] 4902[4] 7963[1] -1 4773[6] 6209[4] 6792[10] -1 4551[9] 6556[3] 7211[2] 9498[6] -1 1526[1] 4161[3] 4280[4] 5538[5] 6373[2] 6541[5] -1 2162[4] 5082[14] 9863[8] -1 -2  SUtility:181
920[4] 5820[1] 6027[8] 7275[9] -1 2981[15] 3718[4] 5200[5] 7048[3] 7953[6] 8419[3] -1 4549[5] 6526[5] 7899[3] -1 686[3] 4892[6] -1 -2  SUtility:80
1365[2] 1599[2] 8161[1] -1 1109[2] -1 6086[3] 8687[3] -1 387[4] 3767[2] 8212[12] 9141[3] -1 3453[8] 4384[10] -1 -2  SUtility:52
69[10] 189[3] 874[24] 2847[1] 3004[5] 3290[1] 3622[6] 8331[2] 8984[5] -1 384[5] 1165[10] 1169[20] 2575[1] 8576[1] -1 318[4] 1998[4] 2410[2] 4693[6] 6803[1] 6990[4] 7544[3] -1 433[5] 1926[1] 3566[6] 5732[8] 7744[9] 8526[10] 9837[5] -1 49[10] 539[8] 683[5] 1565[15] 3576[24] 6618[6] 7048[2] 7623[5] 7629[6] 9846[2] -1 46[4] 193[10] 365[1] 1531[2] 2815[15] 4885[4] 5807[8] 9000[8] -1 3[12] 487[3] 2260[4] 3143[28] 6018[12] 6752[18] 7443[1] 8340[25] 9268[3] -1 210[6] 2193[4] 2292[5] 3197[1] -1 -2  SUtility:419
8840[2] 9551[10] -1 3846[2] 9334[2] -1 5863[1] 8356[4] 9764[4] -1 401[2] 818[16] 2239[1] 2452[1] 3187[2] -1 1617[6] 1670[1] 5062[8] 7776[4] -1 297[6] 1355[6] 2297[5] -1 4536[4] 6537[5] 7435[6] 8821[32] -1 -2  SUtility:130
1481[3] 2318[8] 9013[2] -1 1859[5] 6052[3] 7599[10] -1 5030[4] 5079[2] -1 1025[4] 3341[4] 9323[4] -1 3871[6] 8328[5] -1 2905[10] 6941[1] 7983[15] 8998[12] 9083[1] 9543[10] -1 4114[16] 5831[1] 8438[5] -1 -2  SUtility:131
1559[5] 5396[3] 7242[15] 8837[4] -1 3902[6] 5580[6] 7472[3] 7774[4] 7902[21] 9826[1] 9990[3] -1 1308[1] 4489[1] 4660[6] 5352[4] 7443[5] -1 985[10] 5365[6] 8093[3] 8652[15] -1 497[4] 1892[3] 2072[4] 8151[4] -1 2286[5] 5079[4] 8411[5] 8557[3] 9842[3] -1 -2  SUtility:157
1887[5] 5758[8] -1 672[8] 9057[4] -1 1304[1] 3356[3] 6798[3] -1 -2  SUtility:32
5970[2] 6018[6] 8052[12] -1 1609[4] 4876[4] -1 1725[9] -1 2339[6] 7131[2] -1 1866[3] 2841[3] 3795[20] 3845[10] 3877[2] 6745[2] -1 601[3] 1157[2] 1619[8] 7543[1] 8823[2] -1 1905[6] 9366[1] 9708[4] -1 -2  SUtility:112
643[8] 2847[3] 3004[3] 3290[3] 3622[30] 4311[5] 6166[6] 8984[3] 9522[3] -1 1330[2] 4693[4] 7544[2] -1 8526[8] -1 2125[10] 3838[4] 7488[2] 8692[1] 9074[3] -1 46[4] 2815[12] 2985[4] 5357[2] 5807[4] -1 655[9] 4287[3] 7497[4] -1 4326[10] 5257[4] 6040[5] 9786[3] -1 -2  SUtility:164
909[4] 1107[7] 5386[8] -1 4115[5] 8052[15] 8783[6] -1 688[6] 2119[6] 6045[3] 6460[4] -1 -2  SUtility:64
5549[4] 5563[5] 9058[5] 9667[6] -1 -2  SUtility:20
1533[2] 2447[3] 8691[8] -1 2134[12] 6814[4] 7863[1] 8974[6] -1 103[20] 1859[3] 3203[2] 4734[16] -1 764[4] 942[1] 1156[9] 2155[1] 3587[12] 4989[8] 8107[1] -1 150[5] 176[4] 268[3] 690[12] 7863[2] -1 2963[5] 3733[5] 5930[5] 8248[2] 9632[1] -1 1952[5] 7850[2] -1 663[4] 920[16] 3405[12] 4143[6] 6045[15] 6723[4] 7347[16] 7820[3] 8046[10] 8153[8] 8932[2] 9088[10] -1 9583[9] -1 -2  SUtility:279
4294[4] 4908[5] -1 5094[5] 6911[15] 7612[5] -1 4018[4] 6032[6] -1 -2  SUtility:44
4524[15] 4607[4] -1 3006[1] 3032[3] 5746[3] 5889[3] 6585[15] 8581[5] 8751[6] -1 1011[6] 6746[2] 6961[3] 9802[6] -1 561[4] 683[3] 5650[6] 6989[3] 7048[1] 7623[3] 8705[4] 8789[5] -1 506[3] 1486[6] 4548[4] 6674[5] 7101[4] 9436[1] -1 2349[8] 3665[2] 4231[6] 4334[5] 5905[2] 7629[15] 8656[6] 8803[5] 9413[4] -1 1175[2] 2876[15] 3927[18] 5269[4] 5561[4] 5817[6] 7851[4] -1 1492[3] 8904[8] 9007[5] 9436[5] -1 207[5] 515[2] 1646[1] 2164[6] 3386[6] 4366[5] 4482[2] 5236[1] 7580[3] -1 3063[5] 3812[8] -1 519[3] 6025[6] 6554[8] 8681[5] 9843[15] -1 -2  SUtility:332
628[9] 2178[5] 5510[5] 5650[8] -1 4235[2] 7017[20] -1 2931[4] 6373[2] 8836[3] -1 1637[3] 6742[4] 8326[3] 9722[3] 9896[3] -1 127[28] 463[4] 6282[8] 6822[12] 7721[3] 7967[5] 8163[4] 8697[6] -1 2242[2] 2292[1] 9604[2] -1 805[3] 2242[2] 3195[4] 7035[4] 9659[6] -1 1574[6] 1789[15] 4136[2] 7159[14] 8552[6] -1 33[3] 1221[2] 2871[10] 3395[10] 3499[5] 3577[15] 6138[3] 6248[1] 6586[1] 7606[2] 8332[8] 9239[2] 9471[4] 9954[4] -1 -2  SUtility:281
3547[4] 4036[5] 4921[4] 5162[3] 6554[8] -1 387[2] 2569[4] 9808[2] -1 4599[15] 7294[8] -1 8572[1] -1 4354[2] 4607[3] -1 -2  SUtility:61
2311[3] -1 7101[3] -1 1628[16] 6018[6] -1 -2  SUtility:28
45[16] 5945[2] 9100[2] -1 1513[6] 2288[6] 6767[4] 7450[12] -1 2888[9] 3900[32] 7744[15] 7949[5] 9060[15] -1 284[2] 2139[10] 4873[2] 9124[6] -1 998[1] 7194[4] -1 568[6] 3044[6] 9333[4] 9477[4] -1 646[6] 6883[3] -1 391[4] 1620[4] 2244[2] 6582[10] 6984[8] -1 -2  SUtility:206
1170[6] 1471[4] 7115[8] 7410[2] 7944[2] -1 583[2] 710[1] 2125[8] 2198[2] 6746[2] 9802[4] -1 3950[2] 4664[2] 6989[3] 8705[10] 9593[4] -1 1293[8] 7976[2] 8625[20] 9376[1] -1 4901[12] 5013[2] 5319[2] 5542[5] 7195[6] 7984[3] -1 1437[20] 4636[3] 6096[20] 7101[2] 8042[8] -1 1175[4] 3927[12] 5561[4] 5817[6] 7851[4] -1 -2  SUtility:206
7804[16] -1 1347[2] -1 -2  SUtility:18
5869[5] 7593[10] -1 1006[3] 3867[10] 4866[2] -1 1279[2] 5269[4] 6528[10] 6602[8] 7239[5] 7495[8] 7944[4] -1 1991[15] 3177[2] 7212[10] 8315[2] 8449[12] 8585[30] -1 288[4] 2189[2] 2463[9] 3015[5] -1 647[1] 4426[2] 5357[4] 9063[8] -1 1052[1] 1187[2] 5288[1] 7339[2] 7661[4] 8015[4] -1 5285[10] 7992[4] -1 7714[6] -1 1725[3] 4220[4] -1 748[2] 2197[2] 4679[5] 5886[5] 6447[4] 8155[2] 8515[3] -1 -2  SUtility:241
2778[2] 3519[2] 8976[3] -1 814[8] 4549[5] 7566[2] 8166[3] 8779[5] -1 1787[1] 3580[4] 5380[1] 7693[4] 8759[2] 9717[4] -1 10[3] 617[4] 6353[10] 6714[4] -1 378[5] 1373[3] 5935[4] 6901[4] 7443[1] -1 1309[2] 1804[4] 2857[4] 4450[5] 5193[2] 7982[12] 8802[6] 9639[8] -1 1344[3] 2238[6] 3555[8] 7458[20] 7728[4] 9321[3] -1 -2  SUtility:171
2722[16] 3378[1] -1 761[4] 5572[4] 7642[2] -1 5242[12] -1 9583[6] -1 2176[6] 4219[4] 6018[9] 6260[3] 6300[6] -1 -2  SUtility:73
6783[20] 7698[4] -1 4792[1] 6973[1] 7299[15] 8820[2] 9558[5] -1 2012[2] -1 32[5] 5209[2] -1 -2  SUtility:57
150[4] 176[4] 268[5] 690[12] 2190[4] 4231[10] 7863[5] -1 397[1] 3234[4] 3508[3] 6783[16] 7100[4] 7515[2] 9068[4] -1 2355[4] 2485[2] 2693[1] -1 270[3] 5551[8] 8228[4] 9711[3] -1 506[2] 1127[3] 2774[15] 4063[15] 4385[25] 4885[8] 6315[8] 6996[5] 7557[5] 7836[3] 8969[4] -1 1327[12] 2742[3] 6613[3] 8665[4] -1 -2  SUtility:218
5550[6] 6895[3] 7774[8] 8355[8] -1 1084[15] 1536[15] 1725[3] 3574[12] 8171[1] -1 2409[15] 2860[5] 5596[4] 7305[5] 8132[5] -1 4157[3] 5879[1] -1 1866[4] 3795[15] 3845[8] 6745[1] -1 2769[4] 7764[5] -1 7066[10] 8135[5] -1 -2  SUtility:161
6955[2] -1 790[6] 2340[2] 6297[8] 8827[2] -1 277[5] 6150[2] -1 1439[8] 4885[2] -1 1173[3] 2674[10] 5252[6] 6373[6] 7583[3] 9659[30] -1 -2  SUtility:95
2396[4] 5874[12] 7064[1] 8566[15] 9582[10] -1 2264[5] 9772[10] -1 3524[5] 6381[1] 9595[2] -1 1365[4] 1624[5] 3345[2] 4563[4] -1 7823[5] -1 2463[9] 3706[2] 4357[6] 4442[4] 5373[30] 7636[15] 7703[4] 8252[8] -1 397[4] 3039[15] -1 3910[3] 4714[8] -1 109[1] 320[20] 3770[4] 5378[4] -1 -2  SUtility:222
2154[20] 9723[1] -1 302[4] 436[1] 7192[2] 7835[1] -1 3354[6] 4246[4] -1 3491[4] 4938[4] 7366[10] 9901[5] -1 920[20] 5820[1] 6027[4] 7275[15] -1 7179[3] -1 -2  SUtility:105
257[4] 440[6] 3250[16] 5137[2] -1 1065[16] 5869[1] 8142[12] 9928[2] -1 761[3] 3950[3] 5572[1] 7642[2] 9008[20] -1 1824[8] 6887[1] 8441[21] 9074[3] -1 3887[1] 9056[3] -1 1491[8] 5242[4] 8242[2] -1 9583[9] -1 5076[28] 6293[1] 8604[3] 9799[6] -1 -2  SUtility:186
5801[3] 7080[10] -1 2561[9] 5713[5] -1 1526[4] 4634[5] 7024[1] 9692[5] -1 -2  SUtility:42
5410[6] 8015[1] -1 1959[3] 5641[25] -1 1905[10] 7306[6] -1 2578[10] 5953[2] 6769[2] 6884[4] -1 -2  SUtility:69
710[3] 2290[4] 3077[12] 3299[3] 4794[5] 5222[1] 6705[7] 6825[5] 7326[20] 8403[8] 9295[10] 9763[2] -1 303[4] 1857[2] 4194[8] 4250[5] 6323[1] -1 384[1] -1 310[2] 612[4] 1284[2] 3211[3] 3709[20] 4890[36] 5414[5] 6220[12] -1 540[4] 2114[3] 3277[3] 4674[5] 4852[6] -1 1655[3] 2836[2] 3107[4] 3392[5] 3795[10] 4902[3] 7305[3] 7947[15] 7977[2] 8492[4] -1 355[2] 1095[3] 4749[2] 5215[2] 5783[1] 6053[8] 9265[3] -1 2532[8] 3219[16] -1 -2  SUtility:302
1552[1] 3443[2] 4419[9] 5292[6] -1 852[6] 1285[2] 3669[10] 4142[16] 5251[8] 5790[3] 6003[4] 7735[5] -1 797[8] 1725[3] 4220[4] 5775[4] 7000[2] -1 274[10] 3402[4] 6531[5] 6567[3] -1 637[2] 7379[6] 8724[2] 9302[8] -1 1339[7] 1952[5] 3704[6] 7834[2] -1 3857[4] 4897[10] 6372[6] 7364[2] 7888[15] -1 90[3] 1274[2] 3977[2] -1 -2  SUtility:197
1591[6] 3788[4] 4427[9] 5842[3] 7606[5] 9292[6] -1 376[2] 3354[3] 3574[12] 3740[2] 4564[4] 6503[16] 6728[9] 7713[2] 7760[6] 8937[3] -1 2677[4] 5945[1] 7485[9] 7980[5] 8384[5] 8902[1] 9158[4] 9382[4] -1 2062[4] 3808[3] 4865[2] 4902[4] 6003[8] 7456[15] 7478[3] 8093[5] 9034[8] 9268[5] 9283[12] 9761[15] -1 766[2] 2958[1] 4261[14] 4985[10] 5641[15] 5967[10] 6665[5] 6703[3] 7346[2] 8107[5] 8212[15] 9794[3] -1 3486[5] 4641[4] 5404[2] 7134[8] 7711[10] 9407[5] 9685[5] -1 1348[4] 1504[6] 2814[3] 3026[20] 3068[4] 3080[12] 3740[10] 4686[3] 5622[4] 6710[4] 8924[8] -1 187[1] 1534[1] 3782[8] 7604[2] 9015[10] -1 2050[2] 4570[1] 4608[4] 7529[1] 8253[6] 9975[9] -1 -2  SUtility:456
2678[2] 3489[6] 7536[3] -1 142[5] 3080[12] 3713[3] 6070[5] -1 -2  SUtility:36
941[3] 982[10] 3945[24] 9651[3] -1 646[8] 1327[3] 1782[3] 5553[2] 5600[3] 6376[20] 8693[5] -1 1654[3] 2655[2] 5022[30] 6330[8] 7624[5] 9806[5] -1 1824[8] 2317[1] 3161[5] 4067[4] 5166[8] 9693[14] -1 2019[2] 2053[15] 2154[8] 4054[8] 6373[4] 8934[12] 9589[2] -1 5225[4] 5875[4] 6195[5] 7446[6] 8260[15] -1 3600[3] 7744[12] 8032[35] -1 1565[5] 5041[3] 6162[2] 7629[6] -1 1531[5] 2654[3] 8032[21] 8371[3] 9000[6] 9060[9] 9539[10] 9657[6] 9690[4] -1 3[4] 487[9] 1263[4] 1490[5] 1957[5] 3143[21] 4785[2] 5029[9] 5754[5] 6018[15] 7443[3] 7534[10] 7736[24] 8340[10] 9178[3] 9268[4] -1 434[2] 3197[4] 3340[1] 3879[3] 7177[3] 7714[10] 8701[2] -1 8[30] 1277[12] 2991[2] 3504[3] 4053[4] 4090[3] 5189[10] 5970[4] -1 -2  SUtility:621
235[9] 1587[2] 2375[3] 6849[6] 7041[3] 7322[1] -1 2081[4] 4006[4] 4640[4] 4988[10] 8481[4] 9431[2] 9782[3] -1 2256[5] 2461[2] 3699[5] 6440[10] 9848[1] -1 4765[4] 4983[2] -1 616[10] 1634[2] 1904[2] 3243[4] 3493[15] 5529[4] 6193[3] 6796[5] 6909[4] 7834[4] 7844[16] -1 974[3] 2903[10] 4179[30] 5925[3] 8708[35] -1 -2  SUtility:234
7720[6] -1 149[4] 5647[3] -1 5082[21] -1 4313[5] 9915[10] -1 1431[2] 6651[8] 7232[5] 8185[5] -1 1776[4] 2979[2] 8431[4] -1 -2  SUtility:79
1943[10] 3180[3] 9692[20] -1 1052[1] 1344[2] 3574[6] 5235[2] 5318[5] 7031[2] 7528[3] 9108[5] -1 1533[2] 2447[4] 5970[4] 6748[28] 7035[4] 7660[10] 8691[20] -1 1772[2] 5705[8] 6225[12] -1 5031[5] 6814[2] 8697[4] -1 992[8] 4941[3] 6998[1] 7001[2] -1 853[9] 4271[1] 6057[8] 9160[4] -1 -2  SUtility:200
1938[2] 3650[20] -1 398[16] 2239[3] 3278[32] -1 -2  SUtility:73
3493[9] 4846[12] 7269[15] -1 1759[2] 4135[12] 6392[2] 7774[8] 7926[5] 9740[5] 9990[3] -1 3533[15] 3892[5] 4947[5] 5360[8] 6512[2] 7627[4] 9799[2] 9827[15] -1 1421[5] 5605[10] 9667[10] -1 1703[5] 5189[8] -1 7210[3] 8091[3] -1 -2  SUtility:173
4140[1] -1 748[2] 5487[8] 6089[5] -1 717[2] 786[20] -1 3673[3] 4854[5] 5375[2] 8165[4] 9392[9] -1 767[1] 2908[4] 3198[4] 8148[9] -1 986[4] 8485[10] -1 -2  SUtility:93
1084[3] 1536[15] 3574[3] 8171[5] -1 863[8] 3609[14] 5650[4] 8027[4] -1 442[2] 4392[15] -1 4147[4] 8466[5] 8595[5] -1 89[10] 1662[5] 5525[3] 6137[4] 6220[3] 7048[5] -1 -2  SUtility:117
1113[1] 1507[4] 5257[12] 6040[4] 8411[3] -1 1980[6] 3624[2] 3891[10] 9115[18] -1 3567[3] 5598[21] 8303[5] -1 1546[5] 2961[4] 4157[2] 4469[6] 5056[3] 5879[4] -1 3063[4] 3622[30] 4499[15] 5396[2] 6270[28] 6616[6] -1 1126[1] 1208[8] 3177[2] 4276[15] 4535[4] 5827[12] 7405[2] -1 -2  SUtility:242
2601[8] 4553[5] 7093[2] -1 -2  SUtility:15
529[3] 6167[5] 6963[3] -1 767[3] 2908[2] 3198[20] 8148[9] -1 -2  SUtility:45
2830[9] 7612[3] -1 811[4] 2482[1] 3286[5] 4563[4] 7503[4] 8303[1] 8791[2] -1 6056[2] -1 673[12] 3033[1] 3868[4] -1 1937[5] 9018[2] -1 579[2] 1342[6] 3943[6] 9656[4] -1 -2  SUtility:77
2[4] 2741[1] 6004[2] 6174[8] 6527[4] 7614[4] 8497[4] -1 4026[4] 5450[12] 9471[2] -1 4937[8] 6512[1] 8816[15] -1 4041[1] 7188[3] -1 66[2] 463[4] 3201[2] 4746[4] 4893[4] -1 1846[3] 2353[2] 2380[4] 2452[3] 3830[2] 4530[4] 4804[5] 6723[5] 7801[3] 8704[12] -1 4622[3] 6432[15] 7538[5] 9349[5] 9363[8] -1 4861[2] 5365[30] 8093[5] -1 913[1] 1919[12] 5470[9] 6203[4] -1 387[4] 3767[4] 8212[3] 9141[4] 9204[1] -1 2276[5] 2341[1] 5748[4] 6086[2] 7506[5] 8108[6] -1 -2  SUtility:270
797[10] 4746[4] 5006[4] 6679[4] -1 -2  SUtility:22
3896[20] 5252[12] 6421[1] 6447[5] -1 61[5] 4897[10] 6326[2] -1 2963[3] 4160[6] 5350[1] -1 1260[4] 2034[4] 9546[1] -1 731[10] 3572[8] 4790[8] 7518[3] 9947[5] -1 3342[1] -1 7387[2] 8038[4] 8042[10] 8528[9] -1 -2  SUtility:134
1161[12] 1908[2] 1936[3] 2282[3] 2735[5] 4093[16] 4261[7] 4537[5] 6513[3] 7679[5] -1 4670[4] 6440[4] -1 883[4] 979[8] 5486[2] 5864[6] 6524[10] 9715[3] -1 2119[6] 2927[3] 4745[12] 7774[8] 7968[5] 9575[3] -1 1142[5] 2307[6] 4375[1] 5905[3] 6421[5] 6538[8] 6756[6] 6884[5] 7856[3] 9377[1] -1 5[1] 1856[5] 1860[12] 1962[2] 3232[4] 3721[15] 3916[5] 4157[4] 4746[10] 5974[3] 7532[1] 7692[14] 7716[15] 8089[15] 8497[10] -1 1960[9] 4160[2] 7423[8] -1 2375[3] 6843[6] -1 408[1] 4163[20] 5111[10] 8871[3] 9313[8] -1 -2  SUtility:368
2211[9] 2871[2] 4524[9] 5311[4] 5877[8] 6356[1] -1 8544[5] -1 -2  SUtility:38
343[18] 962[3] 2259[1] 3214[5] 4746[10] -1 2440[10] 9363[6] -1 8597[4] 8773[12] -1 1463[2] 2779[3] 2803[20] 2819[1] 4938[3] 9306[3] 9982[3] -1 419[5] 1720[1] 5944[8] 7517[8] -1 4655[1] 7057[3] 8389[5] 9185[3] -1 285[8] 663[8] 2662[12] 6011[4] 6336[5] 7974[4] 9952[4] -1 549[9] 3044[9] 6955[4] 7239[1] 7811[25] 9257[3] 9431[1] -1 3812[4] 6918[30] 7401[2] -1 551[6] 1099[2] 3877[2] 4355[4] 6032[18] -1 2105[8] 2772[5] -1 -2  SUtility:316
941[6] 6850[2] -1 1734[8] 2074[5] -1 -2  SUtility:21
3486[2] 7711[6] 8315[2] -1 183[15] 703[2] 4920[5] 6330[2] -1 1776[20] 2114[5] 3277[4] 4674[4] 5066[15] 6279[8] 6894[6] 8969[4] -1 285[16] 1813[2] 1867[2] -1 797[6] 3704[8] 4571[10] 5654[4] 7930[5] 7947[15] 8813[2] -1 -2  SUtility:170
2758[4] 6767[3] -1 2271[4] 3134[1] 3286[1] 5030[4] 6199[6] 8489[3] -1 260[6] 4425[8] 4704[2] 8008[2] -1 5158[5] 6933[2] 9236[3] -1 -2  SUtility:54
3486[4] 4641[3] 7711[10] -1 183[10] 4920[5] 6330[10] -1 1776[4] 5066[5] 6279[4] 6894[12] 8969[2] -1 285[20] 1813[2] 1867[10] 1952[15] 4462[5] 7850[3] 8322[4] -1 4571[4] 5654[20] 7930[3] -1 4179[12] 7867[4] 7885[4] -1 405[8] 460[12] 1262[1] 6045[12] 7181[5] -1 -2  SUtility:213
4801[2] 5586[8] 7172[4] 8512[3] -1 1387[6] 4650[2] 5550[6] -1 121[4] 7405[1] -1 -2  SUtility:36
416[4] 814[20] 2410[3] 3700[5] 4202[4] 4566[15] 5118[20] 8475[2] -1 3180[5] 4178[8] 4287[15] 7269[15] 7712[15] 7714[6] 8424[6] 9195[3] -1 1563[5] 2566[9] 7323[6] -1 893[6] 4564[5] 4650[1] 7189[3] 7430[8] 9053[9] 9994[1] -1 2618[15] 8763[15] 9023[8] -1 4698[10] 8185[4] 8475[4] 9918[2] -1 2294[6] 5264[5] 5713[4] -1 2053[12] 2154[4] 4054[4] 5153[2] 6373[4] 8500[4] 8761[10] 8934[15] 9589[6] -1 2585[4] 4032[4] 4197[1] 4249[15] 5837[3] 7775[2] 9337[4] -1 -2  SUtility:366
1113[3] 1507[2] 2950[6] 7250[12] 8107[1] 8411[1] -1 1980[10] 3624[1] -1 1075[3] 2761[6] 3567[4] 4140[5] 5598[21] 7034[8] 8261[5] 8303[4] -1 114[4] 886[4] 1546[1] 2961[2] 4287[3] 4469[8] 5056[5] 8099[1] -1 3024[5] 3063[1] 4804[20] 6530[4] -1 -2  SUtility:150
8547[5] 9269[8] -1 7613[2] 9530[4] -1 4702[8] 5736[6] -1 2183[1] 2938[3] 5831[2] 9351[4] -1 1989[5] 4987[5] 8335[2] -1 455[2] 4247[5] -1 1387[8] -1 8757[8] -1 -2  SUtility:78
261[1] 1601[12] 2123[1] 3463[10] 3880[15] 3986[3] 5111[10] 8558[5] 9321[5] 9616[2] 9967[9] -1 804[4] 3062[4] 3907[16] 4299[2] 4704[6] 4954[12] 5451[6] 6376[4] 6602[4] 6687[1] 6746[8] 7621[6] -1 1693[3] 3058[4] 5864[10] 7541[9] 7789[5] 9255[4] -1 91[24] 727[3] 797[4] 2494[3] 2521[10] 3039[6] 3704[2] 4084[4] 4476[4] 4535[2] 5199[2] 6159[5] 7593[2] 7869[10] 8813[1] 8884[5] 9313[6] 9561[5] -1 1542[5] 3045[3] 3691[2] 3851[6] 7265[4] 7301[5] 7341[3] -1 2588[3] 4639[2] 5375[4] -1 1811[5] 2671[5] 5881[2] 5997[4] 6195[20] 6710[5] 8488[4] 8797[2] -1 80[3] 1772[5] 4483[3] -1 309[5] 8845[12] 9250[20] 9661[15] -1 863[8] 1412[2] 2254[4] 6174[6] 6462[1] 7323[6] -1 2189[2] 2463[6] 2889[8] 4751[10] 5542[3] 6358[6] -1 153[10] 827[5] 2415[2] 5332[2] 5608[6] 9883[1] -1 -2  SUtility:514
3342[5] 4035[3] 4861[2] 4870[12] -1 3616[15] 3878[4] 6861[3] 7263[5] -1 1193[2] 1526[5] 2478[12] -1 2154[12] 9723[3] -1 4656[1] 6791[10] 7113[12] 7406[20] 9298[6] -1 1043[6] 2172[1] 5607[2] -1 509[2] 4090[5] 6336[1] 7292[1] 9901[5] -1 4892[4] 7292[5] 8303[4] -1 753[3] 5264[25] 6269[4] 7633[8] 8129[4] 9121[12] -1 558[16] 2322[3] 4812[6] -1 6116[2] 8078[12] -1 -2  SUtility:263
532[4] 1707[3] 4245[4] 4574[4] 5401[10] -1 6531[1] 6817[10] -1 1664[6] 2432[9] 3215[3] 5159[5] 7010[2] 8361[4] 8697[4] 8923[2] 9915[4] -1 5693[6] 5857[32] 5939[2] 6080[1] 7169[6] 9822[2] -1 1142[1] 1953[6] 9317[10] -1 -2  SUtility:141
1360[3] 2578[4] 2700[4] 5740[2] 7093[4] 9499[1] 9868[4] -1 397[3] 3234[3] 3508[2] 5253[10] 6604[4] 6783[8] 8605[1] 9068[10] 9469[4] -1 1014[3] 2355[1] 6445[8] 6621[10] 7339[1] 7637[5] -1 3392[4] 3923[1] 4323[2] 4405[2] 4928[2] 7246[8] 7992[2] 8094[4] 8599[2] 9726[5] -1 -2  SUtility:127
2019[2] 2154[20] 3205[4] 5086[9] 5357[4] 5419[4] -1 281[3] 601[3] 4127[5] 5174[4] 6961[5] 8856[1] -1 2500[1] 7319[4] -1 5401[8] 6040[4] -1 455[3] 2506[2] 3524[1] -1 9158[4] -1 5225[6] 5875[8] 6195[5] 7446[10] 8260[3] -1 3682[4] 5044[4] 6718[4] 7329[4] 9014[2] -1 5041[5] 5443[6] 8780[4] -1 2442[4] 9300[6] -1 1263[20] 1957[3] 8032[21] 8371[6] 9178[5] 9657[8] -1 3277[2] 5324[3] -1 -2  SUtility:234
1666[2] 6798[2] 8085[4] -1 1494[6] -1 1115[20] 7976[3] -1 8457[2] -1 -2  SUtility:39
6604[5] 9469[2] -1 2434[15] 3161[3] 7129[1] 9381[16] -1 3700[5] 4331[12] 9692[15] -1 2589[5] 3763[8] 5013[2] 5659[8] 6261[2] 6695[2] 6718[4] 6914[28] 7156[12] 9395[2] -1 852[18] 2292[1] 4922[1] -1 7013[3] -1 3709[15] 4455[4] 4648[4] 4724[12] 8147[2] -1 388[4] 2429[5] 2918[1] 7833[5] 8037[1] 8752[12] -1 890[6] 2957[1] 3060[1] 3951[6] 4248[1] 4769[12] 5864[8] 6592[2] 6714[5] 6899[1] 6908[1] 7057[15] 9034[8] 9185[2] -1 2553[9] 3061[6] 4245[2] 8468[1] 9128[5] -1 2145[15] 4952[4] 9271[8] -1 -2  SUtility:354
408[4] 1121[1] 1923[10] 3161[5] 7341[1] 9776[5] -1 891[1] 2871[10] 9669[4] -1 466[2] 2660[24] 6860[10] -1 3291[5] 3795[5] 7117[4] -1 1973[15] 3554[1] 3827[2] 5570[6] 6718[4] 7693[2] -1 -2  SUtility:121
861[2] -1 390[12] 2085[2] 2477[3] 4117[10] 8595[1] -1 4382[3] 7491[6] -1 -2  SUtility:39
1801[4] 2605[1] 3335[5] 4129[4] 4769[12] 5875[8] 5905[4] 7710[3] 8148[6] 8169[4] 8491[2] -1 163[8] 253[1] 2273[6] 3027[2] 3652[6] 3790[2] 5174[2] 5608[10] 6722[4] 7557[3] 7592[6] 7700[10] 9238[2] -1 592[9] 821[3] 1484[8] 1592[2] 2052[4] 2914[2] 3541[5] 4704[10] 5165[3] 5613[4] 5736[6] 7534[10] 7642[2] 9877[3] -1 138[1] 188[12] 2154[4] 2237[2] 2664[8] 3272[3] 5907[2] 9090[5] -1 1526[1] 1960[12] 3309[2] 6469[2] 8852[6] 9385[4] 9699[8] 9975[6] -1 1289[4] 1391[4] 2200[4] 2732[24] 3245[6] 4323[3] 5272[3] 6172[35] 6629[15] 8364[1] 9842[1] -1 373[8] 1703[3] 3079[9] 3795[15] 5007[4] 5421[10] 5967[6] 6201[2] 6242[5] 7179[2] -1 -2  SUtility:428
624[2] 1391[4] 3069[6] 5713[3] 6059[15] -1 1685[2] 3703[8] 4842[20] -1 3553[12] 5375[3] 5638[3] 5789[2] 7726[4] -1 613[2] 1011[6] 1775[12] 3425[10] 7924[4] 9715[1] 9838[16] -1 2271[1] 3431[3] 6246[4] 6436[4] -1 2798[1] 4997[2] 7804[4] -1 6863[18] 9686[2] -1 6525[9] 9726[3] -1 516[12] 2046[8] 2155[3] 5556[4] 6754[4] 8520[35] -1 3696[2] 4074[1] 4282[4] 5018[2] 5428[6] 5860[2] 8682[5] -1 -2  SUtility:274
341[4] 1742[1] 2256[2] 4997[8] 6732[4] 9199[3] -1 1327[15] 2341[1] 3197[3] 3708[24] 4323[1] 5422[1] 7420[10] 9131[10] -1 529[2] 4622[4] 6432[12] 9954[4] -1 363[2] 1859[1] 3946[6] 4812[8] 5765[2] -1 1824[6] 2676[1] 3754[6] 6649[5] 8355[8] -1 3276[1] 3863[5] 5146[3] 7953[4] 9900[2] 9945[4] -1 2407[1] 3018[4] 3107[5] 5522[6] 5824[2] 7594[2] 7789[5] 9593[4] -1 -2  SUtility:202
3992[1] 8052[9] 8809[24] -1 4316[6] -1 263[5] 3042[5] 3354[12] 4246[6] -1 1407[3] 5613[3] 5899[4] 6755[5] 7189[3] -1 7210[3] 7545[3] 7987[15] 8091[2] -1 441[4] 1233[10] 1485[8] -1 -2  SUtility:131
6041[9] 7199[6] 8785[2] 9044[6] 9525[3] 9939[3] -1 1338[3] 2582[6] 3497[3] 4306[5] 5260[4] 7376[5] 7915[24] -1 3776[2] 3907[8] 8924[12] 9204[4] 9517[4] 9975[6] -1 422[36] 3699[2] 4581[1] 5463[5] 5951[1] 7645[2] 8922[4] -1 2635[2] 3491[4] 3760[2] 4453[3] 4938[3] 5216[1] 5598[21] 6083[2] 7366[4] 7837[4] 9901[1] -1 2055[2] 2547[24] 2746[3] 3390[8] 3555[10] 5013[1] 6446[28] 7170[2] 9139[5] -1 689[2] 2123[3] 6783[8] 7698[10] 7909[8] 8739[4] 9211[4] -1 407[3] 3189[3] 3799[2] 3873[20] 8922[5] 9395[2] -1 623[8] 2583[4] 4113[5] 4126[6] 4394[8] 5066[10] 5861[2] 9499[1] -1 1584[2] 2992[10] 3522[4] 4698[2] 5478[10] 7200[3] -1 -2  SUtility:445
5463[5] 6258[3] 8585[6] -1 663[4] 4198[2] -1 6604[1] -1 689[1] 6336[5] 9084[5] -1 3195[2] 6241[5] -1 -2  SUtility:39
604[16] 3425[2] 3938[6] 3986[4] 5375[5] 5785[4] 7621[4] 8856[4] -1 31[8] 2504[3] 3305[8] 3799[4] 3964[10] 6229[36] 7608[3] -1 2220[6] 2768[8] 8844[8] -1 4264[4] 5827[4] 8694[9] -1 1622[1] 2521[2] 3392[2] 4928[5] 8094[3] -1 375[10] 1504[10] 3448[4] 4709[1] 4941[2] 4950[2] 5249[8] 6193[15] 7783[30] 7892[2] -1 7117[8] 9675[1] -1 -2  SUtility:262
2172[5] 2406[6] 3998[5] 4047[5] 8586[16] 8736[10] 9461[10] 9608[1] -1 1563[1] 3278[40] 5549[4] 5563[1] 5751[20] 8259[12] 9058[5] 9667[4] -1 1289[8] 5618[8] -1 1674[5] 2236[3] 5885[3] 7323[10] 7744[3] 7905[1] 8919[5] -1 90[5] 666[10] 5862[4] -1 2178[4] 2756[1] 3553[3] 3828[8] 4943[12] 7804[20] 8574[6] 9596[5] 9777[3] -1 -2  SUtility:272
7243[1] -1 8481[3] 9589[6] -1 663[2] 4198[3] -1 689[2] 6336[5] 9084[4] -1 -2  SUtility:26
117[15] 1465[15] 5659[20] 8783[8] 9081[12] 9911[4] -1 1620[2] -1 3392[5] 4365[8] 4902[4] 9048[6] -1 1379[1] 2596[4] -1 158[4] 3457[3] 6228[2] 6344[12] 6674[5] 8529[5] 9062[5] 9317[10] 9799[6] -1 2198[5] -1 1801[2] 4054[4] 7405[4] 8026[1] -1 1387[10] 1787[1] 3580[2] 5380[1] 5945[3] 6879[4] 7402[20] 7693[4] 7936[1] 7984[9] 8759[5] 9717[2] -1 2857[8] 3286[2] 4943[12] 9671[8] -1 4068[4] 5947[3] 6475[5] 8851[3] -1 1959[4] 3214[3] 3286[2] 6710[4] 9694[4] -1 -2  SUtility:296
3425[6] 3868[1] 3986[3] -1 561[4] 2988[5] 4183[5] 4323[2] 5771[3] -1 2220[12] 2768[8] 8844[2] -1 1111[10] 7403[2] -1 4264[4] 5827[8] 6454[4] 8694[15] 8787[12] 9827[9] -1 984[5] 1496[5] 1877[8] 3920[1] 5436[5] -1 3392[3] 4928[4] 8094[3] -1 3995[2] 4141[1] 4947[4] 9218[4] -1 -2  SUtility:160
1257[4] 1566[5] 4262[3] 7570[2] 7808[8] 8084[10] 8557[4] -1 2260[5] 3315[1] 3411[4] 3741[6] 4409[1] 4862[9] 7000[2] 7532[3] 7627[5] 9539[6] -1 674[10] 941[6] 3529[4] 6850[1] -1 42[1] 1260[8] 1267[3] 1758[4] 2086[4] 2440[2] 3360[6] 6760[2] 8735[5] 9276[3] 9330[24] 9990[3] -1 748[4] 4348[20] 4519[8] 5487[10] 6089[4] 6256[4] 8164[4] 8549[2] 9195[12] -1 717[8] 786[20] 1734[32] 2074[5] 3757[1] 4831[5] 5181[1] 6998[3] 7100[4] -1 1811[2] 3673[2] 4854[3] 5375[1] 5695[7] 8165[4] 9392[6] -1 464[2] 2997[4] 3096[1] 3235[6] 5100[4] 8708[28] 9690[1] -1 -2  SUtility:382
5017[4] 7169[8] 8467[16] -1 925[2] 4673[8] 6012[1] -1 3358[1] 9847[8] -1 2424[2] 3390[10] 5819[12] -1 -2  SUtility:72
9676[12] 9910[28] -1 2861[8] 6908[1] 8177[2] -1 2778[10] 3345[2] 5089[1] 5573[8] -1 3617[3] 5406[2] 8310[5] -1 5613[2] 6733[1] 9869[10] -1 5643[6] -1 612[8] 4950[6] 5572[2] 7477[4] -1 -2  SUtility:121
1067[4] 4412[5] 6687[3] -1 7651[3] 8145[3] 9946[10] -1 6789[4] 8466[5] -1 1255[2] 3151[2] 3457[4] 4817[5] -1 134[4] 2548[2] 4648[4] 7067[5] 8398[1] 9956[2] -1 521[2] 9488[16] -1 285[12] 2077[10] 5613[5] -1 -2  SUtility:113
864[1] 8926[2] -1 2500[1] 2779[9] 8624[3] -1 3950[5] 6133[2] 7253[6] 9382[8] -1 9678[2] 9757[4] -1 -2  SUtility:43
2484[36] 2681[1] 8788[20] 9946[4] -1 835[4] 3304[4] 5396[1] 6020[3] 7227[8] 9163[2] -1 1221[8] 1488[1] 3234[4] 5965[3] 7333[10] 9239[2] 9296[5] 9567[15] 9954[10] -1 5024[3] 9927[4] -1 964[5] 2822[3] 4183[4] 4779[3] 8042[6] -1 2605[4] 6040[1] -1 1936[5] 3609[7] 4087[9] 7679[2] -1 647[2] 5884[15] -1 1952[20] 7850[5] -1 2086[3] 4087[6] 9587[8] -1 2617[3] 4240[3] -1 6326[4] 7472[5] 8816[12] -1 45[12] 2247[2] -1 326[5] 1258[6] 1623[6] 2662[6] 2963[4] 3341[8] 3906[9] 5032[5] 9121[9] -1 -2  SUtility:355
3032[6] 5483[3] 5826[10] 5889[5] 8581[3] 8751[9] -1 2942[8] 7003[1] 7423[8] 8504[2] -1 2876[3] 5269[6] 8976[12] -1 784[2] 989[10] 5102[12] -1 2164[2] 4190[10] 7594[4] -1 2058[2] 5319[2] -1 265[1] 669[4] 2166[2] 2676[3] 2939[1] 5427[2] -1 5540[4] 7098[4] -1 -2  SUtility:141
416[5] 814[20] 1092[4] 1490[5] 4202[3] -1 1776[16] 2566[15] 7323[10] -1 4564[5] 4650[5] 7189[2] 9053[3] 9994[1] -1 1631[3] 2211[15] 6929[2] 6937[15] 7262[1] 7760[24] 8408[1] 8763[9] 9023[2] 9925[3] -1 5684[6] -1 281[1] 1513[6] 5076[35] 6293[2] 8604[6] 9799[4] -1 3534[10] 9589[2] -1 -2  SUtility:241
5247[2] 6570[5] -1 6041[9] -1 1022[5] 1152[24] 4306[3] 7944[5] 8107[1] -1 1500[9] 6527[2] 7086[24] -1 1720[3] 4802[8] -1 2353[5] 7612[2] -1 -2  SUtility:107
947[3] 3834[2] -1 992[8] 1772[1] 2642[1] 3480[1] 7001[10] 7093[3] 7879[10] -1 749[15] 1927[12] 6429[4] 7755[1] -1 117[5] 532[2] 2040[3] 2398[10] 3270[1] 4193[4] 4497[3] 4571[10] 5483[5] 8652[6] -1 138[2] 2553[9] 7762[8] -1 5332[4] 5530[6] -1 91[32] 5576[4] -1 -2  SUtility:185
500[8] 845[2] 882[12] 2139[2] 3795[15] 7944[2] 9257[2] -1 804[2] 2733[24] 6513[3] 8356[10] -1 748[5] 1285[6] 1367[5] 3665[3] 4323[5] 4971[6] 5256[12] 5324[3] 5773[25] -1 2016[3] 2154[12] 3277[1] 3405[15] 5552[12] 7764[5] -1 467[6] 1053[2] 1146[3] 1629[2] 2857[6] 3228[6] 3286[5] 3429[6] 3604[5] 6080[5] 6944[2] 9995[3] -1 1142[5] 4375[5] 4856[2] 5905[2] -1 20[4] 3076[2] 4333[8] 7117[10] 8090[2] 9210[4] -1 -2  SUtility:295
3455[3] 3493[6] 4846[8] 6147[4] 6195[25] 6558[2] 7269[12] 9436[2] -1 303[3] 2561[3] 4630[20] -1 426[6] 2870[10] -1 5017[6] 7169[4] 8467[20] -1 1869[4] 2720[6] 4193[3] 5836[5] 6046[1] 8807[6] 9301[5] 9363[2] 9436[5] -1 5959[3] 6973[4] -1 125[5] 698[4] 2871[10] 3195[5] 4292[4] -1 808[1] 1904[2] 5096[10] 6674[2] 7484[20] 7804[4] 9128[4] -1 283[2] 327[3] 5355[1] -1 235[15] 7624[5] -1 6127[6] 6531[5] 6855[6] -1 -2  SUtility:292
5070[2] 7048[4] 7516[5] -1 198[4] 1654[2] 2655[6] 5022[6] 6330[4] 7624[4] 9806[5] -1 2280[1] 3864[5] 5363[12] -1 3927[30] 4101[3] 8547[5] -1 887[4] 4540[8] -1 226[8] 2582[4] 6146[4] -1 -2  SUtility:126
4262[9] 4581[3] 5028[3] 7745[5] 8309[20] -1 1034[1] 3279[3] 3826[9] 7158[6] 7192[2] 7379[4] -1 2236[3] 6082[8] 7484[20] 9769[8] -1 135[4] 611[4] 1163[3] 6421[1] 8774[1] 9553[12] -1 49[2] 193[8] 539[2] 3576[8] 3698[1] 6508[4] 6618[4] 7138[5] 7769[4] 8567[4] 9034[2] 9846[2] 9925[5] -1 769[10] 852[12] 1945[24] 2125[4] 2141[3] 4217[4] 4664[4] 7433[5] 9112[3] -1 2260[5] 4186[5] 6752[24] 6883[3] -1 134[1] 210[8] 2193[1] 2276[5] 2292[5] 6221[7] -1 -2  SUtility:313
806[4] 4035[15] 6106[1] 6111[4] 9944[9] -1 2316[1] -1 5263[4] 9057[8] -1 1794[1] 7402[4] -1 -2  SUtility:51
5076[21] 6293[4] -1 8658[2] 9296[2] -1 8879[2] 9940[4] -1 -2  SUtility:35
3425[2] 3986[4] 5253[2] -1 4323[1] 4929[6] 6211[2] -1 941[12] 1030[10] 2220[18] 2768[8] 6850[3] 8844[6] 9041[4] -1 457[4] 920[12] 3063[3] 3857[5] 6372[6] 7364[1] -1 5949[4] 6128[3] 9277[10] -1 4264[4] 5827[8] 8694[3] -1 1[1] 984[2] 1496[2] 1877[20] 3920[3] 5436[1] 5876[3] 5915[1] 6998[3] -1 3093[5] 5130[7] 7736[24] 9157[6] -1 150[5] 3392[5] 4928[2] 8094[4] -1 933[2] 1504[8] 3448[5] 4709[3] 4941[4] 7783[6] 7892[4] 8817[10] 8900[6] -1 -2  SUtility:283
3008[8] 4519[2] 6139[4] 9748[8] -1 8116[5] 8209[3] 8332[6] 9055[2] 9997[2] -1 3900[16] 3929[2] 5867[4] 7139[2] -1 3068[5] 4890[45] 5014[3] 6352[2] -1 155[4] 2839[3] 5073[3] 6797[3] 7112[3] 9407[5] -1 6421[1] -1 6937[6] 9604[3] -1 3167[4] 3808[3] 4081[2] -1 2154[8] 4065[6] 7703[2] -1 7744[6] -1 5169[4] 7509[5] -1 -2  SUtility:190
397[4] 4731[4] 7719[2] -1 2827[10] 4751[10] 8565[2] 9238[10] 9990[4] -1 522[1] 5560[2] 7017[16] -1 154[10] 1547[32] 4902[5] 7963[2] -1 70[3] 1544[21] 2040[2] 5254[2] 7402[20] 7984[12] 8780[10] 9446[1] 9542[4] -1 2154[12] 3162[3] 3366[2] 5153[3] 8081[2] 8500[4] -1 3286[2] 4943[20] -1 1121[3] 1665[3] 2684[3] 2870[8] 6123[2] 6596[2] 8845[16] 9285[2] 9382[10] 9632[3] -1 -2  SUtility:289
601[2] 4127[2] 5174[2] 6961[5] 8856[4] -1 4640[2] 6607[6] 8496[2] -1 2500[1] 7319[6] -1 1724[18] 1991[12] 4696[8] 6502[1] 7744[12] 7869[15] 8735[1] 9158[2] 9880[2] -1 176[6] 4639[2] -1 5807[2] 6796[1] -1 7341[2] 7995[6] -1 1773[2] 3767[5] 4696[8] 7294[2] -1 -2  SUtility:139
2830[9] 7612[5] -1 161[1] 7099[8] 8797[10] -1 318[1] 1998[1] 2410[3] 5945[2] 6803[4] 6990[5] 7485[27] -1 548[4] 1565[25] 5206[12] 8827[8] -1 1849[7] 2179[1] 3026[10] 9198[2] -1 323[15] 937[4] 1466[6] 2072[20] 5500[5] 6725[1] 9152[8] -1 896[2] 3197[3] 5462[20] 8658[1] -1 -2  SUtility:230
1351[5] 3940[9] 5003[6] -1 1406[2] 5663[8] 9860[3] -1 626[8] 814[16] 1776[4] 5825[8] -1 624[2] 1391[3] 5713[4] 6059[12] -1 921[5] 3153[36] 7112[5] 9726[3] -1 3763[4] 5013[2] 6695[5] 7156[6] -1 -2  SUtility:156
2601[2] 4553[2] 7093[2] -1 1255[10] 5933[4] 7001[4] -1 3210[5] 5380[3] -1 -2  SUtility:32
2645[40] 5042[16] 6957[1] -1 2808[10] 3608[20] -1 5683[30] 7271[15] 7519[4] -1 4202[3] 4331[16] 8782[4] 9638[4] -1 777[1] 2498[8] 4424[1] -1 -2  SUtility:173
3032[15] 5889[4] 8581[4] 8751[15] -1 2942[8] 7423[8] 8504[3] -1 2876[15] 5269[8] -1 -2  SUtility:80
586[10] 3287[4] 5250[8] 5272[3] -1 5826[20] 6690[5] -1 952[4] 1759[2] 6125[16] 6275[3] 6524[8] 7753[8] 8643[3] -1 3916[4] 8652[3] -1 4698[10] 8185[4] 8475[1] 9918[3] -1 -2  SUtility:119
1517[10] 1970[1] 4737[4] 7859[5] -1 531[3] 6594[2] 6899[3] 9272[4] -1 1271[8] 5317[5] 6002[3] -1 1092[5] 1246[5] 1533[4] 7752[15] 7987[12] 8696[1] 9385[8] 9748[4] -1 7583[2] 7752[12] 7864[1] -1 -2  SUtility:117
91[40] 1142[5] 4361[6] 4782[15] 5614[2] 7849[2] 7984[3] 8969[2] 9312[12] -1 799[8] 5375[5] 5886[3] 9794[1] -1 145[8] 266[1] 3021[5] 5944[8] 6010[2] 7695[3] -1 1367[5] 2633[2] 4333[8] 5094[5] 5577[12] 6694[5] 6924[3] 8068[10] -1 6173[5] 9797[4] -1 2782[8] 3255[2] 8015[2] 9516[12] -1 1274[3] 3167[8] 5290[5] 6443[6] 8255[2] 8391[6] 8751[12] -1 748[2] 1500[15] 3029[5] 3197[4] 3707[6] 3812[10] -1 -2  SUtility:298
4[10] 732[1] 920[12] 1483[4] 2881[4] 3406[4] 4289[1] 4369[12] 5811[6] 5820[3] 5894[8] 6027[8] 7275[12] 7893[1] -1 424[6] 2439[5] 3131[4] 5216[4] 7443[2] 7494[6] -1 319[2] 2608[5] 3032[9] 3799[5] 5675[2] -1 2463[3] 2498[8] 9467[5] -1 1859[2] 2395[3] 3270[4] 3640[5] 4323[5] 4336[4] 6268[9] -1 3992[1] 4202[4] 4331[4] 6999[6] 8782[2] 9638[4] -1 3436[2] 4714[10] 9344[5] 9475[4] -1 761[3] 1881[4] 3697[2] 4429[15] 5524[3] 5852[3] 8440[2] -1 -2  SUtility:258
1383[4] 1565[5] 2190[3] 2472[5] 3902[8] 4231[6] 5580[4] 6503[20] 6513[5] 6946[2] 7714[4] 7774[8] 7902[28] 9826[4] -1 432[4] 1947[5] 3088[4] 4999[4] -1 63[4] 1542[15] 1638[12] 1693[2] 1980[4] 2017[1] 5171[2] 7170[4] 7774[4] 9626[3] 9946[6] -1 270[4] 1187[1] 1308[1] 5551[10] 7322[5] 8228[4] 8471[3] 9711[5] 9939[4] -1 210[2] 257[1] 506[1] 611[3] 1127[15] 1590[3] 1623[2] 2050[4] 2063[15] 2149[2] 2774[3] 3340[3] 3354[9] 4812[6] 4885[2] 5407[30] 5545[2] 6138[3] 6315[8] 8300[16] -1 1327[6] 1344[4] 2742[3] 3413[4] 3587[30] 6613[2] 9731[2] -1 79[5] 1142[4] 4204[3] 6946[5] 9799[2] -1 -2  SUtility:417
855[4] 2926[4] 3564[2] 4690[6] 4730[4] 8212[15] 9006[3] 9488[12] 9551[4] -1 1005[4] 4338[1] -1 3337[5] 8317[8] -1 1155[5] 4595[1] 4871[6] 5251[2] 8481[2] 8704[9] -1 8138[2] -1 7337[12] 8322[4] -1 7721[1] 8163[5] -1 6048[10] -1 -2  SUtility:131
2290[5] 3838[5] 6373[10] 6825[4] 7326[16] 8403[6] -1 261[2] 3088[2] -1 303[2] 3561[10] 4194[10] 5216[5] 6323[5] 8037[2] 8900[10] 9152[4] -1 10[1] 617[6] -1 391[16] 480[5] 1973[3] 5622[10] 5960[4] 6582[10] 6984[8] 7265[2] -1 5549[5] 5563[2] 9058[2] 9667[6] -1 69[2] 3431[1] 6612[5] 8889[2] -1 384[4] 646[4] 767[5] 3884[5] 6315[4] -1 -2  SUtility:210
183[25] 4920[2] 6330[4] -1 2741[2] 6174[4] 6527[10] -1 1367[4] 8982[4] -1 3399[3] 6873[8] 9097[4] -1 2168[5] 8406[4] -1 -2  SUtility:79
1806[4] 2729[10] 3443[10] 6544[6] 9901[3] 9921[1] -1 1017[6] 3767[3] 5126[3] 8493[4] -1 797[2] 1725[3] 4220[2] 5111[10] 6411[3] 9265[4] -1 274[2] 3402[2] 6531[2] 6567[2] -1 637[2] 7379[6] 8724[3] 9302[2] -1 4897[6] 7888[9] 8274[12] -1 90[5] 1274[5] 1911[10] 3977[2] 4350[4] -1 -2  SUtility:148
3486[3] 4641[3] 7711[8] -1 183[20] 4920[5] 6330[8] -1 1776[8] 5066[15] 6279[8] 6894[6] 8969[2] -1 285[16] 1813[3] 1867[8] 4462[1] 8322[3] -1 211[4] 271[3] 1017[30] 4571[8] 5556[2] 5654[12] 7930[3] 9641[2] -1 3061[3] 4280[2] -1 405[6] 460[12] 1262[1] 6045[12] 7181[2] -1 -2  SUtility:219
1150[5] 1378[16] 6038[10] -1 1292[8] 1376[8] 3136[2] -1 880[5] 1428[2] 2068[2] 2862[3] 2891[15] 4800[3] 6730[5] -1 865[5] 1627[1] 1925[36] 6704[4] -1 1733[3] -1 2028[10] 3079[6] 8695[1] -1 3820[6] 4909[2] 9008[20] 9825[6] -1 4680[3] -1 -2  SUtility:187
2165[5] 2880[4] 7651[3] 8052[3] 8135[1] 9358[1] -1 187[4] 804[8] 4026[5] 4632[4] 5922[1] 5994[4] 6934[5] 8885[2] -1 228[2] 2903[6] 3077[3] 3283[8] 4777[4] 5542[1] 6822[4] 9942[1] -1 930[5] 1424[10] 7744[15] -1 770[2] 3791[10] 6492[2] 9843[12] -1 302[8] 2713[30] 7066[10] 7750[3] 9863[4] -1 1779[10] 7919[20] 9095[3] -1 763[4] 2335[1] 3405[12] -1 -2  SUtility:240
521[2] 2173[2] 5051[3] -1 1559[3] 5396[1] 7242[6] 8837[5] -1 1334[8] 3602[15] 6902[3] -1 7472[1] 9990[1] -1 1308[3] 2081[10] 4660[18] 6397[3] 6513[1] 7443[5] -1 985[10] 6526[5] 7497[3] 8652[12] -1 6224[1] 6594[10] 6839[5] 8624[1] -1 1041[4] 1046[1] 1099[1] 2138[6] 3294[16] 4741[1] 4938[3] 8151[4] 9960[12] -1 1801[4] 6937[12] -1 45[16] 1015[10] 1773[2] 2956[3] 3342[3] 3819[3] 4511[4] 4801[2] 7192[10] 8153[8] -1 1453[4] 3411[3] 6037[5] 7418[5] 7592[6] -1 1253[3] 2725[6] -1 -2  SUtility:294
5461[5] 5915[1] 8300[16] -1 1416[10] 5187[4] 5959[1] 5964[5] 7676[3] 8794[4] -1 1857[3] 2880[4] 6127[9] 6714[4] 7316[1] 7777[2] 9118[5] -1 1548[5] 4964[10] 8644[1] -1 435[6] 1099[3] 1307[4] 6272[4] 9901[5] -1 405[2] 2905[4] 4060[20] 4519[4] -1 941[3] 6691[5] 7914[6] 8695[1] -1 1857[3] 4250[5] 9160[1] 9428[4] -1 4737[6] 4909[2] 6594[4] 7474[18] -1 549[15] 2395[3] 4085[8] 6406[4] 6942[6] 7590[24] 8138[1] 9657[8] -1 2654[3] 8194[4] -1 150[5] 2105[10] 3089[2] 3827[5] 3961[1] 7112[1] 9446[4] 9794[5] -1 4171[12] 4950[2] 6134[3] 7863[4] 9035[2] 9281[2] -1 -2  SUtility:337
1810[2] 4501[8] 4866[4] -1 -2  SUtility:14
233[1] 746[5] 2055[4] 2957[2] 3991[18] 4162[8] 4638[2] 7342[2] 7992[10] -1 2389[10] 5515[24] 6195[25] 8004[15] -1 2097[2] 2276[3] 5116[10] -1 163[6] 1837[4] 3171[1] 4539[4] 8772[12] -1 1112[8] 1417[6] 3510[15] 4552[1] 7106[2] -1 -2  SUtility:200
8852[9] -1 5525[1] 6268[15] 8328[5] 8732[3] -1 210[6] 548[5] 3853[6] 8041[2] -1 9158[2] -1 165[1] 176[8] 988[4] 2082[2] 2125[8] 4207[1] 6018[3] 8616[2] -1 3789[12] 4845[1] 8381[10] -1 932[6] -1 -2  SUtility:112
2349[10] 5318[1] -1 472[14] 1140[8] 7635[1] -1 1820[1] 3741[9] 7708[3] -1 1285[6] 2871[8] 3669[6] 5790[1] 6003[4] 7942[2] -1 1617[4] 2015[3] 5689[12] 9488[16] -1 7117[6] 7187[2] -1 9471[2] 9542[10] -1 1128[1] -1 -2  SUtility:130
242[9] 4861[2] 5608[4] 6337[2] -1 7323[6] 9690[1] 9975[9] -1 2072[8] 2154[4] 2840[4] 3584[10] 6860[8] 9723[1] -1 7003[1] 7679[1] -1 -2  SUtility:70
4191[9] 5899[3] -1 1523[1] 4202[3] 8078[15] 8457[3] -1 360[10] 2580[3] 4800[3] 7118[10] 7250[9] 9387[2] -1 1521[16] 1570[4] 3471[4] 4126[10] 4535[2] 6241[3] 8032[28] 8371[3] 9539[10] 9548[1] 9657[2] 9942[2] 9959[1] -1 377[15] 3068[3] 7499[15] 8432[5] 9630[3] -1 2650[3] 4512[3] 5001[5] 6275[3] 7237[15] 7528[3] 9044[6] 9915[8] -1 359[4] 852[12] 3038[24] 3721[15] 4371[6] 5889[3] 5903[3] 7545[1] 9001[3] -1 128[2] 2389[2] 3482[8] 4524[9] 5515[40] 6195[5] 7305[4] 8004[6] 9984[8] -1 -2  SUtility:399
991[27] 2769[1] 7714[6] 8526[10] 8548[2] -1 3063[3] 3695[2] 5081[2] -1 1655[2] 3878[1] 8688[8] 9118[3] -1 2652[9] -1 1764[4] 4469[4] 5022[12] 5850[24] 7173[15] 7741[4] 8463[3] -1 3113[2] 3403[1] 6651[4] 7101[3] 9257[5] -1 -2  SUtility:157
2575[5] 3405[3] 3991[6] 6561[6] -1 2854[10] 6376[4] -1 10[5] 323[9] 414[10] 1683[2] 2072[8] 2571[2] 2743[10] 3709[25] 5174[4] 6948[2] 7014[2] 7616[2] -1 5598[21] 7115[6] -1 1872[12] 2642[2] 3480[3] 7093[3] 7879[6] 8071[6] -1 749[6] 1868[2] 1927[18] 2389[8] 3621[4] 5116[2] 6429[2] 7755[4] 7889[6] 8461[2] -1 194[6] 1041[5] 2424[2] 4450[3] 6952[5] 7003[3] 7823[5] 9886[4] -1 1849[35] 2360[12] 4130[4] 6730[5] 9119[4] -1 1161[8] 4093[16] 4537[5] 7944[2] 8216[15] -1 1697[16] 4929[10] 8042[2] 8941[3] 9071[5] -1 -2  SUtility:403
127[28] 8697[4] -1 2888[12] 3900[40] 9060[15] -1 7107[3] 7179[5] 9678[1] -1 -2  SUtility:108
3188[10] 4717[4] -1 2521[6] 4310[2] 4705[10] 6309[2] -1 1202[8] 3582[1] 6046[2] 7828[3] 8803[4] -1 2709[4] 2862[12] 3395[20] -1 4908[3] 7653[2] 9797[5] 9935[8] -1 -2  SUtility:106
2406[12] 4047[5] 8586[8] -1 5549[1] 5563[4] 9058[2] 9667[6] -1 998[5] 8049[1] -1 5094[5] -1 8574[2] 9777[2] -1 -2  SUtility:53
2055[1] 5452[8] 6246[1] 7000[4] 8107[1] 8988[6] -1 49[4] 9363[10] 9777[2] -1 -2  SUtility:37
5953[3] 8340[10] 8445[3] 8552[6] -1 45[4] 727[2] 1290[3] 2290[2] 3112[4] 4687[4] 4953[5] 5435[10] 5937[15] -1 764[8] 3294[12] 3650[20] 3741[6] 4140[2] 4380[4] 8487[5] 8916[12] -1 304[1] 3778[6] 5707[4] 7855[3] -1 127[14] 3879[6] 4074[4] 4768[5] 8697[10] 9498[9] -1 1842[2] 4929[6] 7265[10] 7879[8] 8463[3] -1 1820[2] 3741[3] 7708[3] -1 748[4] 1840[1] 3006[5] 4530[2] 4939[3] 5487[4] 6089[3] -1 720[3] 2077[20] 2908[1] 3629[3] 3703[8] 6017[12] 7036[3] 8427[4] 9195[15] 9243[9] 9302[2] 9570[3] -1 -2  SUtility:344
916[8] 1011[12] 1233[10] 1309[2] 2465[6] 3303[2] 4450[4] 4908[3] 5794[5] 6503[12] 7269[15] 7712[9] 7714[4] 8424[6] 8772[15] -1 920[4] 1080[4] 1226[6] 2711[8] 3109[3] 6195[25] 6429[8] 9027[5] 9121[9] -1 140[10] 1365[1] 3366[10] 4522[4] 5491[5] 5787[4] 7510[1] -1 2307[8] 2618[5] 6538[10] 6756[6] 6884[3] -1 2154[8] 5153[3] 8500[6] -1 4608[2] 8253[8] -1 -2  SUtility:279
5483[1] 5826[15] -1 1219[3] 1637[4] 4664[4] 8493[4] 8800[16] 9133[2] -1 9204[5] -1 2453[15] -1 419[2] 1720[3] 2154[20] 4513[4] 5116[8] 5944[4] 7517[10] 8589[2] -1 1058[4] 7023[30] -1 1601[15] 2271[4] 3718[4] 4745[9] 4811[8] -1 6376[8] 7634[2] -1 7003[1] 9659[18] -1 2317[5] 4938[5] 5272[4] 6480[3] 6552[4] 7035[1] 8721[5] 9196[20] 9784[4] -1 -2  SUtility:276
5562[24] 5763[5] 6019[3] 6826[9] -1 8[30] 1539[4] 3458[8] 3621[3] 4456[6] 7837[16] -1 1387[10] 7851[6] 9685[5] -1 623[4] 1887[3] 2206[3] 7890[20] -1 143[8] 801[8] 1746[4] 4326[10] 6178[4] 6396[4] 9165[2] 9488[4] -1 835[4] 9479[4] -1 -2  SUtility:211
2847[4] 3004[3] 3022[5] 3290[3] 3622[24] 8984[1] -1 5627[10] -1 4693[6] 7544[1] -1 433[2] 1926[4] 8526[2] -1 683[2] 7048[3] 7623[1] -1 46[3] 2815[3] 5807[2] -1 -2  SUtility:79
431[10] 2063[10] 7287[2] 9903[5] -1 6783[8] 7698[8] -1 847[2] 5945[4] 6174[10] 8440[10] 9708[1] -1 -2  SUtility:70
1255[10] 5933[4] 7001[4] 8026[5] -1 3995[2] 6105[8] -1 5795[4] 8084[8] -1 7065[2] 9539[10] -1 496[4] 5461[5] 5993[2] 6070[4] 6199[2] -1 606[10] 5086[6] -1 6674[2] -1 2806[8] 2914[4] 7805[15] -1 1960[15] 3622[30] 9304[4] -1 2387[1] 2729[6] 3110[15] 3935[16] 9398[1] 9675[4] 9764[6] -1 261[3] 3718[2] 4811[10] 6503[4] -1 7[6] 3526[5] 4333[2] 5608[2] 9495[3] -1 610[30] 930[2] 2351[3] 8556[6] -1 7735[5] 9371[12] 9591[15] -1 3309[6] 4510[3] -1 -2  SUtility:336
10[4] 295[1] 617[10] 5365[18] 8093[3] 8856[4] -1 827[1] 852[24] 2292[3] 2937[1] 2971[3] 4922[4] 7066[4] 9431[4] -1 4428[12] 8656[4] -1 2396[4] 2485[2] 2541[18] 5017[8] 5780[4] 7000[2] 7861[4] 8466[5] 9982[2] -1 606[6] 2269[5] 2924[1] 5502[3] 6886[6] 7808[4] 9195[6] 9468[3] -1 1387[2] 2850[12] 3294[8] 3424[8] 3529[4] 3985[4] 4938[5] 5860[6] 6582[10] 6775[5] 8688[6] -1 357[6] 539[2] 870[4] 3291[5] 4421[2] 5899[4] 7476[9] 7543[3] 8138[5] 9668[1] 9882[5] -1 150[3] 2125[10] 2451[2] 2963[5] 5556[6] 6134[3] 6808[10] 8078[6] -1 -2  SUtility:344
101[3] 647[1] 6722[4] 8052[12] -1 2065[4] 4848[5] 7023[12] 9579[4] -1 1609[4] 4876[3] 8082[3] 8217[6] -1 1121[4] 1523[2] 1554[2] 3409[6] 7375[4] 8322[3] 8706[4] -1 492[1] 2339[3] 3435[10] 7131[2] 9185[5] -1 1277[12] 2841[5] 2959[4] 3877[2] 6484[10] 6859[6] -1 601[1] 1157[4] 7543[1] 8823[4] -1 1334[8] 4450[1] 5761[4] 6697[5] 9584[16] -1 -2  SUtility:190
3282[9] 3717[2] 5645[15] 9693[7] -1 125[2] 9060[9] 9298[4] 9776[3] -1 2004[8] 3094[3] 7979[6] 9874[8] -1 515[4] 3386[9] -1 329[10] 920[4] 1163[4] 1983[4] 1994[1] 2937[1] 3552[5] 7823[5] 8148[15] 8881[4] -1 3260[5] 4852[8] 4897[10] 8590[5] -1 3182[5] 3512[4] 3764[4] -1 -2  SUtility:183
600[8] 2642[4] 3480[1] 4085[10] 4801[2] 6822[4] 7093[2] 7879[8] 8566[20] -1 3362[1] 4670[6] 6440[4] 8164[1] -1 1715[6] 2541[45] 3894[15] 7010[2] -1 2618[15] 3804[6] 4365[8] 5607[3] 8322[3] 9048[2] -1 -2  SUtility:176
235[12] 354[2] 376[4] 1815[15] 2461[4] 4049[4] 5995[2] 6409[4] 6903[3] 7634[1] 7874[2] -1 509[3] 3345[2] 4090[1] 6336[1] 7292[4] 9901[2] -1 594[5] 651[18] 5638[2] -1 3652[6] 6260[2] 6513[4] 9193[4] -1 3319[5] 7421[4] 7804[12] -1 1418[6] 1962[1] 3615[5] 3697[3] 4023[3] 4289[2] 4378[8] 4569[2] 4587[12] 7352[2] 7542[15] -1 6[15] 68[4] 5111[10] 9954[8] -1 1085[16] 3199[6] 5724[4] 8032[35] -1 -2  SUtility:285
2134[15] 7863[2] 8974[10] -1 39[20] 70[15] 4591[6] 4746[2] 6042[5] 7771[6] -1 4981[1] 5689[3] 6722[2] -1 3529[4] 9608[3] -1 3275[5] 7571[30] 9046[3] -1 2546[12] 2737[2] 4294[3] -1 1508[6] 2077[25] 7242[6] -1 -2  SUtility:186
710[2] 3378[1] 3402[1] 4547[1] -1 5257[12] 8349[5] 9033[3] -1 3900[24] 7904[4] 8281[28] -1 1005[4] 6590[2] 6970[2] 8882[4] 9481[5] -1 3818[3] 4366[4] 8209[3] -1 3467[3] 7661[3] -1 2050[8] 7271[12] 9584[8] -1 -2  SUtility:142
891[1] 2566[6] 2871[6] 7323[8] 9669[4] -1 1973[3] -1 505[1] 582[12] 6470[12] 6858[5] 7574[5] 8148[6] 8190[6] -1 237[3] 9186[2] -1 2159[1] 3156[4] 3697[1] 6619[3] 7963[5] 8694[12] 9471[2] 9542[6] -1 4333[10] 7788[10] 8605[1] -1 28[4] 2836[10] 9446[5] -1 -2  SUtility:154
150[4] 3790[5] 4742[8] 7700[2] 8851[4] -1 2081[2] 4006[6] 5386[10] 8175[10] 9431[2] 9782[15] -1 185[4] 3226[24] 3826[15] 4765[4] 4793[9] 4983[3] 6467[14] -1 1012[9] 2109[4] 2370[4] 6027[8] 7441[12] 7823[2] -1 7034[16] 8731[2] -1 1497[6] 1557[3] 4119[2] 7725[4] -1 2847[5] 3004[2] 3290[1] 3622[12] 8984[3] -1 1904[1] 3243[8] 6796[1] 6909[2] 7834[5] -1 959[1] 5562[12] 7163[7] 7171[16] 8708[35] -1 -2  SUtility:324
2566[6] 7323[10] 9975[9] -1 505[5] 1927[12] 5894[4] 6470[15] 6858[5] 8148[3] -1 237[1] 4549[1] 6526[3] 7899[1] 9186[1] -1 4565[8] 4819[4] 6018[6] 6761[4] 9471[4] 9542[4] -1 -2  SUtility:106
624[8] 1666[1] 2998[2] 7115[4] 7774[4] 7968[4] -1 2722[20] 3785[2] 9317[2] 9432[2] -1 472[14] 1140[2] 4341[5] 7635[5] -1 1631[15] 2703[3] 5776[2] 9773[28] -1 3154[2] 3788[3] 4345[16] 6320[2] 6485[4] 7983[9] 8523[2] 9089[3] 9295[20] 9842[4] -1 1285[8] 3669[2] 5790[3] 6003[10] -1 -2  SUtility:211
81[1] -1 440[8] 2163[4] 3417[10] 6336[3] 8697[6] -1 5216[4] 7379[2] 9446[3] -1 1737[3] 2276[4] -1 1146[3] 3892[2] 6446[21] -1 8968[16] -1 6207[4] 8402[3] -1 1285[6] 3669[4] 5790[5] 6003[8] -1 2186[5] 4545[16] 5249[4] -1 3329[5] 8274[12] 8666[4] -1 2072[8] 2323[2] 9387[3] -1 1880[5] 3908[2] 4098[3] 7443[2] -1 -2  SUtility:191
6822[16] 9276[3] -1 5213[2] 5726[4] 8122[4] 9288[16] -1 284[5] 405[8] 4322[8] 4925[5] -1 210[4] 265[5] 304[5] 3281[3] 5366[1] 5608[6] 5937[6] 8815[5] -1 562[20] 1908[4] 1951[6] 6332[4] 7367[2] 8574[6] -1 711[1] 1026[8] 1745[6] 2398[25] 5483[4] -1 -2  SUtility:192
1619[10] 8547[5] 9269[8] 9763[8] -1 7613[2] 9530[10] -1 2120[1] 5461[1] 5556[6] -1 727[4] 1290[3] 3112[5] 5435[4] 5937[6] -1 1989[2] 4987[2] 5905[1] 8335[2] 8761[4] -1 255[5] 455[4] 2931[1] 4247[5] 8278[5] -1 1387[10] 7222[6] -1 8757[2] -1 671[16] 3053[2] 4427[9] 6018[15] 6337[3] 6421[2] 8466[5] 8505[20] -1 -2  SUtility:194
920[16] 5820[5] 6027[6] 7275[9] -1 424[9] 2439[1] 3131[10] 5216[2] -1 1859[1] 2395[3] 3270[1] 4336[1] -1 4202[3] 4331[16] 8782[5] 9638[1] -1 4429[5] 5524[9] 8440[2] -1 3835[2] 4143[4] 5471[3] -1 -2  SUtility:114
187[2] 1534[2] 3782[8] 7604[3] 9015[2] -1 127[14] 2154[8] 4574[4] -1 508[25] 3338[3] 4349[2] 7174[15] -1 4939[5] 6224[2] 9467[1] -1 -2  SUtility:96
1005[3] 5854[4] -1 3992[3] 6604[3] 8052[3] 8809[24] 9469[1] -1 1268[1] 1746[5] 2434[3] 3161[2] 6018[3] 6931[5] 7129[1] 9381[20] 9996[8] -1 263[2] 3042[3] 4331[16] -1 176[2] 2505[10] 2693[2] 4758[1] 5608[6] 7316[2] 7367[4] 7726[1] 7863[4] 8779[5] -1 1407[3] 4455[1] 4724[8] 5613[4] 5899[5] 6743[5] 6755[2] 7189[3] 8147[1] -1 3275[2] 3752[6] 4248[2] 7057[15] 9185[5] 9947[5] -1 2145[9] 4334[10] 4952[2] 7629[15] 8656[4] 9271[8] 9413[12] -1 -2  SUtility:274
7845[4] -1 7034[12] 8731[4] -1 1497[6] -1 -2  SUtility:26
1765[8] 6604[4] 7610[2] 9469[5] 9880[5] -1 1184[4] 1904[3] 2307[4] 2434[12] 3161[4] 3480[1] 3637[10] 7009[2] 7129[1] 7795[4] 9381[20] -1 3017[10] 4331[12] 7583[5] 9097[5] -1 2505[4] 5608[10] 7726[2] -1 777[2] 4455[3] 4724[4] -1 1496[2] 3600[3] 4248[3] 7057[3] 8196[4] 9185[1] -1 -2  SUtility:162
2072[8] 4507[5] 9692[10] -1 2840[1] 5871[6] 8302[2] -1 2607[2] 5464[15] 6254[2] 9018[4] -1 988[10] 7246[6] -1 -2  SUtility:71
1972[12] 4222[4] 6467[7] 8310[3] -1 827[2] 5772[10] 6016[1] 6524[6] -1 3537[2] 4164[8] 4608[3] 5621[10] 5998[5] 6911[6] 7661[3] 9107[1] 9675[2] -1 1292[4] 1376[16] 1569[2] 3136[5] -1 235[15] 2375[5] 6620[2] 7159[7] 7322[2] 8698[16] -1 1697[8] 3267[4] 4193[5] -1 615[6] 998[3] 6008[5] 9313[4] -1 3022[1] 4607[1] 4608[3] 6714[1] 8825[2] -1 399[2] 3731[2] 6594[2] 6899[1] 7936[2] 9272[5] -1 -2  SUtility:216
1490[3] 2433[2] 3812[8] 4892[6] -1 775[5] 930[4] 2880[2] 4277[2] 8026[2] 9245[10] -1 530[6] 964[2] 1136[10] 3249[4] -1 673[3] 1431[2] 3433[8] 4397[5] 8658[4] 9794[1] -1 1486[6] 3042[1] 3473[10] 3763[4] 6158[2] -1 440[8] 2163[2] 3417[2] 6336[4] -1 4938[1] 5375[3] 5773[5] -1 433[1] 1824[4] 2617[4] 3267[12] 4825[4] 7421[5] 7481[4] 9975[9] -1 1591[2] 2130[1] 3325[3] 6718[6] -1 5573[8] 5731[1] 7637[4] 7679[5] -1 -2  SUtility:210
600[10] 986[2] 4085[10] 4801[3] 5151[4] 6822[4] 6864[4] 8566[10] -1 116[2] 1989[2] 3602[15] -1 401[2] -1 1854[1] 8695[2] -1 71[12] 676[6] 884[5] 1574[6] 4670[2] 4778[1] 6440[4] 8371[6] 8739[2] 9929[12] -1 3375[3] 7764[4] -1 1715[12] 3894[5] 4832[8] -1 2618[5] 4365[8] 5607[4] 8322[4] 9048[6] -1 25[2] 1973[9] 5542[3] 8630[1] -1 2155[2] 3587[18] 4989[4] 8107[5] -1 -2  SUtility:230
7977[1] -1 281[5] 2267[1] 2712[3] 4114[8] 7341[4] -1 4168[6] 4405[4] 4719[4] 5363[8] 6989[5] 8036[4] -1 663[6] 1258[6] 2017[5] 2477[3] 3519[6] -1 1726[1] 2445[6] 2731[5] 5016[8] -1 402[3] 1150[3] 2581[1] 3274[12] 5110[28] 7668[10] -1 1226[8] 1947[1] 5199[2] 5494[4] 9293[8] 9939[1] -1 17[6] 594[2] 1427[27] 3696[3] 5361[4] 6564[16] 8773[6] -1 -2  SUtility:244
1067[5] 4412[2] -1 7651[4] 8145[3] 9946[10] -1 6789[5] 8466[2] -1 3151[2] 4817[2] -1 -2  SUtility:35
161[5] 1700[1] -1 13[2] -1 3118[4] 3245[6] 6538[4] -1 2559[4] -1 -2  SUtility:26
1121[2] 1665[2] 6123[2] 6596[3] 9382[8] -1 5707[8] -1 3879[9] 4074[4] 9498[6] -1 -2  SUtility:44
10[3] 617[8] 5944[4] 6952[1] 7953[10] 9975[12] -1 827[5] 1255[2] 2937[4] 2971[2] 5933[2] 7001[6] -1 3022[4] 4428[16] 4861[8] 4908[2] 8656[6] -1 1367[2] 5017[8] 5563[3] 5780[8] 7000[2] 7861[3] 7888[6] 8466[3] 9888[8] -1 537[4] 2227[7] 2286[3] 5079[2] 6044[4] 8411[3] 8557[2] 9842[5] -1 1746[2] 4938[1] 5860[8] 6217[2] 6613[5] 6775[3] 7912[5] -1 8138[2] -1 150[2] 2125[4] 2451[8] 3243[2] 7491[10] 7637[3] 7774[6] -1 -2  SUtility:231
4314[8] -1 2355[2] -1 1714[6] 5166[8] 8534[4] 8636[5] 9084[3] 9137[12] -1 7446[8] -1 -2  SUtility:56
1849[35] 2179[1] 3026[20] 6784[10] 9198[10] -1 7066[8] 9863[8] -1 395[5] 3717[10] 5443[6] 7944[3] -1 4536[4] 5222[1] 8384[1] -1 271[3] 1173[12] 4390[5] 5744[5] 7194[4] -1 6991[4] 7637[5] 7845[5] -1 7223[9] -1 -2  SUtility:174
394[10] 643[8] 2914[4] 4311[3] 6166[2] 6410[12] 6783[16] 7698[6] 8486[6] 9522[5] -1 4792[4] 4969[9] 6973[4] 7299[15] 8039[8] 8820[5] 9558[5] -1 3485[4] 3582[3] 4320[3] 6392[8] 8081[2] -1 165[3] 1511[4] 2012[2] 5110[35] 6446[14] 6598[4] 9898[6] -1 32[2] 462[2] 5137[1] 5209[5] 5557[8] 7036[9] 7703[1] -1 -2  SUtility:238
320[15] 810[1] 4574[5] -1 6238[2] 7015[5] 8372[21] 8611[3] 9773[35] -1 -2  SUtility:87
3572[2] 8068[6] 9437[5] -1 -2  SUtility:13
1731[1] 2433[2] 5750[10] -1 893[6] 1936[3] 8556[8] -1 1166[3] 3473[2] 3763[10] 8204[2] -1 180[2] 1123[10] 3667[1] 8555[20] -1 433[1] 3880[6] 4825[6] 6094[6] -1 814[20] -1 746[1] 2055[2] 6613[2] 7992[2] 8269[8] 8477[1] 8620[4] -1 1591[2] 1706[2] 3325[5] 4804[20] 6718[4] -1 -2  SUtility:172
1255[10] 8090[3] 9551[2] -1 658[2] 3846[5] 5644[1] 5729[12] 7078[5] 8673[5] -1 87[5] 3839[6] -1 2050[8] 2625[4] 5236[3] 8359[3] 9100[6] 9238[6] -1 3630[2] 5573[6] 6440[6] 7637[5] -1 541[3] 4115[1] 6521[20] 8052[9] -1 -2  SUtility:138
346[6] 3923[4] -1 6308[3] 6958[12] 8411[3] 8944[18] -1 673[15] 4086[3] 5580[4] 9381[12] -1 304[4] 3439[2] 4241[2] -1 -2  SUtility:88
5851[5] 6174[10] -1 7660[4] -1 391[16] 6242[2] 6292[8] 6867[5] 9660[4] -1 7845[3] -1 6092[2] 9373[2] -1 2500[2] 2779[12] 3668[3] 4464[5] 8624[2] 8851[2] -1 2086[1] -1 91[8] 4167[5] -1 1582[2] 4882[6] 5451[4] -1 -2  SUtility:113
633[3] 1811[4] 1821[8] 4696[8] 6195[20] 8488[2] 8797[6] 9293[10] -1 1113[2] 2267[4] 3299[5] 4222[4] 4925[1] 5116[8] -1 1904[2] 2765[2] 3243[2] 5783[5] 6796[3] 6909[5] 7834[4] -1 3795[5] 6232[9] 7799[1] 7811[15] 8094[4] 9361[4] -1 -2  SUtility:146
2260[3] 3315[1] 3411[4] 7532[2] -1 941[15] 6850[2] -1 42[1] 8735[1] 9276[4] 9990[3] -1 1734[16] 2074[4] -1 -2  SUtility:56
941[9] 3878[1] 5883[4] 6850[2] -1 457[10] 920[12] 1905[6] 3063[4] 5418[3] 5880[1] 9265[5] -1 506[4] 1868[10] 2389[4] 2502[8] 4764[5] 5116[2] 7811[10] 9431[2] -1 1[5] 649[8] 1327[12] 4171[9] 7350[5] -1 3224[6] 3497[6] 5253[8] 6036[5] 6042[15] 6049[4] 7387[2] 8001[5] -1 -2  SUtility:192
1335[4] 1857[5] 4564[5] 9118[4] -1 2[3] 125[2] 2982[5] 4426[2] 5013[1] 8685[5] 8788[25] -1 486[5] 1967[2] 2769[1] 3621[5] 7764[1] -1 105[2] 3316[3] 3629[3] 7171[12] 7478[5] 9743[8] -1 2877[10] 2880[10] 3294[4] 3313[5] 3788[1] 5239[3] 7726[3] 8107[4] 9339[3] 9910[7] -1 921[5] 3153[9] 7112[1] 9726[1] -1 -2  SUtility:174
3201[10] 3353[2] 5159[1] 8043[9] -1 863[4] 1412[2] 7323[2] -1 1068[6] 2440[10] 5350[3] 9363[8] -1 1591[2] 3621[4] 6675[18] 7618[4] 7715[4] 8749[2] -1 1123[2] 2520[6] 2871[2] 6419[6] -1 1720[5] 2487[4] 4540[2] -1 -2  SUtility:118
1359[10] 3916[4] 5094[3] 5905[1] 5996[5] 6784[8] -1 395[5] 3717[6] 5443[2] 7944[2] 9507[12] 9533[8] 9614[2] -1 161[2] 1700[4] -1 4081[3] 5435[4] 8384[3] 8585[18] -1 13[3] 1038[3] 1714[10] 4465[4] 4920[1] 8687[12] 9531[4] -1 1658[5] 4116[1] 4633[3] 6787[8] 6904[20] 8068[4] 9215[4] 9717[1] -1 2844[4] -1 4953[5] 6991[8] 7637[3] 8361[4] -1 6697[4] 9350[3] -1 498[5] 1463[6] 1691[4] 1959[1] 3618[8] 5261[2] 6206[4] 8998[6] 9947[4] -1 430[6] 784[6] 1437[16] 2146[9] 5060[5] 5461[2] 5852[3] 6040[5] 6796[4] 7808[2] 9317[2] -1 2559[4] 5407[12] -1 -2  SUtility:332
1233[8] -1 4041[2] -1 -2  SUtility:10
116[4] 1811[3] 2473[10] 5383[5] 5613[1] -1 2491[30] 3995[4] 6220[6] 9215[4] -1 158[4] 1344[4] 6436[4] -1 1959[1] 2712[4] 3846[1] -1 510[4] 865[5] 6311[1] -1 5725[6] 5850[30] 9161[3] -1 -2  SUtility:134
6293[4] 7990[4] 8333[3] 9453[3] -1 2256[4] 2741[2] 4997[4] 6174[10] 6527[8] 6732[4] 9199[5] -1 1099[3] 1112[6] 2654[1] 6018[6] 6287[2] 7145[2] -1 4705[2] 5126[3] 6254[10] 7863[4] -1 260[6] 2907[25] 3065[3] 4425[8] 4704[2] 8008[4] -1 1548[2] 2715[5] 3262[12] 4846[12] 8228[2] -1 548[3] 1714[10] 1909[2] 4204[4] 4610[4] 5166[6] 5206[12] 6130[2] 6543[3] 7805[15] 8373[2] 8534[4] 8636[3] 8827[10] 8841[12] 9084[4] 9137[8] -1 -2  SUtility:275
1563[2] 3278[24] 5751[5] 8259[12] -1 1289[10] 5618[4] -1 2236[3] 5885[4] 7323[4] 8919[3] -1 3691[8] 5783[3] 6150[2] -1 -2  SUtility:84
5039[8] 6746[8] 9053[6] -1 -2  SUtility:22
880[4] 5151[6] 7211[10] 7459[2] -1 1592[4] 3808[2] 9961[1] -1 496[4] 1341[3] 1387[10] 4227[2] 4982[4] 9563[6] -1 9400[1] -1 3260[2] 3713[3] 8137[6] 9027[5] -1 1274[3] 1429[27] 3654[5] 4475[2] -1 6455[10] 6558[2] -1 -2  SUtility:124
1387[6] 1490[5] 2830[9] 7612[2] -1 811[1] 2482[5] 3286[2] 7503[5] 8303[2] -1 303[3] 3333[4] 4956[10] 5483[4] -1 125[5] 242[6] 1226[6] 2176[6] 6913[4] 7574[4] 7820[3] 8248[8] -1 4336[1] -1 3788[5] 9295[15] 9842[5] -1 -2  SUtility:126
2061[2] 8032[14] -1 1622[5] 2521[2] -1 1798[2] 3081[10] 4162[8] 6779[10] 7399[5] 7613[3] -1 183[20] 2842[4] 4792[4] 4849[4] -1 -2  SUtility:93
2058[5] 7694[2] -1 8052[3] 9400[5] -1 3374[4] 4484[2] 9022[3] -1 72[2] 2015[5] 3788[4] 5005[2] 7375[6] -1 1781[12] 2148[4] 3045[9] 3942[1] 6861[15] -1 2336[6] 4246[4] -1 -2  SUtility:94
1274[1] 2014[2] 2233[5] 3770[5] 5505[2] 7295[21] 8903[3] 9469[4] -1 2301[8] 4565[10] 4746[4] 6186[10] 7225[5] 7614[5] -1 154[2] 1547[40] 4902[4] 7963[2] 8225[9] -1 134[2] 763[10] 2076[6] 2857[8] 3250[8] 4899[4] 5470[9] 6687[3] 7757[4] -1 45[16] 3029[2] 4422[2] 4786[4] 5837[3] 7448[6] 8504[5] -1 2387[4] 6379[4] 7218[25] 7410[4] 7635[4] 8737[6] -1 2353[5] 3247[5] 7534[2] 8772[12] 9055[1] -1 1960[15] 3688[20] 4222[6] 5993[4] 6450[6] 6487[10] 7238[2] 9470[9] -1 183[20] 4980[8] 5605[6] 6150[3] 6539[4] 9542[6] -1 521[2] 1187[3] 2173[2] 5051[4] 5699[5] 9488[4] -1 236[1] 1148[3] 1371[9] 1749[2] 1855[12] 2135[10] 2740[16] 3533[6] 3916[5] 4325[4] 6484[8] 6879[4] 8440[8] 9589[4] -1 -2  SUtility:537
1173[3] 4283[4] 7511[15] -1 8931[1] -1 4991[2] 7390[6] -1 -2  SUtility:31
1904[5] -1 3268[5] 8032[28] 9738[3] -1 20[2] 1217[5] 8389[2] -1 554[4] 1422[4] 2676[1] 2938[1] 4444[1] -1 441[4] 1485[10] -1 -2  SUtility:75
61[1] 9060[15] -1 188[15] 3618[4] 5938[1] 7388[2] -1 3037[8] 6128[5] 8923[4] -1 1305[1] 1624[1] 2177[12] 5030[4] 8036[3] 9264[2] -1 3692[8] 4675[8] 6661[4] 7635[2] -1 -2  SUtility:100
121[1] 2546[15] 3063[5] 4535[10] 8322[4] 8491[5] -1 2979[3] 5995[3] 9383[4] 9436[3] 9737[5] 9882[15] -1 542[4] 2186[4] 4545[4] 6179[1] 7366[4] 8819[9] -1 1372[3] 5863[4] 6820[4] 8199[8] 8467[8] -1 2512[1] 4407[15] 5599[1] 7109[1] 8555[8] 9942[1] -1 1123[10] 1130[5] 1481[4] 3259[1] 8015[4] 9027[3] -1 663[4] 764[4] 956[2] 2154[4] 4130[2] 4709[4] 5126[4] 6507[2] -1 -2  SUtility:206
4853[25] 5752[6] 9839[2] -1 646[4] 1327[15] 2440[10] 2494[1] 2819[5] 2988[2] 4963[2] 5553[2] 6376[12] 6524[10] 7405[2] -1 1017[18] 1603[2] 1653[8] 2861[8] 3094[6] 4172[10] 5771[1] 8004[9] -1 1017[18] 1603[5] 2850[8] 2861[8] 3094[6] 5380[3] -1 1710[35] 1849[14] 3272[2] 4035[9] 7011[1] 7285[3] 9144[8] 9346[5] 9716[4] -1 378[3] 549[6] 864[1] 1150[3] 1183[1] 5398[8] -1 -2  SUtility:311
336[1] 466[2] 577[3] 650[2] 3308[4] 3629[3] 5973[1] -1 2375[3] 3675[4] 8381[4] 9956[2] -1 414[15] -1 4900[2] 6937[6] 8052[12] 9604[5] -1 898[6] 5645[9] 7502[2] 8589[4] -1 3524[5] 4254[8] 8148[3] -1 318[5] 3555[8] 5854[5] 6803[2] 6990[4] 7113[16] 7823[3] 9409[3] -1 435[4] 6260[2] -1 27[18] 2658[5] 6782[20] -1 -2  SUtility:201
3009[2] 3920[5] 4982[1] 8459[2] 9376[5] -1 4382[2] -1 2081[8] 6397[6] 6513[4] -1 1268[3] 1746[3] 6931[25] 9996[8] -1 4336[3] -1 6093[9] 8137[2] 9556[2] -1 1312[9] 3331[4] 4895[32] 5824[10] 9446[1] -1 79[4] 1724[6] 6258[6] 8466[5] 8740[10] -1 -2  SUtility:177
2276[5] 2489[5] 4842[20] -1 6998[3] 7100[6] -1 8355[6] 9556[2] -1 3056[3] 3457[2] -1 -2  SUtility:52
1432[5] 5030[12] 6768[5] 9611[8] -1 1099[1] 2804[3] 4115[5] -1 880[3] 5387[10] 5560[2] 6826[9] 7282[3] 7459[3] -1 8384[5] 8902[4] 9382[8] -1 492[5] 1927[6] 3435[4] 9185[5] -1 539[8] 1222[1] 1658[4] 3032[15] -1 643[12] 1922[6] 2247[3] -1 -2  SUtility:155
624[2] 1391[4] 5713[4] 6059[15] -1 1685[2] 3703[10] 4842[5] -1 3838[3] 6311[1] 7606[5] -1 2798[3] 4997[10] 7804[4] -1 3836[12] 6863[6] 8568[10] 9686[1] -1 6525[9] 9726[5] -1 -2  SUtility:111
4853[15] 9944[15] -1 -2  SUtility:30
1557[15] 5420[1] 6948[1] 9794[2] -1 2847[5] 3004[4] 3290[2] 3622[6] 6279[4] 6845[2] 8984[3] -1 901[9] 4693[2] 7544[3] -1 1840[3] 7441[8] -1 1839[1] 3629[1] 7028[10] 8147[4] 9790[2] -1 683[3] 4162[4] 7048[4] 9195[15] -1 46[2] 2815[15] 5807[4] -1 -2  SUtility:135
604[4] 3938[15] 4178[16] 5785[5] 7621[6] 8889[4] -1 3011[9] 3240[1] 5854[3] 9756[3] -1 1337[2] 2053[15] 3908[4] 3950[4] 4054[8] 6373[4] 8934[15] 9589[4] -1 510[2] 1569[3] 1603[2] 1637[3] 2276[3] 5116[10] 9031[1] -1 6045[3] 6046[5] 7239[3] 7510[3] 8013[1] -1 1500[12] 4622[2] 5641[10] 6432[3] 7460[8] 9873[12] -1 33[5] 1210[3] 1960[15] 3093[4] 7754[2] -1 2460[3] 5476[1] -1 -2  SUtility:241
3022[2] 7042[8] -1 6202[20] 8329[3] -1 1489[6] 4902[2] 5167[12] -1 1267[1] 3341[6] 4365[4] 6882[8] -1 1945[24] 2242[8] 3053[5] 3878[5] 4147[2] 6245[10] 6487[2] 6646[15] 9259[4] -1 2185[6] 3172[1] 4610[2] -1 1234[3] 5638[5] 6131[4] -1 6393[6] -1 63[1] 4504[2] 8670[2] -1 630[5] -1 -2  SUtility:184
161[5] 702[2] 1700[2] 3846[1] 9334[5] -1 13[2] 4904[4] 7646[21] 9781[1] -1 586[10] 1656[4] 2722[20] 3118[5] 3245[2] 4382[1] 5250[8] 6538[6] -1 1059[10] 2559[3] 2966[3] 6125[8] 6361[2] 6524[6] 8116[4] -1 1372[3] 3451[15] 4482[4] 4779[1] -1 -2  SUtility:158
2384[1] 6820[10] 7995[15] 9918[4] -1 2931[2] 6373[8] 8836[3] -1 -2  SUtility:43
880[3] 4252[30] 4282[1] 7459[1] 9512[10] -1 1341[4] 1387[2] 4982[1] -1 3260[3] 8137[8] 9027[5] -1 647[5] 1724[30] 4307[4] 6052[2] 7614[4] 8466[4] 8525[8] 8627[2] 9436[4] -1 4388[8] 5346[20] 5623[3] 7277[12] -1 3060[2] 7265[8] -1 1255[8] 8595[2] 9766[1] -1 -2  SUtility:195
721[9] 2660[24] 6495[4] -1 3131[4] 4429[25] 4925[3] -1 419[5] 1720[4] 5005[2] 5944[10] 7517[4] 7544[1] 8658[5] 9296[5] -1 2535[2] 5647[6] 8373[4] -1 678[4] 743[10] 3929[5] 4012[4] 6123[2] 8137[10] -1 252[2] 1961[1] 3718[5] 4811[8] 5128[5] 6646[6] -1 1598[2] 3587[24] 4938[3] 5272[2] 7134[4] 7401[4] 9196[8] -1 188[15] 1079[1] 2275[6] 3216[3] 3351[8] -1 -2  SUtility:259
8120[4] 9755[3] -1 3954[4] -1 1694[4] 2299[2] 4172[6] -1 6447[4] 7686[4] 9137[20] -1 -2  SUtility:51
91[40] 1209[4] 3254[4] 3555[2] 3627[2] 4197[2] 4768[2] 8240[2] 9321[2] 9461[8] -1 457[8] 1107[21] 1133[4] 1943[4] 3436[2] 4714[8] 5421[10] 6059[3] 8116[5] 8856[3] 9344[1] 9475[3] 9880[3] -1 3013[50] 3804[15] 3887[5] 4955[4] 5347[12] 5483[5] 5826[20] -1 1825[4] 2081[6] 3522[4] 6650[3] 6916[2] 8281[21] 9716[3] 9769[10] -1 619[5] 688[6] 4133[10] 5385[8] 5874[6] 7034[16] 7510[2] 8135[3] 8730[3] 8732[3] 9723[4] -1 260[10] 1801[2] 2188[1] 2317[3] 3205[20] 3218[6] 4409[1] 4634[4] 4641[4] 5187[16] 7618[8] 8032[7] 9943[2] -1 4358[4] 4395[2] 4551[3] 7002[2] 8463[2] 9647[6] -1 45[8] 646[6] 764[4] 1470[20] 4157[3] 6461[6] 6503[12] 6660[8] 9215[4] -1 331[12] 1698[2] 2886[5] 3600[1] 4235[1] 4405[4] 5864[6] 7013[2] -1 -2  SUtility:580
2769[1] 7714[8] -1 3695[2] 5081[5] -1 2652[3] -1 5850[30] -1 -2  SUtility:49
1207[3] 3340[3] 8605[4] -1 7337[6] -1 189[5] 2072[20] 8458[3] -1 5934[3] 6232[3] -1 28[3] 3652[6] 4018[2] 4298[8] 5857[40] 9385[10] -1 -2  SUtility:119
849[6] 1703[3] 5353[5] 6052[3] 8229[10] 9720[4] -1 9507[12] 9533[4] 9614[4] -1 966[2] 1428[1] 1824[10] 4147[4] 4953[3] 5118[20] 6512[3] 8115[1] 8361[5] 8759[4] -1 187[2] 505[5] 4429[20] 4969[15] -1 827[2] 2415[3] 4696[10] 5608[10] 5631[5] 7703[5] 7944[2] 9883[5] -1 4475[2] 4769[18] 5025[3] 5414[3] 7169[6] -1 46[3] 1173[15] 3558[10] 3566[4] 3878[2] 6730[1] -1 -2  SUtility:255
3804[15] -1 2058[3] 2566[15] 5451[4] 6604[3] 9552[6] -1 1718[6] 1846[5] 4358[10] 7443[4] -1 1981[1] 2111[5] 5005[1] 8461[4] -1 1271[4] 5317[2] 6002[3] -1 1142[1] 1161[20] 1698[2] 3994[8] 9570[5] -1 -2  SUtility:127
882[6] 3927[24] 4169[2] 4983[2] 8026[5] -1 394[4] 2914[10] 6410[15] 6587[6] 8486[12] -1 54[3] 236[4] 2796[3] 4988[10] -1 658[2] 1011[15] 7594[2] -1 -2  SUtility:125
7300[4] 7978[4] 8119[5] -1 1218[6] 1408[3] 3814[32] 7066[2] -1 2949[24] 3321[4] 5945[3] 8030[5] -1 -2  SUtility:92
417[4] 2683[14] 5869[4] 7593[6] -1 522[5] 1991[15] 7267[16] 8585[18] -1 288[4] 1116[2] 2189[1] 2463[12] 3015[4] 6933[4] 7057[9] 9083[5] -1 647[3] 4426[4] 5357[2] 9063[10] -1 884[2] 1187[1] 1594[3] 7028[6] 7339[3] 7661[1] -1 -2  SUtility:158
3405[12] 6561[8] -1 2571[2] 3709[20] 6948[3] -1 5598[28] 7115[6] -1 1872[12] 8071[10] -1 1868[4] 2389[10] 5116[8] -1 7823[2] -1 2449[4] -1 -2  SUtility:129
1866[4] 6701[4] -1 3934[4] 6496[3] 8439[4] -1 2077[5] 2175[10] 3785[6] 5222[5] 6526[5] 7497[1] 8560[4] -1 1655[4] 1767[1] 6618[6] 9629[4] -1 1041[1] 1099[3] 2138[12] -1 1801[4] 2585[4] 3554[3] 4408[2] 6937[6] 7822[6] 9518[4] -1 45[12] 246[1] 2074[3] 5116[4] 7653[2] -1 -2  SUtility:137
2601[6] 4553[5] 7093[5] -1 1255[4] 5933[3] 7001[6] -1 188[9] 861[2] 3554[1] 7093[2] 9926[12] -1 4349[3] 5763[3] 9710[2] -1 4895[16] 5824[6] -1 219[3] 1174[15] 9567[3] -1 3485[2] -1 827[3] 1140[4] 5646[12] 6840[3] 7894[1] -1 -2  SUtility:131
2154[20] 9723[5] -1 302[4] 436[1] 1387[6] 7192[10] 7388[6] 7835[4] -1 440[6] 2735[15] 3354[15] 4246[10] 7300[2] -1 3491[4] 4938[1] 7366[8] -1 920[8] 5820[5] 6027[4] 7275[9] -1 -2  SUtility:143
45[8] 1284[10] 1911[2] 4350[8] -1 237[3] 1475[4] 3313[3] 5935[8] 7401[5] 7774[8] 8665[5] 9641[4] -1 1217[20] 2257[12] 3562[3] 3600[4] 6641[8] 7187[10] 7210[5] 8052[15] 8454[6] -1 7290[2] 7621[2] -1 4161[3] 6201[1] 6803[4] 7377[2] 8704[9] -1 1665[5] 2724[2] 5415[4] 6174[2] 7528[5] 9654[2] -1 -2  SUtility:194
463[8] 1905[10] 4157[4] 4746[8] -1 760[8] 836[6] 3590[2] 6165[3] -1 2966[12] 4078[9] 7580[3] 7871[4] -1 -2  SUtility:77
396[2] 2980[5] 4409[3] 5483[5] 5826[5] 7753[8] 9385[2] -1 242[9] 341[12] 799[8] 1219[2] 1637[4] 1781[12] 4664[4] 4885[8] 5375[4] 8493[5] 8566[5] 8800[8] 9133[2] 9973[6] -1 2053[12] 2681[3] 2809[12] 2928[4] 3080[20] 4358[4] 5162[2] 5465[10] 6417[5] 6615[1] 7572[2] 9642[25] 9915[6] -1 575[10] 1360[4] 2375[1] 2453[25] 6138[3] 7005[15] 7180[6] -1 1058[4] 7023[12] 7098[4] 7741[1] 8968[12] -1 775[3] 4642[4] 5807[2] 6376[8] 6489[6] 7481[1] -1 479[2] 2058[4] 2322[12] 2660[32] 7003[5] 7481[3] 8445[5] -1 150[4] 176[2] 268[1] 690[8] 7863[4] -1 727[2] 1989[3] 4203[2] 4987[3] 6723[1] 6973[5] 7944[3] 8335[2] -1 -2  SUtility:449
5247[2] 6570[3] -1 1849[35] 2823[4] 5608[8] 6041[6] 7891[2] -1 1022[2] 1152[6] 1451[9] 4306[1] 7944[5] 8107[1] 9031[5] 9381[20] -1 -2  SUtility:109
4063[15] 6023[10] 6582[4] 6996[4] 7836[5] -1 463[4] 6282[4] 6822[8] 7967[4] -1 2375[2] 3675[1] 3816[3] 8381[10] 9158[5] -1 2566[12] 2914[10] 6604[3] 7805[3] -1 486[2] 2394[4] 2442[4] 5443[4] 6397[12] 6944[5] -1 90[4] 170[6] 212[2] 2447[3] 2541[27] 7010[3] -1 5158[5] 6376[8] -1 1767[5] 6618[2] -1 1194[5] 1619[2] 4907[3] 6467[28] 8547[10] 9269[4] 9763[8] -1 -2  SUtility:263
389[5] 628[12] 1546[2] 1801[8] 2395[2] 2605[4] 4769[18] 5650[6] 5905[2] 8148[9] -1 2273[8] 3027[5] 3652[2] -1 127[28] 2553[9] 6558[3] 8697[10] -1 33[4] 1221[6] 2871[4] 3395[10] 9239[5] 9471[8] 9954[2] -1 276[8] 1845[3] 4093[8] 6512[5] 7238[2] -1 2200[1] -1 1703[4] 3486[5] 4641[1] 6242[5] 7711[6] -1 -2  SUtility:220
9676[20] 9910[35] -1 2341[3] 7304[8] -1 -2  SUtility:66
4681[4] 8779[1] 8798[2] -1 631[2] 4440[6] 8930[2] 9153[4] -1 2343[2] 2506[2] 7845[4] -1 91[40] 3254[3] 3627[1] 4768[3] 6776[16] -1 486[3] 1152[24] 2505[2] 6804[2] 8504[2] -1 1775[6] 2077[15] 5399[3] 6779[6] 8585[24] 9068[2] -1 -2  SUtility:181
7536[2] 9962[4] -1 3286[4] 9089[5] 9185[3] -1 -2  SUtility:18
3785[4] 4879[8] 8557[3] -1 1193[6] 1526[2] 2478[6] -1 277[1] 1012[36] 6082[16] 6169[7] 7173[15] 7695[1] -1 463[6] 6937[12] 9604[5] -1 4892[8] 7292[1] 7845[3] 8303[5] -1 558[40] 920[8] 991[36] 3366[10] 4632[4] 4812[8] 5883[2] 6558[2] 7863[2] 8135[4] 8189[3] 8618[5] -1 2479[1] 3735[10] 3884[2] 6508[5] 8395[9] -1 8078[3] -1 -2  SUtility:299
299[3] 1981[5] 3064[1] 4963[8] 5249[6] 6665[1] 9627[10] -1 601[5] 1157[4] 7543[4] 8823[3] -1 6503[8] 7714[10] -1 -2  SUtility:68
727[5] 4276[3] 4749[5] -1 -2  SUtility:13
1798[5] 7832[6] 8083[3] 9091[15] -1 1534[3] 2792[3] 6045[6] 7489[8] -1 3497[3] 3695[2] 4009[4] -1 70[6] 2210[20] 3938[12] 7239[2] 7502[8] 9870[15] 9943[4] -1 2733[30] 4535[2] 5402[2] 5671[10] 5685[3] 6921[2] 7198[3] 7316[2] -1 -2  SUtility:179
3069[10] 6527[6] 8107[3] -1 613[2] 1775[12] 9838[4] -1 4771[4] 7041[6] -1 538[4] 7101[1] -1 3736[20] 4832[16] -1 6499[9] -1 -2  SUtility:97
2815[15] 2871[6] 3068[3] 5450[3] -1 946[4] 2850[4] 6174[6] -1 2950[18] 7250[12] 8107[3] -1 414[10] 3550[5] 8643[4] -1 -2  SUtility:93
1342[8] 1359[4] 3916[1] 5550[8] 5905[3] 5993[1] 5996[4] 7249[8] -1 3543[5] 5800[15] -1 4081[2] 5435[8] -1 1714[6] 6796[5] 8687[9] 9531[2] 9852[4] -1 1658[1] 4116[3] 6904[20] 8068[4] -1 864[5] 2844[2] 6943[2] 7473[8] -1 4768[3] -1 1725[6] 2049[4] 3457[1] 4569[4] 7181[1] 7402[4] 8684[9] -1 -2  SUtility:170
802[4] 7879[10] 9946[4] -1 3113[2] 4464[5] 5243[4] -1 66[4] 3279[4] -1 569[1] 600[4] 1617[8] 5699[3] -1 -2  SUtility:53
2767[6] 2774[12] 4198[5] 6301[35] 6555[4] 6921[3] 7652[3] 8030[1] 8618[3] 9948[8] -1 143[2] 801[10] 1746[5] 4326[8] 6178[1] 6396[2] 6822[4] 9165[4] 9276[1] 9488[4] -1 2761[2] 6422[14] 6679[2] 7080[10] 8879[8] 9064[5] 9940[4] -1 1909[4] 2256[3] 2461[2] 3699[4] 3721[6] 4610[4] 5153[4] 5712[4] 6130[4] 6412[6] 6531[4] 8841[9] -1 743[2] 1017[24] 1282[1] 1603[3] 2861[10] 3094[12] 9901[3] -1 727[1] 5435[2] -1 -2  SUtility:278
432[1] 799[6] 3416[2] -1 3548[2] 4126[6] 4329[4] 6225[15] -1 519[12] 1327[15] 7769[5] -1 1860[3] -1 5905[5] -1 2522[1] 2975[3] 3399[2] 4081[5] 7574[2] 8494[5] -1 1123[6] 1301[25] 1367[5] 5531[20] 8567[2] -1 -2  SUtility:152
6421[2] -1 6508[5] 7138[5] 7769[5] 9034[4] 9925[3] -1 -2  SUtility:24
113[6] 2487[8] 8292[2] -1 7250[9] -1 4525[12] 7823[1] -1 227[2] 9311[3] -1 4652[6] 5522[6] -1 -2  SUtility:55
376[3] 5535[4] -1 814[16] 1839[2] 3629[5] 4993[2] 7028[6] 8147[5] 9790[1] -1 2424[2] 3390[4] 3718[3] 4811[2] 5819[9] -1 3206[2] 4122[2] 8893[5] 9721[5] -1 3011[9] 3240[4] -1 -2  SUtility:91
941[9] 982[2] 3790[5] 3945[40] 7700[2] 9651[4] -1 5386[2] 8175[8] -1 185[5] 3226[40] 3421[3] 3826[9] 4560[8] 4793[3] 5445[1] 6467[14] 8423[5] -1 2053[6] 4054[4] 6373[8] 8934[15] 9589[8] -1 1557[12] 4119[6] 7725[3] 8032[35] 8371[3] 9539[2] 9657[2] -1 2442[2] -1 959[1] 5562[18] 7163[35] 7171[16] -1 3879[3] 7177[3] 8701[1] -1 -2  SUtility:343
5903[9] 8052[12] -1 4939[5] 5915[2] -1 294[8] 6041[15] 7473[6] 9195[9] 9887[16] 9954[6] -1 1197[10] 6923[3] -1 1622[1] 3355[1] 3426[5] 4141[3] 5266[2] 5638[5] 7478[2] 8999[5] 9461[2] -1 7459[3] 8355[2] -1 2908[3] 7036[6] 9195[6] -1 2830[6] 6524[10] 7150[1] 7612[5] 9887[12] -1 -2  SUtility:181
6400[8] 7093[5] 8279[6] 8440[4] -1 2591[4] 3938[6] 8527[25] -1 1424[10] 2097[3] 4654[9] 6344[12] 9801[3] -1 70[9] 1141[5] 2779[6] 6034[5] 9060[12] -1 469[6] 485[10] 790[8] 2764[1] -1 2881[5] 3608[10] 4224[35] 6608[2] 6649[4] -1 281[2] -1 1768[4] 5925[2] 7138[2] -1 2057[6] 2608[2] 3292[4] 3466[5] 4567[2] 6679[3] -1 -2  SUtility:245
9957[18] -1 2050[2] 2973[3] 4943[8] 5404[4] 6037[4] 6045[15] 6075[6] 6914[7] -1 957[3] 1286[10] 3644[3] -1 4355[12] 4731[4] 4830[5] 5562[30] 5763[4] 6019[6] 6602[6] 6826[15] 9595[5] -1 1148[2] 3339[2] -1 1387[4] 4261[35] 7851[8] 8708[21] 9623[2] 9685[4] -1 1[3] 45[12] 365[3] 1189[20] 1257[4] 1566[3] 2819[2] 3122[4] 3809[16] 4126[8] 4262[15] 7570[10] 7760[6] 7808[10] 8084[4] 9109[5] 9990[4] -1 1113[2] 1507[1] 4908[4] 5613[4] 8411[4] -1 387[8] 623[8] 1887[1] 2206[4] 2752[5] 7890[12] 8498[16] -1 -2  SUtility:446
3366[2] 4966[4] 7472[5] 7902[35] -1 17[4] 493[12] 3520[6] 7446[4] -1 787[15] 3845[10] 4177[5] 5811[9] -1 -2  SUtility:111
4294[4] 4908[3] -1 5094[3] 6911[9] 7612[1] -1 4294[4] 7560[10] -1 4018[6] 6032[24] -1 901[15] 1488[2] 4440[8] -1 -2  SUtility:89
702[3] 3846[3] 9334[1] -1 4904[8] 7646[14] 9781[5] -1 1656[4] 2722[12] 4382[4] -1 1682[8] 3024[2] 7775[3] -1 -2  SUtility:67
2428[8] 2973[3] 6246[3] 8015[2] 8875[4] 9658[6] 9704[5] -1 751[20] 1557[3] 7158[6] -1 797[4] 1725[15] 4220[4] 4719[2] 5546[24] 9024[20] -1 2375[5] 3820[15] 8374[15] 8817[2] 9062[1] -1 2001[5] 2380[3] -1 1846[3] 7443[2] -1 660[4] 3980[8] 6200[4] 9461[8] -1 3263[4] 3462[2] 3920[1] 4596[10] 7351[1] 7808[2] -1 -2  SUtility:224
920[20] 3887[2] 5347[20] 5820[1] 6027[6] 7275[12] -1 408[5] 1121[3] 1923[10] 3161[3] 7341[4] 9776[5] -1 4549[3] 6526[4] 7899[1] -1 1155[1] 3867[8] 4149[2] 4871[10] -1 2203[4] 3709[5] -1 -2  SUtility:129
304[1] 2207[6] 2326[2] 7108[8] 7909[20] -1 1911[6] 3665[2] 4350[10] 5877[8] -1 1501[4] 1569[1] 2578[10] 7156[12] -1 2453[5] 4734[20] 4880[8] 6419[4] -1 749[12] 2796[5] 4210[1] -1 3340[2] 7210[3] -1 -2  SUtility:150
5783[3] 9265[5] -1 198[4] 7626[1] -1 9431[2] -1 2164[10] 2864[1] 3378[2] -1 87[2] 226[10] 2099[2] 2598[4] 3080[20] 8230[1] -1 3572[6] 8068[2] 9437[1] -1 -2  SUtility:76
2433[2] 4681[4] 9921[3] -1 5598[28] 6131[2] -1 1181[1] 4265[5] 5592[10] 8261[2] 8413[4] 8605[5] 9909[2] -1 3111[5] 3473[8] 3763[8] -1 5907[8] 6144[10] 6513[4] 8237[2] 8547[25] -1 2012[4] 2900[3] 5656[8] 7189[3] 7236[2] -1 -2  SUtility:158
899[6] 3734[20] 8404[6] -1 20[5] 3161[3] 7117[6] 9210[4] -1 1127[15] 2034[4] 2695[10] 9546[1] -1 5933[3] 6190[1] 8736[8] -1 1318[12] 3089[5] 7997[1] -1 1569[1] 2836[10] 5505[2] 9608[2] -1 3204[4] 3799[3] 7001[2] -1 1307[2] 1710[7] 2049[4] 4851[9] 5508[2] 6040[2] 6706[1] 7045[2] 7926[4] 8203[5] -1 -2  SUtility:172
161[2] 322[3] 551[10] 1617[8] 4355[8] 6032[30] 7099[20] 8797[4] -1 2290[2] 3937[5] 4870[12] 6202[20] 6825[1] 7326[16] 8403[6] -1 1682[6] 3024[3] 7775[4] -1 760[2] 2326[2] 2349[10] 6045[3] 6165[3] 7323[10] 8578[1] -1 1187[2] 2871[6] 4787[4] 5945[1] 7485[36] 8355[10] 9918[4] -1 4033[1] 4077[8] 4314[2] 4656[3] 6791[10] 7113[12] 7406[25] 9488[20] -1 548[2] 2355[3] 2513[2] 5206[12] 5571[1] 7982[6] 8827[6] 9158[1] -1 2546[6] 3151[2] 6147[6] 6602[2] 8754[1] 9720[2] -1 2914[6] 5303[3] 7049[5] 7624[3] 8803[5] 9231[1] -1 1198[6] 1226[4] 1365[2] 4323[5] 4384[5] 6975[4] 9261[3] -1 847[4] 3304[1] 4300[4] 5076[7] 6293[1] 7580[15] 8604[3] 9490[10] 9799[4] 9845[3] -1 2814[2] 3026[10] 5218[1] 5483[1] 5622[6] 6547[10] 7446[10] -1 66[5] 476[4] 1466[10] 5500[1] 6725[5] 9152[10] -1 188[6] 2732[30] 3281[3] 3559[20] 4165[1] 5263[1] 6980[1] 7098[4] 9840[4] -1 -2  SUtility:636
510[4] 2767[3] 5777[2] 5998[5] 7138[4] 9158[1] 9225[3] 9618[15] 9996[2] -1 167[4] 872[5] 3080[8] 4248[3] 5329[4] 5470[12] 7192[2] 8573[5] 9046[1] -1 554[6] 716[4] 1204[3] 3062[4] 5910[5] 6559[9] -1 3061[9] 3453[6] 4388[4] 5406[8] 9381[16] -1 2195[10] 2500[3] 3156[2] 3944[1] 4186[2] -1 982[4] 2635[3] 6190[3] 8864[4] -1 562[10] 1951[4] 7000[1] 7367[4] 8574[10] -1 3843[4] -1 3243[4] 7207[4] 8153[10] -1 269[1] 4551[3] -1 -2  SUtility:244
807[5] 2516[4] 4116[5] 4953[3] 9847[20] -1 6220[12] 9551[8] -1 2186[3] 3099[1] 4545[12] 4787[2] 8962[4] -1 5402[1] 6586[5] 7282[5] -1 3333[2] 5353[4] 6751[3] -1 307[4] 1754[6] 3582[5] 6478[9] -1 1536[20] -1 720[4] 2903[4] 5311[2] 6385[5] 9091[12] 9153[4] -1 -2  SUtility:174
45[4] 1015[6] 1300[24] 1337[5] 1707[6] 1773[3] 2561[12] 3244[8] 4044[5] 4245[4] 4801[4] 5401[4] 8153[2] 8261[3] -1 5712[3] 6531[4] 6817[20] -1 2617[1] 7421[4] 7481[1] 9975[15] -1 27[18] 34[6] -1 5148[15] -1 2552[12] 6668[2] -1 5436[4] 6061[24] 6822[12] 7029[6] 8214[8] 8303[3] 9843[15] -1 -2  SUtility:263
45[8] -1 806[2] 4639[4] -1 966[5] 4147[8] 5118[20] 6512[3] 8115[4] -1 522[4] 4394[20] 5386[6] 7720[6] -1 6238[4] 7015[5] 8372[28] 8611[1] 9773[14] -1 9918[2] -1 -2  SUtility:144
2489[1] 3313[2] 5995[1] -1 7401[3] 9302[8] -1 468[25] 1710[35] 3362[3] -1 192[4] 617[8] 2434[15] 3688[20] 6445[8] 8025[8] -1 1276[15] 1515[3] 5256[9] 6602[6] 7753[6] 8728[20] 9939[2] -1 765[3] 6710[5] 6714[3] -1 836[8] 3732[9] 4187[5] 7507[4] 7816[3] 8073[9] 8989[8] -1 3556[2] 6394[2] 7299[6] -1 6808[6] 8566[10] 8845[12] 9190[1] -1 4361[4] 5783[4] -1 -2  SUtility:306
9507[6] 9533[6] 9614[2] -1 4953[1] 8361[1] -1 187[4] 505[5] 4429[10] 4969[3] -1 -2  SUtility:38
702[2] 3846[4] 9334[5] -1 1355[6] 6392[8] -1 5441[2] 7805[3] 9285[1] -1 4424[4] 4600[5] 8037[4] -1 4428[16] 8656[6] -1 845[1] 2105[2] 7354[6] -1 -2  SUtility:75
3885[5] 4696[2] 7323[4] 7864[3] 9749[3] -1 9551[2] 9598[10] -1 496[1] 4569[2] 4916[8] 5623[3] 8885[5] -1 633[1] 1344[4] 5641[25] -1 2323[4] 6055[4] -1 3519[8] 6031[10] 6701[1] 8640[12] -1 182[3] 673[15] 4336[4] 8861[15] -1 -2  SUtility:154
694[5] 5550[4] -1 257[4] 440[2] 3250[8] 5137[2] 9962[4] -1 1498[6] 2409[6] -1 1041[2] 3909[20] 3921[6] 4219[10] 9780[2] -1 548[4] 5206[12] 8827[10] -1 1960[6] 9385[2] 9699[4] -1 9692[15] -1 842[2] 2149[4] 3726[3] 5864[10] 9571[6] -1 -2  SUtility:159
3928[15] 6616[6] 7023[6] -1 5572[4] 6891[20] -1 1538[3] 5363[4] -1 -2  SUtility:58
285[12] 1813[4] 1867[4] 4462[2] 8322[5] -1 4271[3] 4405[3] 5654[4] -1 354[3] 376[5] 4049[2] -1 389[4] 1546[5] 2395[5] -1 5623[4] 8941[4] -1 1658[5] 4696[2] 5597[4] 6503[12] -1 -2  SUtility:92
7977[1] -1 281[3] 2163[2] 2267[2] 4212[20] 6082[12] 7341[2] 7478[1] -1 4405[2] 8036[5] -1 663[10] 1258[2] 2477[5] 3519[10] -1 4909[4] 6811[1] -1 4123[6] 5110[21] 7668[25] -1 207[4] 1646[1] 4366[2] -1 2995[4] 6554[6] -1 -2  SUtility:151
1276[6] 6840[15] 9860[1] -1 2077[5] 5003[15] 6090[8] 6455[4] 6657[3] -1 645[4] 909[4] 2015[4] 2080[4] 3293[28] -1 959[4] 5816[1] -1 3312[1] 4406[3] 4473[2] 6822[8] -1 -2  SUtility:120
1198[6] 1536[15] 5047[5] 7804[12] 7950[3] 7962[8] 8249[30] 9929[12] -1 4535[10] 6974[4] 8494[3] 9131[6] -1 1137[10] 9551[8] 9724[3] -1 369[8] 2991[1] 6933[6] -1 466[3] 2660[40] 6445[20] 6860[10] -1 91[8] 3291[2] 3795[5] 7117[8] -1 2605[2] 3554[4] 3827[1] 4117[10] 5570[6] 6718[4] 7693[1] 8787[15] 9827[9] -1 294[20] 8856[3] -1 259[4] 2553[6] 2713[18] 3900[40] 4981[4] 5066[25] 6483[4] 6641[6] 7171[12] 7984[9] -1 -2  SUtility:449
1338[1] 3519[4] 3661[4] -1 23[12] 4030[5] 7711[10] -1 9877[3] -1 549[12] 1813[2] 6150[4] -1 2111[3] 4752[2] 5505[2] -1 54[3] 269[1] 2396[2] 9044[2] -1 2242[6] 6080[5] -1 -2  SUtility:83
1177[2] 1829[1] 2122[16] 2343[4] 3201[10] 8595[1] -1 4507[4] 6594[8] 6899[3] 7253[6] 9272[3] -1 4680[2] 6767[4] 8565[1] -1 1285[2] 2552[12] 5267[8] 5928[3] -1 866[5] 3519[6] 5236[1] 5679[2] 8485[4] -1 2343[10] 3201[10] 4547[2] 4697[1] 6159[5] 8595[1] -1 1148[5] 6657[1] 7306[2] 9622[5] -1 2292[4] 2769[5] 3278[8] 3992[3] 4039[2] 4599[3] 5030[20] 5875[4] 6503[4] 7294[8] 7764[4] -1 -2  SUtility:215
4737[2] 5924[3] 7507[2] 9894[3] -1 91[32] 2840[3] 6587[6] 7329[1] -1 5011[6] 9195[9] 9238[10] 9461[8] -1 2836[4] 3617[5] 3708[30] 4041[4] 4063[3] 6207[3] 7627[2] 8037[1] 8215[3] 8949[5] -1 103[12] 495[8] 2079[18] 5683[30] -1 3916[4] 3919[20] 6389[2] 7114[3] -1 1725[12] 5210[8] 5270[15] 5373[18] -1 -2  SUtility:295
1533[4] 2447[3] 4991[5] 6155[10] 8156[3] 8691[8] -1 3000[2] 3313[5] 4077[10] 8926[2] -1 298[5] 775[2] 1868[6] 2389[2] 3186[2] 5116[10] -1 845[5] 6004[2] 8531[4] 8891[4] -1 2841[5] 3877[1] 5930[25] 8248[6] 9632[5] -1 3289[10] 5638[5] 7347[16] 8050[6] -1 -2  SUtility:173
389[1] 1187[4] 8026[5] -1 2260[3] 3315[1] 3411[2] 3902[6] 5580[8] 7532[1] 7774[2] 7902[21] 9826[1] -1 941[9] 1798[3] 5260[2] 6070[1] 6850[1] 9137[8] -1 42[2] 2181[4] 3790[1] 5378[1] 6670[10] 8735[2] 9170[10] 9276[1] 9990[4] -1 1734[40] 2074[5] 2082[10] 2585[4] 5537[3] 5993[5] 8546[16] -1 -2  SUtility:197
5421[8] 7654[6] -1 904[12] 1260[8] 2159[1] 2323[4] 4252[24] 4669[4] 5478[6] 7810[5] 8440[10] -1 -2  SUtility:88
3675[3] 5014[3] -1 5944[2] 6989[3] -1 5688[2] 8903[3] -1 -2  SUtility:16
104[2] 492[1] 1778[4] 2292[5] 3729[4] 4284[12] 4681[5] 4879[4] 7089[2] 7344[5] 8333[4] 9921[2] 9956[4] -1 5598[14] -1 1249[10] 3000[1] 4564[5] 6507[8] 6649[2] 8126[2] 8432[5] 9630[1] -1 3111[1] 6399[6] -1 165[5] 1511[3] 5907[4] 6144[20] 6718[4] 8107[5] 8237[5] 9193[3] 9627[6] -1 1015[10] 1149[3] 3261[1] 3457[1] 5760[8] 9949[3] -1 76[3] 2927[2] 3117[6] 5561[2] 5774[4] 6973[3] -1 583[4] 1909[4] 3162[5] 4610[5] 4639[8] 6130[5] 8841[6] -1 -2  SUtility:247
1084[15] 1536[10] 3574[9] 8171[4] -1 -2  SUtility:38
2335[1] 7545[1] -1 3430[20] 5638[3] -1 6759[4] 6914[35] 9268[4] -1 303[4] 2139[2] 8246[2] -1 294[20] 5245[1] 8841[6] -1 486[3] 1967[3] 3621[5] -1 42[3] 1687[1] 1862[6] 2442[2] 2661[4] 3275[1] 3519[10] -1 1273[4] 9244[20] -1 -2  SUtility:165
1958[10] 2908[2] 3086[2] 3240[5] 7528[3] 7710[3] -1 912[5] 1572[5] 2314[3] 3168[6] 6558[3] 8723[2] -1 3627[3] 8037[4] -1 117[25] 3278[32] 8052[6] 8732[2] 9081[15] 9911[10] -1 2906[12] 3629[5] 3644[4] 4036[1] 7885[1] -1 98[3] 395[1] 592[12] 821[2] 4293[10] 4704[10] 4904[8] 7708[1] -1 959[4] 3265[10] 3268[3] 3629[2] 3733[2] 4549[4] 5650[6] 7776[5] 7880[4] 9495[1] 9939[4] 9975[9] -1 265[3] 845[4] 3314[1] 4503[5] 6825[1] 9373[5] 9609[21] 9901[5] -1 2016[4] 2154[4] 4323[3] 4871[8] 5716[3] 6172[21] 6615[3] 7764[4] 8364[5] -1 -2  SUtility:370
104[4] 5216[3] 9214[4] -1 461[10] 5464[3] -1 -2  SUtility:24
1490[2] 3812[2] 4892[6] -1 930[4] 9245[4] -1 530[15] 964[1] 1136[2] 3249[10] -1 4749[5] 7035[2] 9506[4] 9939[2] -1 4938[4] 5773[25] -1 1824[4] 3267[4] -1 272[4] 3372[5] 4844[2] 5288[1] 5608[6] 7294[6] -1 -2  SUtility:120
45[16] 1284[6] 2349[6] 5318[5] -1 5935[2] 8665[1] -1 1217[5] 1255[4] 2257[12] 8052[15] 8090[4] 8454[2] 9551[4] -1 193[8] 2050[2] 2625[2] 2876[6] 2924[2] 3767[3] 4214[4] 5269[10] 7078[1] 8473[25] 9189[12] -1 1820[4] 3741[9] 4161[5] 6803[5] 7708[2] 8704[6] -1 8904[10] 9007[5] -1 541[3] 1541[1] 3673[5] 5026[12] 6162[2] -1 2871[8] 7942[1] -1 2164[6] -1 3812[2] 7277[15] 8449[12] 9786[2] -1 1127[3] 2695[2] 9471[6] 9542[2] -1 1128[4] 1952[5] 3704[8] 8135[1] -1 -2  SUtility:303
1801[2] 2483[5] 2741[1] 5027[12] 5622[2] 8432[3] 9026[1] 9608[5] -1 1040[6] 1387[10] 1490[2] 3124[15] 3378[3] 4354[1] 4382[4] 4593[10] 4725[10] 4866[4] 6139[4] 9723[2] -1 261[4] 2406[18] 4366[5] 4651[3] 5071[6] 8739[1] 9967[3] -1 1665[2] 2273[2] 2724[6] 3027[5] 3110[12] 3652[4] 5415[4] 6174[4] 6279[10] 6845[5] 7528[3] 7550[15] 9068[4] 9654[3] -1 2276[3] 3440[2] 3726[12] 5321[9] 5402[1] 5656[12] 5854[3] 7982[15] 8024[5] 8531[2] 8618[4] 9190[4] -1 1986[8] 2125[8] 2974[5] 3916[3] 3939[8] 4423[2] 5128[20] 5570[12] -1 258[5] 1194[4] 1339[21] 1526[2] 3545[10] 4790[2] 5905[2] 6842[4] 7543[4] 8052[9] -1 913[2] 1173[3] 1276[15] 2575[5] 3337[4] 3673[1] 5600[5] 6723[2] 6911[15] 7423[4] -1 -2  SUtility:478
2536[20] 8326[1] 9896[1] -1 2962[6] 6004[4] 8891[10] -1 1474[3] 6209[5] 7232[1] 8030[1] -1 4600[2] 8325[4] -1 253[2] 1789[12] 2658[4] 5111[6] 6722[8] -1 42[4] 2871[8] 3602[12] 7950[5] -1 4425[2] 5934[3] 6116[5] 6699[8] 8078[9] 9799[2] 9856[5] -1 4581[1] 7745[1] 8309[20] -1 457[8] 920[16] 3063[2] 4955[4] 9326[2] -1 -2  SUtility:207
4297[3] 4447[2] 5550[10] 6612[2] -1 1294[4] 1563[1] -1 2712[5] 8362[2] -1 -2  SUtility:29
1387[8] 1490[2] 4682[5] 7194[3] 8112[6] 8937[5] -1 3740[6] 6494[2] 7323[4] -1 255[1] 545[6] 2931[2] 9139[5] -1 938[4] 7168[3] 7345[2] 7507[2] -1 550[4] 797[2] 1725[3] 4220[10] 7627[3] -1 1399[4] 9288[8] -1 3210[25] 5285[8] 6558[3] 9302[10] -1 -2  SUtility:146
694[3] 5550[10] -1 9848[2] 9962[2] -1 3740[4] 5086[9] 7765[4] -1 960[2] 9624[24] -1 373[2] 440[6] 3682[8] 7329[4] -1 -2  SUtility:80
2900[12] 5581[3] 6822[20] 9276[4] 9399[5] 9620[3] -1 2470[4] 3247[3] 3920[4] 4537[5] 9313[6] -1 17[2] 388[8] 1010[6] 6973[2] 7138[5] 9713[15] -1 4925[1] 8797[8] -1 210[2] 265[1] 1040[10] 5608[2] 8815[5] -1 3278[40] 8384[5] -1 4839[12] 7838[4] -1 711[1] 1026[6] 1745[2] 2398[20] 5483[2] -1 529[5] 4793[6] 7164[20] -1 -2  SUtility:259
692[1] 694[2] 2900[3] 5550[6] 6131[1] 6891[16] 8029[2] -1 6127[12] 9848[1] -1 -2  SUtility:44
1161[12] 1323[5] 3697[1] 4093[12] 4537[2] 8462[1] 9296[3] -1 3564[6] 3573[6] 4690[2] 9488[8] 9692[5] -1 1409[36] 3397[6] 6582[4] 6602[10] 9392[3] -1 932[6] 1957[4] 3443[10] 5383[4] 7621[6] 8283[10] 8954[18] -1 2387[4] 7218[25] 7635[3] -1 1972[3] 2575[5] 3692[10] 5410[2] 6351[4] 7876[2] 8015[1] -1 275[8] 1187[2] 3946[2] 5375[2] 9818[15] -1 964[5] 1185[2] 1959[1] 2822[1] 4953[1] 5641[5] 6258[6] 8042[6] -1 1017[24] 1142[3] 2813[6] 4375[2] 5905[5] 7114[5] 8731[4] 9896[5] -1 286[2] 1079[3] 3070[2] 4224[7] 6031[2] 9381[20] -1 34[12] 1905[6] 3789[9] 6545[3] 6858[2] 7306[6] -1 2578[6] 2825[5] 5953[3] 6769[4] 6884[5] -1 17[6] 261[2] 493[15] 884[2] 3520[6] 3609[21] 4087[6] 7446[8] -1 616[6] 829[2] 1041[4] 1595[1] 4039[4] 8552[6] -1 479[5] 3061[3] 3353[3] 3929[3] 4863[2] 5111[8] 5672[3] 5880[1] 9061[3] 9887[20] -1 -2  SUtility:586
2652[6] -1 3826[15] 7379[6] -1 5770[2] -1 6147[6] 6216[15] -1 3566[10] 5732[12] 9837[3] -1 615[2] 1216[4] -1 -2  SUtility:81
219[12] 1177[5] 1829[4] 2122[20] 5031[20] 8501[10] 8544[2] -1 1355[2] 1964[5] 2840[5] 4017[8] 4349[1] 6847[10] 8792[6] -1 211[2] 271[2] 1017[6] 1323[5] 3026[25] 3697[5] 5556[2] 7469[2] 7545[2] 8901[4] 9296[3] 9641[4] -1 2072[16] 2162[10] 2311[5] 2585[6] 4405[4] 8921[5] -1 1782[12] 2662[3] 5600[2] 7023[30] 8693[2] 9822[2] 9952[6] -1 478[12] 1130[2] 1884[15] 3205[4] 3578[2] 6391[3] 8728[8] -1 3383[2] 3609[7] 5418[6] 7594[2] 7726[1] 8148[9] 9693[14] 9975[12] -1 -2  SUtility:374
2763[1] -1 -2  SUtility:1
1274[5] 5501[8] -1 253[4] 1972[3] 4222[8] 6467[21] 6722[2] 7592[8] -1 5396[4] 5875[8] 6941[4] 7201[4] -1 1387[6] 1490[2] -1 1862[12] 5393[5] 9839[2] -1 1246[5] 8580[3] 8926[4] -1 4567[5] 5888[4] 9471[4] -1 3392[2] 4403[4] 6784[4] 6976[2] 9543[10] -1 2079[18] 3404[6] 6787[8] 9027[5] -1 -2  SUtility:190
611[3] 1470[8] 1790[5] 2054[5] 2077[5] 3013[50] 3781[4] 4081[4] 4312[2] 5435[8] -1 667[4] 1451[3] 3515[15] -1 941[9] 982[4] 1972[3] 3945[16] 4222[10] 5003[12] 5175[15] 5350[1] 6031[4] 6467[21] 6941[2] 7066[4] 7616[2] 8084[6] 9651[5] -1 2123[5] 5111[6] 5396[5] 5875[8] 6941[4] 7201[4] 9616[2] -1 950[3] 1387[10] 1490[5] 2389[4] 5622[6] 5998[4] 9669[8] -1 2513[6] 2695[6] 5254[6] 5533[16] 5571[5] 5661[1] 5700[3] 7982[6] 9158[3] 9839[4] -1 1246[5] 1517[6] 2053[15] 4054[20] 6373[2] 8580[1] 8926[2] 8934[9] 9589[6] -1 1046[2] 1187[1] 1372[3] 3341[8] 4971[4] 5623[4] 5888[2] 6718[6] 8032[28] 8371[6] 9539[8] 9657[10] 9860[5] -1 3392[2] 4403[3] 4563[5] 4785[8] 5420[5] 5754[3] 6784[6] 6948[2] 7307[1] 7534[8] 7736[16] 9543[8] 9794[1] -1 2079[30] 3404[2] 3430[12] 4989[4] 6787[8] 9027[2] -1 -2  SUtility:639
770[5] 893[12] 4412[4] 4762[4] 8629[6] -1 1174[10] 2876[3] 5269[2] -1 176[4] 1199[2] 4037[1] 5754[3] -1 432[1] 1011[15] 1478[8] 4598[4] -1 -2  SUtility:84
1568[20] 3151[6] 3406[6] 6704[3] -1 3022[2] -1 -2  SUtility:37
1058[4] 2399[15] 5990[1] -1 4681[4] 6796[2] -1 408[5] 6126[4] -1 -2  SUtility:35
187[3] 804[8] 4026[4] 5922[4] 5994[1] -1 3283[8] 4777[4] 6822[20] 9942[5] -1 302[12] 2713[12] 7750[4] -1 -2  SUtility:85
1113[5] 1507[4] 8411[5] -1 1980[8] 3624[4] 5030[20] 5492[12] 7443[1] -1 3567[1] 5598[28] 8303[2] -1 1058[5] 1546[3] 2961[4] 4469[6] 5056[3] 7023[12] -1 912[1] 1572[5] 2314[2] 3063[2] 3168[15] 6558[3] 8723[6] -1 -2  SUtility:157
3899[1] 5836[5] -1 483[2] 794[4] 6238[2] 6921[5] 7015[5] 8372[35] 8611[5] 9773[35] -1 265[1] 4081[5] 5435[8] 7240[6] -1 666[8] 930[2] 5661[2] 5700[15] 7488[1] 7675[5] -1 4294[5] 8782[3] 9936[6] -1 34[12] 940[2] 2478[15] 3784[10] 4691[2] 6081[4] 6491[6] -1 1590[3] 2727[3] -1 150[1] 586[10] 1216[4] 4728[6] 4897[4] -1 4429[15] 5524[9] 8440[4] -1 25[4] 1123[2] 7099[12] -1 -2  SUtility:294
2065[3] 2868[16] 6657[4] -1 2403[8] 4086[5] -1 5044[3] 6734[5] 8120[4] -1 6134[2] 7863[3] -1 4041[5] 7426[4] 9471[2] -1 287[6] 5913[20] 6421[4] 8129[5] -1 32[1] 5209[4] -1 -2  SUtility:104
1202[8] 2645[40] 4682[4] 5381[8] 6641[2] -1 345[6] 4653[8] 6004[2] -1 4953[5] -1 1768[2] 3004[5] -1 -2  SUtility:90
2196[2] 3804[3] 3864[2] -1 799[6] 2059[6] 6080[3] 9693[7] -1 2836[8] 2868[32] 3047[4] 3457[5] -1 840[16] 1433[2] 1528[20] 3477[2] 5290[4] 6045[3] -1 1220[20] 1725[6] 1975[2] 2700[1] 2844[4] 6872[5] 9997[2] -1 -2  SUtility:165
6698[1] -1 727[1] 5998[3] -1 6178[4] 6404[1] 8728[8] 9177[4] -1 1486[8] 3042[4] 6158[4] -1 1506[9] 2992[10] 5076[7] 5363[8] 7205[1] 8259[9] -1 -2  SUtility:82
3277[1] 4461[4] 4552[5] 4568[3] 7532[5] 8332[4] -1 2049[3] 6260[4] 6895[1] 7341[5] 8114[8] -1 4485[6] -1 1193[8] 3784[6] 6174[6] 6828[28] 9526[2] -1 -2  SUtility:99
76[1] 877[10] 2081[8] 3571[3] 5016[10] 5253[8] 5735[6] 6531[3] -1 2642[3] 3480[3] 4294[2] 7093[3] 7560[8] -1 769[4] 2583[6] 2869[1] 3263[2] 4394[12] 8772[9] -1 5065[1] 9174[5] -1 27[6] 2658[4] 6782[16] 7947[12] -1 109[4] 2694[8] 4053[4] 4302[4] 4472[10] 4746[6] 5652[6] 6888[3] 7238[4] 8016[4] 9323[10] -1 125[1] 1842[1] 2876[15] 2960[15] 4688[6] 5728[3] 6613[3] 7721[4] 8237[2] 8340[10] -1 285[12] 512[6] 1067[5] 1691[6] 2282[4] 3770[1] 4204[3] 5271[12] 7023[6] 7306[2] 8903[3] 9034[2] 9304[4] -1 -2  SUtility:335
797[4] 1700[5] 2674[8] 9461[4] 9928[2] -1 2049[2] 2540[14] 6397[9] 7181[2] 7979[6] 9264[2] -1 6[3] 432[2] 7418[4] 9910[35] -1 3939[2] -1 2981[5] 3784[8] 5873[14] 8512[2] -1 219[3] 3342[3] 4035[9] 4870[15] 7443[2] 8389[5] 9828[1] -1 1544[7] 6869[4] -1 3443[8] 4419[9] -1 -2  SUtility:199
3466[5] 4098[2] 9373[3] -1 2072[20] 3012[20] 4219[10] 5517[3] 8032[35] -1 4349[2] 6075[10] 6701[1] 7790[6] 8458[2] -1 4245[10] 6138[3] 8231[9] 9739[5] -1 767[2] 2180[4] 5915[4] -1 -2  SUtility:156
5563[4] 9058[5] 9667[2] -1 1674[2] 7744[3] 7905[1] -1 90[1] 666[6] 5862[5] -1 8574[10] 9777[3] -1 -2  SUtility:42
148[1] 2681[2] 8788[20] -1 883[2] 1338[1] 3341[8] 5174[1] 5783[3] 8072[2] -1 7107[2] 7179[4] 9678[3] -1 6012[4] 7011[5] -1 2159[2] 4090[3] 5001[5] 6955[2] -1 -2  SUtility:70
2979[5] 3097[10] 4688[8] 5972[5] 8619[5] -1 5243[4] 5399[4] 7456[3] 8782[5] 9137[20] 9283[9] 9761[12] -1 -2  SUtility:90
4314[4] -1 994[1] 6718[2] 7818[4] 7951[6] -1 2355[3] 2809[15] 6615[3] -1 3304[1] 4300[4] 8116[4] 9490[10] 9845[9] 9997[3] -1 7446[10] -1 775[5] 4642[5] 5807[4] 7481[5] -1 5003[9] 5633[2] -1 -2  SUtility:109
257[4] 440[4] 3250[20] 4245[2] 5137[2] 9084[3] -1 761[2] 5572[1] 7642[3] -1 5242[16] -1 3243[10] 6134[4] 7804[20] 8807[6] 9281[3] 9583[15] -1 2323[4] 6376[4] -1 39[50] 1962[1] -1 8625[15] -1 7460[8] -1 -2  SUtility:197
1499[3] 2871[8] 5034[20] -1 1352[6] 8724[5] -1 559[20] 2756[4] -1 3699[2] 4687[8] 5688[2] -1 689[4] 4246[10] 4565[2] 9436[2] -1 -2  SUtility:96
161[2] 1700[5] 1891[30] 2201[2] -1 13[5] 3615[3] 4403[3] 6111[1] 8896[5] 8897[8] -1 161[4] 3118[2] 3245[6] 4908[1] 5414[5] 5623[2] 6516[1] 6538[10] 8606[2] -1 1638[12] 2559[3] 4142[24] 9729[4] -1 549[15] 4085[4] 6406[3] 6942[2] 7590[18] 8138[2] -1 -2  SUtility:184
1150[1] 1378[40] 6038[6] -1 -2  SUtility:47
34[12] 940[10] 1405[1] 1705[4] 3784[8] 5501[10] 6081[4] -1 4429[5] 5524[12] 8440[2] -1 1859[3] 4871[4] 4922[4] 6052[5] 7599[2] -1 1013[2] 3426[4] 4870[9] 5415[10] 5959[1] -1 528[3] 7982[6] 8071[2] 8512[5] 8681[4] 8817[10] -1 3253[1] 5907[2] -1 -2  SUtility:145
148[5] -1 3341[6] 5174[2] 8072[10] -1 1803[4] 8108[15] 8691[16] -1 -2  SUtility:58
1005[5] 8992[4] -1 1065[16] 5869[5] 8142[6] 9928[10] -1 7446[6] 8499[35] 8909[12] 9630[4] -1 3210[10] 5285[2] 6558[1] 9302[6] -1 -2  SUtility:122
814[16] 2276[1] 4459[3] 7003[2] -1 455[5] 6309[4] 6874[2] 8461[2] -1 568[2] 842[2] 2582[4] 5577[3] 7636[5] 9854[3] -1 5528[1] 6617[3] -1 4331[16] 4809[5] -1 5599[4] 6123[2] 7023[24] 8660[4] 9822[2] -1 3767[2] 8523[2] -1 -2  SUtility:119
5247[2] 6570[3] 8777[4] 9511[2] -1 984[1] 2522[3] 6116[5] 6498[18] 8010[5] 9196[8] -1 3921[2] 5767[1] 9621[5] 9882[20] -1 3287[1] 5272[3] -1 1724[18] 2171[9] 3293[28] 5383[1] 5959[5] 5987[4] 9451[4] -1 1298[4] 4578[8] 8671[1] 9601[1] -1 2125[4] 5070[6] -1 262[2] 3299[1] 8557[5] -1 1529[2] 2077[15] 4681[3] -1 381[1] 1866[4] 6476[4] -1 5826[20] 6690[4] 7211[10] 7881[1] 9624[30] -1 2871[10] 4127[2] 7738[6] 8643[2] -1 -2  SUtility:298
135[4] 2575[1] 3991[24] 4853[25] 5535[6] 5738[2] 5752[9] 8832[2] 8834[3] -1 885[4] 3582[4] 4770[2] -1 1092[1] 1490[2] 3621[1] 7889[9] 8461[2] -1 1041[4] 4450[1] 6952[4] -1 1373[1] 1849[28] 2360[15] 4130[6] -1 378[5] 1183[4] 7944[5] 8216[15] -1 -2  SUtility:189
880[4] 1428[4] 2068[4] 2862[3] 2891[12] 3740[10] 4800[5] 6730[1] -1 2728[32] 9751[6] -1 4908[3] -1 1767[4] 2991[5] 6225[15] -1 3378[1] 4419[15] -1 228[4] 3546[2] 8865[1] 9125[6] -1 3337[2] 5088[15] -1 -2  SUtility:154
1369[1] 3675[4] 5014[4] -1 1215[1] 5944[4] 6989[1] -1 2218[4] 3609[21] 4087[3] 7944[5] -1 616[6] 3839[12] 5169[3] 5688[2] 7764[3] 8903[3] -1 509[4] 643[16] 3421[3] 7308[4] 7922[1] 8637[6] 8881[8] 9081[9] 9330[24] -1 1017[6] 1603[2] 2861[10] 3094[9] 8652[15] -1 -2  SUtility:194
263[1] 611[4] 1539[1] 3457[5] 7138[5] -1 5546[18] 6639[5] -1 2097[5] 2485[10] 2487[10] -1 -2  SUtility:64
4455[1] 6519[4] -1 1490[3] 6869[2] 7236[5] -1 20[5] 7117[4] 9210[4] -1 5710[3] -1 3700[4] 7367[2] -1 -2  SUtility:37
211[1] 271[1] 1017[12] 5556[4] 9641[10] -1 2769[5] 3389[3] 3438[2] -1 7420[10] -1 185[5] 250[1] 2102[6] 4461[6] -1 3574[6] 6437[6] 8980[2] -1 6199[4] -1 9300[15] 9692[15] -1 -2  SUtility:114
440[4] 4172[4] 4508[10] 4825[8] 5024[2] -1 1397[5] 2481[8] 2903[2] 3767[5] 3923[2] 6018[3] -1 5483[1] 6654[35] 6697[4] 8215[3] 9350[3] 9518[3] -1 -2  SUtility:102
299[3] 3691[8] 7620[4] -1 1989[3] 6392[10] -1 -2  SUtility:28
397[3] 522[3] 720[3] 4731[4] 7145[2] 7719[4] 9327[5] -1 727[5] 3311[16] 5435[8] 5825[10] 7494[2] 8039[8] -1 817[4] 912[5] 1811[3] 6263[4] 7642[2] -1 3865[10] 4486[12] 6252[4] 7477[2] 8106[45] 8440[4] -1 611[1] 775[4] 1091[4] 1265[3] 3378[4] 4311[4] 5993[2] 6318[3] 6801[10] 8196[3] 9312[18] -1 -2  SUtility:224
1720[2] 2487[2] 4540[8] 5017[2] 7169[10] 8467[8] -1 925[3] 2049[4] 2633[3] 2999[2] 4673[2] 6012[2] -1 3358[1] 8315[2] 9847[4] -1 2424[2] 3154[4] 3195[3] 3390[6] 4639[10] 9605[5] -1 1262[5] 3737[12] 3889[25] 5805[2] 7820[5] 8657[3] -1 2114[2] 2155[5] 2937[2] 3277[4] 3533[12] 6860[2] 8906[5] 9279[10] -1 4717[1] 4956[2] 8131[1] -1 5271[3] 8694[12] -1 1444[10] 1747[8] 7082[24] -1 -2  SUtility:240
2963[4] 3921[4] 4160[4] 5350[3] 5767[1] 9621[4] 9882[20] -1 644[20] 656[15] 2977[2] 5608[8] 8137[10] -1 4297[3] 4447[3] 5550[4] 6612[4] 7211[10] 7881[1] 9624[18] -1 706[3] 878[4] 4409[5] 5675[3] 6018[15] 7432[2] 8669[4] 9954[6] -1 544[15] 1958[4] 5801[4] 8845[12] -1 1294[4] 1563[3] 4283[6] 9084[4] -1 272[2] 309[4] 784[6] 1695[4] 3878[4] 4177[2] 4319[15] 4341[5] 5462[40] 5933[4] 6507[2] 7666[2] 8094[4] 9863[6] -1 281[5] 1873[3] 1973[3] 2040[1] 2961[3] 3938[6] 3981[1] 4536[10] 7771[15] -1 891[1] 2871[4] 5158[3] 5729[16] 7810[5] 9669[2] -1 -2  SUtility:410
161[5] 4524[6] 7099[12] 8797[6] -1 631[4] 2556[3] 3196[2] 4440[10] 5945[3] 7485[18] 8930[1] 9153[5] 9250[12] -1 548[4] 4636[1] 5206[9] 7711[2] 7777[1] 8827[4] 9937[6] -1 91[40] 1466[4] 3254[4] 3627[2] 4768[3] 5500[4] 6725[1] 6776[24] 9152[8] -1 2732[6] 4165[4] -1 -2  SUtility:214
2504[3] 3659[12] 4050[3] 7733[4] 8398[2] 8515[5] -1 3374[2] 4956[10] 6754[2] -1 1194[1] 2046[4] 7034[20] 7708[1] 8943[15] -1 165[2] 1511[5] -1 1116[5] 3445[2] 5785[2] 6933[4] 7057[3] 9083[3] -1 775[5] 2880[8] 4277[2] 8026[2] -1 -2  SUtility:127
829[3] 3510[12] -1 702[4] 3846[4] 9334[2] -1 1170[15] 7115[10] 7944[4] -1 -2  SUtility:54
154[2] 1547[8] 2082[6] 4144[6] 4902[4] 7963[3] -1 2551[4] 2652[15] 2741[1] 3074[12] 3733[3] 9736[2] -1 5261[5] -1 2181[10] 3790[3] 5378[2] 6670[10] 9170[30] -1 784[10] 1000[1] 1435[10] 2998[2] 3299[3] 7866[18] 8481[2] 8531[8] 8982[2] 9624[24] 9778[1] 9941[5] -1 3022[1] 6201[4] -1 610[12] 2351[5] 4646[4] 7771[6] -1 2642[5] 3480[4] 7093[2] 7879[10] -1 749[6] 1801[8] 1927[30] 2451[6] 4533[3] 4964[8] 6429[10] 6651[6] 7755[5] 8856[4] -1 1548[1] 1906[6] 5919[1] 6555[3] -1 1503[6] 3039[3] 3718[2] 3940[3] 4811[2] 7515[8] 9653[3] -1 149[2] 2429[5] 5082[21] 8836[3] -1 2276[1] 4506[4] 7155[6] 7635[4] 9782[3] -1 393[1] 624[10] 2040[2] 2398[20] 3270[3] 4193[3] 7003[3] 8004[15] 8652[9] 9838[20] -1 754[4] 1490[4] 1724[6] 2184[2] 3136[2] 8697[4] -1 -2  SUtility:546
9942[4] -1 2154[12] 5794[3] -1 7082[24] -1 689[2] 6783[16] 7698[2] -1 -2  SUtility:63
263[5] 611[4] 1539[3] 3457[5] 7138[3] -1 5546[30] 6639[3] -1 391[16] 4977[6] -1 2097[2] 2485[4] -1 5629[4] 7986[5] 8625[5] -1 -2  SUtility:95
302[16] 1874[4] 4552[4] -1 2297[1] 3644[1] 6494[6] 7494[4] -1 2185[6] 3172[4] 4142[32] 4610[4] -1 1337[3] 1637[2] 7453[1] 7502[10] -1 513[12] 2886[4] 9264[2] -1 4939[5] 6224[1] 9467[4] -1 2839[1] 6437[9] -1 401[1] 818[8] 2239[2] 2452[1] 3187[3] -1 2292[4] -1 3151[8] 4817[2] -1 -2  SUtility:165
9261[5] 9360[3] -1 1957[1] 2629[9] 3058[10] 6690[5] -1 989[2] 9658[6] -1 3873[12] 3938[15] 6952[2] -1 2130[1] 4552[1] -1 3430[12] 5638[3] -1 4898[32] 6344[6] -1 2725[15] 3398[1] 4950[4] 5583[2] -1 878[4] -1 -2  SUtility:151
1387[10] 3278[32] 4202[1] 5552[9] 8052[6] 8535[25] 8732[2] -1 1804[2] 2462[1] 4755[15] 5432[15] 6633[5] 8052[12] 8695[2] -1 71[3] 676[4] 1277[3] 4778[1] 5365[18] 8739[5] 9929[15] -1 299[3] 3145[12] 5261[1] 6318[2] -1 102[9] 2740[12] 4178[16] 4213[21] 4716[2] 7098[5] 8585[18] -1 91[24] 3375[3] 6458[1] 7764[4] 9204[3] 9766[4] -1 4832[4] 7188[1] 7598[15] 9486[2] -1 -2  SUtility:348
1598[2] 3587[12] 7134[10] 7401[2] -1 4204[2] 6543[12] -1 397[5] 9719[10] 9877[5] -1 -2  SUtility:60
2433[1] 5857[24] -1 673[6] 1431[2] 3433[40] 4397[2] 8658[2] 9668[2] 9794[1] -1 3473[8] 3763[2] 4248[4] 8854[5] -1 3790[5] 7700[10] -1 442[2] 4392[3] -1 -2  SUtility:119
644[8] 7651[5] -1 150[4] 5888[4] 7102[1] 8783[2] -1 1873[3] 3197[4] 6018[12] 9954[10] -1 1904[5] 5890[6] -1 930[3] 1424[6] 7744[9] -1 2757[10] 3616[12] 3928[15] 4283[2] 4982[1] 6616[10] 6997[4] 7023[18] 8080[4] 9084[3] -1 763[6] 2335[4] 3405[12] -1 4177[4] 4319[9] 4341[2] 5462[10] 7666[2] 9863[10] -1 -2  SUtility:220
309[4] 1542[10] 1557[12] 9780[8] -1 -2  SUtility:34
2575[4] 3991[6] -1 3621[3] 4014[5] 6524[8] 7150[5] 7889[3] 8461[2] 9887[4] -1 530[6] 964[4] 1041[1] 1136[2] 4450[1] 4510[5] 6952[3] -1 7459[3] -1 2485[6] 4897[10] 5380[4] 6888[15] -1 4749[4] 7035[2] 9506[2] 9939[2] -1 804[2] 1801[10] 3629[2] 4674[1] 4794[1] 6032[30] 6647[4] 8137[6] 9578[1] 9825[9] -1 1849[28] 2360[12] 4130[10] -1 189[2] 1173[3] 2506[4] 3912[3] -1 1130[1] 1481[3] 4938[3] 5773[25] 9027[3] -1 1824[4] 3267[12] -1 602[25] 3706[3] 4790[8] 7944[2] 8216[10] -1 272[10] 314[2] 1784[3] 3372[2] 4397[1] 4844[6] 5288[3] 5608[6] 6722[4] 7294[4] 7953[2] 8249[6] -1 4870[15] 7763[1] 8445[3] -1 -2  SUtility:405
1470[12] 3411[4] -1 2733[12] 8356[2] -1 388[12] 9713[15] -1 4925[2] -1 1146[3] 6944[1] -1 1801[8] 2622[10] 4855[4] -1 20[5] 7117[6] 9210[4] -1 170[12] -1 -2  SUtility:112
1798[4] -1 3497[12] 3695[3] 4009[4] -1 70[15] 861[4] 2210[4] 5350[4] 7502[10] 9943[4] -1 5671[4] 5685[9] 6921[2] -1 1724[18] 8413[4] -1 3329[4] 5314[1] -1 -2  SUtility:106
1279[2] 8693[2] 8732[4] -1 3311[8] 6718[6] 8075[4] -1 113[8] 2322[15] 2516[6] 4115[3] 4693[6] 5667[4] 8052[3] 8783[10] -1 -2  SUtility:81
2767[15] 4198[1] 6921[5] 8618[2] 9948[12] -1 2792[4] 6045[12] 6822[12] 9276[2] -1 9638[2] -1 1017[12] 1603[3] 2861[6] 3094[3] 3938[6] 9870[12] -1 -2  SUtility:109
1650[9] 1989[4] 2871[2] 5190[1] 8825[3] -1 1399[4] 1553[1] 3868[3] 7227[2] -1 335[3] 3554[5] 6698[4] 7049[2] 9231[1] -1 513[3] 1568[4] 3096[5] 5683[6] 6528[6] 9257[3] -1 927[10] 1789[12] 8395[9] 8634[10] 9060[15] 9690[2] -1 632[4] 6837[3] 6957[1] 9066[3] -1 561[3] 2988[2] 4183[5] 4740[1] 5387[4] 5560[2] 5771[3] 6826[9] 7282[1] -1 -2  SUtility:170
2387[1] 7218[25] 7635[3] -1 -2  SUtility:29
870[5] 2769[1] 5219[8] 7714[2] 9062[4] -1 8138[5] 9219[2] 9407[1] -1 4639[2] 4648[3] 7235[20] 7924[4] 8315[5] -1 3695[5] 5081[4] -1 320[20] 810[2] 4574[1] -1 2652[3] 4908[2] 8823[1] -1 1767[4] 2991[2] 6225[6] -1 6238[2] 7015[1] 8372[7] 8611[2] 9773[7] -1 3113[4] 3403[3] 6651[6] 7101[4] -1 228[6] 3546[1] 8865[3] 9125[10] -1 -2  SUtility:168
1285[8] 2552[6] 5267[8] 5928[2] -1 5845[3] -1 467[6] 2857[2] 3228[12] 6080[5] -1 -2  SUtility:52
1801[6] 2707[15] 6572[2] -1 1891[6] 2201[3] 9985[4] -1 4622[3] 6432[3] -1 9605[2] -1 6558[3] 7880[4] -1 1891[6] 2201[2] -1 2077[20] 3887[1] 4348[20] 4519[10] 5347[12] 6741[4] 8549[6] -1 -2  SUtility:132
17[6] 302[4] 6973[5] 7037[5] -1 2908[1] 7036[9] 9195[15] -1 451[15] 2290[1] 2827[8] 3266[2] 5111[6] 5220[15] 5400[8] 5433[10] 6156[1] 9946[10] -1 6998[4] 7100[2] -1 436[5] 1530[4] 1811[5] 2020[3] 5695[7] 7478[4] -1 216[4] 1864[4] 3545[4] 4405[1] 6268[6] 7616[5] 9889[6] -1 -2  SUtility:185
580[2] 5283[5] -1 101[5] 647[4] 6722[2] -1 290[10] 385[15] 2147[8] 3574[6] -1 -2  SUtility:57
1067[2] 2642[2] 3480[3] 4412[2] 7093[3] 7879[10] -1 7651[3] 8145[1] 9946[8] -1 6789[4] 8466[4] -1 3151[4] 4817[2] -1 134[5] 2548[4] 7067[1] 8398[4] 9956[1] -1 1161[16] 2197[8] 8314[14] -1 521[4] 9488[16] -1 2541[18] 7010[1] -1 2895[2] 3804[15] -1 531[4] 7484[12] 7834[3] -1 8026[4] -1 -2  SUtility:180
3912[4] 5561[1] 6167[3] 6266[1] -1 3405[3] 6561[4] -1 1611[5] 1662[4] 4771[2] -1 4403[3] -1 -2  SUtility:30
532[6] 4574[2] -1 91[16] 4361[2] 4620[9] 4782[9] 5614[6] 7662[2] 8050[3] -1 1267[1] 1367[1] 2633[2] 5094[1] 5873[7] -1 4551[12] 4758[3] 6322[18] 8068[6] -1 748[4] 3029[2] 3389[9] 3812[8] 5438[5] 5678[2] 9296[3] -1 432[5] 1011[9] 1478[2] -1 -2  SUtility:155
127[7] -1 1478[4] 6982[1] 8042[4] 8052[3] -1 1654[3] 2655[2] 5022[18] 6330[4] 7624[4] 9806[4] -1 3076[3] 5538[1] 8390[2] -1 5460[5] 7150[1] 9132[6] -1 -2  SUtility:72
5851[1] 7944[3] -1 5572[1] 6891[16] -1 2871[10] 2878[2] 6825[1] -1 -2  SUtility:34
4382[2] -1 6068[4] -1 1187[3] 7339[5] 7661[3] -1 5092[3] 7160[25] -1 1576[4] 5995[2] 7958[6] -1 -2  SUtility:57
4909[10] 4937[2] 6512[3] 8816[12] -1 7188[2] 7714[2] -1 104[3] 463[8] 1778[3] 2292[3] 3201[4] 4284[15] 4746[10] 4893[4] 7344[3] -1 2429[10] 7833[3] -1 2380[3] 3830[1] 4804[15] 6723[5] -1 4245[8] 7538[5] 8468[4] 9349[2] -1 1563[5] 4861[4] 6300[30] -1 913[4] 5470[15] 6203[8] 6718[10] -1 76[5] 387[8] 847[10] 2927[2] 5561[5] 5774[6] 6973[5] 8212[9] 9054[3] -1 -2  SUtility:269
6698[5] -1 727[2] 1453[1] 5998[3] 6037[1] 7418[2] -1 6178[2] 6404[3] 8728[8] 9177[2] 9659[30] -1 1486[4] 3042[4] 6158[8] -1 1506[12] 2992[10] 5076[21] 5363[20] 7205[3] 8259[9] -1 1802[3] 4382[5] 7263[2] -1 405[6] 460[12] 1262[3] 3891[10] 6045[9] 7181[1] 9115[24] -1 -2  SUtility:225
2176[3] 7574[3] 7820[5] -1 4696[2] 5631[5] 7703[2] 7944[4] -1 194[10] 257[5] 2003[2] 5289[16] 6440[8] 6461[2] 8617[1] -1 6718[6] -1 8595[2] -1 -2  SUtility:76
1490[1] -1 1665[3] 2724[8] 5415[6] 6174[6] 7528[4] 9654[4] -1 -2  SUtility:32
1344[5] -1 -2  SUtility:5
1490[4] 3812[4] 4892[6] 8617[4] 8783[10] -1 930[3] 3467[5] 7107[2] 9245[2] -1 3740[10] 5086[6] 7765[6] -1 5290[4] -1 -2  SUtility:66
3804[3] -1 799[8] 9693[35] -1 -2  SUtility:46
532[10] 4574[2] 6015[3] 9922[1] -1 633[1] 979[10] 1344[5] 2864[2] 5641[15] 5865[2] 6684[2] 6731[5] -1 7543[1] 8729[5] 8902[4] 9573[4] 9583[9] 9842[4] -1 1507[1] 2264[4] 3838[5] 4987[1] 6138[9] 8202[3] -1 749[12] 1221[4] 1470[8] 1927[24] 6429[4] 7755[2] -1 271[1] 3215[1] 4390[5] 7010[1] 7194[3] 9915[10] -1 -2  SUtility:183
4819[3] 5504[3] 7354[6] 7844[16] -1 1173[15] 4819[2] 5787[2] 6560[5] 7527[4] -1 1898[1] 2834[3] 3486[3] 6587[12] 7618[8] -1 3111[3] 3578[1] 6941[3] -1 -2  SUtility:90
6768[3] 9611[4] -1 2804[12] 7729[5] 9839[4] -1 5387[8] 5560[3] 6826[6] 7282[1] -1 922[12] 8384[5] 8902[1] 9382[2] -1 1927[12] 5933[3] 7001[4] -1 539[2] 1222[2] 1658[3] 3032[6] 8512[5] -1 643[16] 1922[8] 2247[3] 5993[5] 6070[2] -1 411[10] 473[3] 1356[3] 1484[10] 2903[10] 3920[5] 5038[10] 7544[3] -1 5243[5] 5284[15] 5419[4] 9305[6] 9847[12] -1 -2  SUtility:233
3912[3] 5561[4] 6167[2] 6266[4] -1 3405[15] 6561[8] -1 1611[5] 1662[4] 4771[3] -1 4403[1] -1 -2  SUtility:49
726[1] 3485[5] 4464[3] 4470[3] 5945[1] -1 414[10] 2077[15] -1 1116[3] 3445[4] 5785[1] 6933[2] 7057[12] 9083[3] -1 483[2] 5801[4] 6627[3] -1 -2  SUtility:72
2769[1] 3389[15] 3438[4] -1 7420[8] -1 185[3] 250[3] 2102[4] 4461[8] -1 1239[10] 3104[5] 4023[2] 6545[5] 8530[5] -1 3574[15] 6437[12] 8980[4] -1 6199[2] -1 9300[3] 9692[10] -1 -2  SUtility:119
3788[3] 6399[6] 7988[2] 8691[12] -1 376[5] 3574[6] 6503[20] 6728[3] 7713[1] -1 1145[4] 2994[1] 4897[2] 4922[1] 8010[1] 8384[1] 8902[3] 9382[4] -1 1859[4] 2154[12] 3270[3] 8696[2] 9034[4] 9268[2] -1 950[3] 2389[2] 5998[1] 7150[5] 9669[4] -1 405[8] 2958[1] 8107[2] 9941[2] -1 656[3] 1724[18] 2977[1] 5608[10] 8137[2] -1 1898[2] 4289[4] 6292[8] 9687[20] 9848[1] 9962[4] -1 -2  SUtility:203
3804[3] 7372[3] 8039[12] 9654[5] -1 2058[5] 5451[4] 7866[18] 8481[3] 8982[10] 9552[18] 9778[2] -1 473[5] 1190[1] 3018[8] 8102[8] 8280[2] -1 442[2] 1595[1] 2341[4] 4297[4] 4447[5] 5550[8] 6612[4] -1 1009[1] 3218[6] 3503[4] -1 -2  SUtility:146
3022[3] 4861[10] 4908[1] -1 5563[4] 9888[8] -1 2286[3] 5079[5] 8411[4] 8557[4] -1 2280[5] 3864[4] 5363[20] 6217[4] -1 -2  SUtility:75
3022[5] 3299[5] 5222[3] 9295[25] 9763[8] -1 2081[6] 6397[3] -1 5627[10] 7456[12] 9283[3] 9761[9] -1 414[15] 3277[1] 6093[3] 8137[6] 9556[1] -1 4895[16] 5824[8] -1 425[2] 1241[10] 8740[10] -1 1925[18] 1940[4] -1 1655[5] 2232[2] 4449[3] -1 -2  SUtility:193
2119[6] 3297[21] 3340[4] 3433[16] 4023[1] 4271[3] 4952[1] 5863[5] 8004[3] 8328[2] 8680[8] 9886[4] -1 2585[2] 3827[2] 4419[12] 5537[3] 9794[3] -1 3692[6] 4157[4] 5893[5] 6433[3] -1 842[5] 5864[6] 9571[10] -1 4155[3] 6668[8] 8827[8] -1 6412[15] 9975[9] -1 3584[25] 4549[5] -1 2505[10] -1 -2  SUtility:218
1187[5] 3341[10] 5623[1] -1 3197[4] -1 3171[4] 3545[6] 3958[9] -1 3392[1] 4403[2] 6784[2] 9543[10] -1 4969[12] 5383[3] 5915[3] 7218[15] 8796[3] 8836[2] 9033[2] -1 1344[3] -1 -2  SUtility:97
1207[3] 3163[3] 4549[3] 7250[3] 8779[4] -1 39[40] 8217[6] 8565[5] -1 660[2] 909[6] 1107[7] 3980[4] 5386[8] 6200[3] 9461[4] -1 767[1] 1991[12] 2050[6] 4952[2] -1 1113[5] 1507[1] 2180[4] 3080[20] 7371[4] 7936[2] 7947[12] 8411[2] 8884[2] -1 3519[8] 5679[3] -1 1183[1] 2101[4] 8145[5] 8515[3] 8622[5] -1 522[4] 4405[2] 5035[1] 6004[1] 7267[20] 8891[2] -1 -2  SUtility:233
1467[8] 2360[15] 3179[6] 8774[1] 9069[4] 9477[2] -1 2349[8] 3058[10] 4171[15] 5996[4] 7540[2] 7751[4] 7944[1] -1 17[4] 1479[3] 4632[2] 6293[3] 8189[5] 8618[4] 8760[3] -1 295[3] 451[10] 3337[4] 4564[3] -1 1187[4] 1367[1] 3441[10] 3789[6] 4966[1] 9918[4] -1 -2  SUtility:150
3790[1] 4090[1] 7700[8] -1 629[3] 1161[8] 2386[3] 2871[4] 3216[2] 4397[1] -1 3205[20] 3218[6] -1 3277[2] 6372[4] 7085[3] 7194[4] -1 754[5] 1724[24] 2184[4] -1 1714[10] 2809[12] 8687[9] 9531[5] -1 984[2] 1841[4] 2522[5] 2738[16] 4911[4] 5499[4] 6116[2] 6498[9] 7404[3] 7991[1] 8010[4] 9196[4] 9909[5] -1 3287[2] 3940[12] 5272[1] 9653[3] -1 -2  SUtility:220
1329[4] 3016[5] 3172[4] 4756[5] -1 1759[8] -1 761[5] 5704[4] 9749[5] -1 614[4] 749[15] 4343[4] 7816[4] 9165[5] -1 132[2] 547[12] 1975[2] 9119[6] -1 3891[6] 9115[18] -1 991[27] 2678[4] 3287[2] 9225[5] -1 3982[1] 4985[4] 7342[2] -1 1609[4] 2239[1] 6352[3] 7665[6] 9112[3] -1 -2  SUtility:180
6293[3] 9453[3] -1 2741[2] 6174[2] 6527[10] -1 6018[6] -1 3297[7] 4271[1] 4952[3] 8680[4] -1 2715[5] -1 -2  SUtility:46
3545[2] 4123[6] 7093[5] 8440[4] -1 626[2] 5860[4] 9657[10] -1 2506[3] -1 1015[4] 7233[4] 7901[1] -1 1187[2] 1394[6] 5534[5] 9374[1] -1 1475[6] 4664[2] 5319[4] 7113[12] -1 -2  SUtility:83
6675[12] -1 1034[2] 3279[1] 7158[8] 7192[6] -1 -2  SUtility:29
473[5] 2578[4] 3551[12] 5536[2] 7417[5] 7514[8] 8315[4] -1 656[12] 1963[2] 2114[5] 3277[3] 4674[1] 7175[1] -1 1026[2] 1355[8] 7947[6] -1 -2  SUtility:80
775[3] 3928[15] -1 5970[10] 6018[6] -1 1849[21] 2360[9] 4130[10] -1 1784[4] 4397[2] 7953[6] 8249[12] -1 -2  SUtility:98
3037[20] -1 2900[3] 9547[1] -1 792[3] -1 1887[3] 4551[12] -1 1005[5] 1423[6] 1964[1] 3099[5] 3338[2] 4956[6] 7814[1] -1 7832[4] 8083[4] 9091[15] -1 -2  SUtility:91
397[1] 2276[1] 2559[3] 9598[6] 9867[4] -1 4913[4] 5035[4] 6321[10] 7379[2] -1 4853[15] 5429[6] 5929[4] 9712[10] -1 -2  SUtility:70
1801[8] -1 3887[1] 5347[4] -1 3867[6] 4149[4] -1 1371[9] 2135[5] 4325[5] 6484[10] 8440[10] -1 -2  SUtility:62
1866[2] 3795[15] 3845[8] 6745[5] -1 201[1] 1490[2] 1697[8] 1864[4] 4768[2] 8039[4] 8956[2] 9381[12] -1 6494[8] -1 2697[10] 4696[8] 5685[9] 8212[15] 8529[25] -1 41[10] 561[1] 2817[5] 3235[12] 3270[3] 3519[4] 5899[2] 8597[1] -1 9605[2] -1 373[10] 7993[24] 8428[5] -1 1056[20] 1196[5] 1640[4] -1 5993[2] 8032[14] 9339[4] -1 6167[4] 6874[1] -1 5003[6] 5175[15] 5350[1] 7066[10] 8084[2] -1 2678[10] 3489[24] 7536[3] -1 1485[4] -1 -2  SUtility:348
2019[5] 2154[16] 2344[10] 2601[8] 3064[5] 4553[3] 4640[5] 5107[4] 6782[16] 7093[4] 8496[1] 9604[4] -1 2769[1] 7714[10] -1 487[9] 1255[10] 1591[8] 4427[9] 5933[5] 6023[2] 6582[2] 7001[10] 7606[2] -1 188[15] 861[3] 2865[3] 3554[4] 5225[4] 5288[3] 5471[1] 5875[4] 6195[5] 6657[1] 6746[10] 7093[3] 7446[4] 8260[9] 9802[4] 9926[24] -1 4349[3] 5763[3] 9710[1] -1 2566[3] 3600[1] 4895[24] 5824[8] 6604[3] 8032[35] -1 2318[8] 4809[1] 4969[3] 8281[14] -1 176[8] 219[12] 1174[10] 9567[12] -1 613[6] 1775[12] 3485[4] 5807[2] 6796[1] 9838[12] -1 2188[2] 2769[4] 3191[2] 4237[1] 5487[6] 7764[5] -1 -2  SUtility:452
2722[20] 3378[4] -1 1490[3] 3812[4] 4892[8] -1 234[4] 7719[2] 9894[1] -1 6202[12] 8329[9] -1 1327[9] 1706[8] 2000[10] 2077[15] 4154[10] 4819[5] 6524[2] 9799[4] -1 930[2] 9245[6] -1 3740[4] 5086[9] 7765[4] -1 573[4] 6545[4] 8491[2] -1 -2  SUtility:165
1187[4] 9918[4] -1 4033[1] 4077[6] 9488[8] -1 8754[4] -1 2869[3] 6670[5] 7641[3] 9199[4] -1 -2  SUtility:42
904[12] 1972[3] 4222[6] 4564[2] 6467[21] 7686[6] -1 3027[2] 4284[12] 5396[2] 5875[10] 6941[1] 7187[2] 7201[6] 7245[5] -1 -2  SUtility:90
614[6] 749[6] 4343[3] 7816[4] 9165[1] -1 447[1] 506[5] 612[4] 991[9] 1041[3] 1193[10] 2292[5] 4044[1] 5127[35] 5169[1] 6690[3] -1 2763[5] 3560[10] 5391[9] 6392[8] 6440[8] 7167[5] 7545[3] -1 2990[2] 6331[2] 8611[4] -1 5650[10] 9084[5] 9185[3] -1 1002[3] 1637[1] 1980[6] 3673[3] 4598[4] 5362[1] 9031[3] 9334[1] 9753[3] -1 33[1] 1210[3] 2101[5] 6490[2] 6790[9] -1 316[8] 3395[5] 3600[1] 6796[5] 9608[5] 9836[1] -1 -2  SUtility:241
1274[5] 7203[5] 8494[1] -1 891[3] 1323[5] 2871[8] 3405[3] 9669[10] -1 9676[20] 9910[7] -1 2496[3] 2498[4] 8512[1] 9475[4] -1 1053[1] 1263[16] 1866[4] 2376[12] 2424[8] 3531[15] 5550[4] 5969[2] 6585[5] 6704[4] 8126[4] 9721[25] 9863[8] -1 2053[15] 5445[5] -1 1813[3] 3059[4] 3587[24] 5478[6] 6596[1] 9763[4] -1 271[3] 2908[1] 8214[12] 8578[2] 8905[4] 9119[2] 9285[1] -1 3120[4] 3630[4] 4055[5] 7665[6] -1 -2  SUtility:293
457[4] 826[5] 2019[2] 2154[16] 6057[8] 8107[2] -1 797[4] 3282[9] 3704[4] 3717[10] 5225[6] 5875[10] 6195[15] 7446[2] 8260[3] 8813[1] -1 797[2] 1725[12] 4220[6] 5236[1] 8359[1] 9100[8] 9238[8] -1 307[6] 1811[3] 3027[4] 3334[9] 6195[25] 8488[4] -1 3386[9] 5573[4] 7637[1] -1 3355[5] 3552[4] 3554[1] 3600[1] 3928[25] 4115[3] 4323[3] 5441[1] 5910[2] 6521[4] 8032[7] 8052[6] 9822[5] -1 2741[1] 3260[4] 4440[8] 4852[2] 5041[3] -1 1263[12] 1957[1] 5945[2] 7485[45] 9178[3] -1 -2  SUtility:352
3571[15] -1 2575[4] 3991[24] 9240[8] -1 3621[3] 7889[9] 8461[10] -1 1041[3] 1441[5] 4450[3] 6952[5] -1 1849[35] 2360[12] 4130[4] 8556[2] -1 7944[1] 8216[20] -1 -2  SUtility:163
872[3] 913[1] 5111[10] 6429[6] 9819[20] -1 7100[10] 7515[4] -1 2701[3] 2734[6] 2958[4] 6323[3] 8008[5] -1 847[8] 1393[6] 2201[3] 6245[8] 7653[2] 8812[4] -1 4063[9] 6996[4] 7383[10] 7752[6] 7836[2] 9019[2] -1 242[9] 5608[4] 6337[2] -1 -2  SUtility:154
703[1] 2645[24] 3510[3] -1 797[2] 3704[4] 8813[3] -1 2480[4] 3333[1] 4571[2] -1 1599[1] 5835[4] 7421[4] 8919[2] -1 4638[10] 8247[2] -1 1133[2] 2561[6] 5783[2] 6059[15] 8856[1] -1 3804[12] 3865[10] 4486[12] -1 2081[4] 6650[5] 9769[8] -1 -2  SUtility:144
201[3] 8459[3] 9670[6] -1 1496[5] 2792[2] 7365[4] -1 -2  SUtility:23
211[3] 271[3] 1017[30] 5556[8] 6503[12] 7714[4] 9641[4] -1 27[24] 34[15] -1 1801[2] 7420[2] 7695[3] -1 185[2] 250[4] 1187[5] 2102[4] 2700[5] 4461[6] 9939[5] -1 210[2] 1239[10] 1623[6] 3104[2] 3340[5] 4023[2] 6545[1] 8300[16] 8530[1] -1 3574[6] 6437[6] 8980[2] -1 3413[10] 3587[18] 9731[5] -1 9300[12] 9692[25] -1 -2  SUtility:270
150[4] 3493[12] 4846[16] 5888[8] 7102[2] 7269[12] 8783[2] -1 1873[4] 2697[25] 3197[3] 4696[6] 5685[12] 8212[15] 8529[15] -1 2041[4] 3940[3] 7062[10] 7635[3] -1 3928[5] 4334[5] 6616[6] 7023[24] 7629[12] 8656[4] 9413[4] -1 -2  SUtility:216
624[10] 2998[2] 7115[6] -1 1553[2] 7236[1] 8271[8] 8566[15] 9846[3] -1 1798[1] 4388[2] 5127[21] 8180[3] -1 1085[8] 1424[10] 2082[10] 3545[4] 4345[4] 4528[6] 7905[1] 9475[4] 9982[3] -1 1821[2] 4574[2] -1 827[3] 2482[1] 5187[16] 5491[20] 6472[3] 6859[10] 9785[1] -1 2566[9] 2712[5] 3695[4] 6604[2] -1 988[4] 2424[6] 4036[1] 7052[1] 9862[12] -1 -2  SUtility:226
42[5] 4570[1] -1 3590[3] 5856[3] 7977[5] 8108[12] 9110[1] 9176[3] -1 2840[3] 4584[5] 8083[1] 9281[4] -1 6147[2] 8937[3] -1 1202[6] 1274[1] 2798[2] 3799[1] 4693[4] 7088[8] 9762[5] -1 562[15] 5141[2] 7832[8] -1 2565[2] 5429[9] 6087[4] 9177[2] -1 3268[4] 4533[3] 6834[2] 9543[4] -1 -2  SUtility:133
7138[2] -1 511[4] 1451[3] 4991[1] 5641[10] 7433[3] 7944[3] -1 510[5] 639[20] 833[1] 1995[4] 5795[2] 6714[4] -1 522[4] 6310[5] 6518[12] -1 -2  SUtility:83
1309[4] 2465[6] 3303[2] 5794[4] -1 2452[4] 2814[4] 6032[12] 8739[2] -1 568[4] 2960[9] 4964[2] 6720[20] 8573[15] -1 732[4] 2840[4] 3023[5] 4853[25] 5652[3] 9363[2] -1 360[2] 3372[3] 5022[30] 9070[5] -1 827[5] 1435[20] 3788[1] -1 -2  SUtility:197
1800[5] 8322[3] -1 1824[10] 4842[20] 6377[15] -1 1285[10] 2028[4] 3079[15] 8695[5] -1 2674[8] 2919[25] -1 -2  SUtility:120
9589[4] -1 3916[1] 4301[3] 6397[3] 6472[3] 7210[5] 8840[8] -1 2050[6] 2625[10] -1 541[9] 2903[10] 4551[15] -1 3630[2] 6440[4] -1 -2  SUtility:83
295[5] 8856[3] -1 7066[4] 9431[3] -1 2396[10] 2485[2] 2541[27] 9982[5] -1 2963[5] 8078[15] -1 495[10] 4852[8] -1 5132[3] -1 1884[15] 6792[10] 8494[2] -1 -2  SUtility:127
3161[5] -1 8780[8] 9071[3] -1 1017[6] 1603[1] 2861[6] 3094[3] 3412[2] -1 3508[1] 7090[1] -1 366[1] 3289[4] 3672[4] 3702[5] 6775[4] -1 1233[8] 1849[35] 3205[12] 3272[2] 4698[6] 7011[5] 7285[5] 9144[8] 9715[1] 9716[2] -1 698[5] -1 549[9] 3250[12] 7489[6] -1 716[6] -1 -2  SUtility:176
150[5] 176[8] 8039[20] -1 397[5] 3508[5] 3900[8] 3929[2] 5867[3] 7139[2] -1 921[5] 3153[18] 3935[8] 7112[1] 7405[1] 9151[5] 9726[5] -1 3738[3] 6397[15] 8485[8] 9257[1] 9852[2] -1 721[6] 6130[3] 8998[9] 9060[12] 9690[4] -1 632[6] 1849[35] 2545[8] 4981[2] 6837[3] 6957[2] 7371[5] 8864[8] 9066[2] 9521[6] -1 2956[2] 3950[5] 4100[6] 4574[2] 4812[4] 5044[2] 6027[4] 6186[8] 8202[15] 9008[15] -1 -2  SUtility:304
3804[15] -1 2058[4] 5451[8] 9552[30] -1 -2  SUtility:57
8026[5] -1 84[15] 2138[6] 7745[5] 8817[2] -1 1491[8] 4955[4] 8485[2] -1 3752[12] 5556[10] 7439[3] 9192[4] -1 1046[2] 1521[8] 9644[3] -1 -2  SUtility:89
6929[1] 8375[16] -1 838[2] 7078[5] -1 1546[2] -1 1603[2] 2304[6] 2419[1] 3623[2] 4477[1] 4632[6] -1 5662[4] 6376[16] -1 7409[3] 8390[4] -1 -2  SUtility:71
3273[2] 3940[12] 5144[8] 5869[2] 7593[8] 8774[1] 9195[6] -1 447[2] 2082[6] 5600[3] 6528[6] 6602[2] 6734[3] 7239[4] 7293[6] 7495[8] 7944[4] -1 1991[15] 2985[1] 4713[6] 6022[4] 6174[10] 7045[2] 8585[30] 9247[4] -1 288[3] 1537[2] 2189[3] 2407[3] 2463[9] 3015[1] 4160[8] 8967[5] 9918[1] -1 2618[15] 4365[12] 5607[5] 9048[6] 9740[1] -1 1187[3] 7101[1] 7339[4] 7661[2] 7675[5] 7796[1] -1 3232[6] 5285[10] 5823[8] 7992[6] 9377[4] -1 -2  SUtility:279
568[8] 4306[3] 6941[3] -1 1599[5] 2597[9] 3900[8] 6336[4] 6914[28] 7944[4] 8036[2] 8216[20] 9068[4] 9455[5] -1 1292[8] 1400[2] 3541[2] 6572[5] 7724[1] 9362[8] -1 2469[8] 8053[2] -1 163[10] 2547[30] 2746[4] 2772[4] 5578[3] 6039[5] 9139[5] 9910[28] -1 1025[3] 1088[4] 3013[50] 3873[20] 4955[2] 5389[2] 7986[5] -1 1635[2] 2583[4] 4394[8] 4484[3] 8941[4] -1 -2  SUtility:335
1206[1] 3714[12] 5116[10] 5622[10] -1 3006[2] 7561[10] 9300[15] 9945[10] -1 1861[6] 6755[4] -1 90[1] 237[2] 2109[1] -1 2920[1] 4314[6] -1 538[2] 4773[8] 5282[6] 6167[5] 8068[4] 8411[3] -1 -2  SUtility:119
150[2] 176[2] 268[1] 521[2] 690[20] 7863[5] 9488[8] -1 1952[25] 3066[5] 4760[4] 5127[14] 5162[1] 7305[3] 7850[4] -1 1027[3] 4179[24] 6487[4] 7138[5] 7443[1] 7494[2] 7867[3] 7885[5] -1 430[10] 3994[4] 7879[10] 9158[1] 9300[15] -1 -2  SUtility:183
956[4] 2180[2] 5759[4] 8769[5] -1 402[3] 6445[12] -1 1682[8] 7775[4] -1 4101[3] 4142[16] 5660[4] 7231[10] 8286[10] 8692[3] 9188[4] -1 2871[8] 8355[8] -1 1591[4] 2402[1] 6939[4] -1 372[21] 2307[8] 2849[2] 7287[4] 7850[1] -1 -2  SUtility:153
305[10] 1041[2] 4846[16] -1 158[5] 3405[12] 5552[12] 6436[4] -1 5656[12] -1 1697[40] 4929[8] 8941[2] 9071[2] -1 3957[20] 8595[4] -1 1866[2] 2389[8] 2857[2] -1 -2  SUtility:161
246[1] 2260[3] 3691[8] 7115[4] 8483[4] 8694[6] -1 150[3] 176[4] 268[2] 690[4] 7372[5] 7863[1] 8039[20] 9654[2] -1 4537[1] 7125[4] 7713[3] -1 3238[5] 8118[4] -1 1393[6] -1 2809[3] 3029[2] 3994[20] 6615[3] 8380[8] -1 1332[36] 3216[5] -1 145[8] 4548[8] 7971[5] -1 737[12] 3543[5] -1 5926[2] 7654[24] -1 -2  SUtility:231
234[5] 3289[4] 7885[3] 9230[5] -1 790[2] 5744[5] 8749[3] -1 2779[6] -1 -2  SUtility:33
945[6] 5872[2] -1 -2  SUtility:8
2809[3] 4983[5] 9563[2] 9974[5] -1 2165[3] 2362[4] 2880[10] 3195[3] 5591[3] 5919[1] 7694[6] 8052[12] 8135[2] 9358[1] -1 2609[4] 4819[2] 6611[15] 6761[5] -1 228[6] 2903[6] 3077[6] 5542[1] 6207[1] 8402[4] -1 3395[5] 3997[5] 5477[6] 7420[10] -1 1038[2] 7066[6] 7481[4] 8695[3] 9863[8] -1 -2  SUtility:159
7651[1] -1 5247[6] 6570[5] 6622[20] 8937[3] -1 4632[10] 6934[2] 8885[1] -1 145[4] 1821[4] 5656[16] 6855[6] 8108[15] 8465[27] -1 930[4] 1424[2] 6041[12] 6565[7] 7744[12] 8389[3] -1 3347[5] 5030[20] -1 2676[5] 2757[8] 3616[6] 4982[4] 6997[2] 7816[2] 8080[12] 8355[8] -1 442[2] 1595[4] 1720[5] 2341[1] 4802[10] -1 763[2] 2335[3] 2353[3] 3405[12] 7612[4] -1 4825[4] 9693[35] -1 -2  SUtility:317
3616[6] 6562[20] 6916[2] 7443[4] -1 4758[5] 7316[3] 7367[3] 8779[3] -1 835[8] 2924[3] 4442[10] 9790[4] -1 6823[1] 9838[8] -1 362[2] 3346[1] 3784[6] 4839[15] 5410[8] -1 1791[4] 5424[2] 6292[8] -1 -2  SUtility:126
3392[1] 4928[4] 8094[2] -1 872[1] 1906[4] 4137[3] -1 1234[5] 2268[3] 9911[4] -1 863[16] 3609[28] 5650[4] 8027[3] -1 5350[3] 5665[1] 6174[10] 9083[4] -1 852[24] 2292[2] 4922[5] -1 694[2] 5550[2] -1 3064[2] 5448[2] 8864[8] 8937[5] -1 198[6] 7626[5] -1 -2  SUtility:159
194[6] 6440[2] -1 9044[4] 9915[4] -1 1952[25] 4806[1] 7539[2] 7850[3] -1 2535[5] 3722[3] 4090[4] 4425[8] 6666[12] 6699[6] 8353[1] 8880[6] -1 4179[24] 7867[2] 7885[2] -1 121[3] 1533[1] 3219[16] 6822[8] 8827[4] -1 2588[5] 4639[4] 5375[5] -1 299[4] 1225[16] 2374[5] 6364[3] 9353[1] -1 -2  SUtility:195
2172[4] 3998[2] 8736[2] 9461[8] 9608[4] -1 1563[2] 3278[32] 5751[20] 8259[6] -1 674[6] 1289[4] 3529[4] 5618[10] -1 2236[2] 5885[1] 7323[2] 8919[3] -1 1022[1] 3691[6] 5783[3] 6150[1] -1 2178[3] 2756[5] 3553[6] 3828[10] 4943[20] 7804[16] 9596[5] -1 -2  SUtility:188
616[8] 3493[6] -1 743[10] 2004[4] 4280[2] 7443[1] 7563[8] 7930[1] 9375[15] -1 -2  SUtility:55
2190[4] 2575[4] 3022[1] 3991[6] 4231[4] 7042[4] 7805[12] 8373[3] -1 3621[5] 4656[1] 6202[4] 6791[6] 7113[16] 7406[5] 7889[9] 8329[9] 8461[8] -1 8[6] 1043[6] 1945[30] 2172[5] 5607[4] 6487[10] 9259[8] -1 509[3] 1041[3] 4090[1] 4450[2] 6336[2] 6952[3] 7292[5] 9901[3] -1 506[3] 753[2] 1127[12] 2774[9] 4885[10] 6315[6] 8129[4] 9121[6] -1 1234[3] 1327[3] 2742[1] 5638[2] 6131[2] 6613[3] 7944[4] 8216[5] -1 63[3] 2835[16] 3927[12] 5761[4] 9946[8] -1 -2  SUtility:310
4853[10] 5752[6] -1 646[2] 1327[12] 5553[2] 6376[20] -1 1653[6] 4172[8] 5771[4] 8004[3] -1 1017[6] 1603[4] 2861[8] 3094[12] -1 1710[7] 4035[3] 9346[1] -1 378[1] 1183[2] -1 -2  SUtility:117
3600[3] 8032[7] -1 1898[3] 4289[4] 8665[2] 9687[4] -1 1592[5] 3808[1] 9961[2] -1 9921[4] 9942[4] -1 309[2] 1518[10] 4484[1] 7642[2] -1 -2  SUtility:54
451[5] 2827[4] 5350[1] 5400[10] 6626[5] 9946[6] -1 4256[4] 4613[4] 5261[3] 8278[2] -1 176[10] 1387[8] 2850[12] 3985[5] 4639[4] -1 -2  SUtility:83
4382[2] 4983[3] 5239[12] 6169[28] 7094[4] 9071[3] -1 1032[9] 1161[8] -1 2230[5] 3639[2] 5453[4] 9268[2] 9393[1] 9603[6] -1 4681[3] 8779[4] 8798[10] -1 4425[10] 6586[1] 7001[2] 8229[10] -1 -2  SUtility:129
1079[4] 1255[2] 1880[2] 4484[2] 7574[2] 7715[4] 8090[3] 9551[8] -1 1952[5] 3704[2] 8135[2] -1 4521[5] -1 194[4] 1931[6] -1 521[2] 7891[1] 8083[4] 8839[8] 9883[5] 9889[2] -1 2019[3] 2154[16] 7101[4] -1 3335[25] 4591[10] 7181[3] 9818[6] -1 3995[4] 6105[10] 6933[2] -1 554[10] 625[5] 1422[1] 2676[3] 2938[4] 3388[5] 4444[1] 7863[4] 7928[8] -1 -2  SUtility:197
612[10] 2543[3] 4137[4] 7978[5] 7982[15] -1 1394[4] 2044[1] 6283[2] 7593[8] 9391[8] -1 1776[20] 2077[15] 3582[1] 4214[3] 5527[6] -1 1559[5] 3277[3] 5396[5] 6455[4] 7242[15] 7524[10] 7762[6] 8494[4] 8837[4] -1 1032[15] 1161[12] 3059[4] 3333[4] 3469[3] 6594[2] 6613[4] 6899[4] 8540[8] 8960[2] 9272[4] -1 3[12] 2594[8] 3143[21] 6260[3] 8633[2] -1 1330[2] 2349[10] 3021[1] 3056[4] 3058[4] 3341[8] 4171[6] 7944[3] 9929[6] -1 1684[1] -1 -2  SUtility:314
1952[20] 7850[3] 9211[5] -1 4179[12] 7867[3] 7885[1] -1 5612[16] -1 -2  SUtility:60
950[3] 1220[12] 2846[4] 5641[20] -1 1274[1] 7203[4] 8494[2] -1 4231[8] 5638[1] 6039[3] 6523[2] -1 44[5] 791[3] 3315[2] -1 1130[1] 6391[15] -1 -2  SUtility:86
61[3] 6929[3] 8375[8] 9060[12] -1 3543[4] 3767[2] 7758[12] 8052[12] -1 188[3] 3618[2] 5938[5] 7388[2] -1 3037[12] 6128[2] 8923[1] -1 1305[2] 1624[2] 2177[9] 5030[8] 8036[4] 9264[8] -1 3692[8] 4675[4] 6661[6] 7635[2] -1 1490[2] 5126[2] -1 -2  SUtility:140
3941[4] -1 4191[3] -1 9978[9] -1 3314[2] 5581[3] 6531[2] 7316[4] 9373[4] 9609[7] 9901[2] 9990[3] -1 1387[10] 4202[5] 5552[12] 8535[5] -1 -2  SUtility:75
3009[2] 3920[1] 3995[2] 4982[4] 5557[2] 6220[15] 8459[3] 9376[4] -1 135[20] 611[3] 1163[3] 2270[3] 3309[10] 7138[1] 8022[4] 8774[3] 9553[4] 9604[1] -1 863[16] 7107[4] 7227[6] 7769[5] 8320[5] 8459[5] 9363[10] -1 158[5] 365[4] 1759[8] 1887[3] 2049[5] 6173[2] 6436[12] 7341[1] 9176[5] -1 183[25] 3509[15] 3994[16] 4920[4] 5187[20] 6315[8] 6330[6] 8380[6] -1 201[2] 6356[5] 6360[6] 7096[4] 8512[4] -1 60[4] 69[2] 328[4] 2396[8] 2591[4] 3153[27] 3480[4] 4036[1] 4664[6] 5658[8] 5697[8] 6021[1] 6406[3] 6688[1] 7392[4] 7494[6] -1 3885[4] 4408[2] 4696[6] 5725[10] 6752[6] 7323[4] 7864[3] 9749[2] -1 -2  SUtility:430
1511[5] -1 6247[5] 6750[4] 7797[3] -1 4954[12] 5451[10] -1 91[32] 3039[9] 4084[6] 4476[5] 5199[3] 7593[10] 9313[8] -1 541[12] 836[4] 3916[2] 8304[1] -1 3378[3] 5881[6] 5997[5] 8669[1] -1 930[3] 1820[5] 4767[4] 4848[1] 7960[24] -1 2058[1] 5451[2] 9552[12] -1 -2  SUtility:198
1610[1] 2410[5] 5612[8] -1 1267[3] 1837[3] 2478[15] 3341[8] 4365[16] 6882[2] -1 425[2] 5387[2] -1 5783[1] -1 1720[3] 3508[5] 4802[4] -1 3878[2] 9806[1] -1 226[8] 1666[5] 2731[5] 3699[4] 7645[5] 8497[2] 8526[8] -1 -2  SUtility:118
624[8] 1666[3] 2998[2] 7115[4] -1 2722[8] 3785[10] 5823[8] 9317[8] 9432[2] -1 407[4] 3189[4] 3799[5] 8922[3] 9395[2] -1 530[15] 964[3] 1136[10] 2705[3] 3249[6] 5003[15] 5175[15] 5350[1] 7066[2] 8084[10] -1 388[12] 674[2] 5386[4] 7359[15] -1 656[12] 8693[1] -1 988[6] 7246[8] -1 272[4] 457[10] 920[4] 3063[1] 4897[8] 7333[5] 9799[6] -1 295[4] 302[12] 451[5] 4252[30] 6260[4] 7172[4] 9848[2] 9910[21] -1 -2  SUtility:331
2900[6] 4190[2] 4615[2] 5581[2] 7456[3] 9040[9] 9399[3] 9620[4] -1 189[1] 703[2] 1173[15] 2506[3] 2645[8] 3510[12] 3902[6] 3912[4] 5580[10] 6430[6] 7774[8] 7902[35] 9826[1] -1 602[20] 2154[4] 3706[5] 4790[8] 7299[15] 8665[1] -1 116[5] 3153[9] 4879[6] 8461[6] 8557[2] 8698[40] 9802[10] -1 9863[10] -1 1470[20] 2768[12] 2981[25] 3411[5] 4952[5] 6861[15] 8281[7] 8410[8] -1 437[4] 2618[25] 4012[5] 4365[8] 5607[1] 8322[3] 9048[2] 9395[2] -1 269[2] 1344[1] 1665[1] 2048[4] 3258[4] 4309[2] 6228[3] 6518[24] 6680[2] 7466[28] 8819[6] 9116[6] 9644[2] -1 354[3] 908[20] 1696[2] 1724[12] 1815[3] 2031[6] 2881[4] 3154[4] 5979[2] 6488[8] 7336[5] 7354[6] 7815[18] 9616[8] 9790[2] -1 861[5] 1684[1] 6481[2] 7071[5] -1 849[8] 964[4] 2093[1] 2891[15] 5464[12] 5763[5] 6879[5] 7161[4] -1 -2  SUtility:685
170[6] 2254[3] 2479[1] 7411[3] -1 3253[2] 6153[4] 9471[10] -1 7744[15] 9857[10] -1 -2  SUtility:54
365[1] 3809[4] -1 2095[15] -1 68[8] 5111[8] 5375[4] -1 -2  SUtility:40
6159[5] 6996[2] -1 1592[1] 9693[21] -1 559[12] 2756[3] -1 2429[10] 7833[4] -1 -2  SUtility:58
3224[8] 3497[15] 6036[3] 6042[20] -1 4032[6] -1 4681[1] 9921[1] -1 2763[1] -1 -2  SUtility:55
2276[4] 5116[2] -1 1028[30] 5899[3] -1 1417[10] 3510[15] -1 309[5] 840[16] 3697[2] 6826[6] -1 -2  SUtility:93
2642[4] 3480[1] 7093[4] 7879[4] -1 1277[12] 1491[8] 5300[6] 6687[4] 8361[4] 8922[5] -1 4168[4] 4207[5] 4250[3] 4390[2] 7874[8] 8491[3] 9193[5] -1 4581[4] 5028[3] 7745[1] 8309[15] -1 674[6] 2800[6] 3529[2] 6295[12] -1 3508[1] -1 1824[8] 2722[20] 5030[16] 5079[5] -1 2898[6] 3093[5] 3748[3] 4161[4] 4162[12] 6912[2] 7877[10] 9049[20] -1 -2  SUtility:243
496[1] 1601[15] 4227[2] 6698[1] 8558[4] 9563[4] -1 3279[5] 7045[4] -1 150[3] 1789[3] 7187[10] -1 242[6] 703[2] 727[3] 1206[2] 5998[5] -1 6178[4] 6404[5] 8728[12] 9177[3] -1 866[3] 1026[8] 1486[10] 3042[1] 3937[1] 4868[24] 6158[8] -1 1506[9] 1507[2] 2992[6] 3428[1] 3477[3] 3554[4] 4090[1] 4865[4] 5076[21] 5363[12] 6673[5] 7205[3] 8259[9] -1 1802[12] 7263[5] -1 -2  SUtility:246
5572[1] 6891[4] -1 5761[2] 6623[2] -1 2942[10] 4466[4] 6446[7] 6747[4] 6771[10] 7423[8] 8504[5] -1 2876[9] 2937[2] 3533[3] 5269[6] 6860[4] -1 2854[15] 7035[5] 7489[10] -1 6511[2] 6552[2] 7536[5] -1 905[4] 1366[32] 2050[6] -1 4114[16] 5831[2] 8438[1] -1 -2  SUtility:181
2767[12] 3190[3] 3503[4] 5187[4] 5576[5] 8030[4] -1 3123[6] 3995[2] 4765[2] 4983[5] 6552[3] -1 1327[9] 1685[4] 1904[4] 2066[10] 3243[10] 3405[9] 5451[4] 6741[8] 6796[2] 6909[3] 7757[5] 7834[1] -1 3709[10] 4648[1] 8708[28] -1 -2  SUtility:158
127[35] 628[3] 5650[2] 6131[2] 6558[2] -1 3629[2] 6511[2] 6552[4] -1 76[3] 127[21] 1454[2] 2927[5] 5383[3] 5561[2] 5774[2] 6973[4] 8697[4] -1 391[12] 753[4] 923[1] 2541[45] 4304[2] 5579[10] 6436[20] 6949[8] 9761[6] -1 3938[3] 4574[4] 5042[16] 7805[9] 9942[5] -1 -2  SUtility:243
242[12] 3772[10] 4574[5] 6760[6] 7138[5] 7835[1] 7957[2] 8542[2] 9649[5] -1 2335[1] 4884[12] 8155[8] 9074[15] -1 893[3] 1267[2] 2086[5] 5873[14] 7405[4] 7426[4] -1 2180[5] 8015[5] -1 1372[3] 2218[2] 3451[12] 3928[15] 4482[4] 4779[1] 7086[12] 7982[15] -1 -2  SUtility:190
1805[4] 2773[4] 5889[3] 6655[24] -1 1005[1] 4481[15] 4734[4] 5322[1] 5515[24] 5785[1] 7557[2] 8466[4] 8833[6] -1 548[5] 2387[1] 2729[10] 3935[4] 5766[6] 9398[5] -1 1372[5] 5863[5] 5941[10] 6820[6] 7411[9] 8199[8] 8467[4] 9257[1] -1 5823[12] -1 1094[3] 1367[3] 2097[5] 8466[5] -1 1349[1] 1542[10] 2008[16] 2190[2] 2197[6] 3592[3] 4274[6] 6767[4] 7005[15] 7428[2] -1 2049[1] 3117[12] 3857[1] 4252[12] 7716[9] 8316[32] 8944[30] 8945[5] -1 1[4] 6332[1] -1 1637[1] 1778[2] 3181[20] 3711[5] 8269[10] 9446[2] -1 -2  SUtility:412
237[4] 4236[3] 6588[6] -1 326[1] 1338[1] 3341[8] 3383[8] 3653[8] 3906[15] 4925[5] 5032[3] 7042[12] 9121[15] -1 4194[10] 4985[2] 6315[6] -1 3789[9] 6018[3] 8212[9] 8365[25] 9851[16] -1 2638[6] 6238[6] 6527[10] 7015[4] 8372[14] 8611[1] 9256[2] 9773[7] -1 7478[4] 8525[8] -1 -2  SUtility:231
5945[5] 6010[10] 6822[4] -1 806[2] 4639[2] 5030[8] 5079[3] -1 1034[4] -1 4040[9] 7294[8] -1 1015[10] 3261[4] 9949[5] -1 -2  SUtility:74
3616[9] 3878[1] 6861[6] 7263[4] -1 496[3] 6746[8] 8031[2] 8090[1] 9802[2] -1 2[3] 2982[4] 4426[1] 5013[4] 8685[3] -1 6989[5] 8705[8] -1 6674[4] 7101[1] 9436[2] -1 633[4] 1175[1] 1821[8] 3927[6] 4696[8] 5561[1] 5817[8] 7851[10] 9293[2] -1 1113[5] 2267[2] 2769[4] 3275[3] 7205[4] 7764[3] 8433[3] -1 1022[2] 2748[10] 3948[2] 6529[12] 7529[2] 8323[2] 9119[2] -1 426[2] 515[5] 3386[15] 3795[20] 4169[3] 5392[2] 5477[6] 5893[5] 7799[2] 8094[4] -1 -2  SUtility:239
4914[2] 5116[8] 6499[6] 6667[1] 7888[9] 8217[10] -1 1209[3] 3411[1] 7868[2] 9477[1] -1 974[2] 6045[6] 8164[2] 9195[3] -1 865[3] 1627[4] 1925[45] 3242[9] 6704[1] 8625[25] -1 32[1] 2292[4] 2732[18] 5044[1] 5461[2] 6023[10] 8107[5] 8462[4] -1 148[4] 373[4] 1549[3] 1749[2] 7098[1] 9178[4] -1 2676[5] 4925[1] 7816[5] 8355[10] -1 2662[3] 3400[6] 4240[1] 6975[5] -1 -2  SUtility:242
1523[4] 4202[2] 8457[4] -1 3652[2] 6260[1] -1 1223[5] 5435[10] -1 1373[1] 1418[2] 4378[2] 7542[6] -1 1085[4] 1194[2] 3032[9] 3199[2] 4907[2] 5724[3] 6467[7] 8032[28] -1 1011[6] 5129[12] -1 -2  SUtility:114
492[2] 3729[1] 4879[6] 8333[1] 9204[1] -1 -2  SUtility:11
2447[5] 6045[6] -1 157[6] -1 4670[2] 6440[6] -1 2566[6] 6604[1] -1 3215[1] 7010[5] 9915[6] -1 8120[3] 9755[6] -1 4652[10] 5522[24] -1 -2  SUtility:87
601[3] 4127[3] 5174[3] 6961[2] 8856[2] -1 2500[2] 7319[6] -1 9158[3] -1 5044[1] 6718[4] 9014[1] -1 -2  SUtility:30
1187[1] 1864[20] 4190[2] 4765[10] 5396[3] 8705[6] -1 2072[12] 2086[3] 2671[4] 3017[10] 3220[4] 3335[5] 3874[1] 5573[4] 5875[4] 8169[3] 8491[2] -1 799[4] 5174[4] 5608[6] 5687[2] 6771[10] 9693[7] -1 1484[2] 2052[3] 2963[2] 3286[3] 3541[3] 4160[6] 5165[2] 5350[2] 7642[5] 8305[4] -1 1095[4] 1859[3] 3326[9] 4224[21] 6042[5] 8085[4] 8252[8] -1 188[3] 2034[2] 2154[12] 5292[12] 5907[8] 8900[2] 9546[3] -1 1526[5] 6469[4] 8852[15] -1 2428[4] 3572[8] 4669[8] 5126[4] 9947[4] -1 1289[10] 3342[2] 9842[1] -1 1703[3] 4848[4] 5264[15] 5833[1] 5860[6] 9207[4] -1 373[8] 3795[10] 6201[5] -1 1029[5] 4197[2] 4366[5] 4463[4] 5881[4] 6361[8] 7507[8] 7741[5] -1 1013[4] 3333[2] 6362[4] -1 -2  SUtility:427
2980[3] 3405[15] 6561[4] 7218[25] 9385[8] -1 2571[2] 3709[5] 6948[1] -1 3455[1] 5598[28] 6147[4] 6195[20] 6558[4] 7115[6] 9436[2] -1 1872[15] 8071[8] -1 1868[10] 2389[8] 3240[1] 5116[2] 9042[10] -1 -2  SUtility:182
1810[1] 4501[8] 4866[2] -1 3937[1] 4426[2] 6895[5] 8372[14] -1 1631[12] 1804[4] 8043[9] -1 -2  SUtility:58
874[16] -1 1013[4] 3767[2] 8075[3] -1 4524[15] 5986[4] 6519[5] -1 6761[3] -1 -2  SUtility:52
1682[10] 3024[1] 4068[8] 5947[3] 7775[1] 9498[3] -1 98[2] 2436[50] 3364[5] 5940[1] 6075[4] 6932[3] 9975[3] -1 3260[3] 9777[4] -1 372[7] 2582[2] 2849[4] 7850[3] -1 4682[5] -1 3792[5] 5249[2] 9137[4] -1 273[4] -1 882[12] 2700[4] 2918[3] -1 -2  SUtility:156
9676[16] 9910[35] -1 1127[6] 1880[3] 3345[4] 3880[9] 5089[5] 5573[2] -1 3617[1] 5406[10] 6701[5] 8640[4] -1 5613[5] 6733[5] 9869[6] -1 612[10] 4950[4] 5572[5] 7477[1] -1 673[6] 4336[4] -1 -2  SUtility:146
2767[12] 4198[4] 6921[1] 8618[5] 9948[4] -1 473[2] 1222[1] 5118[8] 6202[16] 8504[4] -1 1617[4] 2015[2] 5689[9] -1 3524[3] 6381[2] 9595[5] -1 1369[2] 3418[1] 4465[5] 6822[4] 9276[1] -1 343[24] 5826[5] 6801[10] 6974[2] 7528[3] 8468[4] 9659[30] 9884[4] -1 938[2] 2880[10] 6714[4] 7168[3] 7316[2] 7345[4] 7777[1] -1 1173[12] 1685[10] 2697[10] 5838[4] 6005[1] 7488[3] 9647[3] 9800[1] -1 181[3] 4229[2] 9177[2] -1 440[4] 2758[20] 4455[4] 6494[4] 6767[1] -1 1959[3] 2049[5] 3726[6] 6194[3] 9975[6] -1 1399[5] 3721[9] 4215[10] 4519[2] 5153[4] 5712[5] 6412[9] 6531[3] 9288[8] -1 1017[18] 1603[1] 2861[4] 3094[12] 5994[2] 6942[4] 9160[5] 9309[3] 9428[8] -1 4771[1] 7041[15] -1 -2  SUtility:438
739[2] 2085[4] 2648[12] 3428[2] 5266[2] 8115[5] -1 2154[12] 3616[9] 3878[3] 4922[3] 6861[3] 7082[18] 7263[5] 7835[1] 9119[4] -1 1526[5] 7098[1] 7692[14] 9589[10] -1 316[20] 5537[1] 5585[3] 5687[1] 9116[15] -1 955[15] 4892[10] 7292[5] 8303[5] -1 558[24] 3229[5] 5290[2] 6806[2] 9165[5] -1 6116[2] 8078[12] -1 1017[24] 6654[28] 7599[6] -1 -2  SUtility:300
2114[4] 2641[6] 4129[4] 8148[6] 9414[6] -1 163[6] 1294[4] 1298[1] 2284[1] 2406[6] 2486[8] 7557[4] -1 1187[2] 5826[15] 7755[1] 7879[8] -1 70[15] 2210[16] 7502[2] 9943[1] -1 1960[6] 3863[1] 7953[6] 9385[8] 9699[6] 9900[4] -1 1026[2] 2732[6] 4671[2] 5272[3] 5296[3] 7753[4] 7854[8] 9018[5] -1 2123[4] 5007[1] 5111[2] 5967[10] 9616[6] -1 -2  SUtility:203
5903[9] 8052[9] -1 5535[6] 6397[9] -1 959[2] -1 1145[16] 1491[2] 3351[8] 7828[1] -1 212[2] 7232[3] 8685[1] 9436[5] -1 1906[8] 4137[3] -1 -2  SUtility:84
1092[4] 1490[2] 3425[10] 3986[4] -1 1776[8] 4323[1] -1 2220[24] 2768[12] 8844[6] -1 1631[15] 2211[9] 4264[4] 5827[4] 6929[3] 6937[9] 7262[4] 7760[12] 8408[1] 8694[9] 9925[2] -1 984[3] 1496[5] 1877[12] 3920[3] 5436[1] -1 3392[2] 4928[3] 5684[12] 8094[3] -1 5076[35] 6293[2] 8604[12] 9799[8] -1 3534[8] 7117[6] 9589[10] 9675[3] -1 -2  SUtility:271
1391[5] 5435[4] 7940[8] 8564[2] -1 7866[18] -1 272[10] 865[2] 2463[3] 2795[4] 3641[2] 3728[15] 5616[3] 8185[3] 9178[3] 9487[1] 9844[8] -1 2017[1] 2473[6] 3574[9] 6558[5] -1 1633[2] 1789[12] 8634[4] -1 390[15] 601[3] 1079[4] 7187[8] 7695[1] -1 -2  SUtility:161
1405[5] 1705[5] 2553[3] 3061[9] 5252[15] 5501[2] 9128[5] -1 478[8] 4892[2] 4905[8] -1 1013[4] 4870[3] -1 528[12] 6750[4] 7162[5] 8703[5] -1 -2  SUtility:95
3427[2] 6146[5] -1 1899[2] 4632[10] 5783[2] 6590[2] 7459[4] 9678[4] -1 1269[6] 1489[8] 3243[10] 3592[3] 4128[3] 4249[12] 5894[8] 5912[12] 6045[12] 6132[6] 6848[1] 8394[3] 9437[1] -1 176[8] 760[8] 1469[3] 1789[12] 6145[4] 6527[4] 6934[4] 7299[15] 8061[8] -1 449[2] 3406[10] 4627[6] 5481[2] 5605[4] 6798[1] 8286[4] -1 7294[6] -1 -2  SUtility:217
4464[2] 7383[2] 7845[3] -1 2109[3] 2370[20] 3023[2] 5094[1] 6602[4] 6683[1] 7441[16] 7823[2] 9983[1] -1 138[5] 642[3] 3767[1] 6507[10] 7034[12] 8585[6] 8731[4] -1 1038[2] 2532[2] 3752[15] 4465[4] 4920[4] 8652[15] -1 498[4] 1463[4] 1497[6] 5261[2] 8998[12] -1 430[2] 960[2] 5461[4] 5852[5] 6796[5] 9173[5] -1 -2  SUtility:191
1801[8] 3567[4] 6937[12] 8196[4] -1 2836[10] -1 1097[2] 4457[12] 4475[2] 6217[3] 8088[2] -1 196[8] 391[20] 2072[4] 2782[4] 7189[3] 7644[4] 8496[4] -1 1069[5] 2594[8] 2649[20] 5375[5] -1 3571[15] 5735[3] 5803[6] -1 -2  SUtility:168
1123[2] -1 583[4] 710[5] 2125[6] 2198[2] 3979[8] 5446[5] 9504[3] -1 4142[24] 5251[2] 7735[5] -1 758[1] 836[6] 2842[2] 2906[9] 5123[10] 6134[1] 8330[5] 8515[4] -1 5572[3] 7432[2] 7445[5] 9949[1] -1 7066[8] 8004[3] -1 901[3] 1801[10] 5759[10] 9621[4] 9687[12] 9896[2] -1 3171[1] 3545[10] 3958[6] -1 -2  SUtility:184
6526[1] 6826[12] 7497[5] 8468[2] 9283[12] -1 7293[12] -1 930[5] 4227[3] 6260[2] 7445[5] 8900[4] 9158[3] -1 644[12] 6330[2] 8051[3] 9094[4] 9602[10] -1 -2  SUtility:97
532[4] 4574[4] -1 979[8] 2864[2] 5865[2] 6684[4] 6731[3] -1 3215[1] 7010[2] 9915[4] -1 -2  SUtility:34
211[4] 271[1] 1017[24] 1628[12] 5556[6] 6018[9] 9641[2] -1 1387[8] 2769[4] 3389[3] 3438[8] 5215[2] 6051[1] -1 7420[8] -1 185[2] 250[3] 2102[6] 4461[2] -1 1239[10] 3104[3] 4023[2] 6545[5] 8530[3] -1 3574[3] 6437[9] 8980[2] -1 6199[8] -1 9300[3] 9692[25] -1 -2  SUtility:178
189[5] 1173[3] 2506[2] 3912[5] -1 1367[5] 9985[2] -1 1563[3] 1679[3] 2521[2] 4832[12] 4916[8] 6241[4] -1 549[12] 4085[6] 6406[5] 6942[8] 7590[18] 8138[4] -1 -2  SUtility:107
964[5] 3878[4] 5192[5] 5290[5] 5883[6] 9031[1] -1 104[4] 1778[4] 2292[2] 4284[12] 7242[6] 7344[2] 8640[20] -1 3275[2] 8780[2] -1 1655[1] 9629[3] -1 -2  SUtility:84
1067[3] 6079[1] -1 1817[9] 2580[4] 7096[2] -1 2876[15] 7761[3] -1 2621[6] 5085[8] 8834[1] -1 -2  SUtility:52
1599[5] 1887[3] 2881[4] 4870[6] -1 549[12] 1454[8] 5383[2] -1 913[4] 3910[4] 6326[2] -1 1030[2] 2395[3] 3629[1] 7163[7] 8361[1] 9018[5] -1 6582[10] -1 1839[2] 6640[2] 9306[4] -1 864[5] 3522[5] 4953[1] -1 1720[1] 8237[5] -1 135[20] 5535[10] 5738[2] 8832[4] 8834[4] -1 397[2] 6531[3] -1 884[5] 2822[3] 4953[3] 6915[1] 9100[6] -1 -2  SUtility:167
1839[3] 5029[15] -1 8039[20] -1 2475[4] 4897[4] 6760[4] 7957[2] -1 1217[5] 1298[4] 2335[5] 2359[2] 4884[6] 8155[10] 9074[3] -1 1267[3] 2280[2] 3864[3] 5363[16] 5873[21] 6379[4] 7774[6] 8797[2] -1 1[3] 45[4] 365[2] 1889[15] 2200[4] 3809[12] 4409[2] 4862[45] 7867[4] 7963[1] -1 2218[6] 3928[5] 7086[30] 7982[9] -1 -2  SUtility:286
7212[4] 8525[6] -1 2049[5] 3551[4] 4282[2] 4751[25] 5029[12] 8525[6] -1 2605[2] 6040[2] -1 2903[6] 4551[3] 6108[4] 6946[3] 7867[1] 9177[4] 9288[16] 9563[6] 9921[4] -1 1298[2] -1 3630[10] 6440[6] 6831[2] -1 -2  SUtility:135
261[3] 884[1] -1 39[40] 8217[4] 8565[4] -1 10[1] 617[8] -1 851[5] 3767[3] 5031[10] -1 3721[6] 4545[8] 7301[5] 9009[6] -1 -2  SUtility:104
5263[5] 9057[4] -1 494[5] -1 -2  SUtility:14
61[3] 1025[3] 1251[2] 1372[2] 1746[2] 4482[3] 4779[1] 5596[5] 8446[15] 9060[15] 9778[2] -1 188[3] 1315[3] 3558[10] 3618[2] 5938[3] 6878[2] 7388[10] 8326[4] 9896[1] -1 235[12] 1815[12] 2461[2] 5995[4] 6409[2] 6903[3] 7874[4] -1 549[6] 1821[6] 2084[2] 2242[2] 2292[1] 5216[4] 6521[4] 8646[2] 8941[2] 9604[3] -1 2249[1] 5775[10] -1 805[5] 925[4] 2242[2] 2341[3] 3708[24] 7035[2] 7236[1] 7861[5] 9131[2] 9469[1] -1 1099[5] 6618[8] 7180[3] 7490[4] -1 1854[3] 3692[10] 4675[4] 6661[6] 7635[5] -1 1490[1] 1962[5] 3577[6] 4587[12] 5126[2] 6649[5] 6860[2] 7572[2] -1 -2  SUtility:305
498[1] -1 2025[4] 4729[10] 4879[4] 5125[1] 5501[8] 6373[10] 7421[2] -1 5263[2] 9057[10] -1 57[5] 3403[2] 5929[5] 6392[4] 7311[25] 7409[2] 7804[12] 8444[2] -1 1157[8] -1 -2  SUtility:117
9261[1] 9360[1] -1 1957[4] 2629[6] 3058[10] 6690[4] -1 989[8] 9658[4] -1 2130[4] 4552[5] -1 3430[12] 5638[5] -1 4898[8] 6344[12] -1 -2  SUtility:84
2188[2] 4555[10] -1 1958[4] 2220[18] 2768[20] 2908[1] 3086[1] 8844[6] -1 2256[4] 4997[4] 6732[4] 9199[2] -1 1446[5] 3616[9] 6381[5] -1 5483[5] 6013[5] 7048[3] 9548[3] -1 2341[1] 3708[24] 9131[10] -1 -2  SUtility:146
374[2] 1801[4] 1862[9] 2973[3] 3916[3] 5393[5] 6980[5] 7527[2] 8015[4] 8491[1] 9658[2] -1 1542[5] 3295[2] 9030[2] -1 3026[25] 4622[5] 4719[1] 5110[7] 5546[24] 6432[6] 6972[15] 7668[25] 9024[4] -1 -2  SUtility:161
804[4] 2236[1] 3572[8] 3600[2] 4194[4] -1 7071[4] 7242[15] 9363[6] -1 541[12] 3122[4] -1 2733[30] 8356[10] -1 520[5] 950[3] 1274[3] 1859[4] 3378[4] 4249[9] 4563[2] 6028[2] 6315[8] -1 1030[6] 1579[10] 5012[12] 5463[1] 7920[5] 9041[10] 9499[1] -1 165[5] 1146[5] 1208[8] 3920[5] 6944[3] 8293[2] -1 3378[5] 4419[6] -1 50[3] 1638[8] 1742[1] 3629[4] 3799[4] 4908[3] 7343[4] 8635[2] -1 334[15] 625[1] 4076[2] 5831[1] 7112[2] -1 721[12] -1 170[12] -1 1536[10] 2379[2] 3260[5] 8854[4] 9777[3] -1 -2  SUtility:322
1703[2] 5116[8] 7951[8] 8082[2] 8380[8] -1 177[2] 345[15] 4653[4] 6004[5] 6714[3] 8576[3] -1 1637[4] 4953[2] 9031[5] -1 1768[8] 3004[4] 4569[8] -1 3880[15] 4777[8] 5269[4] -1 3064[4] 3389[9] 3650[25] 7035[1] 7323[4] 8008[1] 9205[7] 9255[2] 9693[14] -1 227[5] 5030[4] 8126[1] 9372[2] -1 72[2] 2395[4] 4792[1] 6840[9] 6973[5] 7299[12] 7774[6] 7926[1] 8663[2] 8820[5] 9558[2] 9740[4] 9990[1] -1 -2  SUtility:251
1943[2] 5612[20] 8962[3] -1 1857[5] 4250[1] -1 2003[5] 4453[4] 5930[5] -1 866[3] 5236[4] 8485[6] -1 -2  SUtility:58
5579[10] 6217[2] 8534[2] 9300[15] -1 87[3] 3839[3] -1 1215[1] 5944[4] 6989[5] -1 4961[16] 8354[2] 9639[10] -1 -2  SUtility:73
1862[12] 3614[2] 3845[4] 5321[12] 5332[4] 5393[5] 8900[6] -1 61[1] 930[3] 2270[15] 2918[1] 8682[25] 8854[2] 9849[36] -1 33[4] 2871[2] 6976[2] 9110[1] 9239[5] 9350[15] 9471[4] -1 1243[4] 2800[9] 2912[3] 5652[15] 7534[10] 8787[15] 9041[10] -1 1041[5] 1099[5] 2138[6] 5044[5] 6241[4] -1 946[3] 8792[12] 9023[2] -1 6174[10] 7092[4] 9311[3] -1 694[3] 835[10] 5550[4] 6330[6] 6524[10] 8850[5] 9479[3] -1 1145[8] 1184[3] 1338[3] 2094[2] 4276[3] 8381[4] 9693[7] -1 2154[12] 2660[40] 2934[4] 5261[2] 6562[20] 7420[6] 7472[5] -1 -2  SUtility:446
285[8] 1813[1] 1867[10] 3680[9] 4462[5] 4737[8] 9461[4] -1 269[5] 4551[6] 7234[8] 8030[3] -1 2779[6] 2819[3] 4938[2] -1 91[32] 3654[3] 5639[2] -1 1868[8] 2389[4] 5116[8] 5292[9] 8900[8] -1 327[1] 6004[1] 6392[6] 8891[2] -1 8941[3] -1 1063[6] 1658[2] 4696[2] 5597[2] 6503[8] 6869[3] 8534[4] -1 2034[2] 9546[4] -1 3741[12] 5679[2] -1 3289[2] 5118[4] 5638[4] 8050[6] 8989[2] -1 -2  SUtility:230
3902[6] 5580[2] 7774[8] 7902[35] 9826[4] -1 1465[9] 1930[6] 3333[2] 5478[2] 5659[4] 8783[10] -1 1537[1] 2407[2] 4160[6] 7423[6] 8967[10] 9918[4] -1 277[3] 1324[12] 3268[4] 6665[3] -1 1318[24] 1573[8] 1577[16] 2050[10] 3089[3] 4998[5] 6147[2] 7997[2] 9863[4] -1 2068[8] 2618[15] 4365[12] 4660[6] 5607[2] 5744[5] 7192[10] 9048[4] 9740[5] -1 1409[27] 2981[25] 4144[4] 4952[2] 5716[15] 8281[28] 8827[6] 9392[3] -1 437[4] 932[2] 2280[3] 3001[6] 4012[4] 5864[6] 6613[5] 7675[4] 7796[5] 9395[8] 9481[1] 9658[10] -1 1815[3] 2072[16] 7446[6] -1 3232[8] 5897[3] 8865[4] 9377[5] 9700[1] 9910[7] -1 775[3] 3928[20] 3940[3] 5955[24] 6147[2] -1 2170[4] 2212[6] 2280[5] 9250[8] -1 585[1] 5638[5] 6558[2] 7726[2] -1 1111[30] 9889[8] -1 -2  SUtility:624
2903[4] 4551[15] -1 3630[10] 6440[8] -1 -2  SUtility:37
1533[2] 1731[5] -1 6013[5] 9548[1] -1 5385[8] 7644[6] -1 -2  SUtility:27
1821[10] 5216[4] -1 2546[15] 3151[4] 6147[10] 6602[8] 9720[8] -1 -2  SUtility:59
2506[3] 6540[2] 6783[20] 7698[10] 8504[3] 9264[8] -1 2340[8] 2991[3] 4866[3] 7146[2] 9482[4] -1 1284[8] 5744[5] 6714[2] 8673[1] 8884[1] 9956[2] -1 763[2] 1170[15] 1801[8] 4483[3] 4688[10] 5411[2] 6015[3] 7115[2] 7944[5] 8030[4] 8290[4] 8432[1] -1 826[4] 1767[3] 4576[4] 5991[2] 6618[6] 7406[15] 8090[4] -1 414[10] 2244[4] 2605[4] 2880[8] 4696[10] 6915[1] 7319[4] -1 1099[2] 4224[35] 4997[6] 6608[3] 6618[8] 7180[9] 7490[1] -1 702[1] 3006[4] 3846[1] 4939[3] 5705[6] 5858[8] 7235[8] -1 3110[9] 4696[6] 6604[3] 9675[3] 9764[8] -1 6075[2] 6884[1] -1 1725[3] 3908[10] 4336[1] 4642[5] 7494[2] 7715[2] 8925[2] -1 -2  SUtility:375
7456[12] -1 1707[9] 2449[10] 4245[2] 5401[10] -1 3079[9] 5421[2] 6075[10] 6884[5] 7179[2] -1 -2  SUtility:71
3838[5] 6373[10] -1 849[4] 7911[1] 8995[9] -1 52[5] 1145[8] -1 -2  SUtility:42
3634[4] 5059[2] 7618[6] -1 303[3] 2561[12] 4630[4] -1 5017[8] 7169[4] 8467[12] -1 2720[6] 5836[1] 9301[5] 9363[10] 9436[4] -1 -2  SUtility:81
1591[10] 4427[12] 7606[3] -1 3740[8] 4523[10] 5147[6] 9954[10] -1 5945[5] 7485[36] -1 1022[5] 1650[9] -1 4261[14] 4908[4] 4985[10] 5613[3] 6665[5] 8212[3] -1 5404[1] 7134[4] -1 2050[8] 2349[6] 3058[8] 4171[15] 7944[2] -1 -2  SUtility:197
6784[4] 8128[3] 9495[1] -1 2577[4] 3509[9] 8677[5] -1 775[3] 3524[5] 3928[5] -1 1052[2] 4139[5] 5288[3] 8015[5] -1 1526[3] 3177[1] 5631[2] 5671[6] 7516[4] 9027[5] -1 2848[4] 9815[3] -1 1892[1] 2375[1] 6081[5] -1 -2  SUtility:89
1625[10] 1705[1] -1 3916[4] -1 17[2] -1 7093[4] 8279[4] 8440[8] -1 7950[5] 7988[10] 8705[4] -1 -2  SUtility:52
299[5] 1981[1] 3064[1] 4963[10] 5249[8] 6665[1] 9627[8] -1 601[2] 1157[4] 7543[3] 8823[4] -1 6503[16] 7714[2] -1 4104[3] 4808[8] 6144[25] 9306[3] 9731[4] -1 1633[4] -1 -2  SUtility:112
865[2] 7161[1] -1 4090[4] -1 1868[2] 2516[4] 6421[3] 9841[4] -1 2940[6] 3850[3] 6907[5] -1 -2  SUtility:34
127[21] 624[10] 1391[4] 5713[4] 6059[9] 6131[1] 6558[3] -1 1685[8] 1840[1] 3703[2] 4842[15] 6511[3] 6552[3] 7441[8] 7536[3] 7933[3] 9071[4] -1 3553[12] 5375[4] 5638[2] 5789[5] 7726[4] -1 1011[15] 3425[6] 4825[2] 6447[1] 7924[10] 9715[2] -1 811[2] 2798[5] 4997[6] 7804[4] 9279[2] -1 6863[30] 9686[2] -1 4950[2] 6525[12] 7337[6] -1 2046[2] 2155[2] 2203[4] 6754[3] 8465[18] 8520[14] -1 -2  SUtility:279
2768[8] 3325[2] 3385[16] 3545[8] 4123[9] 5758[2] 7093[1] 8440[10] -1 1405[3] 4956[6] 6344[6] -1 2191[50] 5664[4] 7053[5] 9668[1] -1 1365[5] 4777[4] 7608[12] 9213[1] -1 2132[10] 2880[10] 3024[2] 6178[3] 7287[2] -1 165[5] 3673[3] 4854[3] 5375[1] 8165[2] 9392[12] 9990[2] -1 3453[8] 4384[20] -1 5[2] 2477[3] 5573[4] 7532[5] 9615[3] 9739[5] -1 -2  SUtility:258
2351[5] 6494[10] -1 1300[18] 2368[15] 3474[3] 4450[2] 4987[2] 8696[4] -1 3825[4] 6023[6] 6606[5] 7741[3] -1 -2  SUtility:77
1187[3] 2170[1] 3570[2] 7339[1] 7661[1] 7674[3] -1 4007[3] 4548[12] 6554[8] 7258[5] 9956[4] -1 252[8] 2050[6] 2502[6] 2561[9] 2609[1] -1 189[1] 381[3] 1866[5] 6476[1] 7606[2] 8071[4] -1 226[8] 1544[28] 4353[15] 5096[10] 5932[12] -1 463[10] 2722[4] 3623[3] 4632[2] 9548[3] 9828[5] 9921[2] -1 1741[1] 8071[10] -1 -2  SUtility:202
2417[10] 7930[1] -1 3878[1] 5883[8] -1 -2  SUtility:20
405[10] 2905[8] 5076[21] 8052[12] -1 5292[9] -1 4681[5] 6796[1] -1 2937[1] 3735[10] 5178[10] -1 1866[5] 4758[1] 6421[4] 7957[2] -1 408[2] 6126[3] -1 4626[9] 4920[1] 5127[35] 5418[12] 9777[3] -1 4648[1] 4900[8] 9876[28] -1 -2  SUtility:201
1304[1] 3099[4] 3356[4] 4643[2] 6798[3] -1 211[1] 271[3] 830[1] 1017[30] 2180[3] 5556[8] 8015[4] 8284[2] 9641[2] -1 775[2] 3803[2] 4802[6] 5601[2] 8785[3] -1 329[10] 4162[16] 6165[3] 9521[2] 9708[3] -1 683[5] 6734[1] 6827[1] 7048[5] 7623[3] -1 -2  SUtility:132
1329[2] 3016[4] 3172[2] 4756[2] -1 916[2] 2004[8] 3382[12] 4050[15] 4129[5] 4626[9] 4853[10] 5272[2] 6127[9] 6752[12] 8148[15] -1 1017[12] 1351[1] 1603[5] 2861[8] 3094[6] 7406[5] 9407[5] -1 1606[6] 2877[15] 3024[1] 4048[9] 8885[5] -1 -2  SUtility:187
17[6] 302[20] 6973[3] 7037[5] -1 2908[4] 3789[12] 7036[3] 9195[15] -1 5098[12] -1 538[5] 1591[10] 3334[9] -1 5938[1] 6370[12] -1 176[6] 1289[6] 1599[4] 9842[4] -1 -2  SUtility:137
116[2] 1811[1] 2460[1] 2473[6] 5383[1] 5476[5] 5613[4] 6961[4] -1 2491[24] 3697[3] 7963[5] 8694[9] 9215[3] -1 3311[8] 5825[4] 6330[10] 6524[6] 7494[10] 8039[8] 8850[2] 9201[5] -1 1959[5] 2712[2] 3457[4] 3846[1] 5082[14] 6093[15] -1 0[12] 14[2] 1861[6] 2039[6] 2429[5] 5762[2] 8671[5] -1 193[6] 211[3] 550[6] 1367[3] 3335[25] 3430[8] 3698[2] 5850[6] 8567[10] 9161[3] 9899[1] -1 647[5] 673[12] 920[20] 3848[8] 9972[6] -1 3900[24] 7300[3] 7620[2] 8410[16] -1 3277[4] 6455[10] 7524[8] 7762[2] 8494[3] -1 -2  SUtility:396
1060[6] 3201[6] 3812[2] 5044[1] 6783[8] 7698[4] 7796[2] 8462[5] 9302[4] -1 294[16] 3649[9] 4800[3] 5922[1] 6973[4] 7299[6] 8820[5] 9558[5] 9840[3] -1 855[6] 2280[1] 3386[3] 3399[2] 3564[6] 3864[1] 4690[2] 5363[4] 9488[20] -1 419[3] 488[1] 1720[4] 1918[4] 3582[4] 4194[4] 4320[3] 4871[2] 5944[8] 6392[8] 6780[3] 7517[8] 8081[4] -1 1806[4] 1860[6] 1931[3] 2703[15] 3326[6] 3838[3] 6057[2] 8887[9] -1 638[4] 1972[15] 4861[2] 6351[4] 6687[1] 7205[2] 7876[2] 8493[5] -1 1372[2] 3451[12] 4482[3] 4779[3] -1 309[4] 6476[3] 8990[2] -1 899[3] 5571[5] 7957[4] -1 32[2] 1631[12] 1804[1] 3621[1] 3767[4] 5209[2] 6838[2] 8043[12] 8052[9] 8723[6] -1 161[2] 3070[4] 3443[10] 6031[10] 7067[4] 8148[9] 8283[2] 8954[18] 9381[12] -1 364[2] 479[4] 1085[4] 2914[4] 3929[5] 5303[4] 6153[4] 6980[3] 7624[4] 8803[2] -1 1820[3] 3741[15] 7708[2] 9877[5] -1 -2  SUtility:498
775[5] 2880[6] 4277[4] 8026[3] -1 1349[5] 1486[10] 2190[1] 3042[3] 3592[4] 6158[2] 7005[15] -1 440[4] 2163[2] 3417[10] 5748[8] 6336[2] 7506[3] 7537[10] 9873[6] -1 4969[6] 5375[1] 8232[5] 9508[2] -1 1409[18] 2054[1] 2404[8] 5735[12] -1 1344[3] 2238[6] 2617[1] 7421[4] 7458[25] 7481[3] 7728[8] 9605[1] 9975[6] -1 2130[4] 2650[1] 4548[8] 6081[4] -1 6997[3] 8008[2] 8566[25] 8798[6] -1 -2  SUtility:266
6376[4] -1 2505[4] 3971[3] -1 1199[10] -1 1267[4] 6760[2] 9330[18] -1 7696[2] 9265[1] -1 4190[4] 4615[4] 7456[12] 9040[6] -1 -2  SUtility:74
5656[4] 8024[4] 9190[3] -1 167[1] 872[2] 2384[2] 6820[2] 7995[12] 8573[20] 9046[2] 9918[3] -1 2931[5] 3335[25] 3554[3] 4219[4] 5363[20] 6373[10] 8836[3] -1 3061[3] 3453[4] 4388[4] 5406[4] 9381[16] -1 2500[2] 4186[5] -1 3621[3] 3704[2] 3843[5] -1 37[2] 1312[9] 3197[1] 7870[4] 9481[4] -1 226[10] 2360[6] 6397[3] 9512[8] 9719[25] -1 -2  SUtility:245
3545[8] 3958[3] -1 4249[9] 5678[2] -1 34[12] 940[8] 3784[10] 6081[1] -1 4353[20] 5088[10] 9100[2] -1 3196[1] 4056[4] 6220[9] 7115[6] 7964[10] -1 -2  SUtility:115
2847[5] 3004[4] 3290[1] 3622[18] 8984[5] -1 7242[6] 9363[10] -1 1579[10] 5012[16] 5463[5] 7920[4] 9499[1] -1 1821[10] 3695[5] 7769[3] -1 50[5] 1638[12] 3629[1] 4908[1] 7343[1] 8635[6] -1 5831[2] -1 721[3] -1 -2  SUtility:134
2387[4] 7218[10] 7635[4] -1 5076[21] 6293[2] 8604[12] 9799[4] -1 761[2] 1891[6] 5890[10] 9173[2] -1 1898[4] -1 -2  SUtility:81
2721[6] 7036[12] -1 419[5] 514[2] 1580[5] 4113[2] 6244[3] 7006[4] 8697[4] 8884[4] -1 689[1] 1737[15] 4081[2] 5435[10] 6783[8] 7698[10] -1 666[6] 930[2] 3892[2] 6446[28] 7488[1] 7675[4] -1 4294[4] 8782[5] 9936[8] -1 2478[12] 2664[10] 3560[2] 4691[1] 6491[10] -1 1292[8] 3197[1] 6699[6] 7328[15] 7420[8] 8739[1] -1 1590[3] 2319[8] 2727[5] 5008[4] 7251[4] 8647[1] 8882[4] 9972[8] -1 1123[4] 4098[3] 7443[1] -1 -2  SUtility:272
1898[2] 3707[8] 4039[1] -1 3885[3] 4696[2] 7323[2] 7864[5] 9749[2] -1 1943[10] 3180[3] 9692[10] -1 5970[4] 6748[28] 7035[3] 7660[8] -1 4591[10] 8807[12] 9687[20] -1 1772[1] 1813[5] 2836[4] 5705[8] 6225[6] 6570[3] -1 1338[3] 5031[15] 8697[2] -1 408[4] 992[6] 7001[6] 8871[3] -1 -2  SUtility:199
1537[2] 2407[4] 4160[10] 7423[2] 8967[15] 9918[2] -1 2065[1] 2868[8] 6657[3] -1 2403[4] 4086[4] -1 6734[3] 7094[2] 9071[5] -1 3341[10] 3675[1] 8102[2] -1 514[5] 7426[1] 9471[2] -1 287[10] 2701[3] 3292[12] 5913[4] 6421[2] 8129[2] -1 -2  SUtility:119
3240[2] 9042[2] -1 4483[15] 9170[40] -1 2642[3] 3480[1] 7093[3] 7879[10] -1 964[2] 1187[1] 2963[2] 4160[4] 5350[1] 5435[6] 7503[2] -1 3362[3] 8164[3] -1 878[4] 4697[5] 5546[30] 6899[3] -1 309[4] 345[12] 631[2] 2748[10] 5653[2] 5933[4] 6507[2] 8094[1] 8118[2] 9963[4] -1 913[5] 1989[1] 4677[9] 5579[2] -1 3894[20] 3901[10] 5088[5] -1 4067[6] 4905[8] 7192[10] 8974[4] -1 -2  SUtility:265
4323[1] 5281[4] 8171[3] -1 32[2] 5209[5] -1 7134[8] 7577[15] -1 1065[4] 5869[1] 8142[9] 9928[10] -1 -2  SUtility:62
5152[4] 8515[3] 9325[2] -1 -2  SUtility:9
5572[2] 7432[2] 7445[4] -1 2707[3] 4164[4] 5998[2] 6385[2] 7435[15] 9675[1] -1 2004[6] 3094[3] 7979[2] 8052[12] 9874[2] -1 2660[24] -1 -2  SUtility:84
2387[4] 2729[8] 3935[12] 9398[1] -1 3767[3] 5226[6] 5435[6] 7846[3] -1 920[16] 991[27] 1226[6] 3366[10] 4289[4] 5883[10] 6123[2] 6558[4] 7863[5] 8135[2] 9247[8] 9939[1] -1 1041[5] 4846[12] 5513[4] 7121[4] -1 7726[1] 9218[5] -1 6604[1] 8397[12] -1 1599[4] 2479[5] 3089[1] 3311[8] 3735[4] 4701[2] -1 735[12] 2478[12] 2589[3] 8663[6] 9901[4] -1 -2  SUtility:243
6068[10] -1 1544[28] 6869[1] -1 672[4] 2836[4] 5180[6] -1 1490[1] 3216[1] 5192[1] 6640[5] -1 307[8] 1754[2] 6478[9] -1 -2  SUtility:80
626[10] 1079[1] 1759[8] 3867[8] 4202[2] 7406[15] -1 512[6] 1866[3] 5836[5] 6867[1] -1 3257[2] 3428[3] 3984[2] 4760[4] 9273[1] 9386[2] 9521[2] -1 988[2] 2082[6] 7460[4] -1 1766[2] 3234[2] 4953[5] 6153[2] 9594[1] -1 2505[8] 3007[4] 3544[5] 3900[16] 8643[2] -1 2395[3] -1 -2  SUtility:137
322[3] 1187[1] 1617[10] 5851[1] 7944[2] 9918[2] -1 2329[15] 3224[2] 3497[15] 5218[4] 5483[2] 6036[5] 6042[20] 6547[4] -1 2878[4] 3898[4] 3988[3] 4032[8] 6564[16] 6825[1] 8773[3] 9100[2] -1 1149[3] 1327[6] 5808[10] 5905[2] 5920[5] 6040[2] 6055[6] 8463[2] 8534[2] 8761[8] 9515[15] -1 2154[8] 2874[10] 5432[15] 6503[4] 7621[4] 8285[4] 8658[4] 9915[6] -1 1905[8] 2491[6] 2763[2] 3448[2] 3889[15] 9215[4] -1 277[4] 1825[1] 3522[4] 3629[1] 4130[8] 4294[4] 4738[2] 6916[1] 9055[2] -1 2727[4] 3342[4] 3491[4] 3609[14] 3733[1] 5091[3] 5148[3] 5910[1] -1 -2  SUtility:341
3037[16] -1 1294[8] 1563[3] 2900[15] 9547[5] -1 1560[8] 5404[5] 5883[2] 6613[1] 9726[5] -1 124[3] 2182[1] 9654[3] -1 1329[2] 1887[4] 2073[3] 2632[3] 2886[3] 3674[10] 4551[15] 6287[6] 7395[6] 7933[5] 8328[4] -1 1938[2] 2475[8] 5288[3] 6911[12] -1 357[2] 539[8] 1005[4] 1423[10] 1964[3] 2582[4] 3099[1] 3338[3] 4421[2] 4956[2] 7814[4] -1 397[1] 1854[4] 3499[1] 7159[7] -1 3491[2] 4375[4] 7832[10] 7946[5] 8083[4] 9091[12] 9900[1] -1 -2  SUtility:255
2428[2] 6246[1] -1 751[20] 7158[4] -1 7289[5] 9884[4] -1 797[2] 1725[12] 4220[8] -1 -2  SUtility:58
532[10] 4574[4] -1 979[8] 2864[2] 5865[2] 6684[6] 6731[2] -1 531[5] 7543[5] 8729[4] 8902[2] 9573[10] 9842[2] -1 1271[2] 1507[2] 2264[3] 3838[5] 4987[3] 5317[4] 6002[2] 6138[15] -1 -2  SUtility:98
3430[4] 4929[8] 5446[2] 5817[8] 6612[1] -1 3545[6] 4123[6] 7093[4] 8440[2] -1 726[4] 1096[30] 2684[3] 5029[9] 5907[2] 6034[3] 9224[15] 9990[5] -1 1824[6] 4583[4] 9053[12] 9391[10] -1 554[6] 1422[2] 2676[5] 2938[3] 4444[4] -1 1609[6] 6094[4] 6484[6] 7804[16] 8789[2] -1 54[3] 2396[6] 9044[2] -1 1038[1] 5632[6] 7481[4] 8695[4] -1 -2  SUtility:224
272[6] 784[8] 1695[6] 3878[1] -1 -2  SUtility:21
1972[6] 2449[8] 4316[4] 8531[10] -1 3354[3] 4246[4] 6075[4] 6884[1] -1 1085[4] 1664[8] 1697[40] 5535[2] 7045[5] 7790[10] -1 -2  SUtility:109
2642[1] 3480[2] 3614[1] 3845[8] 5321[6] 5332[5] 7093[5] 7879[4] 8900[8] -1 4428[20] 8656[8] -1 749[6] 946[1] 1927[18] 6429[8] 7755[4] 8792[3] 9023[10] -1 2040[3] 2398[10] 3270[1] 4193[2] 8652[15] -1 -2  SUtility:149
1490[1] 3812[8] 4892[8] -1 930[4] 9245[10] -1 530[9] 964[5] 1136[2] 3249[2] -1 4749[1] 7035[3] 9506[1] 9939[4] -1 804[4] 4794[3] 6032[24] 6647[2] 8137[8] 9825[3] -1 4938[2] 5773[15] -1 1824[4] 3267[8] -1 272[10] 3372[2] 4844[4] 5288[2] 5608[4] 7294[8] -1 -2  SUtility:161
2025[10] 2712[2] 4114[20] 4879[8] 5128[25] -1 716[8] 2039[6] 4168[6] 4719[4] 4980[10] 5363[12] 6518[12] 6989[1] 8075[1] -1 326[2] 2017[5] 5360[4] -1 950[1] 2196[2] 6421[5] 7594[5] 7851[2] 9698[8] -1 402[5] 1150[2] 2581[4] 3274[16] 7464[2] 9537[1] -1 -2  SUtility:189
391[20] 6242[1] 6292[10] 6867[1] 9660[2] -1 2270[9] 3309[8] 7138[1] 8022[1] 9604[1] -1 1194[2] 7034[12] 7708[1] -1 2500[1] 2779[3] 8624[3] -1 473[3] 1356[6] 1484[10] 4462[4] 5441[1] 7544[2] -1 -2  SUtility:102
236[5] 1148[4] 5110[14] 7668[25] -1 25[2] 5758[8] 5839[2] 6159[3] -1 1612[4] 4444[4] 4601[6] 5944[10] 8557[5] -1 4245[4] 6138[12] 8231[9] 9739[2] -1 3545[4] 4123[3] 7093[1] 8440[4] -1 240[5] 411[10] 1060[12] 1569[2] 3994[20] 4098[1] 5531[12] 5678[4] 6322[12] 8185[5] 8554[9] 9515[15] 9794[2] -1 -2  SUtility:240
2830[3] 3908[6] 5869[3] 6127[6] 7612[2] 8613[8] -1 811[4] 1544[21] 1816[3] 2482[1] 3286[5] 4897[6] 7503[4] 8302[3] 8303[1] 8590[5] -1 1817[9] 2967[2] 4236[1] 6601[2] 8901[4] 9311[6] -1 4307[4] 5008[2] 7251[1] 8647[1] 8882[16] 9972[4] -1 628[15] 2703[3] 2928[2] 3428[5] 4251[12] 7653[4] 8979[1] 9642[5] -1 294[20] 2769[4] 2871[10] 6828[21] 7714[4] 8740[4] 9195[9] -1 -2  SUtility:252
3665[1] 5598[14] 6646[12] -1 3913[3] 5643[4] 6646[9] 7405[1] 7459[4] 8064[8] -1 227[2] 829[3] 2549[10] 3510[3] 8691[8] -1 999[3] 1127[12] 1490[2] 1880[5] 3093[2] 3880[9] 4997[6] 5645[3] 6618[8] 7062[4] 8038[4] 8449[15] -1 922[4] 1234[5] 1424[2] 1640[2] 3613[5] 4594[1] 4880[4] 6791[10] 6878[2] 8723[6] -1 4445[2] 4917[4] 6362[20] 9297[4] 9313[2] -1 1193[2] 1318[18] 1526[5] 2478[3] 2928[5] 3089[5] 5111[10] 5343[5] 6082[16] 7277[15] 7674[5] 7997[5] -1 4650[4] 5216[5] 8573[25] -1 -2  SUtility:356
462[2] 4613[2] 5116[4] -1 1786[4] 7642[5] -1 3295[4] 9249[3] -1 3830[1] -1 6601[1] -1 1905[8] 9366[1] 9708[1] -1 1335[4] 4674[1] -1 -2  SUtility:41
1868[8] 4197[5] 4640[3] 9377[5] -1 3548[10] 3758[4] -1 519[9] 1327[6] 7769[3] -1 -2  SUtility:53
4916[2] 8885[5] -1 872[5] 925[1] 5551[6] 7094[3] -1 271[1] 8905[12] 9285[4] -1 7100[4] 7515[6] -1 538[2] 2658[2] 6027[4] 6687[1] -1 5404[2] 8036[4] -1 261[2] 1980[6] 4545[8] 6910[5] 7102[4] -1 295[5] 395[1] 6763[15] -1 2485[8] 2693[4] -1 4063[6] 6996[4] 7836[5] -1 5685[3] 6094[2] -1 -2  SUtility:142
737[30] 2058[3] 3359[2] 4618[2] 7214[3] 7833[2] 9987[6] -1 1356[9] 3299[4] 5685[3] 7544[3] 9766[4] -1 4104[2] 4686[2] 4989[10] 8504[3] 8944[24] -1 5807[6] -1 1467[10] 2360[12] 3179[6] 8774[5] 9069[10] 9477[5] -1 1496[2] 9934[20] -1 2521[4] 2703[12] 3399[2] 5693[6] 7171[8] 8505[8] 9901[3] -1 1170[6] 7115[6] 7944[1] -1 4696[6] 6564[8] 7175[1] 8773[12] 8796[4] 9165[1] -1 1337[3] 1973[12] 3006[3] 4749[5] 4939[2] 5371[5] 6513[3] -1 -2  SUtility:309
1246[1] 3192[4] 4778[3] -1 467[15] 538[5] 876[3] 7235[12] 8039[12] 8691[20] 9943[2] -1 3398[3] 5859[10] 6526[1] 7497[3] -1 2956[4] 4812[6] 6186[4] 8202[6] -1 334[9] 1123[10] 2995[4] 8555[8] 9247[4] 9995[3] -1 -2  SUtility:152
1387[6] 4202[5] 5552[3] 8535[25] -1 2407[5] -1 3375[2] 7764[5] -1 4832[20] -1 25[4] 1973[9] 5542[4] 8630[1] -1 -2  SUtility:89
2580[1] -1 6997[3] 8116[5] 9954[4] 9997[4] -1 1957[4] 2629[15] 3058[4] 5003[15] 5633[1] 6690[3] -1 3242[6] 3838[1] 7606[1] 8625[10] -1 4969[3] 6241[4] 8232[4] 9508[3] -1 825[6] 2404[4] 7674[4] -1 5926[3] 7654[6] 8043[3] 8109[6] -1 1015[2] 1773[5] 4801[4] 7151[20] 7181[3] 8153[2] 9690[4] -1 3351[8] 4988[4] 6304[5] -1 1490[2] 1632[4] 2220[30] 2654[5] 2819[1] 4386[2] 5631[3] 7667[4] 9985[8] -1 -2  SUtility:239
343[30] 6801[4] 9659[6] 9884[4] -1 116[2] 277[4] 1422[2] 1927[18] 3696[1] 4252[12] 5894[16] 6138[15] 8461[2] 9570[4] 9802[10] -1 3335[10] 3543[2] 3767[1] 7758[9] 8052[3] 8217[4] 8341[15] -1 1941[12] 1974[4] 5123[2] 7771[6] 9198[8] 9925[2] -1 1085[8] 2307[4] 4130[2] 6018[3] 7223[15] 8058[6] 8827[10] -1 3942[5] 7133[15] 8730[4] -1 1250[1] 2861[8] 2926[5] 4730[5] 8037[5] 8041[5] 8212[12] 9006[3] 9358[1] 9551[2] -1 1017[30] 1367[1] 2869[5] 3441[4] 3789[6] 4871[6] 4966[2] 6670[15] 7641[2] 9199[3] -1 580[3] 2261[4] -1 1206[1] 3714[6] 5116[4] 5622[2] -1 91[8] 893[9] 1794[1] 3558[6] 5712[1] 6294[2] 6893[2] 6966[10] 8552[12] -1 -2  SUtility:472
1333[4] 2324[6] 3554[3] 7226[5] 9143[2] -1 6604[2] 9469[2] -1 6513[3] 8547[10] -1 2900[6] 5656[20] -1 3340[4] 7210[2] -1 -2  SUtility:69
1957[1] 2996[3] 4687[4] -1 3217[4] 3491[4] 3879[15] 6817[25] -1 3235[12] 5112[20] 9301[1] -1 1112[6] 2520[8] -1 -2  SUtility:103
492[5] 3729[1] 4879[6] 8333[3] -1 541[15] 3000[2] 3122[2] 4564[4] 8126[2] -1 165[3] 1208[2] 3920[1] 6399[12] -1 1742[4] 3799[4] 8107[5] 9193[5] 9627[6] -1 1015[4] 3261[4] 9949[4] -1 583[2] 1536[5] 3162[5] 4639[8] 8854[2] -1 -2  SUtility:116
521[8] 2084[4] 3299[2] 5222[3] 6582[6] 8655[2] 9295[20] 9763[8] -1 3409[6] 3867[6] 3974[5] 3991[30] 5261[5] 6796[1] 7260[8] 8507[1] -1 2394[4] 4104[2] 4808[16] 5443[6] 6144[25] 6944[3] 9257[3] 9306[5] 9731[2] -1 425[8] 631[8] 5387[4] 6753[10] 6952[5] 7010[1] -1 1111[10] 3713[5] 5528[2] 5680[4] 6376[12] 6617[15] 8463[3] 9775[18] 9889[2] -1 440[10] 1490[4] 3287[2] 3491[3] 6869[1] 7236[2] 8605[2] -1 -2  SUtility:312
261[2] 1338[1] 4462[3] 4746[8] 5783[2] 8082[2] 8217[10] -1 2645[8] 5218[4] 6508[2] 7138[5] 7769[3] 9034[6] 9925[5] -1 226[10] 1258[10] 3099[5] 9119[2] -1 616[2] 1634[2] 3493[15] 4469[6] 5529[5] 6193[15] 7844[8] 8221[1] -1 -2  SUtility:142
3461[2] 7372[1] 8039[4] 9654[1] -1 2498[8] 5800[3] 5835[5] 6518[18] 7960[18] -1 8102[10] 8280[8] -1 3286[2] 3961[1] 7112[3] 9089[4] 9185[1] 9446[3] -1 -2  SUtility:92
1407[3] 2172[4] -1 -2  SUtility:7
5549[4] 5563[1] 9058[4] 9667[8] -1 8574[10] 9777[2] -1 -2  SUtility:29
702[1] 3846[3] 9334[3] -1 4904[10] 5823[20] 7646[35] 9781[2] -1 1656[8] 2722[16] 4382[2] 4804[10] 7742[4] 7915[12] 8071[4] 9571[10] -1 1682[2] 3024[4] 7775[5] -1 1380[8] 1554[2] 2966[6] 4078[15] 6556[9] 7580[6] 7871[1] -1 1146[3] 3602[15] 6214[10] 6446[14] 8708[28] 9687[12] -1 5471[3] 6490[4] 6791[8] -1 -2  SUtility:295
1591[8] 6675[18] 8749[1] -1 287[4] 3077[9] 4601[8] -1 17[10] 7138[2] 7963[3] -1 2520[8] 2822[5] 3920[1] 6419[4] -1 195[8] 1487[10] 2428[8] 4435[2] -1 390[15] 3118[4] 5000[4] 6105[8] 6268[15] -1 510[1] 833[2] 6714[5] 7507[2] -1 1098[5] 4728[10] 5059[2] 5066[5] 9830[2] -1 5151[4] 6310[2] 6518[24] 7211[2] -1 2097[3] 6906[1] 7325[4] 9519[8] -1 -2  SUtility:237
121[4] 2546[12] -1 2979[4] 5995[5] 9436[1] 9882[15] -1 542[3] 5404[3] 6179[2] 8036[5] -1 1539[5] 9651[2] -1 2512[5] 8555[4] -1 8008[4] -1 227[2] 8126[2] -1 3259[2] 8015[5] -1 4792[2] 5126[2] 6973[4] 7299[12] 8820[1] 9558[5] -1 -2  SUtility:111
2130[1] 5501[8] 5573[8] 7406[25] 7637[3] 7771[3] 9407[3] -1 125[3] 2830[12] 7612[5] 8788[15] -1 4679[4] 5886[3] 6447[1] 8155[10] -1 908[50] 1696[4] 1724[12] 1866[2] 5979[3] 6701[4] 9616[2] -1 1899[6] 2017[4] 3537[3] 3991[18] 5242[8] 9107[5] -1 797[8] 1212[3] 1778[1] 2253[6] 3201[2] -1 1285[10] 2404[16] 3567[5] 5598[35] 7086[6] 8303[5] -1 1909[2] 3289[10] 4405[5] 4610[5] 6130[3] 6849[6] 8841[12] -1 323[12] 937[2] 2072[4] 2693[4] 4801[1] 6588[12] 8016[6] 9956[2] -1 633[5] 896[2] 2337[3] 2433[5] 2505[8] 2549[10] 4991[5] 5462[20] 5996[4] 7540[4] 7742[6] 7751[5] 8658[3] -1 -2  SUtility:488
4987[5] 5007[5] 5261[4] 7139[1] 8692[1] 9847[8] -1 -2  SUtility:24
163[10] 4409[5] 6538[10] 8148[15] 9911[8] -1 2248[30] 5353[2] 5750[10] 9008[5] -1 116[5] 9060[3] -1 -2  SUtility:103
49[4] 3247[1] 7223[15] 7944[2] 9264[4] -1 1096[6] 3571[9] 5735[3] 6355[6] -1 66[4] 2145[6] 3792[1] 4949[4] 5500[4] 5993[3] 9448[2] -1 512[6] 2835[20] 3927[12] 5271[3] 9304[3] -1 1043[6] 1676[1] 2172[5] 2991[2] 5607[5] 7145[8] -1 -2  SUtility:145
1601[15] 2271[1] 4745[15] 8595[5] -1 4696[10] 7668[5] -1 531[1] -1 5857[16] 9921[3] 9942[4] -1 -2  SUtility:75
1801[2] -1 9985[6] -1 2379[6] 3260[3] 4622[3] 6432[12] 9777[4] -1 1233[2] 1467[10] 2707[12] 5336[4] 5850[6] 6173[5] 8289[12] -1 -2  SUtility:87
737[6] 3359[8] 7214[2] -1 101[2] 647[5] 3692[10] 4675[4] 6661[4] 6722[6] 7635[3] 8565[1] 9990[1] -1 5463[2] -1 177[4] 1356[9] 1864[16] 2007[6] 5913[12] 8941[5] 9863[2] -1 4926[5] 8335[2] 8785[4] 8823[5] -1 3162[2] 3366[8] 8081[5] -1 1013[4] 2870[10] 4419[12] 7689[6] 8763[3] 8845[4] 9285[3] 9632[1] -1 -2  SUtility:182
2036[3] -1 814[8] 2236[1] 2276[3] 4459[5] 7003[4] -1 455[3] 6309[1] 6874[1] 8461[10] -1 1707[12] 4245[4] 5401[2] -1 7023[6] 9822[2] -1 3125[20] -1 1996[5] 6120[3] 9195[3] -1 2684[3] 9715[5] -1 2072[4] 3012[12] 4219[8] 5517[3] 8032[28] -1 -2  SUtility:159
2196[4] 3864[2] -1 2059[6] 6080[4] -1 2836[2] -1 840[16] 1433[3] 1528[8] 3477[4] 6045[3] -1 1220[4] 6872[3] -1 -2  SUtility:59
7560[4] -1 790[10] 2340[6] 6297[6] 8827[8] -1 3024[3] 5845[1] 8969[3] -1 6134[1] 8807[15] 9281[2] -1 2323[6] 6376[20] -1 2428[6] 6246[1] -1 -2  SUtility:92
5386[4] -1 2763[4] 3035[2] 6959[25] -1 -2  SUtility:35
3443[4] -1 5261[3] 8278[3] -1 -2  SUtility:10
551[4] 4355[4] 6032[18] -1 4656[1] 6791[10] 7113[16] 7406[25] -1 1043[6] 2172[3] 5607[1] -1 509[5] 4090[2] 6336[5] 7292[3] 9901[2] -1 -2  SUtility:105
299[1] 1981[1] 3064[5] 4963[6] 5249[8] 6665[2] 9627[4] -1 3013[20] 4955[4] -1 6503[16] 7714[10] -1 4956[8] -1 1633[1] -1 -2  SUtility:86
3180[1] 4252[24] 9863[2] -1 646[2] 2058[3] 3258[6] 5760[10] -1 264[8] 3134[4] 4660[18] 6080[4] 6707[8] -1 -2  SUtility:90
2154[16] 4589[5] 9387[5] 9723[3] -1 302[20] 436[2] 4117[4] 7192[6] 7835[3] 8509[10] -1 1276[9] 3354[9] 3673[4] 4246[2] -1 568[8] 3044[9] 9333[10] 9477[4] -1 920[8] 3358[2] 5820[3] 6027[8] 7275[15] 9847[12] -1 6012[3] 7011[4] 7179[1] -1 -2  SUtility:185
3950[4] 4664[2] 9593[5] -1 7541[12] 7651[1] 8145[3] 9946[4] -1 6789[4] 8466[3] -1 3151[10] 4817[4] -1 125[2] 2576[8] 9060[3] 9298[8] 9776[3] -1 1720[4] 5226[10] 7514[16] 8375[4] -1 -2  SUtility:110
1335[8] 1857[3] 3060[4] 4564[3] 7265[6] 9118[2] -1 6973[4] -1 105[2] 3316[4] 3629[1] 4937[6] 6512[5] 7171[4] 8816[15] 9743[10] -1 158[3] 4485[15] 6436[20] -1 646[8] 1375[2] 6356[5] 6360[10] 7096[4] 8107[2] 8512[2] 9339[3] -1 531[2] 7484[20] 7834[5] -1 405[10] 460[6] 1262[1] 4664[2] 6045[6] 7181[2] 7392[4] -1 -2  SUtility:209
3718[2] 4811[6] -1 4938[2] 5272[2] 9196[12] -1 -2  SUtility:24
643[4] 1397[4] 1511[2] 3211[4] 3421[5] 7308[1] 7922[5] -1 4880[2] -1 227[1] 1568[16] 3117[6] 9267[4] 9311[15] -1 2164[2] 4142[16] 5808[6] 8751[3] -1 513[15] 2937[1] 3735[8] 5178[4] 7986[3] -1 7592[8] -1 4245[6] 4793[15] 4953[1] 5563[1] 8471[1] -1 2280[3] 5363[8] -1 2522[3] 3992[1] 4504[5] 4986[2] 7635[2] 8335[4] 9278[6] -1 962[5] 1149[5] 2926[1] 3613[2] 4455[4] 4730[1] 7035[2] 8212[15] 9006[1] 9551[2] -1 -2  SUtility:231
4429[15] 5524[3] 8440[6] -1 -2  SUtility:24
1209[3] 4197[4] 8240[4] 9461[8] -1 1599[5] 5835[4] -1 1133[2] 6059[3] 8856[4] -1 3804[3] -1 -2  SUtility:40
1786[4] 7642[1] -1 1490[4] 7515[2] 7752[12] 8177[10] 8739[1] -1 253[1] 1625[6] 3491[5] 8684[9] 9837[4] -1 9873[12] -1 4787[10] 5529[3] 5973[4] -1 3906[3] -1 -2  SUtility:91
189[2] 1173[15] 1911[2] 2506[3] 3912[1] -1 1367[4] 1860[9] 6840[12] 8037[4] 9985[4] -1 127[35] 656[3] 4513[4] -1 3313[3] 9641[4] -1 3562[1] 5537[4] 5585[9] 7187[2] -1 7290[2] 7621[4] -1 1986[2] 7901[1] 8858[1] 9662[3] 9728[4] 9769[2] -1 3848[4] 4331[12] 5836[2] 6461[10] 6572[1] -1 -2  SUtility:169
5641[15] 5967[4] 6703[3] 7346[6] -1 405[2] 2905[2] -1 3961[1] 7112[2] -1 397[3] 4686[4] -1 3277[1] 9196[12] 9949[2] -1 -2  SUtility:57
2622[8] 8812[5] -1 76[5] 2927[1] 3506[30] 4849[5] 5561[5] 5627[20] 5774[10] 6508[4] 6973[2] 7138[4] 8346[1] 9873[12] -1 259[4] 1876[4] 5958[4] 6446[28] 7864[5] -1 2258[5] 2942[6] 5029[9] 5621[4] 7423[8] 8504[2] 9214[4] -1 3113[5] 6209[1] 8254[3] -1 391[12] 2503[4] 4693[4] 4929[8] -1 -2  SUtility:232
580[1] 5283[20] -1 1536[15] 8854[1] -1 101[4] 647[4] 6722[4] 6783[4] 7698[4] -1 290[8] 385[15] 2147[20] 3574[12] -1 -2  SUtility:112
5243[3] 6105[6] 6626[5] 8015[5] 9132[6] -1 1187[1] 2287[2] 2978[5] 5838[1] 6107[8] -1 1187[4] 5671[10] 5876[2] 7574[1] -1 2282[4] 2735[20] 4261[28] 6513[4] -1 326[5] 1655[4] 8116[2] 9997[3] -1 884[1] 6545[4] 7710[3] 8852[9] 9690[1] -1 1810[2] 1944[10] 2979[3] 7443[5] 9066[2] -1 -2  SUtility:169
29[25] 2154[4] 5996[2] 6259[4] 7346[2] 7544[2] 9185[1] 9346[4] -1 512[15] 4875[3] 5271[6] 9304[4] -1 1591[6] 3295[8] 6675[24] 8749[1] -1 2520[4] 3616[3] 3878[4] 4608[4] 6419[8] 6861[12] 7263[2] 8253[10] -1 4920[4] 7110[1] -1 2105[6] 3278[8] 5945[3] 8257[6] -1 390[15] 3118[5] 5220[15] 6268[9] 9584[8] -1 5110[21] 7668[5] -1 255[4] 4687[2] 5261[5] 5436[3] 5852[3] 6483[4] 8822[4] 9218[5] 9481[2] -1 1098[3] 5059[2] -1 499[5] 2097[4] 2681[2] 5380[5] 7325[4] 8851[3] 9811[2] -1 163[8] 1130[3] 1187[1] 3080[4] 4397[3] 5638[2] 6768[2] 8658[2] 9611[10] -1 8754[5] 9049[12] -1 -2  SUtility:378
34[12] 3789[3] 4382[3] 6545[1] 6858[4] -1 5050[4] 6068[4] 9901[4] -1 1387[8] 7388[8] -1 440[10] 2050[6] 2735[5] 7300[3] 7931[2] 9790[1] -1 891[5] 1323[5] 2871[4] 3480[2] 3952[2] 5252[12] 6455[6] 6558[5] 9669[2] -1 6475[1] -1 478[8] 829[2] 4242[2] 4892[10] 4905[4] 9261[4] -1 2338[20] 2496[5] 6032[24] 8512[1] -1 3531[12] 5092[1] 7160[25] 8126[2] 9721[15] -1 271[5] 1576[1] 5995[1] 7958[10] 8525[8] 8905[20] 9285[1] -1 224[3] 3120[5] 4055[4] 4853[5] 7665[6] -1 -2  SUtility:326
2642[1] 3480[3] 7093[3] 7879[4] -1 2040[5] 2398[25] 3270[5] 4193[4] 8652[9] -1 -2  SUtility:59
101[2] 647[1] 6722[6] -1 1035[3] 1500[12] 6211[4] 8494[2] 8633[2] 9975[3] -1 6687[3] 8082[2] 8217[6] 8922[5] -1 1099[1] 1734[8] 2074[1] 6618[6] 7180[15] 7490[1] -1 485[4] 492[1] 1490[4] 3435[8] 3568[6] 9185[2] -1 1277[12] 2959[4] 6484[4] 6859[10] 7874[8] -1 -2  SUtility:146
1397[1] 3345[5] 8856[1] -1 4365[12] 9048[6] -1 3080[8] 9062[5] -1 2198[2] 3154[3] -1 1801[2] 4036[4] 4054[4] 5752[15] -1 716[6] 1204[4] 3011[9] 3062[16] 6559[12] 6856[4] -1 2101[1] -1 -2  SUtility:120
61[1] 6759[4] 9060[3] 9956[5] -1 188[3] 1186[9] 2249[4] 3618[6] 4968[12] 5938[1] 6022[6] 7388[4] -1 201[5] 2808[2] 2918[5] 3037[16] 5338[4] 6128[2] 8356[10] 8923[2] -1 144[4] 827[5] 2557[1] 3964[4] 8430[2] 9578[1] -1 183[20] 2614[18] 3010[15] 3697[1] 3942[1] 4607[4] 4900[8] 8052[12] -1 6933[6] -1 320[15] 447[5] 1607[3] 1725[9] 4963[10] 6743[4] 8008[5] 8485[2] -1 227[3] 1554[4] 2594[8] 3291[4] 3692[6] 4675[4] 6260[4] 6661[2] 7635[1] 7760[24] 9091[6] -1 1387[8] 1490[5] 2850[12] 3985[5] 5126[5] 6488[2] 7054[1] -1 -2  SUtility:363
1018[4] 6397[6] 6649[1] 6847[4] 6972[12] 7774[8] 9794[4] -1 350[5] 473[2] 994[3] 1277[3] 3557[4] 5365[6] 5791[15] -1 6629[15] -1 906[1] 4875[2] 5029[6] 6859[6] 9849[18] -1 539[2] 1194[3] 1222[1] 1658[3] 2146[6] 3032[3] 4325[3] 5808[2] 6636[3] 7034[4] 7443[3] 7708[2] -1 820[5] 2769[3] 4704[10] 4758[1] 5013[4] 6518[30] -1 473[4] 1356[6] 1484[2] 2759[2] 3483[3] 4183[1] 5794[2] 5877[16] 6833[2] 7199[15] 7544[4] 8906[1] 9927[5] -1 32[4] 1369[4] 3349[12] 5209[5] 9226[12] -1 2425[3] 4376[6] 7324[25] -1 -2  SUtility:347
2349[6] 5318[1] -1 39[10] 8217[4] 8565[1] -1 5535[2] 6397[12] -1 3600[2] 6641[6] 7210[4] -1 2479[2] 5460[2] 6346[5] 6841[5] 8938[3] -1 212[6] 7232[3] 8685[3] 9436[1] -1 -2  SUtility:78
1372[1] 5863[3] 6820[4] 8199[16] 8467[20] -1 1351[4] 4755[6] -1 3398[2] 3695[1] -1 3784[2] 7533[28] 9267[2] -1 -2  SUtility:89
7430[2] 9828[1] -1 3032[12] 5889[3] 8581[2] 8751[6] -1 195[2] 1487[10] 2428[8] 2942[10] 4435[4] 7423[6] 8504[2] -1 2876[9] 3700[1] 5269[4] 7376[5] 8217[6] -1 2475[6] 4897[4] 8904[4] 9007[4] -1 5572[2] 6891[4] -1 3835[4] 9755[3] -1 -2  SUtility:124
9889[4] -1 1483[8] 6203[2] 7092[4] 9056[5] -1 1338[5] 3383[10] 4925[1] -1 4204[5] 5922[3] 7616[1] -1 -2  SUtility:48
2428[8] 2980[5] 7218[5] 7808[4] 9385[2] -1 3892[4] 9799[10] 9827[12] -1 168[3] 3691[6] 8652[9] 9095[4] -1 4319[15] -1 809[2] 1253[5] 1733[2] 1792[15] 2451[10] 4331[20] 5126[1] -1 1776[4] 4214[3] 5527[6] -1 -2  SUtility:155
389[2] 1546[1] 2395[3] -1 1220[4] 4230[4] 4382[3] 6573[4] 6723[2] 7805[6] 9119[4] -1 3486[4] 4641[4] 7711[8] -1 2276[3] 6749[28] 7653[1] -1 -2  SUtility:81
170[9] 2254[4] 2479[4] 7411[15] -1 3253[4] 6153[8] -1 -2  SUtility:44
3921[6] 5767[4] 9621[3] 9882[10] -1 1591[10] 6675[12] 7211[8] 7881[1] 8749[4] 9624[18] -1 5675[4] 7432[8] -1 390[6] 1958[4] 3118[2] 5801[2] 6268[12] -1 112[10] 881[5] 1098[1] 2206[4] 3794[5] 4956[4] 5059[5] 5967[8] -1 281[3] 2040[5] 2097[4] 2961[5] 7188[5] 7325[10] 7598[10] 8851[1] 9486[2] -1 5158[4] 5729[20] 7810[4] -1 -2  SUtility:229
770[2] 893[3] 1369[5] 4412[2] 4762[5] 4848[1] 8629[10] 9226[3] -1 167[4] 872[5] 4407[9] 7109[4] 8573[25] 9046[1] 9942[5] -1 1693[3] 7541[9] -1 3335[10] 3554[3] 4219[10] 5363[8] -1 3061[3] 3453[4] 4388[10] 4740[3] 5406[2] 6594[2] 6952[3] 9381[16] -1 1811[4] 5077[40] 8666[2] -1 2085[2] 4186[4] -1 -2  SUtility:222
4287[9] -1 4804[10] -1 -2  SUtility:19
148[3] 3486[5] 4641[5] 7711[4] -1 1943[4] 3180[5] 9692[15] -1 966[5] 2389[6] 3667[3] 7169[6] -1 1052[4] 3574[15] 5235[3] 5318[1] 7528[5] 9108[3] -1 1776[20] 5066[20] 6279[4] 6894[3] 8969[4] -1 285[8] 1772[5] 1813[4] 1867[10] 4462[3] 5705[8] 6225[9] 8322[3] -1 4571[6] 5654[16] 7930[4] -1 672[6] 1803[3] 8108[15] 8691[4] 9057[2] -1 -2  SUtility:249
5929[5] 7409[3] -1 1590[2] 7530[5] -1 49[8] 2962[8] 6587[9] -1 3517[4] 7335[1] 8816[12] -1 -2  SUtility:57
2681[2] 8788[25] -1 883[1] 1338[4] 5783[4] -1 7107[5] 7179[4] 9678[5] -1 6012[1] 7011[1] -1 2159[5] 3356[5] 4090[1] 4171[12] 5001[5] -1 1693[2] 7541[12] -1 -2  SUtility:94
1892[1] 2375[3] 6081[3] -1 6421[5] -1 2542[20] 3809[8] -1 -2  SUtility:40
1452[8] 3880[12] 4165[1] 6094[2] -1 1313[2] -1 1960[6] 1990[4] 3093[3] 7754[6] -1 7034[12] 8731[2] -1 1309[2] 2465[9] 3303[3] 5794[3] 9205[28] -1 521[2] -1 2236[2] 5599[4] 6935[3] -1 3879[12] 7447[12] -1 305[2] 1041[4] 4846[16] -1 -2  SUtility:160
624[8] 1666[1] 2998[1] 7115[2] 7430[8] 9828[3] -1 646[10] 1323[3] 1738[4] 3697[5] 4569[8] 9296[2] -1 275[10] 397[1] 921[5] 2276[5] 2559[5] 3780[2] 4687[10] 5758[6] 9598[4] 9818[15] 9867[1] -1 195[6] 1487[4] 2428[4] 3359[10] 4435[6] 9477[3] -1 1424[8] 2082[2] 4528[4] 9982[4] -1 827[3] 2475[8] 2482[4] 4897[6] 5187[20] 6472[5] -1 3008[8] 3223[1] 4956[4] -1 4913[4] 5572[1] 6321[8] 6891[8] 7379[2] -1 964[4] 2335[3] 2822[4] 7545[2] 8042[10] -1 1255[6] 1693[3] 1777[12] -1 1465[9] 2270[3] 5238[2] -1 2267[2] 2664[6] 3386[3] 3560[4] 3609[28] 4087[12] 4853[20] 5429[3] 5804[4] 5929[1] 8325[3] -1 -2  SUtility:396
601[5] 4127[1] 5174[3] 6961[5] 8684[12] 8856[5] -1 2425[3] 4578[6] -1 930[5] 9158[3] 9245[8] -1 2433[4] 2608[2] 6623[6] 7446[8] -1 957[15] 1079[3] 2404[12] 3058[8] 9185[5] 9910[14] -1 4287[9] -1 1113[1] 2267[3] 5044[2] 6718[6] 9014[1] -1 797[6] 2463[9] 3795[10] -1 -2  SUtility:180
3928[10] 6616[8] 7023[12] -1 1335[6] 5683[12] 7271[3] 7519[3] 7733[4] -1 2086[3] 5496[5] 6105[10] 7612[1] -1 1127[15] 1788[3] 2662[6] 5282[10] 6268[9] 6367[10] 7375[2] 9508[5] -1 5835[5] 6665[3] 8099[2] 9180[6] 9393[3] -1 4155[6] 5572[2] 5795[6] 8062[5] 8084[2] -1 1107[35] 3043[8] 4671[8] 7293[12] 7629[6] 7716[15] 8438[3] 8468[5] 9201[3] -1 606[4] 1704[10] 5086[9] 8465[18] 8515[5] -1 -2  SUtility:318
1866[2] 3717[2] -1 2932[2] 6278[4] -1 1487[4] 1825[3] 2578[4] -1 2086[1] 4469[10] 4570[2] 8281[7] 8617[5] -1 6742[2] -1 414[20] 3263[4] 7192[6] 8052[6] -1 52[4] 3333[5] 5407[6] -1 9840[4] 9928[10] -1 -2  SUtility:113
2847[3] 3004[4] 3290[2] 3622[30] 8984[4] -1 7242[15] 9363[2] -1 950[4] 3378[2] 4563[2] 6028[5] -1 1579[4] 5012[4] 5463[1] 7920[1] 9499[3] -1 1821[6] 3695[4] 7769[1] -1 50[2] 1638[12] 3629[5] 4908[3] 7343[2] 8635[10] -1 5831[3] -1 721[15] -1 1574[6] 1789[3] 4136[8] 7159[7] 8552[12] -1 -2  SUtility:185
1868[8] 3543[1] 4197[1] 4640[5] 5800[15] 9377[2] -1 3548[10] 3758[5] 6913[2] 8248[2] -1 519[12] 1327[15] 4831[3] 7769[5] -1 193[10] 1860[9] 8249[6] -1 1226[6] 4323[5] 5905[4] 9261[1] -1 3386[3] 3399[5] 5432[6] 5929[5] -1 1367[3] 8355[2] 8567[8] 8786[12] -1 2996[2] 4280[2] 7264[4] 8604[3] -1 -2  SUtility:182
4980[4] 7371[1] -1 1352[8] 8724[3] -1 1569[4] 5505[1] 9608[2] -1 -2  SUtility:23
5944[8] 6952[3] 7953[6] 9975[9] -1 1255[10] 5933[3] 7001[2] -1 1367[3] 7888[12] -1 1746[2] 6613[3] 7912[1] -1 -2  SUtility:62
3032[6] 6490[6] 7529[3] -1 3848[6] 5836[2] -1 3304[5] 4300[1] 9490[2] 9845[9] -1 1666[1] 4548[20] 5623[1] -1 2763[3] -1 -2  SUtility:65
116[5] 1989[5] 3602[9] -1 4140[4] 4731[5] -1 -2  SUtility:28
5247[8] 6570[5] -1 97[8] 4143[4] 5714[3] 8107[1] -1 2171[3] 3293[7] 5959[3] -1 864[3] 3522[4] 4953[5] -1 2959[4] 3421[5] 5070[2] 6768[5] 7599[6] 7936[5] -1 135[20] 1529[2] 2077[15] 4681[4] 4988[10] 5535[2] 5738[2] 5905[3] 6913[2] 8832[10] 8834[2] -1 959[3] 5816[4] -1 -2  SUtility:160
45[12] 1284[2] -1 1703[5] 5935[2] 8665[2] -1 5282[10] 6167[2] 8411[5] -1 1599[3] 5835[4] -1 1217[20] 2257[6] 5247[8] 6570[3] 8052[6] 8454[8] -1 320[15] 2025[6] 3152[2] 3804[12] 4161[4] 4879[4] 6803[4] 7592[2] 8704[12] -1 3804[12] -1 -2  SUtility:171
116[3] 231[4] 4060[10] 5804[3] 6704[1] -1 4538[2] 9704[4] -1 3853[10] 8760[5] 9152[8] -1 1022[5] 1041[3] 1650[12] 4450[1] 6952[3] 7798[12] 9409[3] -1 1849[35] 2360[6] 4130[4] 8320[3] -1 5253[2] 7944[4] 8216[5] -1 737[6] 3543[4] 4908[5] 5613[2] -1 1784[3] 4397[5] 7953[6] 8249[6] -1 2349[8] 3058[4] 4171[15] 7944[2] -1 -2  SUtility:214
1025[2] 2260[1] 3315[2] 3411[4] 4913[4] 5245[5] 7532[5] 9777[1] -1 3351[6] 4988[2] 6304[3] -1 295[3] 941[15] 6850[5] 8856[4] -1 42[5] 1839[5] 3629[4] 7028[6] 8147[3] 8735[2] 9276[3] 9790[5] 9990[3] -1 1734[32] 2074[1] 3718[1] 4811[4] -1 2180[2] 3080[8] 7371[1] 7936[5] 8884[2] -1 -2  SUtility:154
611[1] 1470[12] 2054[1] 2077[10] 3781[6] -1 8232[4] 9508[5] -1 950[1] 2389[8] 5998[4] 9669[4] -1 9605[5] -1 1046[3] -1 8008[4] -1 -2  SUtility:68
2847[4] 3004[3] 3290[3] 3622[24] 5645[9] 8984[5] 9693[35] -1 4693[4] 7544[1] -1 2707[6] 6385[3] 7435[6] -1 433[1] 1926[3] 8526[2] -1 683[5] 2004[10] 3094[9] 7048[5] 7623[2] 7979[10] 9874[10] -1 1148[2] 7548[4] 8375[8] -1 46[2] 329[6] 1163[5] 1983[10] 2815[3] 2937[5] 5807[10] 7823[4] 8148[15] -1 -2  SUtility:234
9158[4] -1 -2  SUtility:4
4190[2] 7594[4] -1 2188[1] 4913[2] 6268[6] 9638[4] -1 3645[12] -1 -2  SUtility:31
1766[4] 8181[15] 8867[6] 8941[5] -1 154[4] 1547[32] 2101[2] 3428[3] 4902[1] 7963[2] 9128[5] -1 4880[6] 6850[3] -1 3346[1] 5126[4] 9547[3] -1 2183[3] 3515[3] 7889[9] 8123[25] -1 1940[4] -1 1091[3] 2831[4] 6507[6] 9868[3] -1 98[2] 395[2] 4293[4] 4904[2] 7708[3] -1 -2  SUtility:169
285[20] 3026[20] 3486[1] 3543[3] 3588[8] 4081[2] 4641[4] 6636[3] 7711[10] 8439[10] -1 1221[6] 2741[5] 3074[9] 4901[12] -1 222[2] 414[15] 964[1] 3665[5] 5192[1] 5290[5] 6105[8] 9031[4] -1 6527[8] -1 261[5] 2433[2] 4571[8] 5513[6] 5654[4] 7121[4] 7242[9] 7930[1] 8640[16] -1 -2  SUtility:217
1557[6] 4144[4] -1 1474[2] 3427[3] 6629[25] 6918[30] 8025[4] -1 1898[5] 2196[4] 3510[6] 3732[9] -1 647[4] 771[3] 2374[3] 4039[2] 6787[2] 8459[3] 9952[4] -1 583[1] 2380[3] 5243[5] -1 4632[8] 7459[3] 9678[5] -1 -2  SUtility:144
4637[3] 5128[5] 7098[3] 8494[2] -1 959[5] 9994[2] -1 6150[5] 6789[4] 8573[5] -1 1610[1] 2410[4] 5612[16] -1 45[12] 1491[6] 3606[3] 6796[4] 7367[3] -1 -2  SUtility:83
779[6] 8278[1] -1 -2  SUtility:7
228[6] 1239[4] 3104[3] 3546[4] 4023[2] 6545[2] 8530[3] 8865[5] -1 935[3] 1831[5] 5613[5] 9564[2] -1 20[1] 29[10] 2840[4] 6259[2] 7107[3] 7179[1] 9185[1] 9678[4] -1 510[3] 865[1] 2876[3] 3718[5] 5571[3] 5577[12] 6311[3] 7600[1] 7761[12] 9094[2] -1 1339[14] 1511[4] 2621[4] 5085[10] 5165[5] 8834[3] -1 286[10] 3052[2] 3088[1] 9488[20] 9583[12] -1 512[9] 5271[3] 9304[2] -1 3059[2] -1 -2  SUtility:216
432[2] 2989[3] 8364[3] 9616[4] -1 1655[4] 4296[6] 7305[3] 8202[12] 8492[5] -1 3706[5] 6032[30] 9281[4] -1 7692[21] 9589[8] -1 401[3] 2012[1] 3009[1] 3212[2] 7544[3] 7810[2] 9220[6] -1 835[10] 1682[2] 1776[4] 5862[5] 9479[2] -1 2102[2] 3378[2] 8669[5] -1 1161[16] 2001[4] 2421[12] 3804[3] 5854[5] -1 1784[3] 4397[3] 6918[12] 7953[6] 8249[24] -1 -2  SUtility:248
1553[1] 4790[2] 7236[3] 7944[3] 8271[4] 8819[9] 9846[3] -1 1432[5] 1821[2] 4574[2] 5030[12] -1 1601[6] 2712[2] 3695[4] 8558[4] -1 171[7] 2084[4] 2102[4] 4201[3] 6901[1] 8281[7] 9431[5] -1 2354[2] 4098[1] -1 2741[2] 4477[1] 6138[3] 7250[15] 8164[5] -1 -2  SUtility:122
7250[15] -1 4525[12] 7823[4] -1 227[3] 9311[9] -1 4652[6] 5522[12] -1 1824[4] -1 2860[4] 7089[3] 8597[2] 9103[4] -1 -2  SUtility:78
521[2] 2084[1] 8655[6] -1 17[4] 6955[10] -1 7180[9] -1 3362[1] 6633[2] 8164[2] -1 2541[45] 7010[3] -1 425[6] 5387[2] -1 1517[6] 2621[8] 6746[2] 7107[1] 7179[1] 9221[2] 9581[4] 9678[4] -1 3804[3] 6012[5] 7011[2] -1 2287[1] 5694[3] -1 531[2] 7484[20] 7834[3] -1 1693[3] 7541[6] -1 1173[6] 2674[2] 3617[5] 4770[8] 5252[6] 5597[3] 6134[2] 6373[4] 7583[1] 7652[3] -1 -2  SUtility:209
228[6] 758[5] 1104[4] 1130[1] 3171[3] 3545[6] 3958[6] 5808[2] 6461[4] 7170[3] 8751[12] -1 242[12] 2351[4] 2907[10] 4574[1] 6015[4] 9922[4] -1 176[2] 4639[4] -1 2086[4] 2703[9] 3399[2] 4831[5] 5693[15] 6507[10] 7171[16] -1 538[1] 5317[1] 6293[2] 8760[1] -1 355[4] 369[4] 707[10] 2991[4] 6582[2] 6933[2] -1 295[3] 451[25] 2180[5] 3337[2] 4564[5] 4836[8] 5357[2] 5679[4] 6432[12] 7534[6] 8015[5] -1 1293[40] 2712[5] 7261[4] 8769[5] -1 179[15] 1599[4] 6796[1] 8860[4] 9501[16] 9863[6] -1 -2  SUtility:362
1563[5] 2085[3] 4341[2] 7295[35] 9909[4] -1 3979[10] 5446[2] 9504[5] -1 9949[1] -1 7066[4] 8004[3] -1 901[3] 1801[8] 9621[2] 9687[8] -1 -2  SUtility:95
4056[2] 5751[25] 8760[3] -1 1637[4] 9031[4] -1 2149[10] 2760[25] 8951[10] 9104[5] -1 884[1] 1274[1] 6310[2] 6916[4] 8512[1] 8713[2] -1 204[4] 2447[2] 4050[6] -1 1021[6] 1874[2] 2146[9] 4997[4] -1 4971[4] 8584[5] -1 8091[3] -1 -2  SUtility:144
485[10] 2314[3] 6326[4] 6782[12] 7978[1] -1 3863[1] 7953[10] 9900[4] -1 29[25] 531[4] 2123[4] 5111[10] 6092[10] 7592[10] 9616[4] -1 -2  SUtility:112
1507[3] 3477[2] 4865[3] -1 4588[5] 5993[4] -1 966[1] 4147[2] 5118[12] 5993[2] 6512[3] 8115[5] 9204[1] -1 2353[1] 4534[1] 6174[6] 7605[4] -1 6944[3] 7192[8] 7958[2] -1 2763[5] 3035[10] 3402[3] 4569[4] 6959[5] -1 775[2] 1746[4] 4950[10] 9910[28] -1 -2  SUtility:139
521[6] 9488[20] -1 712[2] 731[10] 1857[1] 3543[1] -1 538[5] -1 4187[5] -1 6666[30] -1 660[4] 3980[10] 6200[5] -1 -2  SUtility:99
343[24] 6801[2] 9659[30] 9884[10] -1 27[12] 1422[1] 2052[4] 3696[2] 4252[12] 5288[5] 6138[12] 6615[5] 9404[4] 9570[5] -1 1941[6] 1974[3] 5123[4] 9198[2] 9925[3] -1 7944[2] 8216[25] -1 3942[5] 7133[25] 8730[4] -1 50[3] 1250[3] 1554[2] 2861[6] 5623[5] 9268[5] -1 -2  SUtility:231
4350[4] 4768[5] -1 2870[2] 2983[5] 5358[3] -1 9074[15] -1 -2  SUtility:34
42[2] 542[2] 2434[6] 4773[8] 6241[1] 7443[1] 9832[3] -1 516[12] 1053[3] 2559[2] -1 360[8] 3939[8] 9693[21] -1 -2  SUtility:77
2601[8] 4553[5] 7093[4] -1 1104[8] 1255[8] 5933[5] 7001[4] 7170[3] -1 3069[6] -1 2349[2] 3058[8] 4171[3] 4349[5] 5763[2] 7944[5] 9710[1] -1 613[8] 1775[18] 4895[24] 5824[10] 9838[8] -1 219[15] 1174[15] 6293[4] 8760[3] 9567[15] -1 295[3] 451[20] 3337[1] 3485[4] 4564[4] -1 2271[2] 3180[4] 3431[1] 4178[40] 4287[6] 6246[1] 6436[8] 9195[15] -1 516[12] 5556[4] -1 7593[10] 9075[3] -1 -2  SUtility:335
1899[6] 5783[5] 6590[2] -1 3878[2] 5883[6] 6822[4] 8237[1] -1 1334[4] 3602[12] 6902[2] -1 959[4] 2526[8] 2724[4] 3275[3] 3972[4] 5402[2] 8780[6] -1 554[6] 1338[1] 1724[12] 7399[1] 8120[3] 8281[35] 8404[3] 8897[6] -1 1424[4] 2082[4] 4528[4] 6145[3] 6527[4] 7299[3] 9982[5] -1 514[5] 1655[1] 2991[3] 3143[21] 4828[3] 7195[8] 8107[4] 9629[4] -1 2399[12] 5990[2] -1 5481[3] -1 -2  SUtility:235
281[2] 872[5] 9074[15] -1 357[4] 1905[6] 7035[4] -1 1104[4] 7100[10] 7170[4] 7515[8] -1 17[8] -1 2349[2] 3058[2] 4171[15] 5819[3] 7944[2] -1 177[2] 842[2] 1202[8] 2645[32] 5381[6] 6293[5] 6641[10] 7534[4] 8760[1] -1 295[1] 451[10] 3337[3] 4564[3] 5851[1] 6674[4] -1 3180[1] 4178[8] 4287[15] 9195[9] -1 2485[10] 2693[1] -1 3377[1] 4568[3] 4659[30] 8269[2] 8836[5] 9387[2] 9446[1] -1 -2  SUtility:274
1239[10] 3104[3] 8530[5] -1 283[3] 866[4] 5355[2] 9954[8] -1 318[3] 1383[5] 4809[2] 5036[1] 6373[4] 7292[4] 7974[5] 9630[5] -1 4276[6] 7341[5] -1 2077[15] 2430[9] 7769[1] 9906[2] -1 3195[5] 5359[5] 5506[1] 8749[2] -1 28[2] 3491[2] 4429[15] 5710[2] -1 -2  SUtility:136
495[6] 4852[6] -1 588[25] 2741[5] 3534[4] 5096[4] 8783[2] -1 4641[1] -1 2836[10] 3354[15] 4246[2] -1 9863[6] -1 -2  SUtility:86
920[12] 5030[16] 5079[5] 5820[4] 6027[10] 7275[3] -1 678[3] 3543[3] 3767[5] 3827[3] 4419[9] 4645[1] 7758[9] 8052[15] 9548[1] 9794[2] -1 310[1] 612[2] 2270[12] 3309[6] 7138[5] 8022[5] 9604[2] -1 4562[10] 4730[5] 4905[10] 5936[15] 8595[2] 9639[2] -1 2478[3] 2505[4] 4323[2] 4691[4] 5281[10] 6491[4] 8171[3] -1 5515[32] 6165[2] 7503[3] 8004[12] 8894[2] 9708[2] -1 4338[1] 5649[5] 7765[2] -1 2532[4] 3219[16] 3243[8] 6119[6] 7207[8] 7478[5] -1 372[35] 1641[10] 4571[10] 4736[10] -1 -2  SUtility:381
1293[32] 6594[6] 6899[2] 8083[1] 9272[4] -1 1360[4] 6461[10] 7180[15] 9416[3] 9468[2] -1 5912[12] 6337[1] 9008[10] -1 4900[8] -1 5425[2] 9608[4] 9987[6] -1 -2  SUtility:122
397[2] 912[3] 3234[4] 3508[5] 6783[16] 7642[3] 9068[10] -1 461[2] 2081[2] 3163[2] 5464[6] 6592[4] -1 93[8] 1531[4] 2368[12] 6920[4] 7507[10] -1 371[5] 1489[10] 5339[10] 5754[2] 7446[4] 7644[4] 8306[2] 9687[12] -1 514[1] 1185[2] 6818[2] 9839[10] -1 1768[2] 1806[10] 3240[2] 3962[2] 7112[4] -1 432[1] 878[8] 2155[5] 3088[5] 3656[9] -1 1979[2] 3333[1] 4242[1] 7251[1] 7533[7] 8947[3] -1 784[8] 989[8] 1199[10] 5102[12] 7093[5] -1 6272[2] 6633[5] 6636[2] 8961[4] -1 116[4] 1811[3] 2473[10] 5383[5] 5613[4] -1 -2  SUtility:306
1255[2] 8090[2] 9551[4] -1 3283[10] 4777[4] 6822[20] 7515[2] 8177[8] 8739[2] 9158[2] 9942[3] -1 523[6] 1308[2] 5116[4] 7418[5] -1 770[2] 3791[30] 6492[3] 9843[3] -1 2050[6] 2625[2] 3086[5] 3821[12] 5535[8] 6130[2] 6476[1] 6705[28] -1 720[1] 6194[3] -1 265[2] 302[8] 541[9] 669[2] 2166[4] 2713[24] 5427[1] 7750[1] -1 -2  SUtility:233
6594[6] 6899[1] 9272[3] -1 8714[3] -1 3772[8] -1 8034[2] 9554[1] -1 -2  SUtility:24
2260[3] 3315[1] 3411[3] 7532[2] -1 941[15] 6850[2] -1 42[2] 8735[3] 9276[5] 9990[1] -1 1734[32] 2074[5] -1 -2  SUtility:74
4141[4] 8408[1] -1 2099[2] 3080[4] 6941[3] 7037[5] 7517[8] 9264[2] -1 -2  SUtility:29
395[1] 520[3] 1859[5] 4247[5] -1 3378[4] 4419[3] 8852[6] -1 4479[4] 6268[6] 8732[2] -1 1483[2] 6272[4] -1 988[4] 2082[10] -1 1263[12] 4226[5] 6722[10] 7329[3] 8191[8] 8335[4] 8817[10] 9693[28] -1 -2  SUtility:139
6822[20] 9276[1] -1 5726[3] 7692[14] 8122[5] -1 17[6] 388[16] 9713[6] -1 4925[4] -1 210[8] 265[1] 5608[8] 8815[1] -1 562[10] 1951[4] 7000[5] 7367[2] 8574[8] -1 4839[3] 7838[16] -1 711[5] 1026[10] 1745[10] 2398[25] 5483[4] -1 -2  SUtility:195
4913[8] 8848[3] -1 1241[6] -1 6162[8] 7269[9] -1 4171[3] 4950[8] -1 6419[10] 8749[3] -1 2303[5] 3865[10] 7765[10] -1 3386[15] 3399[4] -1 764[4] 5082[14] -1 -2  SUtility:120
1846[4] 5940[4] 6467[21] 9674[4] -1 7383[8] 7752[12] 9019[6] -1 7515[2] 8177[10] 8739[4] -1 720[4] 2967[6] 6194[4] 9311[6] -1 5634[5] 7871[2] -1 265[5] 669[4] 2166[1] 5427[3] -1 -2  SUtility:115
246[1] 1258[4] 1623[8] 2260[2] 2662[9] 2963[2] 3691[10] 7115[4] 8483[8] 8694[12] -1 1193[8] 1471[5] 1504[6] 5461[3] 5552[12] 6847[4] 7410[1] 7637[3] -1 1734[16] 2086[5] 2440[10] 3360[6] 4971[8] 5016[6] 6878[4] 8934[6] -1 1918[1] 2077[10] 2175[4] 3785[2] 4871[8] 5222[1] 8560[8] -1 1720[1] 1767[5] 4802[10] 6618[8] 8481[1] -1 874[24] 1930[3] 2585[10] 3554[5] 4408[3] 4595[5] 5979[3] 7495[4] 7822[15] 9518[5] -1 143[4] 3732[6] 5886[2] 9593[5] -1 986[2] 2553[15] -1 -2  SUtility:333
1526[2] 2813[15] 8852[12] -1 2280[2] 3864[2] 5363[20] -1 419[3] 1720[1] 4039[2] 4155[15] 5944[6] 7517[10] -1 3359[10] 4407[3] 8904[10] 9942[3] -1 125[3] 2506[5] -1 17[6] 792[5] 1779[2] 3583[4] 5031[20] 7919[12] 9095[4] -1 309[2] 6476[1] 8990[10] -1 1989[3] 6392[2] -1 1631[3] 1804[2] 8043[3] -1 2959[3] 3421[2] 7599[4] 7936[3] -1 223[2] 5808[8] 8496[1] 9595[3] -1 161[2] 4562[20] 4730[1] 4905[6] 5936[3] 7067[5] 8148[15] -1 4988[6] 5905[4] 6913[10] -1 -2  SUtility:301
1387[6] 1490[5] -1 4366[3] 4463[5] 7507[8] -1 1665[3] 2724[2] 5415[4] 6174[10] 7528[4] 9654[2] -1 4963[6] -1 1339[14] 4790[4] 5905[5] -1 3828[8] 5239[6] -1 -2  SUtility:95
148[2] -1 3901[4] 4551[6] 4758[4] 6322[6] 8068[6] -1 966[1] 2389[6] 3667[2] 7169[8] -1 1803[1] 2101[1] 6490[2] 6790[12] 8108[9] 8691[4] -1 5091[3] 5445[5] 5876[4] 6955[4] 8817[8] -1 -2  SUtility:98
3298[2] 4383[2] -1 440[6] 2163[2] 3417[2] 6336[2] -1 -2  SUtility:16
643[20] 3421[2] 6146[5] 7308[3] 7922[1] -1 3196[3] 3217[4] 3491[1] 3879[9] 4056[6] 4991[4] 6155[2] 6220[3] 6817[20] 7115[8] 7964[8] 8156[2] -1 3000[1] 3313[1] 4077[8] 7205[2] 8557[1] 8926[4] -1 5050[2] 9901[1] -1 1868[8] 2389[8] 2857[8] 3228[24] 3243[4] 3266[5] 3592[1] 5116[8] 6045[15] 6080[5] 6205[5] 6848[2] 7001[2] 8394[1] -1 883[2] 3910[4] 4357[6] 5116[10] 5158[2] 6150[1] 7117[4] -1 485[2] 2841[5] 3626[4] 3877[5] 5122[9] 7138[3] -1 1607[4] 2735[25] 2822[3] 3063[5] 3406[4] 3665[3] 4627[8] 6942[8] 8660[6] -1 1022[1] 3752[15] 6452[8] 9192[1] 9848[4] 9889[4] -1 -2  SUtility:373
257[2] 440[10] 3250[20] 4296[4] 5137[3] 8202[15] -1 761[2] 5572[5] 7642[3] -1 835[10] 9479[5] -1 1161[20] 2001[3] 2421[15] 5854[1] -1 5242[20] -1 1784[3] 4397[5] 7953[2] 8249[12] -1 9583[3] -1 -2  SUtility:163
7273[3] 9124[10] 9378[8] -1 1716[5] 2031[15] -1 61[4] 1938[4] 7093[1] 8093[4] 9330[24] -1 2629[6] 7708[5] 8823[4] -1 786[15] 864[3] -1 -2  SUtility:111
2830[12] 7612[4] -1 9499[2] -1 4278[1] -1 -2  SUtility:19
3740[8] -1 2077[15] 4455[4] 4991[4] 5924[15] 6718[4] 9618[9] -1 611[4] 2583[2] 3493[15] 4394[16] 5835[4] 7437[5] 7705[2] -1 1521[4] 1570[5] 3471[4] 4126[10] 4535[10] 5499[4] 6496[3] 8004[3] 8359[2] 9548[5] 9959[3] -1 585[5] 3325[5] 7598[25] 7726[5] -1 3337[5] 5088[25] -1 -2  SUtility:230
624[2] 1391[2] 5713[1] 6059[3] -1 1685[10] 3703[6] 4842[20] -1 3553[9] 5375[3] 5638[4] 5789[3] 7726[5] -1 2798[2] 4997[6] 7804[20] -1 6863[6] 9686[4] -1 2046[10] 2155[2] 6754[3] 8520[21] -1 4777[4] 7608[15] -1 -2  SUtility:161
1142[2] 4375[2] 5905[2] 6503[4] 7714[2] -1 4489[1] 5352[1] -1 5329[3] 5819[6] 6166[8] -1 1252[6] 2276[5] 3440[6] 5321[3] 7982[15] -1 2038[20] 4777[4] 5826[10] 7608[12] 8760[4] -1 1013[4] 4870[6] -1 2860[1] 3019[3] 3095[5] 3567[5] 7367[5] 7860[1] 9716[1] -1 -2  SUtility:147
1372[2] 5863[5] 6820[2] 8199[16] 8467[8] -1 1351[5] 4755[6] -1 -2  SUtility:44
5030[20] 5079[2] -1 201[5] 1813[1] 5111[4] -1 882[9] 2050[8] 3927[18] 4169[1] 4983[5] 5404[5] 6075[4] 8026[4] -1 957[9] 1286[2] -1 1499[4] 2871[10] 5034[4] -1 -2  SUtility:115
1010[6] 1484[4] 3299[5] 5222[1] 5931[3] 8527[25] 9295[20] 9763[8] -1 631[4] 1667[2] 2179[1] 6753[8] -1 288[3] 451[5] 2189[3] 2463[15] 2827[2] 3015[4] 5400[4] 9946[8] -1 4871[2] 4922[4] -1 853[6] 1857[2] 4250[2] 4271[2] 9160[5] -1 3889[20] 7820[4] 8657[1] -1 1563[1] 1679[3] 2521[10] 4479[8] 4832[4] 4916[8] 6241[2] -1 540[4] 4549[4] 4607[1] 8779[1] -1 -2  SUtility:225
1084[9] 1536[15] 1666[2] 3574[9] 4548[8] 5623[2] 8171[5] -1 1113[5] 1507[5] 4224[35] 5427[2] 6510[3] 8411[3] -1 514[3] 1980[6] 2991[4] 3143[14] 3624[4] 4828[4] 7195[2] 8107[1] -1 3567[5] 4280[3] 5436[1] 5598[7] 7029[24] 7264[4] 8303[5] -1 1546[1] 2961[2] 3017[2] 4469[4] 5056[5] -1 3615[1] 3697[4] 4023[1] 4289[2] 4569[2] 7352[5] -1 3063[3] 5126[1] -1 345[3] 4653[4] 6004[5] 7692[7] 9589[8] -1 707[10] 3324[1] 4937[10] 6351[4] 7499[6] 8802[6] -1 505[1] 1084[15] 3752[15] 4044[1] -1 1208[10] 1272[6] 1402[24] 2278[3] 2871[2] 3139[5] 3177[3] 6103[2] 9882[15] -1 1957[5] 1970[4] 2134[3] 2629[3] 2701[1] 3058[4] 6690[3] 7126[9] -1 -2  SUtility:421
4852[2] -1 3042[2] 5292[12] 5461[2] 7637[3] 8900[10] -1 5003[3] 5175[15] 5350[1] 7066[4] 8084[2] -1 522[3] 1432[4] 7420[8] -1 656[9] 8693[1] -1 988[8] 2041[5] 7246[2] 8173[2] -1 272[8] 4897[8] 7333[25] 9799[6] -1 295[5] 451[10] 483[4] 8279[6] 9848[5] -1 -2  SUtility:175
1329[1] 2374[1] 3016[4] 3172[1] 3524[4] 4756[4] 8845[4] -1 1222[4] 6202[4] -1 1759[8] -1 761[3] 5704[10] 9749[4] -1 614[10] 749[3] 4343[2] 7816[4] 9165[4] -1 132[2] 547[4] 1119[5] 1975[3] 3117[6] 5494[1] 8120[3] 9119[10] -1 3257[4] 3891[2] 6756[9] 9115[18] -1 369[4] 991[18] 2678[10] 2991[5] 3287[3] 3962[6] 6933[6] 9195[15] 9225[5] -1 2429[10] 4354[4] 4607[1] 6524[10] 7796[4] -1 1609[8] 2176[9] 2239[3] 4618[1] 5563[1] 6352[4] 7665[2] 9112[4] -1 2439[1] 7635[3] 8845[12] -1 1759[4] 2031[3] 2840[1] 3289[4] 3491[5] 3594[25] 4262[6] 4997[8] 6018[6] 7867[3] 9363[6] -1 583[5] 1866[1] 2380[3] 3795[25] 5243[3] 6745[1] -1 -2  SUtility:400
6698[1] -1 727[5] 1274[1] 5998[3] 7203[3] 8494[2] -1 6178[4] 6404[5] 8728[20] 9177[1] -1 3042[5] 8320[4] 9676[12] 9910[28] -1 2498[6] 4231[10] 9475[2] 9979[10] -1 1802[3] 2053[15] 5445[5] 7263[4] -1 1813[4] 3059[2] 3587[24] 3891[8] 6596[5] 9115[6] 9763[10] -1 360[6] 3307[1] 5935[10] -1 8214[12] -1 -2  SUtility:237
6014[4] 6585[10] -1 2772[3] 5493[5] 7507[2] 8116[1] 8618[1] -1 1542[25] 1594[3] 4666[6] 5712[1] 7889[3] -1 3026[10] 4950[8] 6972[15] 7337[9] -1 5396[3] 5706[3] 6796[4] -1 1397[2] 3173[2] 3345[5] 5017[10] 6639[5] 8856[4] -1 537[8] 2227[21] 6044[1] -1 -2  SUtility:174
1187[4] 5110[21] 9301[2] -1 5759[2] 9896[1] -1 8116[5] 9997[5] -1 1944[6] 2979[5] 7443[2] 9066[3] -1 -2  SUtility:56
5094[4] -1 8585[30] -1 2290[5] 6825[2] 7326[4] 8403[8] -1 1038[2] 4465[4] 4920[2] -1 430[10] 5461[2] 5852[3] 6796[1] 9173[2] -1 90[5] 237[5] 2109[3] 3173[4] 5017[10] 6639[3] -1 303[3] 2920[3] 4194[4] 6323[2] -1 10[4] 284[2] 617[6] 765[3] 3695[3] 3699[1] 3812[4] 5815[12] 6895[3] 7171[16] 8083[3] -1 -2  SUtility:178
8544[4] -1 312[10] 611[2] -1 29[10] 2871[10] 3455[2] 4162[20] 7942[5] 8430[10] -1 1617[6] 2015[3] 5689[6] 9488[12] -1 5869[4] 7117[2] 7187[8] 7593[4] -1 9471[10] 9542[4] -1 -2  SUtility:132
4509[35] 5543[10] 9202[3] -1 4245[6] 6138[3] 8231[6] 9739[4] -1 1783[5] 5561[5] -1 -2  SUtility:77
8852[3] -1 513[12] 7612[4] -1 2188[4] 4555[4] -1 -2  SUtility:27
7832[4] -1 594[3] 5860[4] -1 -2  SUtility:11
950[1] 5291[4] 5659[16] -1 2504[2] 5572[2] 6053[40] 7432[2] 7445[2] 7868[4] 8717[10] -1 5421[10] 7654[12] -1 6315[6] -1 904[15] 1260[2] 1970[5] 2134[12] 2159[2] 2323[6] 2429[20] 4252[18] 4669[2] 5478[8] 5941[4] 7810[3] 8440[4] -1 2178[2] 9081[15] -1 819[5] 1580[4] 2540[28] 4113[4] 4202[5] 5501[8] 7975[40] -1 381[2] 2924[1] 3880[3] 4451[5] 5448[4] -1 1372[3] -1 1490[2] 3772[10] 4164[6] 5998[1] 9675[4] -1 1412[2] 3345[5] 8052[15] 9075[5] -1 191[10] 5837[2] 7515[4] 8684[12] -1 366[3] 1142[2] 1944[10] 2155[5] 2609[2] 6484[10] 6759[2] -1 -2  SUtility:453
5292[9] 6526[3] 7497[5] -1 644[20] 5572[4] 6891[4] -1 2676[2] 7816[2] 8355[10] -1 5027[9] 9608[1] -1 1504[10] 1574[4] 5729[20] 6512[2] 8151[6] -1 1828[2] 3544[3] 3624[2] 6734[4] -1 -2  SUtility:122
3355[5] 3554[4] 3928[5] 4323[4] 5441[3] 5910[3] 9822[1] -1 2814[4] 3026[5] 5622[6] -1 4608[4] 8253[6] -1 -2  SUtility:50
1432[2] 4147[4] 5371[2] 5974[12] 6746[8] 9802[10] -1 1065[4] 1906[6] 4137[3] 4897[6] 6989[4] 8142[12] 8705[2] 9695[5] -1 771[3] 1234[1] 2268[2] 2445[10] 7423[8] 8145[3] 8515[3] 8622[3] 9189[18] 9582[20] 9911[6] -1 1161[16] 3063[1] 4093[12] 4535[10] 4537[2] 6674[1] 7101[5] 8322[3] 8491[4] 9436[5] -1 681[2] 1175[4] 3927[24] 5561[2] 5817[8] 7851[10] 9982[3] -1 852[12] 2292[5] 4922[1] 7696[5] 9265[1] -1 -2  SUtility:293
3312[1] 8043[12] 8886[5] -1 4157[4] 5879[2] -1 345[9] 2748[6] 9963[2] -1 913[2] 1989[3] 4677[15] 5579[4] -1 3894[5] 3901[10] 5088[20] -1 1580[4] 5177[1] 5247[8] -1 -2  SUtility:113
5851[4] 6174[10] -1 2086[3] 3545[6] 4123[6] 7093[3] 8440[4] -1 91[24] 4167[2] -1 1623[4] 3279[4] 3517[8] 5034[8] 9668[2] -1 2880[6] 3206[4] 4122[8] 8893[1] 9721[25] -1 2066[8] -1 2928[3] 3080[4] 7572[2] 9642[10] 9915[4] -1 -2  SUtility:163
1619[2] 8547[10] 9269[4] 9763[10] -1 7613[4] 9530[2] -1 4702[2] 5736[10] -1 2183[5] 2938[1] 4892[10] 5831[5] 9351[3] -1 1989[2] 4987[2] 8335[8] -1 455[5] 4247[20] -1 1387[8] 7222[12] -1 8757[8] -1 -2  SUtility:133
872[2] 1908[4] 2282[2] 2735[5] 4261[14] 6513[2] -1 979[2] -1 2485[6] 2693[2] 2927[2] 7774[6] 7968[4] -1 2307[4] 6538[8] 6756[12] 6884[2] -1 -2  SUtility:77
1338[2] 3383[6] 4925[4] -1 3558[4] -1 4921[5] 8505[20] 8873[8] -1 410[3] 744[15] 966[5] 7490[3] -1 4922[2] 5876[1] -1 2880[4] 3770[4] 7876[3] 8660[4] -1 -2  SUtility:93
804[4] 2236[2] 3572[6] 3600[4] 4194[10] -1 7071[4] -1 1724[12] 1742[5] 1801[8] 2451[8] 3915[12] 4533[5] 4964[2] 6651[2] 8137[2] 8856[4] -1 1030[10] 9041[2] -1 2707[6] 7435[6] -1 2004[2] 3094[9] 7979[10] 9874[4] -1 334[9] 625[4] 1148[2] 4076[3] 7112[5] 7548[12] 8375[20] -1 329[6] 1983[8] 2937[1] 8148[6] -1 -2  SUtility:215
1866[4] 2575[2] 3991[24] 6701[5] -1 3934[4] 6496[12] 8439[2] -1 3621[5] 6526[3] 7497[2] 7889[3] 8461[8] -1 1041[1] 1655[4] 4450[5] 6952[1] 9629[5] -1 1041[3] 1099[2] 1849[7] 2138[15] 2360[9] 4130[8] -1 1801[4] 6937[12] 7944[4] 8216[10] -1 -2  SUtility:164
559[4] 986[10] 1294[6] 1348[4] 1563[5] -1 2470[1] 2546[9] 3247[3] 3920[2] 4537[5] 7863[2] -1 1801[8] 2039[8] 4980[10] 6937[9] 8075[5] -1 2782[4] 3278[24] 8013[5] -1 892[3] -1 3591[2] 3791[30] 3919[5] 4759[8] -1 529[3] 1511[4] 3623[5] 4348[15] 4793[9] 4953[4] 5081[2] 7164[25] -1 2594[4] 4023[2] -1 1187[5] 1867[8] 1958[6] 2219[1] 2908[3] 2991[2] 3080[8] 3086[1] 4010[6] 7036[9] 7952[6] -1 -2  SUtility:300
176[10] 4090[5] 6336[4] -1 1868[4] 2389[8] 5116[4] -1 649[8] 1327[9] 1880[1] 2434[9] 3583[10] 4171[6] 6512[2] 7350[1] 8922[3] -1 2800[15] 5303[4] 6344[3] -1 3453[4] 3770[3] 4908[1] 7475[4] 7745[4] 9726[4] -1 1246[5] 3224[8] 3497[12] 4778[4] 5253[2] 6036[3] 6042[5] -1 2007[4] 7653[2] 8372[14] -1 -2  SUtility:185
1509[4] 1614[2] 7716[3] -1 2433[1] 6043[3] 9196[16] 9736[4] -1 5659[4] -1 688[6] 952[3] 1759[4] 5571[5] 5865[5] 6275[3] 7753[8] -1 991[45] 7848[2] 8567[10] 9605[4] -1 1145[8] 1738[1] 2855[1] 8121[18] 8697[6] 9281[4] -1 3263[2] 3462[3] 3920[3] 4596[8] 7351[4] 7808[2] -1 5029[12] 6195[15] 7644[10] 8217[10] 9070[3] -1 4230[5] 4405[4] 9119[6] -1 274[6] 1337[1] 1860[6] 2642[3] 3188[6] 3480[5] 7093[5] 7879[10] 8359[4] -1 -2  SUtility:303
5731[4] 7744[3] 8037[5] -1 350[4] 1277[3] 3557[5] 5365[12] -1 1704[4] 4921[1] 5305[8] 6629[20] -1 375[8] 1629[6] 2457[4] 3398[5] 4371[6] 4382[4] 4569[2] 4677[6] 5889[1] 6202[20] 7893[5] 9108[1] 9586[10] -1 820[3] 2769[3] 4758[4] -1 2759[4] 3483[2] 5794[5] 6833[4] 7199[6] 9927[1] -1 1369[4] 9226[15] -1 2425[1] 4376[6] 7324[20] -1 -2  SUtility:225
234[5] 1187[3] 2978[1] 7719[4] 9894[3] -1 676[10] 3630[2] 4717[2] 5746[2] 6202[16] 6440[6] 8329[12] 8553[8] -1 1623[10] 2887[3] 7456[6] 8774[5] 9259[8] -1 326[5] 716[8] 810[2] 1655[2] 3372[1] 9158[4] -1 4261[21] 4906[4] 7507[2] 7636[20] 8708[21] 9623[1] -1 116[3] 1904[5] 2561[6] 5383[2] 5613[1] 6513[2] 7863[2] -1 573[8] 2210[20] 2623[5] 4722[3] 6545[2] 7532[3] 8491[1] 8527[10] -1 -2  SUtility:270
4983[1] 5239[12] 6169[14] -1 287[8] 3077[6] 4601[8] -1 1821[8] 4574[4] -1 17[2] -1 4388[10] 5346[25] 5623[3] 7277[12] -1 1465[12] 2101[3] 5096[4] -1 -2  SUtility:132
3454[6] -1 8283[2] 8954[30] -1 9074[15] -1 -2  SUtility:53
927[20] 2462[4] 2847[2] 3004[3] 3290[1] 3622[30] 8984[1] -1 1490[5] 7752[9] -1 253[3] 1625[10] 3491[1] 8684[15] 9837[5] -1 9873[12] -1 4787[2] 5529[1] 5973[1] -1 3906[15] 4693[10] 7544[1] -1 2154[16] 2870[6] 4142[8] -1 683[1] 1568[12] 7048[4] 7623[1] 8491[1] -1 9304[3] 9812[5] -1 3692[10] 4287[3] 6433[3] -1 -2  SUtility:224
1868[6] 2389[8] 5116[2] -1 649[10] 1327[12] 4171[12] 7350[5] -1 2249[1] -1 925[4] 7236[2] 7861[5] 9469[4] -1 3224[4] 3497[15] 6036[1] 6042[25] -1 -2  SUtility:116
5386[6] 7094[2] 7226[2] 9071[2] -1 1032[12] 1161[8] 2900[9] 5581[4] 9399[2] 9620[5] -1 2298[8] 3037[12] 4341[4] 5446[3] 5544[2] 8129[3] 9313[4] -1 619[5] 1274[4] 7944[3] -1 1010[4] 4681[1] 6973[1] 7138[2] 8779[2] 8798[2] -1 1623[4] 4425[4] 8240[5] 8999[2] -1 -2  SUtility:127
8852[3] -1 513[6] 7612[1] -1 2188[2] 4555[6] -1 7163[14] 7900[2] 8273[15] -1 -2  SUtility:49
1494[8] 5826[20] 6164[4] 6780[5] 9521[4] -1 1056[16] 1196[4] 1640[10] -1 49[2] 472[14] 1140[10] 7635[5] 7944[5] -1 1285[4] 3669[8] 3792[5] 4949[8] 5790[2] 6003[6] 9448[5] -1 -2  SUtility:145
3080[20] 5563[2] 7054[1] -1 -2  SUtility:23
866[3] 1845[2] 2512[3] 3707[10] 7433[2] -1 466[1] 1534[1] 2660[8] 2792[4] 6045[6] 6860[2] 7489[4] -1 469[4] 485[10] 790[2] 2764[4] -1 2272[6] 3337[4] -1 91[32] 3291[2] 3795[10] 7117[4] -1 -2  SUtility:124
4792[5] 6973[3] 7299[6] 8820[3] 9558[2] -1 1309[2] 1957[2] 2465[3] 3303[4] 3443[2] 5794[3] 8283[2] 8954[18] -1 1226[4] 3109[3] 6429[6] -1 959[5] 3203[4] 3972[2] 5402[2] -1 1800[3] 2608[4] 3865[8] 7365[5] 9300[3] -1 1731[5] -1 1365[3] -1 -2  SUtility:112
863[4] 1714[6] 8616[5] -1 3341[6] 4350[8] 4843[1] 7346[10] -1 372[21] 2180[5] 2849[2] 4366[1] 4463[4] 6753[8] 7507[6] 7850[4] -1 4963[2] -1 45[16] 3653[6] 4974[5] -1 1387[4] 1490[2] 3828[6] 4682[4] 5239[12] -1 639[5] 1995[5] 5249[2] 5795[10] 9137[16] -1 170[6] 187[3] 3392[1] 3793[8] 8969[4] -1 -2  SUtility:208
5222[3] -1 288[2] 616[4] -1 1821[4] 5216[3] -1 3700[2] 9692[10] -1 -2  SUtility:28
5[1] 281[5] 2767[9] 3522[4] 4198[4] 4502[2] 6921[2] 8052[12] 8618[1] 9948[8] -1 1015[10] 1773[5] 4801[2] 8153[10] -1 1905[6] 2050[6] 2926[2] 3266[2] 4730[4] 5479[1] 8212[12] 9006[3] 9551[6] 9847[20] 9972[6] -1 6822[12] 9276[4] -1 529[5] 5401[4] 6040[5] 6167[5] 6963[1] -1 455[1] 1682[8] 2506[5] 3524[5] 5422[3] 7822[3] 7834[4] 8694[15] -1 505[5] 767[4] 2908[3] 3198[16] 6018[9] 8148[12] -1 986[2] 8485[2] -1 1768[8] 6599[4] 8032[21] 8371[3] 9657[2] -1 -2  SUtility:314
703[2] 2645[24] 3510[3] -1 1150[5] 3153[45] 6038[4] 6481[1] 8698[40] -1 797[10] 2196[8] 3704[6] 6421[5] 8813[5] 9698[2] -1 532[10] 2713[12] 2863[12] 4474[16] -1 852[12] 4142[24] 5251[2] 7735[3] -1 8107[3] -1 880[2] 1428[2] 2068[10] 2862[12] 2891[6] 4800[1] 6730[5] -1 2457[1] 6594[6] 8467[8] -1 354[5] 1733[1] 3154[2] -1 1285[8] 1774[25] 2028[6] 3072[5] 3079[6] 6884[3] 8695[2] -1 3820[3] 4909[6] 9008[25] 9825[9] -1 811[2] 9279[8] -1 -2  SUtility:423
538[5] 1908[6] 2735[20] 4261[35] 4554[3] 4897[6] 5483[1] 6513[5] -1 3022[1] 7042[12] 8852[6] -1 1860[9] 1962[3] 3232[8] 3721[12] -1 1810[3] 2861[2] 3238[4] 4501[12] 4866[1] 8118[2] -1 656[12] 1805[8] 1963[1] 2773[4] 3327[3] 5889[5] 6655[24] 7944[3] 9346[5] -1 2276[1] 4637[3] 5128[10] 5236[1] 7098[2] 7783[30] 8494[4] -1 -2  SUtility:272
4440[8] -1 6661[8] 9257[1] -1 9215[1] -1 7805[6] 9139[2] -1 4231[6] 5540[1] -1 -2  SUtility:33
61[5] 257[3] 440[8] 1911[4] 3250[4] 4350[2] 4897[10] 5137[5] 6326[4] -1 319[2] 2608[5] 3032[6] 3313[4] 5675[3] 9641[8] -1 761[4] 3562[1] 5572[3] 7187[6] 7642[2] -1 5242[4] 9128[5] -1 883[4] 2449[10] 2724[8] 6636[5] 7290[2] 7621[10] 7863[5] -1 1825[4] 2578[6] 7879[2] 7901[3] 9662[1] 9728[4] 9769[4] -1 4331[8] 6461[4] 6572[5] -1 -2  SUtility:183
1092[3] 1490[3] -1 1776[4] 1782[9] 5600[1] 8693[4] -1 1631[12] 1824[8] 2211[3] 2317[5] 3161[3] 4067[6] 5166[4] 6929[1] 6937[15] 7262[4] 7760[24] 8408[5] 9925[1] -1 1685[2] 2654[2] 3703[8] 4842[10] 5684[18] -1 4168[8] 4207[2] 4250[1] 4390[4] 8491[5] 9193[2] -1 3534[10] 9589[10] -1 4581[5] 5028[5] 7745[2] 8309[25] -1 -2  SUtility:234
4682[5] 9522[4] 9924[1] -1 3395[5] -1 2175[2] 2242[4] 2553[9] 3044[6] 8254[3] -1 1655[5] 2440[8] 4350[10] -1 4804[15] 9265[1] -1 5184[12] -1 9060[9] 9560[9] -1 3818[4] 4366[3] 8209[3] -1 -2  SUtility:118
1526[4] 4634[2] 7024[1] 9692[10] -1 4325[4] 5253[2] 6075[10] 6336[5] -1 1496[1] 4054[20] -1 1749[8] 4104[1] 4380[5] 9257[5] -1 1943[6] 3519[6] 4236[5] 8466[1] -1 1257[2] 2014[5] 6474[32] -1 3894[25] 3901[2] 5088[5] -1 -2  SUtility:167
1609[6] 3602[9] 3705[4] 4519[10] 5161[5] 6245[2] 6651[10] 8438[2] 8601[5] -1 8052[15] -1 2085[1] 2147[16] 4929[8] 6037[3] 6608[2] 8004[3] -1 72[4] 1811[1] 2015[2] 2850[8] 3590[3] 3788[5] 5005[2] 7375[2] 9215[3] 9265[4] -1 1156[3] 1703[1] 1724[24] 5825[8] 6140[2] 6384[10] 8370[1] -1 3523[4] 3699[1] 7560[4] 7645[3] -1 -2  SUtility:196
4679[5] 5886[3] 6447[1] 8155[4] -1 2674[2] 2919[15] -1 2434[6] 3161[3] 7129[3] 9381[4] -1 1655[2] 9629[4] -1 1041[2] 1099[3] 2138[9] 3873[16] 5462[40] 6446[35] -1 804[2] 1447[8] 1483[8] 1801[6] 6937[9] 8091[1] 8320[1] 9883[1] -1 45[8] 246[1] 2074[2] 5116[2] 7653[2] -1 3411[1] 7592[10] -1 -2  SUtility:219
7212[10] 8525[10] -1 827[3] 2937[3] 2971[5] -1 90[5] 5877[12] 8293[1] 8383[15] 8867[10] -1 388[20] 674[10] 7359[9] -1 1810[4] -1 2074[2] 2190[4] 5025[2] 5176[2] 8021[6] 9581[8] -1 -2  SUtility:141
1682[10] 3024[2] 7775[2] -1 408[4] 1121[4] 3161[3] 9776[1] -1 466[5] 2660[40] 6860[2] -1 2871[10] 4787[6] 8355[6] -1 714[5] 937[3] 8039[4] 8860[4] -1 372[7] 7850[5] -1 91[32] 3291[4] 3795[20] 7117[2] -1 13[5] 3889[20] 7413[6] -1 826[3] 3554[3] 3827[4] 4576[8] 5570[3] 5991[5] 6718[6] 7406[15] 7693[3] 8090[2] -1 -2  SUtility:264
1085[12] 8196[2] -1 17[10] 23[9] 262[1] 4666[15] 5351[16] -1 241[4] 2074[2] -1 1408[4] 1693[2] 4366[3] 8192[20] -1 163[8] 9593[1] -1 -2  SUtility:109
1533[3] 2447[3] 4969[15] 8232[5] 8691[4] 9508[4] -1 2404[12] 6814[6] -1 298[4] 775[1] 3186[2] 6822[16] 8237[1] 9605[4] -1 845[4] 2650[3] 4548[12] 6081[3] 8531[4] -1 5481[3] 8008[2] -1 -2  SUtility:111
432[2] 2989[5] 8364[4] 9616[8] -1 2991[2] 3149[4] 5869[2] 8337[5] 9381[20] -1 -2  SUtility:52
1067[2] 4412[3] -1 7651[5] 8145[5] 9946[8] -1 6789[4] 8466[5] -1 3151[8] 4817[3] -1 134[1] 2548[4] 7067[4] 8398[2] 9956[1] -1 521[2] 9488[16] -1 285[4] 2077[5] 5613[4] -1 8026[5] -1 -2  SUtility:91
3692[10] 6433[2] -1 4155[9] 6668[8] 8827[6] -1 6412[6] 9975[12] -1 941[9] 982[2] 3945[32] 9651[2] -1 170[6] 2254[2] 2479[3] 3101[24] 7098[1] 7411[9] 7599[2] 7683[3] 9642[15] -1 3421[4] 4560[8] -1 -2  SUtility:175
3215[1] 9915[10] -1 2196[4] 3864[3] -1 463[6] 3201[6] 4746[2] 4893[3] 9840[4] -1 2059[10] 6080[1] -1 2050[2] 5404[1] 6075[10] -1 252[4] 347[4] 840[40] 1433[4] 1528[4] 3477[2] 6045[3] 9461[10] -1 1220[8] 6872[2] 9906[3] -1 2571[5] 3709[25] 6948[3] -1 -2  SUtility:180
1323[2] 3697[4] 4681[3] 8779[2] 8798[2] 9296[2] -1 275[2] 9818[3] -1 964[3] 2822[4] 8042[6] -1 91[24] 3254[5] 3609[21] 3627[5] 4087[12] 4768[4] 6776[24] -1 -2  SUtility:128
309[2] 5933[1] 6507[2] 8082[5] 8217[6] -1 624[4] 2272[9] 4637[5] 9621[2] 9736[1] -1 1258[2] 4806[3] 5850[30] 6917[2] 9119[2] -1 4469[2] 8221[1] -1 1666[1] 5187[20] 5486[4] 6524[4] 8142[15] 8304[3] 9598[8] 9715[4] -1 149[3] 426[2] 1277[12] 2870[2] 3737[12] 7995[3] -1 -2  SUtility:172
2546[6] 2870[10] 8740[8] 9818[3] -1 492[3] 3490[2] 6297[2] 6596[3] -1 5387[2] 5560[1] 6826[12] 7282[2] -1 2077[15] 3249[2] 5220[25] 9069[4] 9623[3] 9863[4] 9906[1] -1 1623[4] 3279[2] 3517[12] 5034[8] -1 2928[3] 4405[4] 5343[1] 6082[4] 8036[4] -1 960[2] 3287[5] 7534[4] 7604[2] 9340[2] -1 -2  SUtility:165
3675[1] 5014[5] -1 1215[2] 1697[16] 4929[10] 5944[6] 6989[4] 8941[4] 9071[5] -1 440[2] 4455[5] 6494[6] -1 1187[4] 5639[2] 7339[5] 7661[4] -1 344[3] 1469[1] 2353[2] 2633[5] 5118[16] 5282[6] 5837[3] 8723[8] 9657[8] -1 3400[10] 3828[8] 4366[2] 5289[8] 6740[2] 6770[10] 7394[6] 8853[3] -1 -2  SUtility:182
2154[8] 2406[6] 4047[3] 5996[5] 7346[6] 7544[2] 8586[4] 9346[2] -1 775[5] 1088[2] 2082[6] 2236[4] 5684[30] 9692[10] -1 2650[5] 2847[2] 4991[4] 5001[5] 5752[15] 6336[4] -1 255[2] 1674[1] 4687[10] 5436[3] 5852[3] 6483[2] 7744[15] -1 666[6] 935[2] 1187[4] 3742[3] 5862[3] 7313[1] -1 8574[4] 9777[2] -1 1522[1] 2900[6] 3142[2] 3740[2] 8471[5] 8675[5] 9061[3] 9880[2] -1 -2  SUtility:215
8025[10] -1 2196[4] 3732[6] -1 647[2] 771[2] 6787[8] 8459[1] 9952[2] -1 -2  SUtility:35
2242[10] 2292[5] 9604[4] -1 959[2] 4065[2] 5419[2] 6412[12] 7517[4] -1 9034[10] 9268[4] -1 1326[2] 1992[16] 6770[25] 7593[6] 8237[2] -1 2050[6] 4950[2] 7405[2] 8038[8] -1 9802[8] -1 7735[1] 9371[6] 9591[3] -1 -2  SUtility:142
6081[3] 6952[1] 7519[3] -1 1294[10] 1563[1] -1 2641[9] 5540[2] 6175[2] 7098[1] 8340[25] -1 1944[4] 2546[12] 5396[4] 6672[4] 6908[1] 7235[16] -1 5187[4] 6616[8] 7372[5] -1 50[5] 1251[3] 2505[4] 2720[8] 8096[2] -1 1698[4] 6040[5] 7644[2] 7774[10] 9416[1] -1 -2  SUtility:159
991[27] 2301[6] 4746[8] 6186[6] 6889[4] 7225[5] -1 514[2] 594[5] 2072[16] -1 354[1] 548[3] 4574[1] 7752[9] -1 2200[4] 5869[1] 6545[5] -1 -2  SUtility:103
33[3] 1318[12] 8296[2] -1 4969[3] 4994[12] 8232[4] 9508[5] -1 2404[12] 6362[12] 9313[8] -1 1655[3] 3878[1] 8688[6] 9118[1] -1 7815[24] 8119[3] 8822[8] -1 -2  SUtility:119
941[15] 5687[5] 6771[30] 6922[2] 8973[6] -1 583[2] 1340[2] 4349[1] 5243[4] 6018[12] 9026[5] -1 3162[5] 3366[8] 3789[12] 6018[9] 8081[4] 8212[9] 8365[10] 9851[4] -1 5929[5] 7409[5] 8249[24] -1 1041[2] 1099[1] 1544[7] 2138[6] 8780[4] 9446[2] -1 -2  SUtility:201
4464[1] 7383[10] -1 435[6] -1 287[2] 3077[3] 4601[8] 4804[20] 5357[4] 6406[1] 7281[5] -1 4[10] 17[8] 2919[20] -1 195[2] 1487[2] 2428[2] 4435[6] -1 921[3] 3153[18] 7112[3] 8485[4] 9726[2] -1 5851[3] 7944[1] -1 362[2] 1279[2] 5269[8] -1 5992[2] -1 163[10] 7035[3] -1 1025[3] 4599[12] 5559[4] 5572[1] 6225[6] 6891[12] 7907[12] 7948[3] -1 1309[4] 2237[1] 2502[10] 9596[2] 9837[1] -1 -2  SUtility:242
1972[6] 4316[4] 8531[6] 9676[4] 9910[14] -1 3345[4] 3354[15] 4246[6] 5089[1] 5573[2] -1 1085[16] 1664[2] 3617[5] 5406[4] 5535[8] 7045[4] -1 2260[3] 3691[2] 7115[4] 7282[5] 8483[8] 8694[12] -1 5613[3] 6733[2] 9869[8] -1 612[6] 4950[8] 5572[4] 7210[2] 7477[4] 8091[3] -1 920[20] 5820[1] 6027[4] 7275[6] -1 -2  SUtility:206
2908[2] 6247[1] 6750[4] 7797[12] 9119[10] -1 4954[3] 5451[4] -1 5881[2] 5899[2] 5997[1] -1 1820[3] 1868[6] 2516[8] 6421[3] 6467[7] 9283[12] 9841[2] -1 711[5] 3674[10] 6763[12] 8880[12] -1 -2  SUtility:121
127[21] 8697[2] -1 6784[4] 8128[5] 9495[5] -1 435[4] 1490[5] 3772[8] -1 5031[25] -1 4[25] 2919[10] 3017[2] 3950[2] 6133[10] 6768[3] -1 508[15] 5662[5] 6376[16] 8485[2] -1 362[6] 1279[4] 5269[8] 5572[5] 6891[20] -1 210[4] 506[4] 1222[5] 3889[5] 4652[10] 5992[5] 7373[30] 8719[5] -1 163[4] 4646[10] 5128[5] 7035[5] -1 4126[8] 4599[12] 6513[4] 6726[4] 7907[3] -1 1309[8] 2237[3] 2502[10] 9596[4] 9837[1] -1 5365[12] 8093[5] -1 4280[2] 6190[5] -1 -2  SUtility:385
187[4] 804[10] 1099[2] 4026[1] 4681[3] 5922[2] 5994[1] 9180[8] 9921[5] -1 447[1] 754[3] 2082[2] 3508[1] 5600[4] 6734[3] 7692[7] 8064[24] -1 930[1] 1759[6] 4836[20] 5598[7] 6131[3] 6937[15] 9604[3] -1 1181[2] 4265[3] 8413[1] -1 488[5] 3111[3] 3283[10] 3718[3] 4194[8] 4485[12] 4777[10] 6780[4] 6822[4] 8696[1] 9942[5] -1 770[1] 2724[10] 3791[40] 6492[4] 6961[3] 8682[25] 9843[12] -1 5907[4] 6144[5] 7101[2] 7675[2] 7796[2] 8237[3] -1 1806[10] 1860[15] 1931[12] 2012[2] 2703[9] 3096[3] 6057[2] 7189[1] 7236[1] 9436[4] -1 2496[3] 3117[6] 3232[10] 3309[10] 7420[4] 9083[5] 9377[5] -1 348[4] 1435[10] 2132[10] 5446[2] 8426[6] -1 1607[2] 3891[4] 4851[3] 9115[18] -1 145[10] 585[5] 1373[1] 3086[3] 3821[12] 5375[1] 5431[2] 5535[2] 5638[2] 6082[8] 6130[4] 6476[2] 6558[3] 6705[21] 7491[2] 7726[4] -1 302[8] 2713[30] 7750[2] -1 -2  SUtility:603
5712[2] 6531[1] 6817[5] 8693[1] 8732[2] -1 2190[3] 3397[10] 4231[2] -1 267[15] 2159[5] 4673[10] 6089[2] -1 1161[16] 2001[3] 2421[6] 5854[4] -1 2533[4] 3311[16] 5355[1] 6718[10] 8075[1] -1 113[4] 2322[12] 2516[4] 4693[6] 5667[1] -1 1716[5] 2276[5] 5116[8] 8592[12] -1 -2  SUtility:176
3804[12] 5777[4] 9158[5] 9996[4] -1 799[2] 9693[7] -1 2868[16] 3047[2] 3457[4] -1 554[10] 5910[4] -1 1725[6] 1975[4] 2700[4] 2844[1] 9997[4] -1 357[4] 3244[8] 6657[1] 9451[5] -1 20[3] 1217[20] 8153[8] 8389[1] -1 269[5] 1534[3] 2792[2] 4551[9] 6045[12] 7489[4] -1 -2  SUtility:174
5758[8] -1 852[6] 2463[15] 3939[6] 4142[24] 5251[4] 7735[2] -1 9250[4] -1 1194[5] 1859[5] -1 836[6] 2263[28] 2842[4] 2906[3] 3279[2] 3594[20] 5123[6] 6134[4] -1 -2  SUtility:152
2653[4] 4774[10] 9207[4] -1 1113[5] 7888[15] 9963[2] -1 4334[10] 7629[12] 8656[10] 9413[8] -1 -2  SUtility:80
5731[1] 7744[15] 8037[4] -1 1121[2] 1198[2] 1536[20] 3181[12] 4618[3] 5052[6] 7950[1] 8249[18] -1 2815[6] 6150[2] -1 2664[4] 3560[6] -1 -2  SUtility:102
2531[2] 4729[2] 6691[2] 7884[2] 7929[3] 8468[1] 9184[4] -1 9874[8] -1 1220[8] 4382[4] 6573[5] 6723[1] 7805[12] -1 2276[1] 6749[14] 7653[1] -1 -2  SUtility:70
2077[20] 3574[6] -1 4041[1] 6003[4] -1 629[2] 1587[6] 6117[2] 6779[6] 7820[2] -1 -2  SUtility:49
1002[4] 1451[9] 1470[12] 3592[1] 4776[10] 5282[4] 5899[3] 6167[2] 8411[1] 9495[5] -1 2642[4] 3480[4] 4718[4] 5731[5] 7093[3] 7879[8] -1 4502[5] 6945[4] 8384[3] 9185[1] -1 866[5] 1845[2] 2512[2] 3362[5] 7036[15] 7433[3] 8164[3] 9867[5] -1 583[1] 919[2] 1992[12] 2541[9] 6241[5] 7010[3] 7593[2] 8237[4] 8694[9] 9018[3] 9942[3] -1 3026[20] 3940[9] 5437[10] 7469[5] 7545[3] 7560[4] 8835[5] 8901[3] 9451[1] -1 377[5] 1941[6] 3068[1] 4485[15] 4911[5] 7433[5] 7499[15] 8685[3] 9257[2] -1 149[2] 271[3] 1731[2] 2155[4] 3692[6] 5650[2] 9957[12] -1 1517[8] 2621[2] 5407[12] 6746[10] 9221[2] 9581[6] -1 359[1] 852[24] 5903[15] 6599[4] 9001[5] -1 1253[1] 1792[3] 2389[4] 3804[3] 5126[2] 5515[8] 6195[5] 8004[15] -1 -2  SUtility:463
1509[3] -1 784[4] 989[6] 5102[9] -1 2058[3] -1 2676[1] 2939[2] -1 -2  SUtility:28
737[12] 1004[8] 2077[10] 3359[10] 4348[20] 4519[2] 6741[2] 7214[5] 8549[10] 9928[6] -1 1496[1] 1790[5] 2400[4] 4067[2] 6555[3] -1 5683[18] 7065[2] 7271[15] 7519[3] 9539[2] 9657[4] -1 4202[4] 4287[15] 4331[12] 8782[4] 9638[1] -1 777[1] 2498[4] 4424[5] 6674[5] -1 150[1] 437[4] 2105[10] 3001[4] 3089[5] 3827[3] 4012[5] 9395[10] 9794[1] -1 678[2] 930[2] 1513[2] 5041[3] 5599[4] 6123[4] 8373[4] 8556[8] -1 -2  SUtility:267
1089[5] 3467[1] 3594[15] -1 181[4] 4457[30] 9058[4] -1 8567[2] 9095[4] -1 -2  SUtility:65
402[2] 1526[1] 2813[9] 3772[4] 6445[12] 8852[3] -1 1359[10] 7752[15] 8884[5] -1 138[1] 1426[6] 1564[2] 2280[2] 3864[1] 5363[8] 7373[30] 7712[6] 9144[4] 9637[2] 9954[6] -1 2871[6] 5148[6] -1 3359[10] 4407[9] 6983[1] 7049[1] 8904[2] 9176[5] 9942[5] -1 309[3] 1591[8] 2402[2] 6476[5] 6939[10] 8990[6] -1 1338[1] 1572[5] 1631[6] 1804[3] 1962[5] 2061[2] 8043[12] -1 3277[4] 5249[6] 5402[4] 7123[2] 7529[4] 8473[10] -1 -2  SUtility:272
7138[4] 7742[6] -1 1806[6] 2729[6] 6544[24] 9901[2] 9921[3] -1 399[4] 2871[8] 5028[2] 5876[1] 7195[8] -1 3891[4] 9115[30] -1 1285[10] 2552[9] 5267[8] 5928[1] -1 244[5] 3355[2] 3426[5] 5266[6] 5441[3] 5638[1] 6318[1] 7131[3] 7478[1] 7892[10] 9461[2] -1 251[4] 749[9] 1017[12] 3767[5] 5126[2] 8493[3] -1 457[10] 3041[3] 5096[10] -1 125[4] 1563[5] 1679[2] 2521[8] 4832[20] 4916[6] 8274[3] 9060[9] 9298[8] 9776[2] -1 5226[8] 7514[20] -1 1911[2] 3210[5] 4350[6] 9216[5] 9333[8] -1 -2  SUtility:354
1499[1] 2871[8] 4853[10] 5034[16] 5752[15] -1 646[8] 1327[12] 5553[8] 6376[20] -1 1352[6] 1653[8] 4172[4] 5771[4] 8004[9] 8724[1] -1 1017[18] 1603[4] 2861[8] 3094[6] 3699[2] 4687[2] 5688[4] -1 1710[7] 4035[12] 4246[8] 4565[2] 9346[3] 9436[5] -1 -2  SUtility:211
294[4] 1725[3] 3497[15] 3934[2] 8212[12] -1 2541[27] 3575[5] 8834[3] 9296[3] -1 1107[21] 5811[12] -1 2176[12] 4618[2] -1 -2  SUtility:121
5907[4] 6437[3] 7015[1] 8714[1] 9266[4] 9780[10] -1 6015[2] 9922[2] -1 5731[1] 8262[2] -1 -2  SUtility:30
1846[1] 5940[1] 6467[7] 9674[10] -1 7383[2] 7752[9] 9019[2] -1 797[10] 3704[4] 8813[4] -1 2967[6] 9311[6] -1 5634[5] 7871[2] -1 -2  SUtility:69
8083[1] 9954[6] -1 6057[4] -1 3450[5] 3767[5] 7443[5] -1 463[10] 6282[10] 6822[16] 7967[5] -1 1798[3] 5260[5] 6070[1] 9137[20] -1 2082[10] 4144[8] -1 2403[4] 4086[4] -1 -2  SUtility:122
702[1] 2081[8] 3343[1] 5242[16] 5500[4] 6507[2] 8832[4] 9376[4] -1 2618[5] 4365[12] 5607[2] 8322[1] 9048[4] -1 17[6] 792[3] 1779[8] 3583[6] 5031[25] 7919[16] 9095[1] -1 442[3] 4392[15] -1 432[2] 1407[2] 2301[8] 2641[9] 2677[2] 3294[16] 4969[6] 7980[1] 8078[6] -1 3808[3] 4562[20] 4730[4] 4865[5] 4905[2] 5936[6] -1 5946[1] 8274[12] -1 -2  SUtility:252
2435[3] 9894[2] -1 4521[2] -1 194[4] 1931[6] 2840[2] 3196[3] 4017[4] 7572[3] 9695[4] -1 1113[3] 1507[1] 2164[2] 2864[1] 3378[4] 8411[2] -1 1980[2] 3624[5] -1 3567[2] 5598[21] 8303[2] -1 1943[4] 3180[1] 9692[10] -1 779[4] 8278[5] -1 1772[2] 5705[8] 6225[9] 9995[2] -1 672[2] 3995[4] 6105[8] 9057[10] -1 625[1] 3388[1] 4563[4] 6655[24] 7307[2] 7928[2] -1 644[4] 9204[5] -1 -2  SUtility:190
91[32] 3254[3] 3627[5] 4768[1] -1 4664[8] 5066[25] 7769[5] 7863[4] -1 4231[4] 5540[2] -1 32[2] 2292[1] 2575[2] -1 5056[5] 6474[24] 8270[5] 9995[4] -1 66[1] 476[6] 2429[25] 4168[8] 4354[3] 4607[4] 5893[3] 6524[4] 6706[2] 7273[15] 7428[1] 7796[3] -1 7405[5] -1 -2  SUtility:212
2769[4] 5758[6] 7714[4] -1 2463[9] 3939[6] -1 1655[4] 3878[5] 8688[2] 9118[5] 9250[8] -1 1194[3] 1859[2] 2652[9] -1 3279[5] 3594[5] 5850[18] -1 3113[4] 3403[3] 4459[1] 6651[6] 7101[5] 7713[3] -1 1522[1] 1764[3] 2207[6] 2495[3] 2541[9] 3826[3] 7557[5] 8666[4] 9116[15] -1 -2  SUtility:166
3342[5] 4035[15] 4870[9] -1 1446[1] 6195[5] 6381[2] -1 9298[8] -1 9605[3] -1 102[15] 2165[3] -1 1337[2] -1 5044[1] 6984[2] -1 -2  SUtility:71
1335[10] 4674[4] -1 1091[3] 9832[3] -1 -2  SUtility:20
1323[3] 3697[2] 4620[9] 7662[3] 8050[9] 9296[4] -1 275[6] 2746[5] 9139[3] 9818[9] -1 814[8] 3789[3] 6018[9] 7125[2] 8212[9] 8365[20] 9851[8] -1 470[4] 5929[4] 5974[6] 7031[2] 7409[2] -1 3582[3] -1 4[20] 4100[6] 6056[4] 7011[2] -1 228[6] 447[1] 964[1] 2822[2] 5126[2] 8042[2] 9292[10] -1 3609[21] 4087[6] 4861[6] 6150[3] 7613[4] 9522[2] -1 3353[2] 5869[4] 7593[10] 9061[1] 9887[8] -1 -2  SUtility:256
529[3] 9954[10] -1 3889[10] -1 3974[5] 5261[4] -1 1845[2] 3700[5] 4870[9] -1 7432[4] 8540[4] -1 -2  SUtility:56
2085[3] 2648[20] -1 2073[3] 2632[1] 3674[10] -1 357[10] 539[10] 4421[1] -1 2375[1] 3554[3] 4658[8] -1 2017[4] 7805[3] -1 685[3] 3846[2] 3920[5] -1 1136[8] 3491[2] 4375[5] 4671[8] 4922[5] 7946[3] 9900[2] -1 -2  SUtility:120
7516[1] 8585[12] 9828[5] -1 2769[1] 7764[4] -1 376[1] 2419[1] 3576[32] 3652[10] 5158[4] 6147[6] 7858[1] 9377[5] -1 1811[1] 7110[1] 7828[2] 9006[4] -1 -2  SUtility:91
1002[5] 1470[16] 9495[5] -1 6945[4] -1 -2  SUtility:30
790[6] 5744[2] 8749[2] -1 2779[15] 3878[1] 9806[4] -1 196[12] 8496[5] -1 8778[8] 9071[3] -1 808[2] 1837[5] 2478[3] 6195[5] 9390[4] -1 -2  SUtility:77
771[5] 1193[8] 3491[5] 3599[6] 4191[15] 4282[5] 6657[5] 8032[21] -1 122[8] 2541[9] 2864[2] 4311[1] 6594[10] 6740[10] 6899[5] 7223[6] 7329[2] 8071[4] 8135[1] 9272[5] -1 1246[5] 1497[8] 3667[5] 5546[30] 7516[1] 7752[3] 9385[6] 9748[6] 9786[4] -1 554[6] 1258[4] 1623[4] 1844[10] 2322[12] 2662[6] 2963[1] 3453[8] 4323[3] 5281[6] 5758[2] 7399[5] 7583[5] 7752[15] 7864[4] 8120[4] 8171[3] 8404[15] -1 3006[2] 4160[10] 5152[8] 5763[5] 7510[5] 7661[5] 7696[3] 8472[8] 9651[5] 9939[1] -1 1173[6] 2771[12] 6248[4] 6373[8] 6586[3] 7606[3] 9947[2] -1 447[1] 1927[6] 2292[3] 5169[1] 6929[4] 8375[20] -1 45[20] 912[2] 1801[8] 2290[1] 4687[8] 4953[3] 7642[2] 9271[16] 9289[2] -1 1156[3] 5199[2] 6046[3] 7879[6] -1 -2  SUtility:515
941[9] 6850[5] -1 3894[10] 6138[3] 7192[8] 8519[6] -1 506[5] 2502[4] 4764[2] -1 1[2] -1 5253[8] 7387[2] 8001[1] -1 -2  SUtility:65
121[4] 2546[12] -1 2979[1] 5995[2] 9436[3] 9882[10] -1 2[5] 542[2] 2982[5] 4426[5] 5013[5] 6179[5] 8685[1] -1 1539[4] 2769[2] 7764[5] 9651[3] -1 2512[4] 7478[2] 8555[4] -1 3259[3] 8015[1] -1 5126[1] -1 -2  SUtility:89
1707[9] 4245[4] 5401[10] -1 3277[4] 6455[6] 6808[2] 7524[4] 7762[4] 8494[1] 8566[15] 9190[5] -1 1099[4] 2861[8] 5712[4] 6531[4] 6817[25] 9180[4] -1 6061[18] 6822[8] 8214[16] 9843[15] -1 1142[3] 1953[6] 9317[2] -1 -2  SUtility:181
6262[15] -1 804[6] 2236[3] 3572[10] 3600[1] 4194[4] 6594[2] 6899[4] 9272[5] -1 7726[1] 8107[5] -1 1691[4] 5251[6] -1 -2  SUtility:66
1557[15] 6114[4] -1 1050[2] 4557[20] 7223[12] 9297[1] -1 1601[9] 3399[4] 8558[2] -1 310[3] 612[4] 3009[1] 4955[2] 7538[3] 8026[2] -1 550[2] 2840[1] 4325[2] -1 2200[2] 2346[1] 3248[6] 4345[12] 5631[2] 6004[2] 7066[4] 7100[4] -1 4453[5] 5272[1] 6368[10] 7093[1] -1 2815[15] 2871[10] 3068[2] 5450[9] -1 946[1] 2850[20] 6174[2] -1 2772[1] 2950[30] 5578[15] 7250[6] 8107[1] -1 -2  SUtility:251
2085[1] 2829[4] 6881[3] -1 2712[4] 3170[2] 3455[2] 4392[6] 6147[10] 6195[25] 6377[20] 6558[4] 9436[1] -1 4220[2] 5238[8] 8380[4] 8534[3] -1 3240[3] 9042[10] -1 1960[3] 4280[1] 7420[2] 9140[5] 9385[4] 9699[4] -1 1435[15] 2361[15] 3008[4] -1 2355[5] 5903[15] 8052[15] -1 -2  SUtility:200
1369[2] 9226[9] -1 1784[5] 4397[3] 7953[6] 8249[18] -1 2218[6] 7944[1] -1 198[6] -1 7138[5] -1 -2  SUtility:61
8[6] 1945[12] 6487[4] 9259[8] -1 3721[9] -1 1255[8] 8090[5] 9551[4] -1 3[16] 2421[9] 6390[2] 9062[3] -1 -2  SUtility:86
196[8] 8496[4] -1 397[5] 1069[20] 2594[10] 2649[20] 3234[2] 3508[1] 5375[5] 6783[4] 9068[4] -1 364[8] 3992[5] 4298[4] 5249[2] 5926[4] 6244[4] 6384[6] 9020[3] 9519[10] -1 6861[15] 7448[15] 8808[1] -1 9383[8] 9737[5] -1 309[2] 8845[16] 9250[16] 9661[12] -1 2355[4] 3235[9] 4010[6] -1 -2  SUtility:238
1300[18] 2561[9] 3244[6] 8261[5] -1 1333[4] 2324[6] 2878[3] 3403[2] 3554[5] 7226[3] 7653[3] 9143[10] -1 2036[3] 5748[2] 8333[3] 8466[2] 8618[1] -1 2506[2] 7914[4] -1 5592[10] 5808[6] 7316[1] 8261[4] 8605[5] 9909[1] -1 4613[1] 6376[16] 6513[5] 8547[25] -1 899[15] 1017[12] 2188[3] 2200[2] 2952[4] 5410[4] 6654[21] 7599[10] -1 512[6] 1839[1] 2049[3] 2900[3] 3579[15] 5656[8] 6504[5] 6842[2] -1 -2  SUtility:279
2206[3] 3360[6] -1 281[4] -1 -2  SUtility:13
211[1] 271[4] 611[2] 1017[6] 1470[12] 2054[4] 2077[15] 3781[2] 5556[10] 9641[10] -1 2769[1] 3438[2] 6031[4] 6941[5] 7616[1] -1 950[1] 2389[4] 5998[4] 9669[6] -1 185[2] 250[5] 2102[10] 4461[8] 7982[15] 9158[1] -1 1046[4] -1 3574[6] 4563[3] 6437[9] 7307[4] 8980[1] -1 -2  SUtility:162
1527[2] 2681[4] 7745[1] 8788[15] -1 883[2] 1338[3] 5783[1] -1 54[5] 2396[4] 7107[3] 7179[4] 9044[4] 9678[4] -1 4510[2] 5656[16] 8024[4] 9190[5] -1 6012[2] 7011[3] -1 2159[3] 3356[1] 4090[1] 4171[12] 5001[10] -1 520[4] 962[4] 1693[4] 4630[8] 7541[12] -1 1849[28] 3272[3] 7011[2] 7285[4] 9144[10] 9716[3] -1 1599[2] 5835[1] -1 959[3] 2276[5] 3009[3] 5816[4] 7733[10] -1 1239[8] 5501[10] 6362[20] 7898[3] 9018[3] 9313[8] -1 -2  SUtility:273
1005[4] 2575[3] 3991[6] 4338[4] 6458[5] 7443[3] -1 2119[10] 3621[2] 5863[1] 7889[3] 8004[12] 8328[5] 8461[6] -1 2578[4] 4157[5] 5893[5] 7944[2] 8037[3] 8924[12] -1 842[1] 1041[4] 3337[4] 3726[6] 4355[20] 4450[4] 4731[2] 4830[5] 5864[4] 6952[3] 9571[8] 9595[5] -1 1184[1] 1387[2] 1849[35] 2360[3] 2368[6] 3009[3] 4130[4] 4256[2] 6641[6] 6879[2] 7936[4] -1 2361[12] 2997[3] 3005[4] 4905[2] 6679[4] 7873[5] -1 1609[6] 2880[4] 4876[5] 6714[5] 7316[2] 7777[4] 8030[3] -1 -2  SUtility:288
2401[1] 7364[2] -1 1507[5] 1542[20] 2012[4] 5848[3] 9578[3] -1 3360[9] 4481[6] 5518[4] 6356[2] 7764[5] 8993[5] -1 2277[4] 5462[50] -1 45[8] 792[2] 5363[20] 7074[1] -1 2254[3] -1 -2  SUtility:157
1013[5] 1372[4] 3333[4] 3451[12] 3900[8] 4482[1] 4779[3] 6362[12] -1 250[1] 1315[2] 5621[8] 6878[1] 8677[1] -1 775[3] 1359[2] 3928[20] 6597[4] -1 54[1] 4935[4] 5342[1] 7543[2] 8467[16] 9131[8] -1 1526[1] 3545[8] 5631[1] 5671[8] 6220[9] 7823[1] -1 4198[3] 4802[6] 6476[2] 8922[5] -1 2505[4] 4508[10] 5089[5] 5449[1] -1 -2  SUtility:187
786[20] 4032[8] 5934[4] 6224[2] 8488[3] -1 341[12] 8566[5] -1 2809[12] 6615[4] -1 78[5] 1797[2] 4975[3] -1 6[9] 775[3] 1021[15] 4642[3] 5486[10] 5807[6] 5842[5] 6512[2] 7481[3] 8749[4] -1 2040[2] 2398[15] 3270[5] 4193[5] 6604[1] 8652[6] -1 6723[3] 6973[1] -1 246[3] 513[3] 548[4] 732[4] 1859[5] 2934[3] 3167[16] 5765[3] 7314[1] 8494[2] 9311[15] -1 -2  SUtility:237
532[4] 4574[1] -1 979[10] 2864[2] 3012[20] 4570[4] 5865[3] 6684[10] 6731[2] 8405[30] 8552[3] 9151[5] 9775[18] -1 3215[1] 6447[3] 6607[4] 7010[2] 9047[12] 9915[2] -1 2513[6] 7367[5] 7646[14] 8760[1] 9769[10] -1 -2  SUtility:172
866[2] 1845[2] 2512[4] 2695[10] 3177[2] 3270[2] 3444[2] 3920[1] 7433[5] 8685[5] -1 1534[3] 2792[2] 6045[6] 7489[2] -1 469[6] 485[6] 790[10] 2764[3] 8774[5] 9259[2] -1 1317[3] 1877[16] 4827[2] -1 2529[4] 4648[1] 6011[4] -1 1544[35] 2561[6] 8780[10] 9446[1] -1 194[8] 1931[15] 2623[5] 7532[3] 8527[10] -1 -2  SUtility:203
3022[2] 7042[16] -1 6202[8] 8329[3] -1 -2  SUtility:29
2175[8] 3066[2] 4851[6] 8468[3] 8902[2] -1 3571[6] 8368[5] 9028[2] -1 290[6] 2361[3] 2478[9] 3613[4] -1 -2  SUtility:56
1342[4] 5550[4] 5993[3] 7249[20] -1 3543[4] 5800[3] -1 1199[10] 2550[2] 8055[2] -1 6796[5] 9852[2] -1 9551[10] 9598[6] -1 864[4] 6943[2] -1 -2  SUtility:81
2531[2] 3161[3] 3289[10] 3721[6] 4729[2] 6691[1] 7884[4] 7929[4] 8468[2] 9184[10] -1 959[4] 4345[8] 7637[1] 9507[12] 9533[4] 9614[3] -1 1767[1] 2438[2] 2991[1] 3066[4] 6225[3] 8333[3] 8463[4] -1 1040[4] 4633[4] 6787[10] 7087[10] 9215[1] 9717[5] -1 4953[5] 6613[2] 8269[8] 8361[5] 8477[2] 8620[1] -1 6697[5] 9350[9] -1 655[3] 1810[1] -1 5763[2] -1 2034[3] 5407[30] 9546[4] -1 -2  SUtility:208
277[1] 1927[12] 3425[2] 3986[1] 5894[8] 6822[8] 9276[4] -1 1527[1] 4323[5] 5726[2] 7692[7] 7745[3] 8122[2] -1 17[2] 388[12] 3543[4] 3767[1] 6279[6] 6845[4] 7758[9] 8052[6] 9713[6] -1 2273[8] 2276[2] 3009[3] 3027[2] 3652[6] 4925[2] 5883[2] 6018[6] 7066[2] 7733[10] -1 210[2] 265[1] 2553[6] 3355[4] 3426[4] 5266[8] 5608[4] 5638[3] 6558[2] 7478[3] 8815[1] 9461[6] -1 276[4] 562[10] 1600[2] 1845[5] 1951[2] 4093[8] 6512[2] 7000[3] 7238[4] 7367[4] 8574[6] -1 580[3] 2039[10] 2261[2] 4980[6] 8075[4] -1 984[4] 1496[3] 1877[12] 3920[1] 4839[3] 5436[3] 7838[8] -1 711[3] 1026[4] 1745[2] 2398[20] 5483[4] 7407[8] 7833[5] 8502[2] -1 98[3] 1475[6] 1509[4] 2820[25] 5852[2] 7077[3] 9195[3] -1 302[8] 390[6] 1642[3] 4925[1] 7117[4] 9675[2] -1 -2  SUtility:420
1619[6] -1 3400[6] 6061[24] -1 1142[5] 2719[4] 4375[5] 5905[4] 7612[5] -1 804[4] 6849[6] 8708[28] -1 52[4] 1379[3] 2596[10] 4345[16] -1 1345[3] 9193[1] 9627[2] -1 4504[1] 5247[2] 6570[2] 7661[1] -1 1685[4] 8663[2] -1 1345[4] 5941[4] 8451[3] -1 -2  SUtility:159
4261[14] 8708[14] 9623[3] -1 2498[4] 5800[15] 5835[1] 6518[18] 7960[18] -1 2397[3] 5908[4] 8717[2] -1 17[2] 23[15] 262[3] 4666[6] 5351[20] -1 7481[4] -1 -2  SUtility:146
187[4] 804[2] 4026[2] 5922[5] 5994[2] -1 3283[8] 4777[4] 6822[20] 9942[4] -1 770[3] 3791[50] 6492[4] 9843[12] -1 3086[1] 3821[4] 5535[10] 6130[2] 6476[5] 6705[14] -1 -2  SUtility:156
244[3] 2825[20] 2900[6] 2961[3] 5656[16] 6491[10] -1 5158[1] 5729[12] 7810[3] -1 2823[10] 6848[2] 7605[5] -1 1006[2] 3867[4] 4866[2] -1 4171[15] 4950[2] -1 1441[5] 8427[5] -1 1548[3] 3697[1] -1 257[1] 1930[12] 3789[3] 6018[9] 8212[6] 8365[15] 9674[10] 9851[4] -1 -2  SUtility:190
522[1] 643[4] 3131[2] 3421[4] 3654[2] 7308[5] 7922[4] 8380[8] 8389[5] 9453[2] -1 1484[8] 3760[4] 5996[3] 7540[4] 7751[4] 8340[15] -1 1146[2] 2704[4] 4632[8] 8189[3] 8618[5] 9517[4] -1 1187[2] 1715[6] 2071[3] 3783[10] 8834[4] -1 161[1] 7099[12] 7977[1] 8660[10] 8797[2] -1 1490[1] 2280[4] 2889[6] 3093[4] 3864[2] 3875[4] 5363[16] 7754[2] 9114[8] -1 1405[2] 1889[15] 2200[5] 7867[5] 7963[5] -1 1637[3] 2068[6] 2164[2] 4142[16] 5808[2] 8751[9] -1 -2  SUtility:269
3486[2] 4641[1] 7711[2] -1 4920[3] 6330[4] -1 4382[5] -1 1776[12] 6068[10] 6279[4] 6894[3] 8969[5] -1 1187[1] 7339[2] 7661[3] -1 125[1] 698[3] 2871[8] 3195[5] 4292[3] 4571[4] 5654[8] 7930[4] -1 1576[5] 5995[3] 7958[4] -1 6531[1] -1 4563[1] 8791[4] -1 -2  SUtility:111
271[5] 1279[1] 8905[8] -1 1453[4] 6037[5] 7418[3] -1 847[8] 3225[3] 5892[12] 9054[1] -1 -2  SUtility:50
2155[4] 8906[4] -1 6337[1] 8032[35] -1 1660[2] 3549[3] 4697[4] -1 1111[10] 1892[2] 2375[5] 3573[4] 5536[4] 6081[1] 8546[12] -1 1387[6] 4650[1] 5550[4] -1 -2  SUtility:102
3032[3] 5889[2] 6906[3] 8581[5] 8751[6] 9519[4] -1 261[2] 4612[3] 9967[15] -1 522[2] 8548[4] 9475[3] -1 1764[4] 3826[12] 8666[3] 9116[12] -1 1489[10] 1811[2] 5077[30] 5389[4] 8666[3] 9949[1] -1 1622[3] -1 -2  SUtility:136
1123[4] -1 758[1] 2175[4] 3066[1] 4851[15] 8330[2] 8468[2] 8515[3] 8902[1] -1 3571[15] 8368[3] 9028[5] -1 1223[1] 5047[1] -1 1475[10] 2820[10] 4900[2] -1 5759[2] 9896[2] -1 -2  SUtility:84
1387[4] 9290[12] 9848[1] 9962[4] -1 3301[5] 6211[5] -1 761[3] 2702[8] 6895[4] 8657[5] -1 4085[6] 4673[4] 4804[25] 8666[1] -1 646[6] 1269[2] 3137[8] 5735[3] -1 3024[2] 6530[8] -1 196[16] 3088[4] 4161[5] 4256[5] 5550[2] 5571[5] -1 -2  SUtility:153
1359[8] 2026[12] 2928[3] 6597[8] -1 1334[4] 3602[12] 6902[2] -1 624[2] 3956[5] 4557[16] 6047[1] 6780[2] 6874[2] -1 584[2] 1496[4] 1944[4] 2526[10] 2724[4] 2779[9] 2819[5] 2979[4] 4938[3] 8761[8] -1 1424[6] 1609[4] 1697[24] 2082[6] 2434[12] 4528[10] 4929[6] 8941[2] 9071[3] 9982[5] -1 514[1] 2991[1] 3143[28] 4828[4] 4939[5] 6224[3] 7195[2] 8107[5] 9467[4] -1 1058[2] 2399[12] 3313[2] 4483[15] 5990[3] 9170[20] -1 9561[2] -1 -2  SUtility:317
2290[2] 6825[5] 7326[20] 8403[10] -1 32[2] 4639[10] 4648[3] 7235[8] 7277[3] 7924[2] 8315[2] -1 1017[6] 1609[10] 2058[3] 2434[15] 6488[8] -1 2188[1] 3191[2] 4237[1] 4677[9] 5487[6] 5889[5] 9586[4] -1 2912[5] 3021[5] 4565[4] 6337[4] 8574[6] 8679[2] 8950[3] -1 1767[1] 2164[4] 2991[1] 4142[24] 5808[6] 6225[15] 8751[6] -1 402[2] 1615[4] 1829[2] 2072[16] 2353[3] 3378[5] 4419[12] 4553[4] 6511[4] 9498[3] -1 228[10] 3546[5] 8865[2] 9125[10] -1 -2  SUtility:305
2242[8] 2292[5] 9604[4] -1 2771[15] 6770[25] -1 1607[2] 6832[3] -1 -2  SUtility:62
3312[4] 8043[9] 8886[2] -1 345[6] 2748[2] 9963[8] -1 -2  SUtility:31
3041[3] -1 9276[1] -1 5419[8] 5899[3] -1 281[5] -1 1285[8] 6152[3] 9564[4] -1 -2  SUtility:35
466[5] 1779[8] 2154[20] 6244[5] -1 920[12] -1 3921[8] 8473[25] -1 -2  SUtility:83
4271[1] 4405[4] 5654[16] -1 354[3] 376[3] 4049[3] -1 389[4] 1546[2] 2395[1] -1 5623[1] 8941[1] -1 -2  SUtility:39
154[4] 512[3] 1547[24] 1866[4] 4902[3] 5836[1] 6867[1] 7963[2] -1 8123[25] -1 1940[2] 3257[1] 4760[5] 9273[2] 9521[8] -1 1091[2] 2831[3] 6507[4] 9868[4] -1 7460[8] -1 -2  SUtility:106
2769[4] 7714[4] -1 3695[4] 4787[10] 5081[3] 5529[1] 5973[1] -1 2756[4] 8556[2] -1 2652[6] -1 426[10] 1226[8] 5850[30] -1 2561[6] 5713[2] -1 5005[4] 7544[2] -1 1789[9] 5610[12] -1 -2  SUtility:122
328[1] 767[3] 2396[10] 2430[15] 6406[3] 6902[2] 7492[24] 7494[8] -1 4217[2] 4664[6] 9112[4] -1 2242[8] 3144[5] 4115[2] 6521[16] 8052[6] -1 7651[2] -1 1781[12] 2148[8] 3045[9] 3942[1] -1 4825[2] 6447[5] -1 -2  SUtility:154
1517[8] 2621[2] 3334[36] 5513[2] 6360[4] 6746[2] 6963[4] 7121[5] 7556[4] 9221[2] 9306[1] 9581[4] -1 9910[28] -1 3354[9] 4564[2] 7760[30] -1 3486[1] 4641[5] 7711[6] -1 3113[3] 6209[5] 8254[2] -1 1373[3] 2257[15] 2457[3] 3229[2] 6449[20] 6594[4] 8467[20] 8475[5] -1 -2  SUtility:237
1187[2] 3621[3] 7339[1] 7661[4] -1 3799[2] 4007[12] 4548[20] 6554[8] -1 252[10] 2609[3] 9044[8] -1 1499[4] 2871[6] 3889[15] 5034[20] -1 189[1] 4779[2] 7606[2] 8071[4] -1 548[1] 2251[12] 5766[6] -1 4632[8] 5544[10] 6516[1] 9548[5] 9828[5] 9921[2] -1 2095[6] 4790[10] 8585[12] -1 -2  SUtility:205
66[5] 476[2] 604[8] 991[45] 6458[1] 6889[4] 7443[3] 9373[1] -1 529[3] 9716[2] 9954[2] -1 514[3] 594[1] 2072[8] 3491[5] 3889[20] 4375[4] 5252[12] 6455[10] 6558[5] 7946[1] 9900[4] -1 2601[2] 4553[1] 7093[3] 8181[3] -1 1490[3] 2578[8] 7752[3] 7944[2] 8037[5] 8924[8] -1 430[8] 1822[5] 2795[5] 2963[3] 5598[14] 8719[4] -1 775[3] 1013[3] 3867[8] 4311[3] 9115[18] -1 44[3] 1562[21] 7684[4] 9372[5] 9384[5] -1 478[4] 4892[2] 4905[2] 7432[2] 8540[4] -1 1429[36] 1517[2] 7481[2] 8466[1] -1 1490[2] 3216[1] 5192[2] 6640[1] -1 5825[2] 6750[1] 7162[4] 8703[2] -1 -2  SUtility:369
2980[4] 7218[15] 7651[5] 9385[10] -1 1226[4] 3512[8] 4632[10] 4853[20] 5429[3] 5929[4] 6934[5] 8885[3] 9712[2] -1 1904[5] 4758[3] 5890[2] 7316[1] 7367[1] 7372[5] 8039[16] 8779[3] 9654[1] -1 835[4] 930[2] 1424[2] 2924[2] 4442[6] 7744[9] 9790[4] -1 771[1] 1614[2] 3491[2] 4282[3] -1 1768[8] -1 2737[3] 4361[6] 5883[2] -1 3892[1] 9799[2] 9827[3] -1 168[3] 1206[4] 1791[5] 3691[10] 5424[4] 6292[4] 8652[15] 9095[3] -1 763[4] 1766[2] 2335[2] 3405[15] 8181[9] 8867[6] 8941[5] -1 809[10] 1704[2] 1733[5] 2375[3] 2451[2] 3554[3] 4331[20] 4658[2] 5856[5] -1 -2  SUtility:335
3305[16] 3799[1] 3964[10] 6229[18] 7608[12] 9507[9] 9533[8] 9614[2] -1 4953[4] 8361[2] -1 522[3] 1885[2] 9475[5] -1 1489[2] 5389[6] 9949[4] -1 1622[5] 2521[8] 4475[1] 4769[30] 5025[3] 5414[4] 7169[8] -1 -2  SUtility:163
1337[5] 3272[2] 4719[2] 6539[4] 8625[15] -1 4696[8] 6604[1] 7703[3] -1 1274[5] 3279[2] 9589[8] -1 1857[2] -1 2585[8] 5035[5] 5537[5] -1 2062[4] 4902[4] 6003[4] 7478[5] 8093[5] -1 754[3] 2527[1] 2678[4] 2696[2] -1 -2  SUtility:107
1801[6] 2479[4] 5556[8] 6373[10] -1 4171[15] 4950[8] -1 3240[4] 7528[4] -1 2815[15] 6150[1] -1 3567[5] 4779[3] 5790[4] 8523[6] -1 950[3] 2846[4] 4846[20] 5641[15] -1 194[4] 1040[8] 4991[5] 5220[25] 9584[4] -1 -2  SUtility:181
1030[4] 9041[6] -1 559[12] 1844[8] 2756[1] 3767[1] 6244[5] 6968[10] -1 1930[6] 4650[2] 5387[4] 9419[5] -1 534[6] 842[2] 1274[5] 2700[4] 4249[9] 6315[6] 6911[9] 8747[6] 9201[3] 9934[12] -1 357[2] 4248[4] 9421[4] -1 2720[8] 4534[3] 6668[4] -1 1064[4] 1536[20] 8854[3] -1 -2  SUtility:178
2900[3] 5581[2] 9399[2] 9620[2] -1 703[4] 2645[24] 3510[15] -1 7299[6] -1 116[1] 8461[2] 9802[10] -1 -2  SUtility:71
134[2] 769[4] 1288[3] 9088[4] -1 1655[1] 2440[8] 4350[6] -1 1494[10] 5826[10] 6164[1] 6780[1] 9521[6] -1 3063[4] 5143[25] 5556[2] -1 3584[15] 4549[4] -1 253[1] 6722[10] 7592[4] -1 1685[2] 3703[8] 4842[20] -1 2903[2] 4179[30] 5925[5] -1 50[3] 1554[6] 5623[4] 9268[2] -1 84[3] 2895[4] 6906[4] -1 -2  SUtility:214
6018[12] -1 2146[9] 6040[5] 7808[2] 9317[4] -1 3077[3] -1 3509[12] 4464[1] 4581[5] 4664[6] 5041[2] 6821[1] 7467[15] 8747[2] -1 1610[1] 2494[1] 3939[8] 5350[3] 6710[5] -1 -2  SUtility:97
2396[4] 2763[2] 3035[10] 3912[3] 5300[2] 5342[2] 5561[2] 5874[9] 6167[4] 6266[4] 6959[10] 7064[3] 9582[15] -1 1294[6] 1563[1] 2264[4] 3405[9] 6561[10] 9772[8] -1 365[3] 1656[8] 3880[12] 4423[4] 5052[8] 7672[5] -1 359[3] 6672[5] 6908[3] 7235[12] 8093[1] 8356[4] 9477[3] -1 2053[15] 2681[1] 4358[2] 5162[3] 5187[20] 5465[2] 6417[4] 6616[10] 7372[3] -1 2842[5] 3706[5] 4403[1] 5030[16] 5360[8] 7703[3] -1 50[5] 391[8] 397[3] 753[5] 1187[5] 1251[4] 1611[4] 1662[2] 2505[6] 3039[9] 4771[1] 5579[4] 6436[12] 6949[8] 8096[2] 9543[6] 9761[3] -1 1487[4] 1698[2] 2513[2] 4183[5] 4245[8] 6040[1] 7064[3] 7425[16] 7644[4] 7774[2] 8906[4] 9115[18] 9416[2] -1 844[5] 2026[12] 7100[4] 8728[12] -1 3077[15] 3397[6] 4403[3] 7260[8] 8056[1] 8507[4] -1 -2  SUtility:505
7372[3] 8039[8] 9654[2] -1 7866[18] 8481[1] 8982[4] 9778[4] -1 8102[4] 8280[8] -1 4297[1] 4447[3] 5550[2] 6612[4] -1 3218[4] 3503[5] -1 6379[12] 7774[4] 8797[4] -1 1177[2] 1829[3] 2122[12] -1 -2  SUtility:108
624[2] 1391[4] 1898[2] 3707[2] 4039[5] 5713[5] 6059[6] -1 3885[5] 4696[4] 6512[2] 7323[2] 7864[5] 8362[1] 9749[3] -1 1154[4] 1704[4] 6092[10] -1 1011[9] 3425[10] 4591[2] 7924[10] 8807[12] 9687[12] 9715[3] -1 163[8] 1813[4] 2836[2] 6570[4] 7557[1] -1 1338[1] 6863[30] 9686[4] -1 408[1] 6525[3] 6826[12] 8871[2] 9420[4] 9726[4] -1 -2  SUtility:204
4350[2] 4768[5] 8075[2] -1 2870[6] 2983[5] 5358[3] -1 9074[12] -1 -2  SUtility:35
774[4] 2410[1] 5955[12] 6316[4] 7023[12] 8595[4] -1 689[1] 6783[20] 7698[2] -1 1050[10] 4557[16] 7138[2] 7223[9] 7963[2] 9297[5] -1 161[5] 2200[2] 2664[8] 3560[10] 4477[5] 5873[14] 7096[3] -1 187[2] 804[8] 2319[4] 4026[5] 5922[2] 5994[5] -1 4190[4] 4898[8] -1 5550[6] 6768[2] 7928[2] 9611[10] 9906[2] -1 -2  SUtility:211
1799[4] 2066[2] 4281[10] 5851[2] 6174[6] 7637[5] 9125[6] -1 2086[4] -1 91[32] 1296[3] 3243[6] 4167[1] 9661[9] -1 1623[6] 3279[5] 3517[8] 4650[4] 5034[20] 6012[5] 8096[1] -1 586[20] 3206[4] 4122[4] 5250[6] 8893[1] 9721[20] 9818[15] -1 2066[8] -1 3151[2] 5797[2] 7788[2] -1 1156[6] 2059[10] 3864[5] 5731[4] 7515[6] 8902[2] -1 -2  SUtility:256
6929[1] 8375[16] -1 1601[6] 8558[5] -1 310[4] 612[6] 7188[1] -1 550[10] 2840[1] 4325[2] -1 2062[8] 3907[16] 4902[1] 6003[2] 7478[3] -1 5641[5] 5967[10] 6703[4] 7346[6] -1 2772[2] 5578[3] 6228[1] 7189[4] 8894[2] 9068[10] -1 -2  SUtility:129
2[2] 4903[5] 6931[25] 7472[2] 8466[1] 9300[3] 9377[2] -1 1013[4] 3767[1] 8075[4] -1 1005[5] 2522[3] 4338[1] 6667[3] -1 1811[1] 5077[50] 8666[1] -1 4595[4] 5251[2] 8481[2] 8704[3] -1 3375[2] 3799[4] 4395[3] 4426[5] 6877[12] -1 432[3] 1109[5] 1220[4] 1628[20] 6018[12] -1 2847[4] 4982[1] 7337[15] 8322[1] 8340[25] 8497[8] -1 1031[1] 4239[2] 6084[6] 7721[5] 8163[1] -1 -2  SUtility:263
1859[2] 6052[5] 6392[2] 6399[12] 7599[10] 8375[8] -1 495[4] 4852[8] 5030[4] 5079[3] -1 188[3] 3618[4] 5938[2] 7388[10] 9323[6] -1 3037[8] 4114[20] 5831[2] 6128[5] 8438[1] 8923[2] -1 2073[2] 4587[9] 5525[1] 8328[4] -1 513[12] 2170[2] 3570[8] 7674[2] -1 4679[4] 7158[8] 7224[4] 7388[8] -1 189[2] 569[3] 1104[2] 1490[4] 1529[3] 3649[9] 3688[16] 5126[3] 7170[3] 8231[6] -1 -2  SUtility:236
720[1] 7145[4] -1 1379[1] 2596[8] 4345[4] 6582[2] 6692[4] 8853[1] 9001[2] 9851[12] -1 6178[2] 6263[5] 6404[5] 8728[4] 9177[5] -1 6252[10] 7477[1] 8440[6] -1 1720[1] 6032[6] 7645[5] -1 3286[4] 4646[2] 4943[16] 7614[1] 8763[12] -1 -2  SUtility:124
212[8] 3782[10] 4026[2] 5450[9] 6559[6] 7376[3] 8094[4] 9471[10] -1 1[2] 436[3] 2440[10] 2541[18] 5862[4] 9363[2] -1 1917[4] 2211[9] 2724[2] 2803[16] 2869[5] 4757[3] 5321[6] 7656[8] 8138[4] 9190[3] 9265[1] -1 56[5] 285[16] 842[5] 1123[2] 2871[8] 3182[2] -1 119[15] 220[3] 627[1] 2138[12] 3203[8] 5256[15] 5511[4] 5959[2] 6884[4] 6973[3] 7057[3] 7542[12] 7950[3] 8728[4] -1 -2  SUtility:279
1034[4] 4245[4] 4853[20] 6138[6] 8231[3] 9739[3] 9944[9] -1 161[4] 694[1] 5550[2] 7099[8] 8797[8] -1 299[1] 1667[4] 2179[1] 4718[4] 7458[20] -1 251[5] 749[12] -1 2017[4] 2178[2] 4607[2] 5510[1] 7805[6] -1 2732[30] 5461[5] 6023[4] 8107[2] -1 -2  SUtility:175
3297[7] 3827[1] 4271[2] 4419[3] 4952[5] 8680[8] 9794[3] -1 9279[10] -1 2585[2] 5537[4] -1 305[4] 1041[2] 2505[6] 3211[4] 4231[2] 4846[4] 7548[8] -1 246[2] 513[6] 1542[10] 1849[35] 2072[12] 2671[3] 2674[10] 2934[1] 3167[16] 3339[5] 3526[3] 4512[15] 4643[4] 4953[4] 6034[5] 7314[5] 7621[6] 8494[2] 9195[12] -1 695[28] 2164[2] 2532[2] 2864[1] 3378[1] 3752[9] 5934[3] 6214[6] 8652[6] -1 1142[2] 1972[12] 3697[4] 4574[2] 7088[10] 7106[8] 7121[2] 8261[5] -1 1387[6] 3519[4] 4650[5] 5550[4] 8976[3] -1 3572[6] 4541[6] 6704[3] 7359[3] 8068[8] 9437[2] 9900[4] -1 -2  SUtility:388
376[3] 4852[8] 6150[5] 6607[8] 7011[2] 9177[5] -1 7042[16] 7459[5] 8355[4] 8465[27] 8614[3] 8723[4] -1 1916[12] 7536[1] 8032[14] 8371[12] 8397[16] 9539[2] 9657[2] -1 753[1] 2637[1] 3037[12] 4323[4] 5039[10] -1 6914[21] 7820[5] 7948[4] 9608[3] 9627[4] -1 -2  SUtility:214
3792[1] -1 170[9] 1801[10] 2254[2] 2479[5] 7411[15] -1 4445[3] 4917[4] 9297[2] -1 9985[6] -1 4622[4] 6432[3] -1 1891[6] 2201[4] -1 -2  SUtility:74
322[3] 1382[2] 1617[6] 1806[10] 2513[6] 2654[3] 2729[6] 3673[1] 6433[1] 6544[6] 7234[16] 8030[5] 8937[4] 9836[4] 9901[2] 9921[3] -1 5218[2] 5483[4] 6547[6] -1 6564[4] 8773[15] -1 1017[6] 3767[2] 5126[3] 8493[2] -1 2154[4] 3742[2] 3950[4] 5111[6] 5432[6] 5895[15] 6411[3] 9265[4] -1 3448[4] 8274[6] -1 4130[2] 4738[1] 9055[3] -1 257[2] 440[2] 3342[5] 3491[5] 5137[4] -1 712[5] 1911[2] 3634[5] 4350[8] 4394[12] 5298[5] 5438[20] -1 625[1] 1496[4] 1790[5] 3340[4] 3388[1] 4067[8] 6655[18] 7210[5] 7928[2] -1 132[10] 281[1] 547[12] 568[6] 1112[6] 1975[3] 3942[1] 4295[2] 5689[6] 7089[4] 9119[10] 9674[8] -1 -2  SUtility:374
4737[10] 4991[3] 5924[15] 6155[8] 7507[10] 8156[2] -1 91[40] 758[1] 1130[3] 6461[8] 6587[12] 7329[1] 8751[6] -1 2351[4] 2907[10] 3000[3] 3313[2] 4077[2] 5011[8] 8926[2] 9195[9] 9238[6] 9461[8] -1 2836[6] 3708[12] 4041[2] 4063[12] 6207[2] 8949[2] -1 1116[5] 1513[4] 3903[2] 4766[3] 5950[2] 6933[2] 7057[12] 8617[1] 9083[2] -1 1725[12] 5210[2] 5270[6] 5373[6] 6004[3] 8891[4] -1 -2  SUtility:275
5017[8] 7169[8] 8467[4] -1 4673[2] 6012[5] -1 1958[2] 2908[2] 3086[2] -1 959[1] 2424[2] 3390[8] 3431[2] 5819[15] 9710[4] -1 1262[4] 3737[12] 5805[3] 7771[15] -1 2155[3] 4579[2] 7674[3] 8906[3] 9279[6] -1 1646[1] 1707[6] 4033[1] 8597[1] -1 1289[10] 2191[40] 5271[12] 5618[8] 8694[12] 8904[10] -1 -2  SUtility:217
4222[6] 6467[28] -1 5875[4] 6941[3] 7201[4] -1 -2  SUtility:45
4[10] 732[1] 4289[2] 5056[5] 6474[32] 8270[2] 9995[5] -1 2428[4] 7720[3] 7808[6] 8430[6] 9023[10] 9593[3] 9656[1] -1 7443[3] 7494[10] -1 1253[2] 1792[6] 3460[12] 4770[10] 5126[4] -1 35[3] 775[4] 1776[20] 4214[3] 5527[6] -1 2463[15] 2498[4] 9467[4] -1 5253[2] -1 -2  SUtility:198
1470[12] 3411[2] 3838[5] 6373[10] -1 261[4] 2094[2] 2733[24] 3088[5] 5213[4] 8356[8] 9288[16] -1 284[3] 405[2] 1274[4] 3561[8] 4249[9] 4322[2] 5216[3] 6315[6] 8037[3] 8900[8] 9152[8] -1 562[20] 1951[2] 2016[5] 2154[12] 4871[6] 7000[5] 7367[4] 7764[1] 8574[6] -1 1146[1] 1800[5] 3591[4] 4278[2] 6750[3] 6944[2] 7292[5] 8892[4] -1 1801[2] 2622[2] 3741[12] 4855[10] 7627[1] -1 20[2] 2081[6] 6650[2] 7117[6] 9210[5] 9769[6] -1 170[12] 5224[4] 5905[3] 9741[3] -1 69[10] 1475[2] 3431[2] 5771[4] 6612[4] 7515[6] 8512[3] 8889[1] -1 -2  SUtility:343
1161[16] 4093[4] 4537[2] 8015[3] 9211[5] -1 419[2] 1720[5] 4670[2] 5944[10] 6440[8] 7517[2] -1 3718[5] 4811[4] 5486[6] 6524[2] 9715[1] -1 1187[4] 4938[5] 5272[5] 9196[20] -1 295[3] 3562[5] 7040[1] -1 -2  SUtility:120
1465[9] 5659[12] 8783[6] -1 3029[1] 4664[6] 6547[8] 8390[3] -1 1573[20] 1577[16] 6147[6] -1 -2  SUtility:87
667[3] 1451[9] 3219[20] 3515[6] 5823[8] -1 388[4] 674[8] 1972[12] 4222[4] 5386[2] 6467[21] 7359[9] -1 5396[1] 5875[8] 6941[1] 7048[4] 7201[10] 8760[3] 8995[3] -1 1387[4] 1490[3] -1 6848[3] 9839[4] -1 -2  SUtility:150
2758[4] 6199[6] 6767[3] -1 1309[10] 2271[1] 3134[2] 3286[4] 4450[1] 5030[12] 6199[10] 8489[5] -1 260[10] 4425[10] 4704[2] 8008[2] -1 9906[4] -1 1207[5] 3163[4] 4549[5] 8779[4] -1 5158[1] 6933[4] 9236[5] -1 1309[8] 2465[3] 3303[3] 5794[2] -1 39[50] 8217[4] 8565[5] -1 2276[1] 6749[35] 7653[5] -1 -2  SUtility:230
804[4] 2236[1] 3572[4] 3600[1] 4194[6] -1 7071[3] -1 1724[6] 1742[3] 3915[6] 8137[10] -1 1030[10] 9041[4] -1 8293[1] -1 334[9] 625[5] 4076[1] 7112[5] -1 -2  SUtility:79
397[3] 1274[4] 3234[4] 3508[3] 6783[8] 7203[1] 8494[2] 9068[4] -1 1562[7] 7684[5] 9372[2] 9384[1] -1 371[2] 7446[2] 7644[6] 9676[8] -1 514[2] 1185[5] 2498[10] 6818[4] 9475[3] -1 2053[6] 3962[10] 5445[2] 7112[3] -1 2155[5] 3656[9] -1 3333[2] 7251[1] 8214[4] -1 -2  SUtility:128
113[10] 2487[8] 8292[4] -1 4904[10] 5179[6] 9781[4] -1 7250[15] -1 4525[12] 7823[3] -1 227[5] 9311[3] -1 -2  SUtility:80
2159[3] 3356[5] 4090[5] 4171[15] 5001[5] -1 78[1] 2040[5] 6220[12] 7868[4] -1 2681[5] 6966[2] 7869[20] 8138[1] 8516[5] 8788[20] 9219[2] 9407[1] -1 2125[2] 3180[2] 3838[2] 4252[6] 7488[2] 7714[10] 8692[5] 9074[9] 9863[6] -1 1879[9] 2038[8] 3430[8] 7299[3] 8025[4] 9827[15] -1 2583[4] 2985[2] 4394[16] 5357[3] -1 2282[3] 3630[8] 6684[8] -1 6012[4] 7011[4] -1 655[6] 2375[4] 3214[3] 7497[5] -1 2159[1] 3356[1] 4090[2] 4171[12] 4326[4] 5001[10] 6480[1] 7472[5] 8466[4] 9786[1] -1 1693[3] 2727[5] 3757[1] 6665[5] 6701[4] 7541[15] 8640[8] -1 613[8] 1775[18] 4599[6] 7294[8] 9838[4] -1 673[6] 1239[2] 2890[12] 4336[3] 5501[8] 7898[3] 9018[4] 9269[2] 9653[2] -1 -2  SUtility:440
1274[5] 7203[1] 8494[4] -1 4819[3] 5504[4] 7354[3] 7844[20] -1 9910[21] -1 2498[6] 9475[2] -1 904[12] 3111[4] 3578[2] 6941[1] -1 2457[5] 6594[4] 8467[16] -1 2871[8] 6914[21] 8214[8] 8580[4] -1 4941[2] 6998[1] -1 -2  SUtility:157
4382[1] 8032[28] 8371[3] 9539[2] 9657[6] -1 2081[6] 6397[9] 6513[3] -1 2015[1] 4222[4] 5029[15] 5471[3] 6247[1] 8907[9] -1 414[15] 6093[15] 8137[6] 9556[2] -1 1465[15] 3353[5] -1 168[12] 3691[4] 8652[3] 9095[4] -1 7469[1] 7545[4] 8740[2] 8901[1] -1 -2  SUtility:180
7835[5] 9119[4] -1 7098[5] 8259[12] 9463[3] -1 1246[2] 4778[2] -1 467[9] 538[4] 3229[1] 9943[2] -1 1017[12] 1874[2] 4950[8] 5758[10] 6654[7] 7599[4] 8685[1] -1 1123[6] 8555[12] -1 -2  SUtility:111
1474[3] 2077[25] 2175[8] 3785[4] 5222[1] 6629[5] 6918[18] 8560[6] -1 1399[1] 2830[9] 7612[3] 9288[8] -1 878[10] 884[2] 1033[12] 1435[25] 4137[5] 5835[2] 5994[4] 6460[3] 6942[4] 8441[21] 8739[4] 9100[4] 9309[2] -1 78[4] 4771[2] 5170[6] 6045[6] 6322[18] 7041[9] -1 1367[5] 1543[4] 3880[12] 4282[4] 4496[8] 6203[8] 6826[3] 7189[1] 7872[5] 8617[2] 8783[8] -1 2500[2] 2779[3] 8624[2] -1 3899[3] -1 105[8] 710[1] 2011[4] 2125[4] 4160[10] -1 323[6] 937[2] 2072[8] 2498[4] 5350[2] 7888[15] 8505[8] -1 1693[1] 1991[3] 5693[6] 7541[12] 9195[3] -1 -2  SUtility:401
1005[5] 5854[3] -1 6018[12] -1 176[2] 2693[2] 7863[2] -1 -2  SUtility:26
1786[2] 7642[5] -1 1490[2] 7752[9] -1 3577[3] 6440[2] 6649[5] -1 3270[4] 4175[8] 4479[10] 9873[24] -1 3906[15] -1 -2  SUtility:89
6746[4] 9802[6] -1 6989[1] 8705[8] -1 515[2] 3386[12] -1 -2  SUtility:33
1700[4] 2674[6] 9928[2] -1 3838[2] 6373[6] -1 2540[21] 6397[12] 7979[2] 9264[2] -1 8232[1] -1 4192[16] 8711[1] 9498[6] -1 -2  SUtility:81
2433[2] -1 673[12] 1431[4] 3433[16] 4397[1] 8658[3] 9794[4] -1 3473[8] 3763[2] -1 433[1] 4825[6] -1 -2  SUtility:59
3299[1] 5222[1] 5247[6] 6570[5] 9295[15] 9763[2] -1 1857[2] 4250[1] -1 540[4] 2025[8] 4879[4] -1 466[4] 1779[4] 1989[4] 2154[20] 2323[8] 3618[8] 4524[6] 4654[12] 6244[2] 7705[3] -1 4574[5] 6706[5] 7443[2] 8822[6] -1 -2  SUtility:138
2183[5] 3515[3] 7889[15] -1 -2  SUtility:23
8039[20] -1 3900[16] 3929[2] 5867[5] 7139[1] -1 3935[8] -1 -2  SUtility:52
287[2] 583[4] 1340[4] 3215[4] 4349[2] 4601[2] 5243[4] 6018[9] 7010[3] 9026[5] 9915[6] -1 463[10] 3201[10] 4746[6] 4893[1] -1 195[6] 1263[8] 1487[6] 4226[4] 4435[8] 4865[4] 6722[6] 7329[3] 8191[4] 8335[2] 8817[2] -1 2081[10] 3163[4] 3682[6] 9894[1] -1 3032[12] -1 135[8] 611[2] 646[8] 1163[4] 1489[10] 5339[4] 5357[4] 5754[4] 5955[12] 7745[1] 8306[10] 8774[5] 9553[12] 9687[16] -1 -2  SUtility:258
3154[2] 3195[4] 4639[8] 9605[4] -1 3875[2] 7833[1] -1 5117[10] 5888[4] 7871[3] -1 -2  SUtility:38
3788[3] 7988[4] 8691[4] -1 9848[1] 9962[3] -1 4090[1] -1 3938[3] 8359[3] 8975[4] -1 1021[15] 2287[1] 3705[3] 5733[4] 6328[8] 7121[5] -1 -2  SUtility:62
161[5] 1700[1] 2061[10] 8032[35] -1 13[3] 1622[5] 2521[2] 3767[4] 5226[8] 5435[10] 7846[5] -1 2049[4] 6706[4] 7045[3] 7926[2] 8203[2] -1 1226[6] 4289[5] 6123[3] 9071[5] 9247[6] 9939[4] -1 694[5] 3118[5] 3245[4] 5550[6] 6538[6] -1 4409[2] 4634[5] 4718[5] 5731[1] 9943[3] -1 3508[1] 4206[5] 4766[1] 4812[2] 6604[5] 7090[4] 7946[5] 8397[16] 9062[1] -1 183[20] 1599[1] 2178[3] 2559[1] 2842[4] 3311[16] 4701[10] 4792[2] 4849[4] -1 -2  SUtility:275
2772[4] 5493[1] 7507[6] 8618[4] -1 4469[4] 8221[5] -1 -2  SUtility:24
492[1] 3729[5] 4879[6] 8333[2] -1 3000[3] 4564[3] 8126[3] -1 6399[15] -1 8107[1] 9193[3] 9627[8] -1 1015[10] 3261[3] 9949[1] -1 583[5] 3162[4] 4639[2] -1 -2  SUtility:75
2123[3] 7909[8] 8739[2] 9211[1] -1 4842[15] -1 1023[8] 4172[2] 7560[4] -1 5907[6] 6144[20] 8237[2] -1 626[2] 1079[4] 1759[4] 3867[10] 4202[1] 7406[25] -1 3405[9] 5319[4] 8615[6] 9966[10] -1 -2  SUtility:146
7774[8] 7926[2] 9740[3] 9990[2] -1 8852[3] -1 7204[8] -1 6268[12] 8732[3] -1 3894[5] 3901[10] 5088[5] 9985[4] -1 4764[1] 5278[6] 7077[4] -1 303[5] 2139[6] 8246[3] -1 988[6] 2082[8] -1 -2  SUtility:104
1563[1] 1658[3] 1801[2] 2085[3] 3441[6] 4341[5] 7295[35] 8335[8] 9909[4] -1 3979[10] 4349[4] 5446[4] 5763[2] 9504[2] 9710[5] -1 9949[3] -1 6489[10] 7066[10] 8004[3] -1 6675[6] -1 -2  SUtility:126
674[10] 4375[1] 4382[2] 8684[12] -1 4326[4] 6068[2] 7823[2] 7901[1] 9662[3] 9728[2] 9769[2] 9786[2] -1 814[20] 1360[1] 3885[5] 5740[10] 6554[2] 6649[5] 7093[1] 9868[2] -1 134[4] 769[8] 804[4] 1504[10] 4331[4] 4998[4] 5525[4] 6461[8] 6572[3] -1 526[12] 2234[2] 2904[2] 3964[2] 5096[8] 5098[12] 5216[2] 6046[3] 9136[2] -1 1187[4] 3095[1] 6412[3] 6698[1] 7339[3] 7661[1] 8214[12] -1 312[50] 611[2] 5092[1] 7160[15] -1 2848[2] 4737[2] 7000[5] -1 70[6] 204[4] 3195[3] 3286[4] 3868[5] 4171[15] 4230[3] 7318[1] -1 4280[1] 6190[1] -1 1145[20] 1246[5] 1576[4] 2410[4] 5995[2] 7958[4] 9068[4] -1 -2  SUtility:371
2406[24] 2513[10] 2654[4] 4047[3] 8586[16] -1 5549[1] 5563[1] 9058[1] 9667[10] -1 1674[1] 7744[6] 7905[3] 8774[3] 9471[10] 9545[4] -1 90[2] 666[8] 5862[4] -1 5835[5] 6315[10] 8673[5] -1 688[10] 3414[2] 6795[25] 9929[6] -1 1829[4] 2165[5] 3614[3] 5462[40] 6600[1] -1 8574[6] 9777[3] -1 -2  SUtility:236
827[4] 1140[2] 1309[4] 2457[1] 2465[9] 3303[5] 5646[12] 5794[5] 6594[6] 6840[3] 7894[5] 8467[8] -1 6622[5] 8937[5] -1 127[7] -1 5443[4] 8780[4] -1 1365[1] 2442[6] 6397[12] -1 425[6] 4608[3] 5556[8] 5833[1] 6571[4] 6808[10] 8253[8] -1 -2  SUtility:148
196[20] 390[3] 1658[1] 1801[6] 3441[6] 8335[4] 8496[5] -1 1069[15] 2594[10] 2649[4] 5375[1] -1 3425[6] 5598[35] 6597[4] -1 6861[12] 7448[9] 8808[3] -1 9383[10] 9737[4] -1 6489[6] -1 2290[1] 4021[8] 9838[16] -1 309[4] 8845[20] 9250[12] 9661[3] -1 3139[4] 3235[6] 3393[9] 4010[2] 4801[4] 9780[2] -1 127[7] 7691[2] 7823[5] -1 -2  SUtility:269
42[3] 4570[1] -1 385[15] 3063[1] 4694[8] 9281[5] 9375[6] -1 316[12] 3268[1] 5192[5] 8643[5] -1 1274[1] 3799[3] 7088[6] 9762[3] -1 562[5] 5141[1] 7832[10] -1 312[30] 6087[2] 8118[2] 9395[4] -1 -2  SUtility:129
34[3] 940[2] 3784[10] 6081[1] -1 4429[10] 5524[15] 8440[4] -1 4871[6] 4922[5] -1 -2  SUtility:56
726[3] 3485[4] 4464[2] 4470[2] 5683[18] 5945[2] 7271[3] 7519[5] -1 4202[4] 4331[20] 8782[4] 9638[3] -1 777[2] 2498[8] 4424[4] -1 437[4] 870[3] 3001[10] 4012[4] 5219[6] 9062[5] 9395[10] -1 3260[5] 5041[3] 8137[6] 9027[2] -1 -2  SUtility:142
3301[1] 6211[2] -1 4906[2] 5118[4] 7636[25] 8989[4] -1 52[4] 314[2] 8240[5] -1 455[5] 8234[9] 9863[4] -1 33[1] 226[2] 1355[2] 2341[5] 5499[4] 5545[3] 6392[8] 6849[2] 8111[2] 8279[8] 8900[4] -1 4632[6] 4773[8] 7459[1] 9678[2] -1 986[4] 1285[2] 1451[15] 2097[4] 3592[4] 4776[25] -1 176[10] 405[8] 2905[8] 6096[8] -1 3961[5] 5724[4] 7112[5] 7675[4] 9446[4] -1 -2  SUtility:235
176[2] -1 4090[1] 6336[1] 8657[1] 9198[6] 9780[4] -1 2287[1] 8684[6] -1 2800[3] 5303[5] 6344[3] -1 644[8] 3453[6] 4908[1] 7745[2] -1 1246[5] 4778[5] 5253[6] -1 2007[6] 7653[2] 8372[35] -1 -2  SUtility:109
388[16] 472[21] 3788[3] 9069[6] -1 1176[5] 1187[2] 2588[3] 2978[3] 4639[4] 4851[15] 5375[5] 9925[1] -1 4519[8] 5161[3] 5535[10] 6245[6] 9055[5] -1 2040[4] -1 2397[3] 3519[6] 5679[2] 5908[8] 8717[4] -1 201[5] 5598[21] 6131[2] -1 1181[5] 4265[3] 4545[20] 5959[3] 6025[8] 6973[5] 8413[5] -1 6323[2] 8008[3] 8825[2] -1 176[8] 2693[5] 3111[3] 7863[5] -1 -2  SUtility:248
134[1] 573[8] 4968[12] 7150[2] -1 397[2] 6531[1] -1 -2  SUtility:26
265[4] 669[3] 2166[3] 5427[5] -1 797[2] 4746[10] 5006[2] 6679[1] -1 4044[2] 4313[4] 4463[5] 6879[5] -1 2105[2] 4638[6] 6507[10] 7287[3] -1 1038[2] 1698[10] 5384[2] 7012[2] -1 3497[3] 3740[2] 6262[3] -1 -2  SUtility:91
2417[6] 7930[4] -1 2440[8] 9363[6] -1 1344[4] 2238[4] 7458[10] 7728[8] -1 974[5] 2050[10] 3878[3] 5404[4] 5883[2] 6075[6] -1 419[4] 1720[2] 5944[8] 7517[8] -1 233[3] 2957[4] 3991[18] 4162[12] 4638[4] 7342[4] -1 285[20] 663[2] -1 2434[3] -1 1614[10] 1733[2] 4349[3] 6670[25] 6999[9] 7443[5] 8806[50] 9852[5] -1 1877[20] 5946[2] 6798[2] -1 1148[5] 3339[2] -1 549[3] 6955[10] 7239[2] 7811[20] 9431[5] -1 -2  SUtility:352
863[8] 3609[28] 5650[8] 8027[3] -1 1490[5] 4870[12] 5298[4] -1 77[18] 1943[2] 4090[3] 6202[4] -1 4319[3] 4901[24] -1 473[2] 1356[3] 1484[10] 7544[3] -1 375[2] 1226[8] 2578[2] 2771[15] 5584[4] 5817[2] -1 -2  SUtility:173
3868[1] -1 561[4] 2988[4] 4183[3] 5771[1] -1 1526[4] 1643[10] 4030[5] -1 1111[40] 7403[2] -1 6454[5] 8787[15] 9827[3] -1 -2  SUtility:97
150[4] 806[1] 1490[5] 1789[9] 7187[4] 7752[3] -1 2553[12] 2908[4] 3061[3] 9119[8] 9128[3] -1 921[1] 1080[6] 1175[1] 3927[6] 4336[1] 5561[2] 5817[4] 5899[5] 7851[8] 8056[5] -1 1365[1] 1957[4] 2996[4] 3554[2] 4687[2] 8192[15] 9639[2] -1 3217[8] 3491[2] 3879[6] 4956[10] 6817[10] -1 44[2] 3235[15] 5112[12] 9301[3] -1 711[1] 767[1] 3674[2] 4310[3] 6763[3] 8880[6] -1 1112[4] 2520[4] 2888[12] 5842[1] -1 4485[15] 4608[4] 4674[3] 5216[4] 5556[2] 8253[2] -1 -2  SUtility:260
3742[1] 6531[2] 7559[3] -1 5116[2] 7951[2] 8380[8] -1 1500[3] 5448[1] 6822[12] 8212[9] 9490[6] -1 -2  SUtility:49
551[10] 1452[2] 4165[1] 4355[16] 6032[18] -1 6491[8] -1 2340[8] 4656[2] 7146[10] -1 1043[3] 1801[4] 2172[3] 5607[5] 6691[3] 8050[15] 8432[2] -1 45[16] 865[5] 3186[1] 4090[3] 6336[5] 7292[2] 9901[2] -1 440[2] 1760[8] 3238[4] 3287[5] 3491[3] 3564[8] 4648[5] 5423[6] 6756[12] -1 753[2] 4594[3] 6190[5] 8202[12] -1 3616[6] 6562[5] 6916[5] 7443[1] -1 3110[9] 9675[4] 9764[2] -1 -2  SUtility:251
4682[5] 9522[3] 9924[5] -1 3506[24] 4849[3] 5627[10] 6508[5] 8346[5] 9873[30] -1 1655[4] 2440[8] 4350[10] -1 318[5] 1998[1] 2410[3] 6803[5] 6990[4] -1 4804[20] 9265[2] -1 3113[5] 5184[8] 6209[5] 8254[3] -1 -2  SUtility:173
4380[5] 5386[6] 6407[27] 7376[3] 8695[3] 8808[2] 9761[15] -1 3838[1] 6373[8] -1 513[15] 849[8] 1548[1] 2859[15] 4981[5] 5689[9] 6722[8] 7911[4] 8995[3] -1 9848[5] 9962[4] -1 52[4] 1145[12] -1 2429[5] 5941[2] -1 1756[1] 2169[3] 8732[5] 9468[4] -1 4903[1] 7472[3] 8466[3] -1 -2  SUtility:190
483[4] 622[2] 5438[5] 6068[4] 8564[10] -1 5118[16] -1 6510[4] 8494[4] 8548[1] -1 611[1] 1111[40] 1375[10] 1590[5] 4698[6] 8185[4] 8430[2] 8475[5] 8792[15] 9918[2] -1 2081[4] 2294[6] 4006[6] 5264[5] 5713[4] 9431[1] 9782[6] -1 2642[3] 3480[1] 7093[2] 7879[4] -1 1526[2] 2053[6] 2721[4] 4054[12] 4283[8] 6373[6] 8933[1] 8934[9] 9119[8] 9589[10] -1 4876[2] 6780[1] 7709[10] 8217[8] -1 7239[1] 7654[24] 8814[6] 9507[9] -1 -2  SUtility:309
2582[10] 2931[3] 3497[6] 6373[10] 7915[24] 8836[2] -1 2410[1] 2877[25] 6803[1] 6833[2] 6914[28] 9204[5] -1 463[8] 1707[12] 4245[10] 5401[4] 6282[6] 6822[12] 7967[4] -1 2065[4] 3195[3] 3459[6] 3613[1] 9659[18] -1 1574[2] 1789[9] 4136[6] 7159[28] 7258[15] 8552[3] 9956[5] -1 -2  SUtility:273
432[2] 2440[6] 2989[4] 8364[4] 9363[4] 9616[2] -1 1096[30] 6355[10] -1 1917[6] 2869[2] 9190[1] -1 7071[5] -1 1724[12] 1742[1] 3915[3] 8137[4] -1 1030[2] 9041[4] -1 1123[8] 2871[10] -1 2991[3] 3149[2] 5869[4] 8337[5] 9381[20] -1 2835[12] 3927[12] 8293[3] -1 334[6] 625[1] 1676[1] 2991[3] 4076[1] 5256[15] 7112[4] 7145[10] 8728[20] -1 243[12] 6627[5] -1 -2  SUtility:259
161[3] 1700[5] 5107[5] -1 2769[5] 7714[2] -1 13[1] 6746[10] 9802[2] -1 8053[4] 9512[2] -1 2318[8] 4969[15] -1 3118[4] 3245[6] 6538[4] -1 211[5] 1176[5] 1943[8] 8142[12] 8327[3] 9568[10] -1 1314[3] 5907[8] 7271[3] 7712[6] -1 -2  SUtility:139
6244[3] -1 2276[5] 4224[28] 9548[2] -1 5116[6] 9092[5] -1 1568[8] 6260[2] 9175[10] -1 5082[21] -1 3491[1] 4007[15] 4036[4] 4282[2] -1 -2  SUtility:112
1700[5] 2674[8] 9928[10] -1 2769[3] 3389[9] 3438[6] 5086[12] -1 766[4] 2540[7] 6397[15] 7979[4] 9264[4] 9794[1] -1 185[4] 250[5] 2102[4] 2981[15] 4461[10] 5873[14] -1 219[3] 1239[4] 3104[1] 4023[5] 6545[4] 7443[5] 8389[4] 8530[5] 9828[3] -1 1544[21] 5964[3] 6474[16] 6869[5] -1 -2  SUtility:219
935[1] 1831[1] 5613[5] 9564[10] -1 34[9] 1004[6] 1085[20] 4790[6] -1 1846[3] 2353[5] 2452[3] 4530[4] 7801[5] 8704[12] -1 1011[3] 6961[2] -1 6488[10] 7054[4] -1 4591[8] 5645[9] 6225[15] 6354[3] 9382[6] 9716[2] -1 4397[1] 5562[30] 5997[2] 9559[18] -1 3311[8] 5825[6] 7494[6] 8039[4] -1 1820[1] 6467[28] 9283[6] -1 507[4] 5284[5] 5639[1] 6650[2] 7808[4] 8756[25] -1 -2  SUtility:303
257[3] 440[8] 966[2] 3250[8] 4147[10] 5118[8] 5137[3] 6512[1] 8115[3] -1 1347[3] 5386[10] 6397[6] 6421[2] -1 2763[4] 3035[4] 5242[16] 6959[25] 7003[3] -1 -2  SUtility:119
1778[5] 3519[8] -1 9954[4] -1 7467[12] 9291[1] -1 3979[6] 5446[1] -1 1026[2] 4671[10] 5296[2] 7753[8] 7854[2] 9018[1] -1 -2  SUtility:62
78[5] 1797[1] 4790[10] 4975[1] 7944[3] 8819[3] -1 2084[2] 2211[3] 4201[5] 6901[3] 8281[7] -1 5[2] 845[1] 3534[2] 8032[35] 8578[1] -1 1703[4] 3022[5] 7379[4] -1 3090[4] 4622[3] 6040[3] 6699[2] 7304[4] -1 1563[1] 2741[4] 4477[2] 4991[2] 6138[15] 6300[12] 8164[1] 9268[1] -1 6539[1] 7864[4] 7958[8] 8625[25] -1 2429[15] 5941[6] -1 381[2] 2924[5] 3880[3] 4451[5] 5448[4] -1 66[2] 2145[12] 5500[5] 5993[1] -1 4696[10] 6604[5] 7703[1] -1 -2  SUtility:265
559[16] 986[10] 1348[8] -1 1801[2] 6937[15] -1 892[5] -1 5081[1] -1 -2  SUtility:57
211[3] 271[1] 1017[30] 5556[8] 9641[8] -1 2769[4] 3389[15] 3438[6] -1 7420[2] -1 -2  SUtility:77
3621[2] 8894[4] -1 3799[4] 5783[5] 9265[2] -1 198[10] 7626[1] -1 4779[3] 9431[5] -1 87[5] 226[6] 2099[5] 2598[4] 3080[20] 8230[2] -1 -2  SUtility:78
3916[4] 4301[5] 6397[9] 6472[2] 7210[1] 8840[6] -1 3519[8] 8976[15] -1 4549[3] 8779[3] -1 10[2] 9370[4] -1 4622[3] 6432[6] -1 1960[6] 3093[4] 6901[3] -1 5193[6] -1 9321[4] -1 -2  SUtility:94
2085[4] 6725[2] -1 1312[6] 2536[4] 4252[12] 7716[9] 8945[1] -1 686[6] 4892[6] 6996[1] 8483[8] 9711[3] -1 513[3] 7986[2] -1 1474[1] 4289[2] 6209[3] -1 42[1] 2871[4] 7950[5] -1 283[4] 4581[4] 4793[15] 4953[4] 5028[3] 5355[2] 7745[5] 8309[20] -1 -2  SUtility:140
1187[5] 2475[6] 3012[4] 3682[2] -1 3362[3] 4779[3] 8164[4] -1 1187[3] -1 2048[2] 2541[36] 6344[9] 7010[3] -1 1356[3] 1517[4] 2621[4] 5470[12] 6484[4] 6746[4] 9221[1] 9581[2] -1 689[5] 3804[6] 6783[8] 7698[6] -1 -2  SUtility:139
295[2] 8856[2] -1 7066[4] 9431[1] -1 -2  SUtility:9
644[8] -1 1783[5] 5561[1] -1 3522[5] 6440[8] 9848[1] -1 9847[12] -1 -2  SUtility:40
762[2] 2527[3] 7064[5] -1 1267[4] 3341[8] 4365[4] 6718[6] 6882[2] -1 185[1] 2693[3] 3226[8] 3826[15] 4323[1] 4793[9] 6171[2] 6467[14] -1 299[4] 4804[10] 5357[1] 6406[5] 7281[1] 7612[5] 8428[1] 9487[4] 9790[4] -1 2074[4] 3072[3] 4557[16] 8026[2] 8271[10] 9119[8] -1 880[4] 4596[6] 7459[5] 9402[2] -1 432[5] 1734[16] 2989[5] 8364[1] 9616[8] -1 9482[2] 9918[2] -1 1553[5] 1885[4] 1910[6] 5462[10] 6089[4] 6724[10] 8779[1] -1 326[3] 1367[2] 1655[5] 3392[1] 3942[1] 4928[4] 4983[1] 7133[15] 8094[5] 8730[1] -1 -2  SUtility:299
1246[4] 1824[8] 2908[5] 4842[5] 5556[2] 6377[5] 7300[2] 8580[2] 8674[8] 8926[2] 9119[2] -1 5935[8] -1 1227[2] 2429[25] 3838[5] 4477[3] 4971[2] 5803[12] 6311[3] 7606[4] 8514[8] -1 3534[2] 7933[1] -1 1015[10] 1773[1] 4801[2] 8153[2] -1 266[1] 4707[1] 5509[5] 5899[5] 6084[9] 8122[1] 9518[3] -1 505[5] 6018[15] -1 1693[5] 5775[4] 7000[2] 7544[3] 7810[4] -1 1868[2] 2516[8] 6421[4] 9841[2] -1 -2  SUtility:214
645[5] 909[4] 2015[2] 2080[3] 2712[2] 3111[2] 3170[4] 3293[28] 6377[20] -1 9839[6] -1 1107[7] 1216[5] 1973[6] 3609[21] 4681[4] 8032[7] -1 610[24] 1429[27] 2351[4] 2664[4] 4307[1] 4329[4] 4646[10] 6643[12] 6746[4] 7588[8] 8736[2] 9802[4] -1 302[20] 3627[1] 5675[5] 5915[1] 8300[4] 9851[20] -1 1474[5] 3032[12] 5006[3] 6490[6] 7529[5] 8194[4] 9640[8] -1 1187[3] 3131[6] 3186[2] 3269[4] 4429[5] 4433[6] 4980[4] 5137[5] 5501[6] 6997[3] -1 1703[1] 2072[4] 6989[2] 7978[4] 8705[10] -1 1330[2] 3021[1] 3056[3] 3341[2] 9642[20] 9929[3] -1 1175[4] 3300[4] 3927[12] 5224[4] 5561[3] 5817[6] 7851[4] -1 -2  SUtility:457
3545[2] 4123[3] 7093[1] 8440[2] -1 626[6] 5860[2] 9657[8] -1 802[4] 2506[3] 7879[4] 9946[6] -1 1015[4] 3113[1] 5243[2] 7233[2] 7901[3] -1 1187[5] 1394[6] 5534[5] 9374[4] -1 1475[10] 4664[2] 5319[1] 7113[8] -1 -2  SUtility:94
1145[16] 3240[3] 5847[4] 6840[6] 8591[15] 9042[2] 9051[14] -1 2058[1] 4483[6] 4618[3] 7833[5] 9170[50] 9987[6] -1 964[4] 1187[4] 5435[2] 7503[3] -1 1880[3] 4142[8] 4697[4] 5546[18] 6724[6] 6899[3] -1 631[10] 5029[6] 5653[8] 8118[4] -1 -2  SUtility:214
1187[4] 2475[4] 3012[4] 3682[6] -1 4779[3] -1 1187[1] -1 2048[4] 6344[15] 9794[3] -1 1356[3] 2684[1] 5470[15] 6484[4] -1 4955[4] 5066[25] 7612[1] 8322[3] 8960[3] -1 2763[4] -1 689[2] 6783[12] 7698[10] -1 -2  SUtility:131
2433[2] 2908[1] 9119[4] -1 688[6] 5571[3] 5865[4] -1 5899[3] 7848[8] 8567[2] -1 711[5] 1145[12] 3674[6] 6763[9] 8697[4] 8880[15] 9281[2] -1 5029[3] 6195[20] 7644[8] 8217[6] 9070[3] -1 2642[5] 3480[5] 7093[3] 7879[2] -1 -2  SUtility:141
76[5] 2927[1] 5561[1] 5774[8] 6973[4] -1 2258[4] 5029[15] 5621[10] 9214[2] -1 -2  SUtility:50
1209[1] 1705[5] 4197[5] 7963[1] 8240[1] 9461[2] -1 4898[24] 6344[12] -1 1074[2] 1305[1] 1599[5] 3068[2] 4252[6] 5835[1] 8093[1] -1 1133[4] 4696[8] 6059[15] 8408[2] 8856[2] -1 1724[12] 1745[6] 3587[18] 3804[15] 6167[4] -1 -2  SUtility:155
17[2] 261[5] 1660[5] 3913[3] 6646[6] 7459[2] 8064[16] -1 397[4] 3234[2] 3508[4] 6783[16] 9068[2] -1 1489[2] 4902[4] 5167[15] -1 775[2] 1088[3] 2082[4] 2236[4] 5684[12] 9692[10] -1 1267[4] 3341[4] 3582[1] 4365[20] 6882[8] -1 1145[4] 2242[6] 3053[2] 3878[1] 4147[2] 6245[6] 6646[12] 6670[5] 8749[5] -1 1568[16] 2185[15] 3117[15] 3172[5] 4142[32] 4610[2] 9267[6] -1 -2  SUtility:294
2260[3] 3315[5] 3411[3] 3654[2] 7532[1] 8389[4] 9453[1] -1 941[3] 2276[4] 5996[5] 6850[1] 7540[1] 7751[5] 9784[10] -1 4068[8] 4632[8] 5947[3] 8189[3] 8618[3] 9498[15] -1 1215[4] 1741[2] 1824[8] 2991[5] 3149[3] 5869[4] 7801[2] 8337[1] 8523[8] 9381[8] 9954[6] -1 1187[5] 2424[2] 6437[15] 9918[4] -1 1854[1] 7977[2] -1 1734[24] 2074[3] 3093[2] 4409[4] 4862[18] 7754[10] -1 464[2] 3096[3] 3235[9] 5100[8] 8708[28] -1 -2  SUtility:279
1500[3] 2050[8] 5350[2] 5404[1] 6075[4] -1 1130[2] 4853[20] 5339[8] -1 957[3] 1286[2] 3402[4] 7006[4] -1 113[4] 2322[3] 2516[2] 4693[2] 5667[5] -1 -2  SUtility:77
3312[4] 8043[3] 8886[1] -1 345[3] 2748[8] 9963[6] -1 913[1] 1989[4] 4677[12] 5579[2] -1 3894[20] 3901[10] 5088[15] -1 -2  SUtility:89
5365[6] 8093[2] -1 347[5] 2779[6] 9128[4] -1 1845[1] 3534[8] 4344[10] 7543[5] 8704[12] 9589[6] 9668[3] -1 1476[12] 2065[1] 5556[6] 5833[2] 6808[4] -1 2641[9] 2997[3] 3402[3] -1 827[2] 1140[6] 3143[14] 3341[8] 5070[6] 5079[5] 5646[15] 5988[3] 6840[15] 7894[2] -1 -2  SUtility:184
1453[3] 6037[1] 7418[2] -1 2267[1] 3386[15] 5804[1] 8325[2] -1 810[1] 1097[2] 4537[5] -1 1192[3] 2065[5] 5972[5] 6512[1] 8407[8] -1 414[5] 8643[3] -1 656[15] 2977[2] 5608[10] 8137[6] -1 -2  SUtility:96
419[2] 1720[1] 5944[8] 7517[4] -1 -2  SUtility:15
8082[5] 8217[2] -1 4629[10] 6903[3] -1 1352[2] 1494[8] -1 -2  SUtility:30
4819[4] 7393[12] -1 9467[5] -1 6429[6] 9780[6] -1 3341[6] 4365[20] 6882[4] -1 2605[1] 7519[4] -1 -2  SUtility:68
3790[4] 7700[4] -1 5386[6] 8175[10] -1 185[4] 3226[8] 3826[9] 4793[6] 6467[35] 6564[4] 8773[9] -1 646[2] 7410[3] -1 999[3] 3818[5] 5180[2] 6507[10] -1 496[4] 2114[5] 2847[2] 3004[2] 3290[2] 3622[12] 8984[1] -1 -2  SUtility:152
580[4] 1765[2] 5283[25] 7610[3] 9880[1] -1 1798[5] 5550[6] 6393[4] 7803[5] -1 3017[2] 3795[25] 7583[5] 9097[4] 9693[35] 9975[6] 9987[8] -1 6308[4] 6958[4] 8411[5] 8944[6] -1 1421[2] 4072[4] 5605[10] 6937[3] 9667[6] -1 777[4] 1607[4] 1927[12] 5894[4] 6832[1] -1 1496[2] 3600[5] 7025[2] 8196[4] 9396[12] -1 -2  SUtility:234
5111[4] 6379[12] 7171[4] 7965[2] 8056[4] -1 4632[4] 6934[5] 8885[4] -1 5151[8] 7211[4] -1 721[9] 1584[4] 2252[4] 2522[2] 2566[3] 3711[4] 3939[8] 4284[9] 5725[4] 6392[8] 8494[4] -1 3031[1] 6587[15] 7443[2] 9153[4] 9508[2] -1 -2  SUtility:134
170[15] 2254[1] 2479[4] 7411[9] -1 3253[4] 6153[6] 9471[10] -1 2608[5] 5479[4] 5875[4] 7744[9] 9857[4] -1 4163[20] -1 1508[10] 2337[12] 2985[2] 4403[3] 6148[3] -1 -2  SUtility:125
1745[8] 2081[10] 2154[8] 4705[2] 7353[4] 9761[15] -1 1193[2] 1526[1] 9424[2] -1 1105[3] 2863[20] 7329[3] 7875[6] 9676[8] -1 211[1] 1367[2] 9899[3] -1 1438[8] 7610[2] -1 775[1] 1088[2] 2082[10] 2236[2] 5684[18] 9692[15] -1 -2  SUtility:156
45[16] -1 806[4] 4639[2] -1 522[4] 4394[4] 7720[6] -1 -2  SUtility:36
3278[16] 8052[12] 8732[4] -1 617[4] 2433[3] 7660[6] 9527[5] -1 1804[1] 2462[5] 4755[9] 5158[1] 5432[3] 5540[4] 5729[12] 6633[1] 7098[1] 7810[4] 8052[3] -1 1944[6] 2546[3] 5396[5] -1 3029[3] 4422[1] 4786[6] 5837[2] 7448[15] 8504[3] -1 299[2] 2720[4] 3145[4] 5261[2] 6318[4] -1 1958[10] 2908[4] 3086[5] 3473[2] 3763[4] 4897[4] 8010[1] -1 102[3] 433[4] 2740[8] 4178[24] 4213[28] 4716[3] 4825[2] 7098[1] 8585[18] -1 91[8] 1187[4] 5699[3] 6458[4] 9204[1] 9488[12] 9766[3] -1 236[3] 1148[4] -1 228[4] 827[3] 1302[1] 3325[1] 3654[1] 9083[2] -1 1135[8] 1824[6] 3507[1] 3584[25] 3874[1] 5573[8] 6657[5] 7637[5] -1 -2  SUtility:388
1030[10] 9041[6] -1 6244[2] -1 -2  SUtility:18
674[10] -1 4326[6] 9786[3] -1 485[4] 2314[1] 6326[2] 6782[4] 7978[3] -1 -2  SUtility:33
187[5] 505[4] 4429[15] 4969[12] -1 827[4] 2415[1] 5608[4] 9883[3] -1 3355[2] 3426[2] 5266[10] 5638[4] 7478[5] 9461[4] -1 7637[3] -1 6524[6] 7150[1] 9887[8] -1 -2  SUtility:93
2179[3] 3026[10] 9198[4] -1 7066[4] 9863[10] -1 39[20] 4536[4] 5222[4] 8217[2] 8565[5] -1 116[3] 1989[5] 3602[15] -1 767[1] 2050[2] 4952[4] 7223[6] -1 1113[5] 1507[1] 8411[5] -1 4405[3] 4895[40] 5035[3] 5824[8] -1 -2  SUtility:167
150[5] 1789[15] 3880[6] 3986[1] 7187[2] 9321[5] -1 804[8] 4299[4] 6687[5] -1 727[3] 4535[10] 6159[5] 8884[2] -1 1542[10] 3851[24] 7265[8] -1 3788[3] 5842[4] 9292[8] -1 80[1] 1772[2] 4483[12] -1 2189[2] 2463[3] 4485[9] 4674[1] 5216[1] 5542[2] 5556[10] -1 -2  SUtility:171
611[1] 1470[8] 2054[4] 2077[10] 3781[6] -1 6031[2] 6941[1] 7616[2] -1 2513[4] 5571[4] 7982[15] 9158[1] -1 1046[4] -1 4563[2] 7307[2] -1 3430[16] 4989[8] -1 -2  SUtility:90
2196[10] 5300[6] 5342[3] 6421[1] 9698[10] -1 2842[4] 4403[3] 5030[16] 5360[2] -1 1187[5] 2457[3] 6594[4] 8467[8] 9543[2] -1 1774[5] 3072[4] 6884[2] -1 811[1] 4245[2] 9279[10] -1 844[4] 2026[24] 2072[8] 6186[10] 7100[8] 8728[8] -1 3397[6] 7260[8] 8056[2] 8507[1] -1 -2  SUtility:180
1187[4] 2700[4] 3621[4] 8894[4] 9939[2] -1 8[12] 959[2] 1277[12] 4090[3] 5189[2] 5562[6] 7163[7] 7171[8] -1 2888[6] 3799[3] -1 1451[12] 3889[15] 4768[2] 8724[1] -1 1111[40] 3402[2] 3573[10] 5536[3] 8504[4] 8546[12] 8595[4] -1 577[1] 1942[3] 4121[5] 4779[3] 6353[4] 6714[1] 8514[8] -1 378[4] 673[3] 886[2] 1116[3] 1373[4] 1431[4] 1666[4] 3433[32] 4397[5] 5421[10] 5935[4] 7654[12] 8050[12] 8658[1] 9794[1] -1 252[8] 1309[4] 1804[2] 2609[4] 4450[1] 8802[8] -1 -2  SUtility:337
2026[12] 2928[3] 4032[4] -1 4902[4] -1 6511[2] 8359[3] 8697[4] 9205[28] 9548[3] -1 2435[5] 9894[2] -1 6275[3] 6805[5] -1 272[4] 343[18] 498[5] 4193[2] 4997[6] -1 1609[6] 2434[9] -1 3313[3] -1 -2  SUtility:131
912[3] 4091[5] 5462[40] 5835[1] 9654[4] 9753[9] -1 1801[2] -1 7484[16] 8316[8] -1 -2  SUtility:88
1759[10] 2684[1] 9715[2] -1 3229[1] 7825[8] 8475[3] -1 8489[4] -1 132[4] 547[8] 1975[4] 9119[8] -1 2195[10] 3156[3] 3944[1] -1 1759[2] -1 1694[4] 3982[1] 4985[6] 7342[5] 7371[4] 8785[2] -1 -2  SUtility:91
1899[6] 5783[4] 6590[8] -1 1046[4] 1490[4] 6419[2] 7444[1] 7820[4] 9170[40] 9354[2] -1 5257[4] 6040[4] -1 1866[5] 2389[2] 2857[10] 3891[10] 4664[4] 7392[5] 9115[30] -1 2242[10] 3144[2] -1 189[5] 1010[6] 1403[2] 1776[20] 3026[25] 4488[4] 6776[16] 7388[4] 8977[9] -1 1064[5] 1868[2] 2389[2] 5116[6] -1 727[3] 757[10] 1206[1] 1290[2] 3112[3] 5435[10] 5937[15] 6107[20] -1 649[10] 1327[9] 4171[12] 7350[1] -1 827[5] 1140[8] 3224[10] 3497[3] 5646[15] 6036[4] 6042[25] 6840[15] 7894[4] -1 619[5] 797[10] 3704[8] 4133[8] 5874[6] 7510[5] 8813[2] -1 180[2] -1 -2  SUtility:498
3375[2] 3799[2] 4395[4] 4426[3] 6877[3] -1 3405[15] -1 2900[12] 9547[4] -1 2908[1] 9119[10] -1 -2  SUtility:56
473[3] 5118[4] 8504[4] -1 802[16] 7879[8] 9946[10] -1 893[6] 2066[4] 8697[8] -1 549[15] 2084[4] 5826[5] 6399[3] 6521[4] 6974[4] 7528[1] 8468[5] 8646[6] 8941[4] -1 3113[2] 5243[1] -1 8107[5] 9193[4] 9627[6] -1 66[1] 3279[5] -1 1015[6] 3261[1] 9949[2] -1 440[8] 583[2] 3162[1] 4455[4] 4639[4] 6284[10] 6494[10] 9158[1] -1 1854[4] 1959[1] 2049[3] 3726[6] 6194[3] 9975[9] -1 -2  SUtility:213
116[2] 5647[3] -1 2732[6] 5461[2] 6023[6] 8107[2] -1 3726[9] 5402[3] 5854[3] 8531[2] -1 165[1] 176[8] 2125[6] -1 3937[3] -1 932[2] 1683[10] 4680[5] 9842[2] -1 -2  SUtility:75
155[4] 2839[5] 5073[4] 6797[3] 7112[3] 9407[4] -1 -2  SUtility:23
5823[12] -1 7048[4] 8760[3] 8995[15] -1 1564[4] 2249[5] 9144[6] 9637[10] -1 6701[2] 6848[2] 8640[20] -1 673[3] 1778[3] 3519[6] 4336[2] -1 -2  SUtility:97
941[3] 982[10] 3945[16] 7804[20] 8498[4] 9651[1] -1 3101[24] 7098[3] 7599[4] 7683[1] 9642[15] -1 554[4] 2684[1] 3421[1] 4553[5] 4560[6] 7466[14] -1 1811[5] 2053[3] 4054[4] 6373[4] 8934[6] 9589[4] -1 686[12] 5372[4] 5559[4] 8032[7] 8371[9] 9539[8] 9657[10] -1 4785[8] 5754[2] 7534[2] 7736[32] -1 -2  SUtility:256
3355[2] 3554[2] 3928[15] 4280[5] 4323[2] 5441[2] 5910[3] 6397[9] 9822[1] -1 2154[16] 5996[4] 7346[6] 7544[1] 9346[3] -1 1806[8] 2410[2] 3697[2] 4440[8] 5199[3] 7868[3] -1 1205[8] 5550[4] 7346[2] -1 979[2] 2382[3] 2814[4] 3026[20] 3059[10] 5622[2] 6344[3] 8814[3] -1 2768[12] 3221[5] 5869[1] 9276[4] -1 165[5] 4608[5] -1 -2  SUtility:190
4296[8] 8202[9] -1 401[2] 2012[3] 3009[2] 3212[4] -1 835[8] 9479[3] -1 7953[10] 8249[24] -1 -2  SUtility:73
5851[5] 6174[8] -1 2086[4] -1 1623[2] 3279[3] 3517[8] 5034[16] -1 -2  SUtility:46
2290[4] 3266[2] 5111[8] 5220[5] 5433[10] 5823[12] 6156[2] -1 388[16] 674[8] 5386[2] 6998[1] 7100[8] 7359[15] -1 1811[4] 5695[21] -1 7048[2] 8760[3] 8995[6] -1 1564[2] 2249[2] 9144[10] 9637[4] -1 61[4] 6848[1] 8854[5] 9849[18] -1 -2  SUtility:175
1242[3] 7223[12] -1 185[1] 1439[10] 3226[16] 3826[9] 4793[9] 4885[10] 6467[21] -1 1821[2] 2039[4] 2896[6] 4574[1] 5889[5] 8980[1] 9151[5] 9659[12] -1 -2  SUtility:127
116[5] 5647[9] -1 2732[24] 5461[1] 6023[4] -1 513[3] 3726[12] 4632[6] 5402[4] 5823[16] 5854[1] 6699[8] 7127[10] 8531[4] 9119[10] 9468[2] -1 3298[4] 4383[3] -1 440[10] 2163[4] 3417[6] 6336[3] -1 165[2] 176[6] 2125[8] 7003[3] 7129[3] 7961[10] -1 3031[3] 7065[3] 7443[5] 9508[2] 9539[10] -1 932[6] 1683[10] 4680[3] 9842[1] -1 -2  SUtility:224
2566[12] 3497[9] 4362[12] 7323[4] -1 505[1] 808[3] 1904[3] 6470[9] 6858[1] 7804[12] 8148[3] 9128[5] -1 237[1] 6675[24] 9186[1] -1 193[2] 1423[2] 7016[3] 7024[1] -1 498[3] 1634[2] 6044[5] 8245[4] -1 9559[6] -1 1476[8] 5661[4] -1 -2  SUtility:140
2154[12] -1 4998[3] 9863[2] -1 2981[25] 4952[2] 8281[7] -1 437[10] 3001[10] 4012[2] 9395[8] -1 1815[6] 2072[16] 7446[10] -1 -2  SUtility:113
2362[5] 3195[3] 5591[3] 5919[4] 7694[10] -1 2609[2] 6611[9] -1 6207[5] 8402[4] -1 717[4] 786[5] -1 1038[5] 7481[1] 8695[1] -1 1511[2] 5245[1] 7644[4] -1 -2  SUtility:68
322[5] 1617[2] -1 1825[5] 3522[2] 6916[4] -1 847[6] 9990[3] -1 6910[5] 7354[6] -1 1494[4] 4479[8] -1 -2  SUtility:50
557[4] 3553[15] 7845[3] 9329[2] -1 -2  SUtility:24
1798[2] 3887[5] 5347[8] -1 1859[5] 3497[6] 3695[3] 4009[4] 6052[3] 7599[8] -1 70[15] 1554[4] 1885[8] 2085[3] 2210[20] 3784[2] 7502[4] 9943[4] -1 5030[8] 5079[5] 5671[8] 5685[15] 6921[4] -1 4114[12] 5831[5] 8438[1] -1 284[5] 3329[3] 5314[3] -1 -2  SUtility:173
941[12] 6850[2] -1 303[1] 457[4] 920[12] 3063[5] 6323[3] -1 10[2] 506[2] 617[4] 2502[6] 4764[4] -1 1[3] 480[4] 1973[15] 5622[6] 5960[5] 7265[8] -1 5253[2] 5549[1] 5563[1] 7387[6] 8001[1] 9058[1] 9667[10] -1 -2  SUtility:120
950[3] 5659[8] 9276[1] -1 5419[4] 5899[3] -1 3941[3] 5426[8] -1 407[3] 3189[4] 3799[2] 8922[2] 9395[2] -1 5676[2] -1 4190[8] 6557[6] 8749[4] 9298[4] -1 758[2] 3694[6] 4664[8] 8785[1] -1 -2  SUtility:84
1862[6] 5393[4] -1 872[4] -1 1899[2] 5783[2] 6590[8] 6976[5] 7100[8] 7515[10] -1 2485[6] 2693[4] 2800[9] 2912[2] 8787[6] -1 1041[5] 1099[1] 2138[6] 6822[20] 8237[5] -1 6145[2] 6330[8] 6524[6] 6527[4] 7299[15] 8850[5] -1 2660[8] 2934[1] 4063[12] 5261[2] 6996[1] 7836[4] -1 -2  SUtility:181
260[8] 4641[3] 4991[1] 6155[10] 7618[8] 8032[28] 8156[1] -1 3000[3] 3313[3] 4077[4] 6826[15] 8926[8] -1 1868[6] 2389[8] 5116[6] 6796[4] 9383[6] -1 -2  SUtility:122
5422[3] 7822[3] -1 8362[2] -1 2652[3] 4296[8] 9498[9] -1 -2  SUtility:28
908[20] 1276[6] 1696[3] 1724[6] 5979[5] 6840[3] 9616[8] 9860[4] -1 2040[5] 6780[4] 7082[30] 8909[15] 9024[4] -1 726[4] 2684[5] 5907[4] 9990[1] -1 531[1] 959[3] 4366[1] 4463[5] 5816[2] 7484[8] 7507[4] 7834[2] -1 2847[5] 4190[8] 4615[2] 4963[6] 4991[2] 5752[6] 6336[1] 7456[12] 9040[3] -1 739[6] 1005[1] 1423[2] 1964[3] 1979[2] 3099[5] 3338[2] 3738[4] 4956[4] 7814[1] -1 3243[4] 7804[20] -1 72[3] 1307[2] 1609[6] 6094[6] 6484[10] 7804[12] 8103[14] 8789[1] -1 797[2] 4144[4] 6513[4] 8120[1] 9608[3] -1 176[4] 3828[2] 5239[9] -1 -2  SUtility:335
3519[4] 5679[3] -1 7036[3] 9867[1] -1 2102[2] 4926[1] 5931[1] 6201[5] 9151[5] -1 -2  SUtility:25
885[5] 3459[2] 5322[1] 5563[2] 5944[2] 6784[10] 8128[3] 9495[4] -1 3950[2] 6133[4] 6768[3] -1 359[1] 3195[3] 4852[10] 6891[16] -1 210[8] 1222[5] 4652[2] 8719[3] -1 4126[6] 6513[4] 6726[1] -1 6001[1] 8033[2] 8093[2] -1 -2  SUtility:102
4054[4] 6373[10] 8934[6] 9589[6] -1 6432[12] -1 1960[15] 3093[5] 4114[20] 5830[30] 5869[1] 7754[4] -1 2460[1] 5476[3] 6687[1] -1 -2  SUtility:118
1127[3] 1880[4] 3880[9] -1 1428[3] 4792[1] 6734[2] 6945[4] 6973[1] 7299[9] 8820[1] 9558[4] 9671[20] -1 421[3] 770[2] 2434[3] 3791[20] 6492[4] 9843[3] -1 3491[1] 3892[2] 9799[6] 9827[15] -1 490[4] 1387[8] 5003[9] 5175[6] 5350[1] 6892[4] 7066[2] 8084[4] 8740[8] -1 1856[2] 3916[3] 7692[7] 8089[6] 8497[8] -1 302[4] 2012[4] 2232[4] 2713[6] 6150[1] 7750[5] 8279[10] -1 32[3] 1779[2] 5209[4] 6828[7] 7771[15] 7919[20] 9095[1] -1 -2  SUtility:278
1369[4] 1373[3] 3121[2] 3153[36] 3341[4] 3418[4] 7232[5] 7401[3] 7534[4] 8618[5] 8698[8] 9658[6] -1 6718[10] -1 305[2] 1041[3] 2055[5] 2190[5] 4231[2] 4846[8] 5452[16] 5909[10] 6246[2] 7000[2] 8107[3] 8988[2] -1 49[6] 3345[1] 9363[8] 9777[5] -1 1810[4] 2048[4] 2159[1] 4309[4] 4501[4] 4673[10] 4866[4] 8819[3] 9644[4] 9910[14] -1 354[5] 3154[3] 6594[2] 6899[2] 9272[4] -1 849[2] 2093[1] 2533[6] 2891[15] 5355[5] 5464[9] 5763[1] 6488[2] 7054[1] 7161[5] -1 1445[4] 4509[35] 5543[10] 5571[4] 9202[12] -1 284[1] 1599[4] 1904[1] 2286[1] 2381[2] 3089[4] -1 -2  SUtility:367
8326[5] 9896[1] 9942[3] -1 2154[4] 2962[8] 5794[1] 8684[15] 9488[20] -1 6809[1] 7082[18] 7588[6] -1 7232[5] 8030[2] -1 1[5] 2368[3] 3009[2] 4256[1] 6641[2] -1 253[3] 6722[6] -1 774[2] 2622[10] 3602[6] 4035[15] 6251[1] 8514[10] -1 -2  SUtility:155
3297[14] 4271[2] 4952[1] 8680[4] -1 1010[6] 1484[8] 5931[1] 8527[5] -1 1667[2] 2179[2] 2585[6] 3374[10] 4956[2] 5537[1] 6754[2] -1 761[2] 5572[3] 7642[4] -1 246[3] 513[12] 1194[5] 2046[8] 2934[2] 3167[4] 5242[4] 7034[20] 7314[4] 7708[5] 8494[3] 8943[12] -1 251[4] 749[3] 2164[2] 2864[4] 3378[2] -1 1972[15] 4574[3] 7121[2] 8261[1] 9583[15] -1 775[4] 2880[6] 4277[3] 7460[4] 8026[3] -1 3572[6] 4607[3] 8068[10] 9437[1] -1 3006[4] 3351[4] 4553[5] 5126[2] 5746[5] 6585[20] -1 -2  SUtility:288
2769[1] 7714[4] -1 1655[3] 3878[3] 8688[4] 9118[2] -1 2652[12] -1 5850[12] -1 3113[2] 3403[1] 6651[2] 7101[3] -1 -2  SUtility:49
611[3] 1233[10] 1470[4] 2054[1] 2077[15] 3781[2] -1 4041[3] -1 6031[10] 6293[4] 6941[3] 7616[2] 8760[1] -1 500[10] 3097[8] -1 4599[3] 7294[6] -1 950[5] 2389[8] 5998[5] 6429[2] 9669[10] 9780[2] -1 1046[1] -1 4563[5] 4594[3] 4866[3] 5647[9] 7265[2] 7307[2] 8123[20] -1 -2  SUtility:162
2082[4] 4144[8] -1 4987[1] 7627[5] 9638[4] -1 4650[5] 6012[4] 8096[2] -1 3873[8] 4095[3] 5422[4] 6215[1] 8211[24] 9195[12] -1 2671[1] 3483[5] 4130[8] 4738[1] 9055[2] -1 -2  SUtility:102
1494[6] 5826[15] 6164[5] 6780[5] 9521[2] -1 3063[2] 5143[25] 6015[2] 9922[1] -1 3584[5] 4549[5] -1 2903[10] 4179[18] 5925[1] -1 2895[3] 6906[4] -1 177[5] 842[5] 7534[10] -1 -2  SUtility:129
116[1] 211[5] 271[4] 1017[24] 1811[5] 2473[2] 5383[3] 5556[8] 5613[4] 9641[4] -1 2769[2] 3389[12] 3438[8] 4849[1] 7138[2] -1 7420[2] -1 185[4] 250[1] 2102[2] 4461[2] -1 3574[12] 6279[2] 6437[6] 6845[5] 8980[1] -1 161[3] 2200[4] 4477[2] 5873[28] 6199[8] 7096[2] -1 2735[20] 8892[5] 9736[3] -1 9300[6] 9692[15] -1 -2  SUtility:218
8937[4] -1 1731[2] 2290[1] 3266[5] 4809[1] 5111[4] 5220[5] 5433[6] 6156[5] 7145[4] 8281[35] -1 3927[6] 4101[3] 5396[3] 5875[10] 6941[1] 6998[4] 7100[10] 7201[4] 8547[15] -1 1811[3] 3554[5] 3927[24] 4065[2] 5695[14] 7491[2] 9034[6] 9268[4] -1 216[8] 1864[12] 6057[4] 8625[10] 9889[8] -1 61[4] 4620[3] 7662[2] 8050[15] 8854[4] 9849[18] -1 2059[8] 6080[2] -1 -2  SUtility:286
908[40] 1696[5] 1724[12] 5979[2] 9616[8] -1 531[5] 7484[16] 7834[1] -1 72[1] 1307[3] 8103[35] -1 -2  SUtility:128
234[5] 7719[4] 9894[3] -1 2883[6] 3147[18] 3629[3] 9941[3] -1 4852[10] 6202[12] 8329[15] -1 4906[4] 7636[25] -1 573[4] 6545[2] 8491[3] -1 3392[3] 4902[4] -1 253[3] 6722[10] 7592[2] -1 -2  SUtility:139
3395[15] -1 2175[2] 2242[10] 2553[3] 3044[9] 8254[1] -1 1655[1] 2440[2] 4350[8] -1 318[4] 1998[5] 2410[1] 6803[3] 6990[1] -1 -2  SUtility:65
125[5] 9060[3] 9298[4] 9776[4] -1 391[16] 2533[2] 5854[4] 7582[5] 8827[10] -1 920[8] 1994[2] 8881[4] -1 4897[6] 8590[5] -1 -2  SUtility:78
2442[8] 2661[2] 3275[3] 3519[4] -1 557[4] 807[5] 885[4] 1786[3] 3582[1] 4116[4] 4770[10] 4953[3] 5066[20] 8595[5] -1 1092[3] 1490[1] 2186[3] 4545[8] -1 585[4] 1599[5] 3325[2] 5835[1] 7598[5] 7726[4] -1 4524[6] 6510[1] 7771[12] 9972[2] -1 430[6] 3582[3] 4463[2] 6485[20] 6618[8] 7593[10] 9075[5] 9119[6] -1 2025[6] 7145[10] 8053[3] 8293[4] 9351[3] -1 1373[5] 1536[25] 5327[5] 5861[2] 8236[2] 8640[4] -1 1776[12] 3292[4] 8486[9] 9840[2] -1 -2  SUtility:289
3566[10] 3791[50] 5776[4] 6381[3] 8763[6] 9007[4] 9463[2] 9979[6] -1 4925[2] -1 3298[8] 4383[4] -1 7003[3] 7129[4] 7961[10] -1 3031[1] 7443[1] 9508[1] -1 631[8] 3884[4] 9153[1] -1 6160[6] 6582[6] -1 4348[5] 4469[10] 4906[5] 8942[5] -1 3195[2] 4639[4] 9605[5] -1 569[3] 2429[15] 6004[1] 6581[2] 7349[4] -1 -2  SUtility:205
451[5] 2827[8] 5400[6] 8052[9] 9946[10] -1 2065[2] 4848[2] 7023[18] 9579[6] -1 1121[1] 1523[1] 1554[2] 3409[4] 7375[8] 8322[5] 8706[2] -1 2339[6] 7131[1] -1 2841[4] -1 -2  SUtility:100
419[4] 1720[1] 3615[4] 4403[5] 5944[10] 6111[2] 7517[8] 8896[3] 8897[8] -1 97[6] 3168[9] 4143[10] 5714[3] 8107[3] -1 521[6] 9883[4] 9889[2] -1 1874[4] 3718[5] 4811[6] 5343[1] 6390[5] 7772[3] 8062[3] 9583[3] -1 3[12] 125[3] 487[12] 1749[4] 1855[6] 2506[1] 2740[12] 3143[7] 3533[12] 3916[1] 4271[5] 6018[12] 6879[1] 7443[3] 8340[20] 9268[1] 9589[10] -1 2959[4] 3421[4] 4591[2] 7181[2] 7599[2] 7936[2] 9818[15] -1 193[2] 611[5] 1439[2] 5857[16] 6972[9] 8724[3] -1 7863[1] -1 3695[5] 3707[2] 4988[10] 5081[1] 5869[5] 5905[1] 6913[6] -1 -2  SUtility:339
2130[4] 5501[8] 7771[6] -1 125[3] 8788[25] -1 486[3] 941[15] 982[8] 1967[1] 2273[10] 3027[3] 3621[3] 3652[8] 3945[32] 9651[3] -1 1866[4] 2553[9] 6558[4] 6701[1] -1 2880[8] 3313[2] 5239[3] 9910[21] -1 1412[10] 3345[2] 9075[3] -1 1285[2] 2404[20] 7086[12] -1 3101[32] 3289[2] 4405[4] 6849[2] 7098[5] 7599[6] 7683[1] 9642[5] -1 2200[4] -1 1703[1] 3421[2] 4560[4] 6242[2] -1 2693[5] 6588[15] -1 633[1] 1052[2] 2337[15] 2433[2] 2505[6] 2549[6] 4991[2] 7048[3] 7742[2] -1 -2  SUtility:362
6018[3] -1 2944[3] 4879[10] 6781[2] -1 688[2] 2119[4] 2146[12] 6040[2] 6045[15] 6460[5] 7808[4] 9317[8] -1 3077[6] -1 3349[15] 3509[9] 4464[5] 4581[5] 4664[6] 5041[5] 6821[3] 7467[15] 8747[10] -1 6883[5] 7210[4] -1 434[2] 1610[1] 2132[8] 2494[3] 3939[10] 5292[6] 5350[4] 5359[2] 6093[3] 6710[2] 7092[10] -1 1022[2] 1258[8] 1362[4] 6704[3] -1 -2  SUtility:226
4453[1] 5272[5] 6368[20] 7093[3] -1 946[5] 2850[8] 6174[8] -1 -2  SUtility:50
4688[6] 5972[5] -1 188[3] 2695[8] 2812[4] 7024[1] -1 4261[7] 4985[4] 6665[2] 8212[6] -1 623[10] 7024[3] 7618[8] -1 -2  SUtility:67
1517[8] 1970[1] 4737[8] 7859[4] -1 531[5] -1 1271[10] 5317[1] 6002[3] -1 -2  SUtility:40
4350[6] 4768[3] 8075[4] -1 2870[10] 2983[5] 5358[9] -1 487[15] -1 195[8] 1487[6] 2428[2] 4435[10] 9074[12] -1 2840[1] 3700[5] 6973[3] 7376[4] 8217[6] -1 -2  SUtility:109
2520[6] 6419[4] -1 9351[1] -1 1794[5] 7402[20] -1 7719[1] 7936[5] -1 7560[10] 8998[12] -1 5094[3] -1 -2  SUtility:67
2170[2] 7674[1] -1 827[2] 2415[4] 3022[4] 5608[4] 7042[4] 7258[10] 9883[2] 9956[2] -1 2561[9] -1 381[5] 1866[1] 6202[4] 6476[4] 8329[9] -1 8[24] 1945[12] 3355[2] 3426[2] 5266[2] 5638[1] 6487[6] 7478[3] 9259[6] 9461[8] -1 463[4] 1014[5] 2722[4] 3623[4] 5904[3] 7637[5] -1 63[5] 1741[5] 8071[10] 9946[8] -1 -2  SUtility:186
522[4] 767[1] 2430[6] 3131[6] 6902[1] 7492[30] 8380[4] -1 4018[8] 6032[18] 7430[6] 9828[3] -1 5955[6] 8772[9] -1 487[12] 4217[5] 4664[4] 9112[4] -1 1146[3] 2242[4] 2704[16] 3144[1] 9517[10] -1 3700[3] 7376[2] 7651[4] 8217[10] -1 4825[8] 6447[5] -1 87[1] 2475[4] 4596[8] 4897[2] 6753[2] 8247[2] 9128[3] -1 -2  SUtility:215
78[1] 1797[1] 4975[2] -1 979[2] 1703[3] 2864[4] 5865[2] 6684[2] 6731[3] -1 2429[15] 4846[20] 5941[10] 8228[6] -1 -2  SUtility:71
8992[8] -1 7764[2] 8993[1] -1 1553[3] 2277[1] 4161[4] 5462[30] -1 865[4] 6125[4] 7161[5] -1 2254[3] 4326[2] -1 4355[12] 4731[4] 4830[5] 9595[4] -1 -2  SUtility:92
70[9] 476[2] 606[6] 6441[3] -1 183[20] 1703[5] 4920[4] 6330[4] 9720[6] -1 39[10] 1776[4] 5066[20] 6279[4] 6894[15] 8858[1] 8969[1] 9112[2] -1 1820[2] 6467[35] 9283[6] -1 285[20] 4571[6] 5654[20] 7930[1] 8148[15] -1 3979[2] 5446[5] 9504[4] -1 -2  SUtility:232
6134[2] 8807[3] 9281[4] -1 703[3] 2645[16] 3510[15] -1 -2  SUtility:43
827[2] 1435[25] 3788[2] 5659[8] 6718[2] 6914[14] 9395[4] -1 835[6] 1011[15] 5129[3] -1 519[3] 1703[2] 6025[4] 8681[1] 9843[15] -1 1824[4] 1958[8] 2908[3] 3086[1] 3621[1] 3754[6] 6525[9] 6649[5] 8894[2] -1 150[3] 286[4] 443[2] 752[15] 2798[1] 4176[1] 4997[6] 7804[20] -1 320[15] 3093[4] 3152[2] 7592[8] 7754[4] -1 1957[1] 2260[3] 3443[2] 6752[24] 8283[2] 8954[24] -1 -2  SUtility:286
348[6] 1435[25] 5446[1] 8039[20] 8426[8] -1 671[8] 3053[4] 6018[15] -1 322[1] 1617[4] 5050[2] 8617[2] -1 1000[1] 1121[2] 1523[4] 1554[2] 3409[4] 7375[2] 8322[4] 8706[3] -1 3928[20] 4734[16] 7861[2] -1 4871[8] 4922[4] -1 1958[2] 2908[5] 3086[3] 3900[40] 3929[2] 5867[3] 7139[1] -1 -2  SUtility:224
1011[3] 1085[20] 1314[4] 5161[3] 5724[4] 5907[6] 7138[2] 7271[9] 7712[6] 7963[2] 8900[10] 9518[4] 9714[2] -1 299[1] 510[5] 833[5] 1225[32] 1367[4] 2086[5] 2374[2] 4985[2] 6364[3] 6714[3] 7507[4] 9353[3] -1 3088[4] 4161[1] 4256[4] 5571[1] 6293[3] 9453[2] -1 2182[1] 2945[1] 3210[15] 3938[12] -1 2097[3] 2114[1] 2125[6] 2485[2] 2487[4] 2974[5] 3448[1] 3916[1] 4423[5] 6310[4] 6518[30] 6556[12] -1 2553[6] 3061[12] 4224[28] 4997[2] 6608[2] 6906[3] 9128[2] 9519[6] -1 -2  SUtility:323
1943[6] 3180[5] 9692[25] -1 1052[1] 2227[14] 3192[1] 3574[6] 5235[4] 5318[3] 7528[4] 9108[2] -1 5656[4] 8024[5] 9190[1] -1 1772[4] 5705[2] 6225[6] -1 2102[10] 5031[10] 7446[8] 8691[16] 8697[8] -1 992[2] 2956[3] 4812[6] 6186[2] 7001[2] 8202[9] -1 2384[4] 2995[2] 6820[4] 7995[12] 9918[3] 9995[1] -1 4843[3] 6057[2] 9650[4] -1 -2  SUtility:204
1491[4] 6527[4] 9630[4] 9857[8] -1 2[5] 1278[4] -1 3789[12] 6018[6] 8212[9] 8365[25] 9851[16] -1 913[4] -1 -2  SUtility:101
3667[4] 5546[6] -1 912[1] 7642[4] -1 -2  SUtility:15
285[4] 1813[1] 1867[10] 4462[1] 6604[5] 8322[3] 9469[1] -1 2434[3] 3161[1] 7129[1] 9381[16] -1 354[1] 376[5] 4049[4] 4331[4] -1 389[4] 1546[4] 2395[4] 2505[4] 5608[6] 7726[1] -1 4455[4] 4724[16] 8147[5] -1 4248[4] 7057[12] 9185[4] -1 -2  SUtility:128
6224[4] 6594[8] 6839[3] 8624[3] -1 1014[4] 1046[3] 3294[16] 4741[3] 4938[3] 7637[2] 9960[20] -1 3742[5] 6531[4] 7559[12] -1 1253[4] 2725[6] 7651[2] -1 7246[10] 9726[4] -1 -2  SUtility:116
1682[10] 1776[20] 5851[1] 5862[3] 6174[10] -1 2086[5] -1 91[24] 1749[10] 4104[1] 4167[3] 4380[1] 9257[1] -1 3240[2] 9042[8] -1 3154[2] 3195[3] 4639[2] 9605[4] -1 531[4] 7194[2] 7484[8] 7834[5] 8112[10] 8937[4] -1 5463[2] -1 1029[3] 1623[2] 3279[1] 3517[8] 4197[1] 5034[20] 5881[10] 6361[4] 7443[3] 7741[1] -1 -2  SUtility:198
2053[9] 4054[8] 6373[8] 8934[9] 9589[4] -1 5100[10] 8356[8] 9188[8] -1 -2  SUtility:64
1085[12] 5161[2] 5724[1] 9714[2] -1 4997[8] 8499[28] 8805[4] 9330[18] -1 6941[3] -1 -2  SUtility:78
150[4] 845[1] 1359[10] 3480[2] 4929[6] 7045[2] 9925[1] -1 1975[5] 4280[1] 5426[4] 6496[12] 7443[4] 7930[2] 9375[6] -1 7000[1] 9539[10] -1 270[4] 2132[2] 6178[2] 6207[3] 7287[3] -1 1327[12] 2066[6] 7757[3] -1 1474[1] 6629[10] 6918[18] -1 673[12] 4068[4] 5098[8] 5947[4] 8851[2] -1 3942[3] 7133[20] 8730[2] -1 -2  SUtility:190
874[16] 935[2] 1025[3] 1251[5] 1746[5] 1831[4] 1862[9] 5393[5] 5596[4] 5613[4] 8446[20] 9564[2] 9778[3] -1 2003[4] 2049[1] 2547[30] 2991[1] 7341[1] -1 34[3] 357[10] 440[4] 539[4] 1004[10] 1085[4] 2822[1] 4421[1] 4455[2] 4790[10] 6494[4] -1 328[2] 1846[2] 2353[3] 2396[10] 2452[2] 4530[4] 6406[1] 7494[10] 7801[4] 8704[12] -1 278[8] 1391[1] 3245[6] 6401[3] 6488[6] 7054[3] 8763[15] -1 2114[1] 3453[10] 4591[6] 5137[3] 5645[6] 6225[9] 7035[2] 8682[20] 9382[6] 9716[5] 9821[2] -1 1365[5] 1599[3] 8161[2] -1 1958[10] 2908[5] 3086[5] -1 507[3] 1187[4] 5639[5] 7339[2] 7661[4] -1 -2  SUtility:382
3745[2] 4968[12] 6337[3] 7194[2] -1 1233[10] 6015[5] 9922[4] -1 4041[5] -1 177[1] 842[1] 5662[5] 6293[2] 6376[20] 7534[2] 8760[1] -1 2876[15] 5671[4] 6091[1] 7580[9] 9185[3] -1 548[3] 5206[6] 8827[10] -1 267[20] 4123[3] 6089[4] 6529[8] -1 1161[16] 2001[2] 2421[12] 5854[5] -1 1025[4] 3341[2] -1 1716[5] 2145[9] 3920[3] 8592[3] -1 -2  SUtility:222
2014[2] 2233[2] 5505[4] 7295[7] -1 2301[8] 4746[2] 6186[4] 7225[2] -1 45[16] 5540[5] 7098[1] -1 6379[12] 7410[1] -1 2353[4] 2720[10] 3247[1] 7534[8] 8772[15] 9055[3] -1 4980[10] 5605[2] 6539[5] 9542[10] -1 -2  SUtility:134
182[15] 1767[5] 2991[2] 6225[15] 8861[12] -1 2433[5] -1 521[2] 1972[3] 3309[2] 4304[5] 8531[4] 9488[12] -1 883[5] 3812[8] 4852[4] -1 6901[2] -1 712[1] 731[8] 1857[5] 3543[3] -1 538[1] 9239[2] -1 45[4] 716[2] 1960[3] 2390[12] 2956[5] 3408[5] 4459[3] 7074[3] 8605[1] -1 584[3] 1496[2] 1944[8] 2979[3] 8992[10] -1 3473[10] 3763[8] 6087[2] -1 2966[15] 4078[15] 4187[5] 6602[8] 7524[2] 7580[3] 7871[1] -1 887[1] 4540[4] -1 753[1] 6666[24] 8129[5] 8897[8] 9121[15] 9184[4] -1 660[2] 1285[4] 1424[6] 2082[8] 3666[4] 3980[6] 4528[8] 6200[3] 6324[3] 9982[2] -1 4[15] 3234[3] 3767[4] 7674[4] -1 2375[5] 2640[5] 3564[10] 4852[4] 6081[4] -1 -2  SUtility:416
1084[9] 1536[25] 3574[15] 8171[2] -1 2[2] 2982[1] 4426[4] 5013[1] 8685[3] -1 2769[4] 7764[4] -1 7478[2] -1 2877[5] 3294[4] 7726[1] -1 921[4] 3153[9] 7112[2] 9726[4] -1 -2  SUtility:101
2175[4] 3066[2] 3397[6] 4320[3] 4851[3] 7076[2] 8902[2] 8904[6] -1 673[12] 3560[10] 5336[1] 7627[3] -1 1067[5] 4412[3] 4749[4] 7035[4] 9506[2] 9939[1] -1 4903[4] 7472[4] 8096[5] 8466[4] -1 1067[4] 1590[2] 2727[5] 4412[2] -1 2764[2] 5216[2] 5396[4] 5943[2] 8884[2] 9956[4] -1 -2  SUtility:119
309[5] 1542[25] 1557[9] 9780[4] -1 3840[2] 6047[2] 7853[1] -1 70[15] 506[3] 2768[4] 3482[8] -1 2442[2] 3210[20] 5380[3] 7926[3] 8713[5] -1 357[2] 4248[1] 9421[4] -1 528[9] 1716[3] 6352[2] -1 3582[3] 5350[1] 7534[4] -1 -2  SUtility:140
6760[8] 7957[3] -1 2163[4] 4212[8] 6082[16] 7478[5] -1 1887[3] 6042[10] -1 4909[10] 6811[5] -1 189[3] 1910[2] 4123[3] 7003[4] 7129[1] 7961[4] 9371[6] -1 207[2] 1646[4] 4366[3] -1 -2  SUtility:104
8346[4] -1 2134[3] 3920[5] 7754[8] 7863[5] 8619[4] 8974[2] -1 64[9] 1339[7] 6587[12] 8494[3] 9153[1] -1 767[2] 4252[30] 5851[3] 7653[2] -1 5448[3] 7001[2] 8512[1] 9982[4] -1 1552[4] 2375[4] 5292[15] 6843[4] -1 2660[32] 3531[6] 9337[6] -1 1403[3] 2073[3] 9574[2] -1 -2  SUtility:189
1067[3] 4412[1] -1 2384[3] 6820[10] 7651[3] 7995[9] 8145[2] 9918[5] 9946[8] -1 2931[2] 6789[5] 8466[1] 8836[4] -1 3151[10] 4817[1] 7984[9] 8558[2] -1 3217[2] 3491[3] 3879[12] 6817[10] -1 521[4] 3621[5] 3704[8] 9488[8] -1 285[4] 2077[5] 5613[3] -1 226[6] 2360[9] 6397[3] 8026[1] 9512[6] 9719[5] -1 -2  SUtility:172
4983[4] 5239[6] 6169[7] 6759[1] -1 287[8] 1186[15] 2249[4] 3077[9] 4601[4] 4968[15] 6022[6] -1 1821[4] 2918[4] 4574[5] 5338[1] -1 17[2] 394[8] 2858[1] 4854[2] 5442[4] 7210[1] 7280[4] -1 195[4] 1487[4] 2428[6] 4435[10] -1 286[4] 3052[3] 3088[3] 4607[4] 9488[16] -1 421[1] 1680[12] 2115[30] 2434[6] 3770[3] 4388[8] 4929[8] 5346[5] 5623[3] 7277[9] -1 3291[2] 7760[18] 7823[5] -1 -2  SUtility:279
414[15] 2077[20] 2270[15] 3309[6] 7138[5] 8022[4] 9604[1] -1 2500[3] 2767[3] 2779[9] 5745[5] 8624[2] -1 3933[2] 4882[2] 5245[3] 8566[25] -1 146[16] 1285[10] 1491[8] 2552[12] 5267[6] 5600[2] 5643[10] 5928[3] 7405[4] 9238[8] -1 227[5] 2177[12] 2549[2] 4119[2] 4955[4] 8556[4] 8691[20] -1 1193[8] 1846[2] 2337[15] 9959[1] -1 3093[1] 6618[4] 8038[4] -1 -2  SUtility:283
5683[30] 7271[6] 7519[1] -1 1956[1] 1996[4] 7514[4] -1 4202[4] 4331[8] 8782[2] 9638[1] -1 777[1] 2498[2] 4424[5] -1 437[6] 3001[10] 4012[1] 9395[2] -1 5041[4] -1 666[10] 1011[3] 3154[4] 3427[5] 5800[6] 6370[12] 6705[28] 7295[14] -1 2564[8] 3277[4] -1 -2  SUtility:186
804[8] 2236[4] 3572[2] 3600[2] 4194[6] 4296[10] 8202[6] -1 401[3] 2012[2] 3009[3] 3212[5] 9220[8] -1 702[1] 835[8] 3846[4] 9334[4] 9479[3] -1 1161[20] 2001[3] 2421[15] 5854[5] -1 1784[5] 4397[1] 7953[2] 8249[24] -1 -2  SUtility:154
2908[4] 3060[4] 7265[10] 9119[10] -1 5899[1] 6973[3] -1 1868[8] 2516[2] 4937[4] 6421[3] 6512[3] 8816[15] 9841[2] -1 711[1] 3674[8] 6763[12] 8880[12] -1 -2  SUtility:102
5915[2] 8300[12] -1 3937[2] -1 1099[3] 6272[6] -1 1022[1] 1650[12] -1 4908[1] 5613[4] -1 -2  SUtility:43
3355[1] 3426[1] 5266[4] 5638[2] 7478[3] 9461[6] -1 1600[3] 7337[12] -1 189[3] 2072[4] 8458[4] -1 2039[10] 4980[8] 8075[3] -1 1509[3] -1 390[3] -1 5934[3] 6232[9] -1 -2  SUtility:82
396[2] 2980[5] 4409[1] 9385[8] -1 799[6] 5375[3] -1 3425[4] 7180[6] 8364[2] -1 575[2] 2375[1] 6138[3] 7005[12] -1 767[5] 3760[3] 7098[2] 7741[2] 9175[10] -1 27[12] 587[12] 3203[4] 9751[10] -1 2660[40] 7481[3] -1 457[6] 4880[8] 6014[2] -1 843[25] 5461[5] 9055[5] -1 -2  SUtility:209
4704[6] 5013[1] -1 3789[15] 5854[5] 8052[3] 9756[3] -1 1096[30] 2149[10] 2189[2] 2419[2] 2463[9] 3018[12] 3304[1] 6052[3] 6798[5] 7048[4] -1 9158[3] -1 5525[3] 8328[3] -1 7300[2] 7620[4] 8410[4] -1 388[16] 472[28] 3788[3] 9069[2] -1 1957[2] 6148[1] -1 210[10] 3853[8] -1 1857[1] 6127[3] 8234[9] -1 2123[4] 8427[2] 9158[4] -1 -2  SUtility:223
10[3] 617[4] -1 827[1] 2937[1] 2971[1] -1 4428[20] 8656[6] -1 5017[4] 5780[6] 7000[4] 7861[4] 8466[2] -1 537[2] 2227[35] 6044[1] -1 4938[2] 5860[4] 6775[2] -1 -2  SUtility:102
5903[6] 9780[4] -1 52[5] -1 3289[4] 6849[4] 7544[3] -1 27[24] 188[12] 5261[5] -1 7300[5] 7620[4] 8410[16] -1 8043[3] 8109[4] -1 3337[1] 5088[20] -1 -2  SUtility:120
1187[1] 2475[6] 3012[12] 3682[8] -1 1187[1] 4178[32] 5091[12] 5445[3] 5876[5] 8817[8] 8889[2] -1 116[2] 1695[4] 2053[12] 2362[3] 3195[4] 3409[6] 4054[16] 4527[1] 5591[3] 5919[5] 6373[4] 7694[8] 8461[2] 8934[15] 9589[6] 9802[4] -1 3898[2] 3988[5] 9100[8] -1 1149[4] 1187[2] 2609[5] 6611[6] 8463[1] -1 1272[2] 1991[12] 2048[4] 2393[4] 3538[2] 6207[5] 6344[12] 8381[10] 8402[5] 9794[3] -1 717[8] 786[5] 2926[5] 3921[2] 4730[3] 8212[12] 8328[4] 9006[1] 9551[6] 9880[3] -1 522[1] 1038[2] 1885[4] 7371[5] 7481[2] 8695[1] 9475[3] -1 1367[2] 3441[10] 3789[6] 4966[4] 9370[8] -1 4622[5] 6432[6] 7728[10] 7823[2] 8386[1] -1 1511[1] 1960[12] 3093[1] 5245[4] 7644[4] 7754[10] -1 1079[4] 1962[5] 2460[4] 3772[2] 4444[4] 5476[2] 9287[5] -1 1307[3] 1879[3] 3430[16] 9827[6] -1 -2  SUtility:484
2979[2] 3097[4] 8619[4] -1 5243[4] 5399[2] 8782[3] 9137[8] -1 1285[4] 2552[9] 4147[6] 5267[6] 5928[5] 8466[3] 8595[1] -1 1703[1] 2072[4] 7978[5] -1 1623[2] 3279[2] 3517[16] 3519[2] 5034[20] 5679[1] -1 365[3] 464[4] 2016[1] 2428[10] 2912[1] 4463[4] 4939[5] 7412[2] 7790[10] -1 -2  SUtility:154
8544[1] -1 1355[8] 1964[5] 4349[1] 5151[8] 6847[8] 8792[3] -1 1782[3] 5600[1] 8693[4] -1 116[4] 1700[4] 1720[4] 1989[4] 3602[6] 3708[30] 3867[10] 7604[4] 8375[4] -1 401[1] 6330[6] 6524[2] 8850[1] -1 3578[4] 8728[20] -1 5146[5] 5577[9] 5828[1] 6176[2] 8597[3] 8773[15] -1 884[1] 5633[3] 6937[9] 7692[35] -1 6886[10] 6915[4] -1 -2  SUtility:243
2830[9] 7612[4] -1 3537[1] 9107[3] -1 323[9] 937[1] 2072[8] -1 896[1] 5462[40] 8658[1] -1 -2  SUtility:77
2435[4] 3654[3] 8389[1] 9453[5] 9894[4] -1 1418[4] 1806[4] 2703[3] 2840[1] 3826[9] 4017[20] 6746[8] 8222[16] 9802[2] -1 1450[8] 2164[4] 2864[3] 3378[1] 4632[6] 6829[4] 7864[1] 8189[5] 8618[2] 9493[3] -1 3617[2] 6989[4] 7627[2] 8037[4] 8215[4] 8705[4] -1 1187[2] 6674[2] 7101[4] 9436[4] 9918[4] -1 103[16] 495[10] 1175[4] 2079[30] 3927[6] 5561[1] 5683[6] 5817[2] 7851[2] -1 3093[2] 3916[4] 3919[15] 6389[2] 7114[1] 7754[10] -1 228[6] 644[12] 1121[2] 1544[28] 2381[1] 4282[4] 7599[8] -1 -2  SUtility:329
389[5] 1187[4] -1 3899[3] 3902[10] 5580[4] 7774[10] 7902[21] 9826[3] -1 6094[2] -1 483[8] 794[4] 6921[1] -1 5365[30] 8093[3] -1 265[4] 2487[4] 3629[4] 6718[4] 7240[6] 8167[6] -1 1085[4] 3278[24] 4824[5] 8196[4] -1 1842[2] 4171[15] 4202[1] 4929[2] 7265[6] 7879[6] 8463[5] 8922[3] 9556[5] -1 9116[15] -1 -2  SUtility:233
1294[10] 2712[3] 2931[2] 5970[8] 6018[6] 8362[1] 8836[2] -1 2410[3] 2877[20] 5790[4] 5825[2] 6803[5] 6833[8] 6914[35] 7420[2] 7532[2] 7863[5] -1 272[2] 5923[8] 6576[2] -1 1725[12] -1 463[4] 6282[2] 6822[12] 7967[5] -1 2991[4] 4519[6] 4523[4] -1 2782[6] 3195[3] 9659[24] -1 1866[5] 3795[5] 3845[6] 6745[1] -1 1180[5] 3784[8] 5100[6] 6255[6] 7345[2] 9195[6] -1 1964[1] 9150[4] -1 508[5] 1511[1] 1720[2] 2653[5] 3623[3] 4348[20] 4953[4] 6782[4] 8627[1] -1 1574[10] 1789[9] 4136[2] 7159[7] 8552[6] -1 -2  SUtility:346
45[16] 2290[3] 4687[8] 4953[4] -1 764[10] 3294[16] 4380[1] 8487[4] 8916[8] -1 127[35] 8697[6] -1 3006[5] 4939[2] -1 -2  SUtility:118
52[3] 2675[4] 3630[2] 5771[2] 6068[8] 6178[2] 6373[8] -1 328[1] 1022[5] 2258[4] 2440[6] 2849[1] 4608[3] 7441[16] 8253[6] -1 2440[8] 2819[3] 2988[4] 4963[8] 6524[8] -1 987[5] 2847[1] 2850[20] 3006[5] 4991[2] 5752[15] 6336[3] 6784[4] 6905[1] -1 255[5] 4687[2] 5436[5] 5852[4] 6483[4] -1 935[1] 1187[2] 3742[1] 7313[3] -1 2483[5] 2741[1] 5622[2] 9026[4] -1 2712[4] 7261[2] 8769[5] -1 775[2] 1746[1] 4950[6] 5047[2] 9910[14] -1 -2  SUtility:233
1187[2] 2978[1] -1 1174[15] 2134[12] 8982[4] 9311[3] -1 326[2] 1655[1] -1 116[2] 1811[4] 2473[6] 5383[3] 5613[2] -1 -2  SUtility:57
5047[3] 7804[20] 7962[6] 9929[6] -1 1960[3] 3093[1] 4991[1] 6155[4] 7754[2] 8156[1] -1 4535[4] 6503[16] 6974[1] 7714[8] 8494[3] 9131[2] -1 3000[4] 3313[5] 4077[4] 4104[5] 4808[8] 6144[15] 8926[10] 9306[2] 9731[4] -1 1633[2] 1868[8] 2389[8] 5116[2] -1 2942[4] 6445[16] 7383[8] 7423[8] 7752[12] 8504[2] 9019[10] -1 294[8] 473[2] 4866[2] 6004[2] 6214[10] 8891[2] 8894[2] -1 145[8] 2876[15] 5157[8] 5269[10] 6558[3] 9027[3] -1 2841[2] 3877[3] 8904[8] 9007[4] -1 1263[12] 3289[2] 4226[4] 4865[4] 5638[4] 6722[2] 7329[1] 8050[3] 8191[10] 8335[6] 8817[10] -1 2553[9] 3900[32] 5066[5] 6483[8] 6641[8] 7171[8] 8481[5] -1 103[12] 6338[1] 8138[3] -1 192[1] 617[2] 3688[8] 6445[8] 8025[4] -1 -2  SUtility:482
1269[4] 1489[4] 4128[1] 4249[15] 5894[20] 5912[15] 6132[12] 9437[3] -1 2545[10] 9470[3] -1 2227[35] 7668[25] -1 -2  SUtility:147
3571[6] 5098[16] 5735[6] -1 29[25] 6259[5] 6611[3] 9185[3] 9708[4] -1 512[15] 5271[9] 9304[2] -1 1499[1] 2871[8] 5034[20] -1 -2  SUtility:123
4090[5] 6336[4] -1 1215[3] 1741[5] 1824[2] 2861[4] 4573[15] 6506[4] 7801[4] 8523[2] 9954[2] -1 1187[4] 2287[2] 8684[3] 9918[4] -1 2800[12] 4033[1] 4077[4] 5303[1] 6344[3] 9488[20] -1 268[1] 2513[4] 3453[4] 4908[4] 5571[4] 7745[1] 7982[3] 8974[6] 9158[3] -1 8754[5] -1 1246[3] 2189[5] 2463[6] 2869[5] 4778[1] 5253[10] 5542[4] 6670[10] 7641[5] 9199[5] -1 5076[35] 5525[3] 6293[4] 8328[4] 8604[12] 9799[10] -1 1187[2] 2814[3] 3026[10] 4276[9] 5622[6] 7341[5] -1 506[2] 612[6] 991[45] 1193[8] 1805[4] 2773[4] 5127[28] 5889[5] 6655[18] -1 -2  SUtility:416
8082[4] 8217[4] -1 1650[12] 4266[20] 6524[8] -1 1142[4] 1161[16] 1698[8] 3994[16] 9570[4] -1 163[10] 9593[4] -1 -2  SUtility:110
1500[12] 5350[2] -1 1130[5] 4853[10] 5339[8] -1 3402[1] 7006[4] -1 113[4] 2322[12] 2516[2] 4693[2] 5667[2] -1 920[8] 5820[5] 6027[8] 7275[6] -1 397[3] 3234[4] 3508[1] 6783[16] 9068[2] -1 -2  SUtility:117
359[1] 8093[1] 8356[2] 9477[4] -1 402[3] 1150[2] 2581[2] 3274[4] -1 5420[3] 6948[4] 9794[4] -1 999[1] 2661[2] 3818[3] 5180[6] 5935[4] 6507[2] -1 496[2] 2114[2] 2849[4] 5608[4] 9339[3] -1 -2  SUtility:63
6662[3] 8634[4] 8877[8] -1 1096[30] 5029[3] 6034[1] 9224[15] -1 2016[5] 2154[20] 4871[4] 7764[2] -1 554[8] 1422[1] 2676[2] 2938[1] 4444[2] -1 54[2] 2396[4] 6013[3] 9044[4] 9548[3] -1 1553[3] 4161[2] -1 -2  SUtility:130
1628[8] 6018[6] -1 1387[10] 5215[4] 6051[1] -1 3867[2] 4149[1] -1 -2  SUtility:32
2003[5] 2547[18] 2991[1] -1 3772[2] 9100[4] -1 630[4] -1 1526[5] -1 3453[8] 4384[10] -1 -2  SUtility:57
2349[6] 5318[3] -1 5535[8] 6397[15] 6997[2] 9954[4] -1 3838[2] 7606[5] -1 5926[3] 7654[18] -1 212[10] 7232[2] 8685[2] 9436[2] -1 -2  SUtility:82
1972[6] 4316[6] 4836[20] 6458[5] 7443[5] 8531[6] -1 3718[5] 4485[6] 6783[4] 7698[10] 8696[1] 9716[1] -1 490[4] 1116[4] 2578[4] 2724[2] 3354[3] 3929[4] 4246[10] 4323[1] 4481[3] 5785[4] 6018[12] 6488[6] 6961[1] 7557[1] 7944[5] 8037[3] 8682[20] 8924[12] 9561[1] -1 3096[1] 4355[12] 4731[1] 9436[3] 9595[5] -1 1387[6] 2496[5] 3309[8] 6879[5] 7420[2] 7936[5] 9083[2] -1 1085[20] 1664[8] 2387[2] 2729[10] 3935[12] 5535[2] 7045[3] 9398[1] -1 261[1] 2012[3] 4905[4] 6503[16] -1 32[5] 1609[4] 4876[1] 5209[1] 7210[2] 8091[2] -1 -2  SUtility:327
495[10] 4852[6] -1 1046[2] 9170[10] 9354[8] -1 189[1] 359[2] 3026[25] 4488[4] 8093[2] 8356[10] 8977[6] 9477[4] -1 1064[5] -1 727[4] 1290[3] 3112[4] 5435[4] 5937[9] -1 -2  SUtility:119
2914[6] 3397[4] 4320[9] 7076[4] 7805[6] 8904[2] -1 681[1] 1026[10] 2491[18] 9287[4] 9317[10] -1 1067[3] 3995[4] 4412[4] 6105[6] -1 1155[5] 4871[8] 4903[2] 7472[4] 8466[2] -1 1067[5] 2319[6] 4412[3] -1 1451[6] 6049[2] 9201[2] 9419[1] -1 473[1] 1089[5] 5118[16] 7174[15] 7661[3] 7775[5] 8504[3] -1 -2  SUtility:185
1491[8] 4622[4] 4955[5] 6432[15] 8485[2] -1 1891[30] 2201[5] 2937[2] 3735[6] 5178[2] -1 -2  SUtility:79
272[10] 5923[2] 6576[2] -1 461[2] 764[6] 3879[3] 5464[3] 7447[16] 8884[5] -1 371[4] 7446[4] 7644[2] -1 5643[4] 9889[10] -1 3962[8] 7112[5] -1 948[24] 2155[4] 3656[12] 4085[4] 9641[2] -1 3333[5] 7251[1] -1 784[8] 989[4] 5102[15] -1 6272[4] 6633[3] -1 1253[3] 2725[9] -1 -2  SUtility:184
568[4] 6941[3] 7194[3] 8112[8] 8937[3] -1 1400[3] 2940[2] 6572[3] 7724[2] -1 163[4] 6039[3] 7507[4] 9910[7] -1 2500[5] 3013[40] 4955[3] 8845[8] -1 797[10] 1725[3] 4220[8] 6859[2] -1 827[5] 893[12] 2218[2] 4400[16] 6080[4] 7023[30] -1 5309[3] 5470[12] 6527[10] 6590[2] -1 3151[8] 3210[25] 5285[2] 5797[3] 6558[3] 7788[4] 9302[6] -1 1508[2] 3578[5] 8643[5] -1 619[5] 1905[10] 3695[1] 3713[2] 4133[4] 5076[21] 5874[6] 6590[4] 7510[1] -1 -2  SUtility:341
4068[6] 5947[3] 9498[15] -1 3364[10] 6932[6] -1 2582[10] -1 3792[3] -1 -2  SUtility:53
304[4] 3680[12] 4737[2] 9461[2] -1 269[2] 3665[3] 4551[3] 5877[12] -1 510[5] 833[3] 930[4] 2410[2] 3700[3] 4566[20] 4767[2] 4848[5] 6714[4] 7507[4] 7960[18] 8475[3] -1 3180[2] 4178[24] 4287[6] 5292[15] 8900[4] 9195[6] -1 327[3] 1563[4] 2453[10] 6392[6] 6419[8] -1 893[3] 1063[8] 6869[2] 7430[2] 8534[3] -1 749[9] 2034[4] 2796[1] 4210[2] 8761[8] 9546[2] -1 5118[20] 8989[8] 9110[3] 9350[12] -1 -2  SUtility:288
4956[4] 6344[15] -1 -2  SUtility:19
5247[10] 5970[6] 6018[12] 6570[3] -1 1725[6] 2166[4] 6041[15] 7393[9] -1 1022[5] 1152[6] 4306[2] 7944[3] 8107[1] -1 1500[12] 2387[2] 2409[9] 2729[10] 2860[5] 3935[12] 5596[3] 6527[6] 7086[30] 7305[5] 8132[4] 9398[2] -1 1720[5] 4802[6] -1 1355[2] 1619[10] 1964[5] 2353[2] 4349[3] 6847[2] 7612[5] 8792[15] -1 -2  SUtility:237
2165[2] 5692[2] 6925[10] 8034[6] -1 1338[1] 3519[6] 3661[2] -1 23[3] 4030[5] 7711[10] -1 1813[4] 6150[2] -1 2428[6] 6246[4] -1 751[8] 7158[6] -1 7289[5] 9884[2] -1 797[6] 1725[6] 2111[1] 4220[10] 4752[3] 5505[1] -1 269[2] 1983[2] 5753[4] 7223[6] -1 84[12] 2154[20] 2876[3] 3889[10] 4065[2] 4471[2] 5085[4] 7023[24] 9371[9] 9934[8] -1 -2  SUtility:219
1866[3] 3795[20] 3845[8] 6745[3] 8934[12] -1 201[5] 1490[5] 2772[5] 4768[2] 5493[1] 7507[10] 8116[2] 8618[4] 8956[2] 9381[12] -1 2536[12] 3804[12] 4469[10] 4903[4] 5996[1] 6789[4] 8221[3] -1 1314[5] 2058[4] 5451[10] 5907[10] 7271[9] 7712[12] 9552[24] -1 259[4] 473[2] 952[4] 1190[4] 2900[6] 3018[12] 9547[4] -1 54[3] 2396[4] 3351[2] 4988[10] 6304[3] 9044[6] -1 442[5] 1164[4] 1595[3] 2341[4] 5993[1] 8032[35] 9339[2] -1 1009[1] 3360[12] 7175[4] 8796[1] 9165[1] 9623[3] 9795[12] -1 -2  SUtility:366
767[2] 901[6] 6784[2] 8128[3] 9495[1] 9841[2] -1 3017[4] 3950[3] 5863[1] 6133[6] 6768[2] 8356[6] 9764[2] -1 401[4] 818[4] 2239[4] 2452[1] 3187[3] 6246[3] 6796[5] 8671[1] 9471[4] -1 2060[3] 3791[50] 3991[12] 9381[12] -1 1017[18] 5572[3] 6891[12] 7064[3] -1 1943[2] 3519[4] 4236[4] 8466[5] -1 121[1] 297[12] 2297[1] 7405[3] -1 4536[4] 6537[5] 7435[12] 8821[8] -1 5365[12] 6145[5] 6527[10] 7299[6] 8093[3] -1 959[1] 2457[4] 3431[3] 4202[3] 4276[6] 4997[2] 5079[3] 6594[4] 8467[20] 9710[1] -1 357[4] 826[4] 3244[6] 4280[5] 4576[6] 5991[2] 6190[1] 6657[4] 7406[15] 8090[3] 9451[1] -1 1022[5] 1258[4] 1362[1] 6599[5] 6704[4] -1 5110[7] 7668[25] -1 -2  SUtility:428
9945[2] -1 1861[10] -1 4314[8] -1 1285[4] 1599[3] 3243[2] 6989[2] 7234[12] 9465[10] -1 5282[2] 6167[5] 8411[4] -1 -2  SUtility:64
3928[15] 6616[6] 7023[6] -1 1202[2] 1899[10] 4682[4] 5572[5] 5783[5] 6590[10] 6641[2] 6891[8] -1 2870[8] 4891[1] 6822[12] 8237[3] 9317[6] 9470[12] -1 1272[2] 1991[6] 2393[3] 3538[2] 8381[4] -1 748[1] 1538[4] 3029[2] 3812[10] 5363[8] -1 436[5] 490[3] 4937[6] 5513[6] 6225[6] 7121[1] -1 3846[4] 8328[1] -1 -2  SUtility:189
1801[4] 4553[5] 7093[3] -1 149[1] 1710[35] 1821[2] 3526[2] 3695[5] 7292[1] 7769[2] -1 7432[10] -1 116[1] 1989[2] 9985[8] -1 4155[9] 4622[5] 6432[15] -1 457[6] 920[16] 1891[30] 2201[2] 3063[2] 4140[2] 4731[5] -1 -2  SUtility:173
1958[10] 2908[4] 3086[4] -1 2256[5] 4997[6] 6732[3] 9199[5] -1 6013[2] 9548[4] -1 -2  SUtility:43
2712[2] 4114[8] 4836[8] -1 4163[12] 4168[2] 4719[2] 5111[2] 5363[12] 6989[4] 9313[10] -1 2017[1] 3718[5] 4485[3] 8696[2] -1 950[1] 7594[5] 7851[2] -1 2724[6] 6961[3] 8682[20] -1 3096[4] 9436[1] -1 2496[3] 3309[4] 7420[4] 9083[5] -1 1226[4] 1947[1] -1 -2  SUtility:136
2146[15] 2548[3] 2800[15] 6722[10] 9364[6] -1 8[12] 2312[2] 3286[5] 7379[8] 8727[1] 8819[9] -1 4523[8] 5147[6] 9954[6] -1 611[3] 1022[4] 1573[4] 6849[4] 9121[12] -1 2181[10] 9082[5] -1 -2  SUtility:148
2410[5] 4245[2] 6316[6] 9084[4] -1 1091[4] 2039[4] 3022[1] -1 39[10] 1962[3] -1 6768[4] 8625[10] 9611[4] -1 -2  SUtility:57
7273[9] 9124[4] 9378[8] -1 1716[4] 2031[15] -1 61[3] 1938[1] 7093[2] 8093[1] 9330[6] -1 -2  SUtility:53
1067[4] 2180[2] 3022[4] 3080[4] 6079[5] 7042[16] 7371[3] 7936[3] 8884[3] -1 1801[6] 6004[5] 6202[16] 6722[4] 7441[8] 8329[12] 8891[10] -1 8[6] 1301[5] 1945[12] 4600[5] 5038[6] 6487[6] 8325[1] 9259[8] -1 583[1] 669[5] 1234[2] 5448[3] 5638[4] 6131[1] 9279[2] 9832[1] -1 63[1] 1789[3] 2658[2] 5111[4] 8465[18] 9946[2] -1 461[8] 1186[6] 2214[2] 5691[3] 6214[2] 7258[25] 7517[10] 8317[2] 9956[2] -1 -2  SUtility:263
2695[6] 5254[4] 5533[12] -1 150[4] 4742[6] 8851[4] -1 2081[10] 4006[8] 9431[1] 9782[12] -1 -2  SUtility:67
2[1] 2982[4] 4426[2] 5013[2] 8685[2] -1 3398[2] -1 1253[4] 5112[12] 8217[2] -1 550[10] 2154[20] 2840[5] 3794[1] 4239[1] 4325[1] 4345[8] 4362[4] 6174[10] 7703[4] 9458[3] -1 9158[4] -1 6[3] 68[6] 5111[2] 9954[10] -1 -2  SUtility:123
5851[4] 6174[10] -1 2086[3] -1 91[16] 1359[4] 3916[3] 4167[2] 5996[5] -1 1623[8] 3279[2] 3517[4] 5034[8] -1 2847[2] 3004[2] 3206[10] 3290[3] 3622[6] 4122[6] 8893[1] 8984[1] 9721[10] -1 2066[2] 3916[4] 4301[1] 6397[15] 6472[1] 7210[2] 8840[8] -1 5505[5] 6123[4] 7844[8] -1 -2  SUtility:160
236[2] 2818[5] 4679[5] 5886[2] 6447[4] 8155[10] -1 2674[6] 2919[20] -1 2434[3] 3161[5] 7129[5] 9381[8] -1 799[2] 2210[12] 3235[3] 3582[4] 5112[16] 5797[4] 9301[2] 9693[7] -1 3873[12] 5462[40] 6446[35] -1 5480[16] 8984[3] -1 804[8] 1447[4] 1483[6] 8091[1] 8320[5] 9883[3] -1 4395[2] 7270[3] -1 72[2] 2015[1] 3788[2] 4485[12] 5005[3] 7375[4] -1 6[15] 432[5] 7418[1] 9910[21] -1 -2  SUtility:329
3927[6] 4101[3] -1 3554[5] 3927[12] 9034[4] 9268[3] -1 6057[10] -1 4620[12] 7662[4] 8050[9] -1 -2  SUtility:68
1521[20] 1570[5] 3471[2] 4126[2] 4535[2] 9548[2] 9959[5] -1 5118[20] 8989[2] 9044[6] 9915[8] -1 455[4] 3038[30] 3721[15] 4371[8] 7545[2] 8234[12] -1 5361[3] 5545[5] 6849[6] 9191[2] 9687[4] -1 -2  SUtility:165
303[4] 3517[20] 5683[30] 6190[5] 6458[2] -1 2695[2] 5254[8] 5533[12] -1 4249[9] 5678[8] -1 1989[5] 3266[2] 5857[24] -1 2788[2] 7035[4] 7714[6] 9937[8] -1 -2  SUtility:151
4650[1] 6012[5] 8096[2] -1 1355[8] 2341[3] 8068[2] -1 -2  SUtility:21
2396[6] 3571[3] 5735[9] 5874[9] 7064[1] 9582[15] -1 269[4] 2264[2] 4551[3] 9772[8] -1 29[25] 6259[1] 9185[2] -1 512[3] 1365[3] 1624[4] 3345[4] 4563[3] 5271[3] 5292[12] 8900[6] 9304[4] -1 2053[15] 2681[2] 3616[15] 3878[3] 4358[8] 5162[1] 5465[2] 6417[5] 6861[6] 7263[5] -1 3706[3] 7703[5] -1 397[5] 1063[4] 3039[3] 6869[4] 8534[1] -1 1487[6] 2034[5] 2513[2] 4183[1] 8906[3] 9546[4] -1 109[4] 320[25] 3770[4] 5378[3] -1 -2  SUtility:274
49[8] 7944[4] -1 3792[3] 4949[8] 9448[2] -1 -2  SUtility:25
61[4] 5691[4] 5836[5] 9060[9] -1 4252[18] 4282[1] 9512[6] -1 4081[2] 5435[4] -1 647[5] 930[1] 6052[3] 9436[5] -1 3037[16] 6128[5] 8923[2] -1 2478[3] 4691[4] 6491[2] -1 3692[10] 4675[8] 6661[6] 7635[2] -1 1490[2] 5126[3] -1 -2  SUtility:130
3537[4] 9107[3] -1 2814[4] 3026[15] 5622[4] -1 1292[6] 1376[20] 1569[4] 3136[1] -1 6620[2] 7159[21] -1 4608[1] 8253[10] -1 6594[8] 6899[5] 9272[3] -1 -2  SUtility:111
1943[8] 5612[4] 8962[1] -1 1857[1] -1 -2  SUtility:14
4464[5] -1 569[1] 600[10] 1617[2] 5699[2] -1 -2  SUtility:20
5826[15] 6690[5] -1 305[4] 852[6] 1041[2] 4142[16] 4846[20] 5251[2] 7735[2] -1 2338[12] 6032[18] -1 1194[3] 3791[20] 5383[2] 9180[8] -1 1542[15] 2674[6] 3339[5] 4953[4] 9195[6] -1 1868[2] 2516[6] 6421[2] 9841[4] -1 -2  SUtility:185
70[15] 117[10] 2040[2] 2134[15] 5254[4] 5659[8] 7863[3] 8974[6] 9081[12] 9542[2] 9911[6] -1 103[8] 1859[4] 4734[20] 6232[12] 6919[8] -1 764[8] 942[4] 1156[12] -1 2963[4] 3733[1] -1 1720[5] 4143[6] 6032[30] 6723[1] 7645[4] 8046[6] 8153[6] -1 3286[3] 4943[20] 7066[10] -1 3340[5] 3433[32] 4023[5] 9886[3] -1 -2  SUtility:300
1801[10] 2912[5] 4899[10] -1 8548[2] -1 -2  SUtility:27
201[5] 3652[2] 5252[9] 5777[2] 6723[4] 7202[4] 8152[2] 8459[3] 9158[3] 9670[8] 9996[10] -1 554[2] 1490[1] 5910[1] 8589[2] -1 1496[2] 2792[5] 7365[4] -1 302[12] 436[4] 7192[6] 7835[1] -1 3491[5] 4245[10] 4938[4] 7366[4] 9901[1] -1 920[4] 982[6] 2635[1] 5094[2] 5126[3] 5820[4] 6027[6] 6190[3] 6430[15] 7275[3] 7606[1] 8335[8] 8696[1] 8864[2] -1 1432[5] 1910[6] 4764[3] 4790[2] 5030[12] 6047[2] -1 387[10] 1038[2] 4284[9] 5890[2] 6346[2] 8153[2] 9954[8] -1 269[3] 451[20] 548[2] 2827[8] 4551[15] 5400[2] 6613[5] 9777[1] 9946[10] -1 -2  SUtility:306
2871[4] 3328[10] -1 2270[12] 3309[8] 7138[3] 8022[4] 9604[3] -1 3509[3] 6315[8] -1 1267[4] 3341[2] 4365[16] 6882[2] -1 2591[4] 3480[4] 5658[2] 6021[2] 6688[4] -1 3885[2] 4696[2] 7323[4] 7864[4] 9749[4] -1 -2  SUtility:111
3789[15] 6018[15] 8212[12] 8365[5] 9851[4] -1 764[8] 986[4] 4991[2] 6959[25] 7251[5] -1 1043[3] 2172[2] 2827[10] 4751[15] 5607[5] 9238[10] -1 357[8] 4248[1] 4650[3] 6012[3] 8096[2] 9421[3] -1 1276[15] 1515[1] 6602[6] 7753[8] -1 4191[12] 7507[6] 7816[1] 8073[15] -1 246[4] 3940[15] 4770[8] 8995[15] 9653[5] -1 6808[6] 8566[5] 9190[2] -1 -2  SUtility:284
381[4] 1621[3] 4916[10] 8885[3] 8905[16] -1 2323[6] 6055[8] -1 3519[10] 6031[10] -1 930[5] 1380[16] 3812[10] 8884[4] 9022[15] -1 3277[5] 7491[10] 9232[8] -1 -2  SUtility:143
1127[12] 1365[5] 1624[2] 1880[2] 3345[4] 3880[12] 4563[1] -1 1874[4] 5044[3] 5343[1] 6390[2] 7772[15] 8062[2] 8462[3] 9583[3] -1 1428[5] 1511[4] 4509[7] 4925[2] 5543[15] 6945[2] 9202[12] 9511[1] -1 336[4] 6037[2] 6152[3] 6919[8] 6999[15] 8558[4] -1 5003[12] 5175[15] 5350[5] 7066[10] 8084[8] -1 3[8] 487[6] 3143[35] 6018[12] 6796[4] 7443[2] 8340[5] 9268[2] 9383[4] -1 193[2] 1439[6] 3223[5] 3942[2] 4705[8] 7104[2] 8724[2] -1 -2  SUtility:310
863[16] 2440[6] 2819[5] 6333[4] 6594[10] 6780[4] 8199[12] 8467[4] -1 341[16] 959[4] 1017[18] 1603[1] 2861[8] 3094[3] 6622[5] 7292[4] 8815[2] 8937[2] -1 2928[1] 3080[8] 7572[5] 9642[25] 9915[8] -1 5443[2] 8780[2] -1 549[9] 2442[10] 2880[6] 6397[12] -1 425[10] 6571[2] -1 -2  SUtility:224
4570[5] 8985[6] 9513[8] 9709[6] -1 3008[8] 4262[12] 4336[3] 7975[30] -1 1499[1] 2084[3] 7195[8] 8419[1] 9722[12] -1 7138[2] 7258[25] 9956[2] -1 3081[2] -1 3789[12] 6018[9] 8212[15] 8365[5] 9851[20] -1 -2  SUtility:195
8922[5] -1 1062[5] 4825[2] 8300[4] 8493[1] 8684[12] -1 8346[2] -1 1517[10] 1734[8] 3709[25] 8153[2] 8731[2] -1 -2  SUtility:78
4620[3] 7662[2] 8050[9] -1 6955[6] -1 -2  SUtility:20
7300[4] 7978[1] 7990[1] 8119[4] 8333[2] -1 3788[2] 5899[5] 7109[3] 7179[2] 8589[3] -1 531[1] 4718[2] 5731[2] 7484[12] 7834[5] -1 1289[4] 2256[2] 4997[8] 5618[10] 6732[2] 8700[12] 9199[2] -1 6241[1] 9942[1] -1 1453[1] 2086[2] 6037[1] 7418[5] 8950[1] -1 72[3] 377[15] 1307[4] 3068[1] 7499[9] 8103[35] -1 2064[12] 4204[4] 4641[2] 6543[12] 7294[10] -1 865[4] 4476[3] 5050[2] 7262[5] -1 1173[15] 2674[4] 5252[9] 6275[1] 6373[6] 7237[3] 7528[1] 7583[1] -1 359[2] 852[24] 1959[1] 5903[9] 9001[5] -1 189[1] 2389[4] 5515[40] 6195[10] 8004[12] 8191[6] -1 -2  SUtility:376
1006[3] 4866[3] -1 362[2] 1279[2] -1 3177[1] 7212[2] 8315[4] 8449[6] -1 1052[5] 5288[1] 8015[2] -1 797[8] 1725[15] 4220[4] -1 4679[2] 5886[5] 8155[6] -1 -2  SUtility:71
2840[4] 5871[8] 8302[1] -1 4636[4] 7711[8] 7777[1] 9937[8] -1 140[2] 7844[4] 8377[3] 8497[4] 8618[2] -1 -2  SUtility:49
304[5] -1 3665[2] 5877[12] -1 2453[20] 6419[4] -1 749[3] 2796[5] 4210[5] -1 -2  SUtility:56
7977[4] 8039[8] -1 281[1] 2267[4] 3900[24] 3929[3] 5867[4] 7139[3] 7341[4] -1 3935[12] 4405[3] 8036[4] -1 663[8] 1258[6] 2477[5] 3519[2] -1 1726[5] 2445[4] 2731[3] 3738[3] 5016[2] 6397[9] 8485[6] 9852[5] -1 1849[21] 2050[6] 2545[2] 4981[4] 5110[7] 5404[5] 6075[6] 7371[1] 7668[25] 8864[8] -1 2956[2] 4812[4] 6186[4] 8202[15] -1 -2  SUtility:242
304[3] 436[2] 5851[5] 6580[3] 7525[1] -1 66[4] 476[4] 2475[8] 3061[6] 4280[5] 4897[10] -1 5166[10] 7868[5] 8973[4] -1 105[6] 1486[2] 2633[3] 3178[12] 3308[2] 4319[9] 5600[1] 7888[12] 8438[5] 8736[10] 8886[3] -1 1951[2] 3718[5] 4485[9] 4865[2] 8447[3] 8696[2] -1 1337[4] 1724[18] 1833[4] 4737[10] 5808[2] 6178[2] 8497[4] 8656[10] 9305[4] -1 5076[21] 6293[3] 8604[3] 8697[8] 9799[10] -1 -2  SUtility:261
5263[5] 9057[4] -1 2282[2] 2937[5] 3915[12] 4564[1] 4837[16] 9234[2] -1 9350[9] -1 959[2] 4065[8] 5419[6] 6412[15] 6784[6] 6880[8] 7517[10] 8507[3] -1 2249[5] 5775[8] 8578[2] -1 154[10] 925[4] 1274[5] 1800[5] 7236[3] 7861[1] 9469[2] -1 1962[4] 4587[9] -1 -2  SUtility:172
3421[5] 4560[6] -1 1620[8] -1 1208[8] 5550[8] 9997[3] -1 -2  SUtility:38
2769[3] 7714[10] -1 3695[3] 5081[2] -1 1655[5] 3878[4] 8688[4] 9118[4] -1 2652[6] -1 5850[18] -1 -2  SUtility:59
4382[5] -1 7373[30] 7712[6] -1 -2  SUtility:41
3537[5] 9107[5] -1 1844[8] 3399[2] 3767[4] 6873[10] 6968[8] 9097[5] -1 5819[9] 6166[2] -1 959[1] 4336[2] 5407[30] -1 1536[5] 2778[6] 8854[5] -1 -2  SUtility:107
829[3] 3510[15] 4669[8] 7703[5] -1 2564[8] 2764[4] 5216[4] 5396[4] 8976[3] 9409[4] -1 1170[12] 2384[3] 6820[8] 7115[2] 7944[3] 7995[3] 9918[2] -1 924[2] 6563[6] 7938[3] 8281[35] 8426[6] 9092[4] 9806[2] -1 375[10] 1990[2] 2406[30] 3697[1] 6762[9] 8652[3] 9584[4] -1 1470[20] 3101[40] 4913[6] 7098[2] 7599[10] 7683[3] 9642[5] -1 -2  SUtility:294
1428[4] 5319[5] 6134[2] -1 4483[9] 4688[8] -1 2575[3] 4758[5] -1 6564[20] 8773[3] -1 2085[1] 6725[4] -1 -2  SUtility:64
2254[3] 3213[15] 4326[2] 4520[4] 5157[4] -1 886[6] 1116[2] 1666[1] 8050[6] -1 7159[28] 8164[5] 8841[12] -1 5860[6] -1 876[1] 6749[35] 9687[16] -1 4425[6] 8118[6] 8749[3] -1 17[4] 302[20] 6973[5] 7037[2] 7187[4] 7481[4] -1 2908[5] 6288[2] 7036[15] 9195[6] -1 1718[30] 2410[4] 7517[2] -1 1824[6] 4842[25] 5556[6] 6377[5] 7300[2] 8674[6] -1 2251[12] 3024[1] 4065[4] 6075[10] -1 -2  SUtility:341
883[3] 3812[6] 4852[2] -1 4245[4] 8468[2] -1 3473[6] 3763[10] -1 243[15] 753[5] 867[2] 1953[4] 2146[12] 8129[2] 9121[9] -1 -2  SUtility:82
4366[2] 4463[5] 7507[4] -1 814[12] 2276[2] 4459[3] 7003[2] -1 4963[4] -1 3828[4] 5239[6] 7023[12] 9822[5] -1 -2  SUtility:61
548[4] 5766[24] -1 1372[5] 5863[1] 6820[10] 8199[20] 8467[16] -1 1486[6] 3042[2] 6158[4] -1 4252[30] 7716[9] 8945[3] -1 2861[6] 6908[2] 8177[2] -1 -2  SUtility:144
2561[9] -1 3010[10] 8471[5] 9300[15] -1 4297[4] 4447[4] 5550[10] 6612[3] -1 -2  SUtility:60
1175[5] 3927[6] 5561[4] 5817[4] 7851[6] -1 1957[2] 2996[3] 4687[6] -1 91[24] 3217[4] 3491[3] 3879[15] 5184[20] 6817[15] 7251[2] 8740[2] -1 3235[3] 5112[20] 9301[2] -1 1112[4] 2520[10] -1 -2  SUtility:160
3867[4] 7736[32] -1 3492[3] 5256[12] 6320[5] 7516[2] 8585[12] 9828[5] -1 376[1] 2419[4] 3576[32] 3652[10] 3752[6] 5158[2] 5386[8] 5934[2] 6147[8] 7858[2] 9377[1] 9954[4] -1 8976[12] -1 1832[2] 2763[3] 3035[6] 6959[15] 9784[4] -1 775[1] 1746[5] 2903[4] 4950[8] 6385[5] 7872[1] 9091[3] 9910[7] -1 2066[8] 6973[1] -1 9139[4] -1 -2  SUtility:244
1405[1] 1705[5] 5501[6] -1 1859[3] 6052[4] 7599[6] -1 1013[1] 4870[12] -1 528[3] -1 -2  SUtility:41
746[3] 2055[4] 7992[2] -1 1337[3] -1 2276[5] 5116[6] -1 6045[6] 7239[1] 7510[2] -1 -2  SUtility:32
1387[2] 7388[8] -1 3453[4] 4384[25] -1 440[8] 2735[5] 3718[1] 4450[5] 7300[5] -1 -2  SUtility:63
320[25] 447[3] 1607[2] 1725[3] 8008[2] 8485[4] -1 4545[8] 6025[8] -1 2526[8] 4479[10] -1 -2  SUtility:73
1018[4] 4479[8] 6649[5] 6847[8] 9794[1] -1 473[5] 994[4] 5791[20] -1 486[5] 3838[1] 4358[2] 6656[3] -1 -2  SUtility:66
3243[4] 3592[5] 6045[12] 6848[2] 8394[5] -1 5243[1] 5284[20] 5419[10] 9305[8] -1 42[5] 2447[5] 4570[4] 6045[6] 6399[15] -1 9158[3] 9281[1] -1 1880[2] 2566[15] 3195[4] 6604[5] 7587[8] 8303[5] 8934[12] -1 555[8] 4652[10] 5522[18] -1 2141[1] 3508[3] 7304[2] -1 1274[4] 3799[3] 7088[2] 9762[2] -1 562[15] 2319[2] 2961[2] 5141[5] 7832[4] -1 2323[6] 2444[1] 6087[5] -1 -2  SUtility:250
1801[8] 6722[4] -1 2931[1] 6373[6] 8836[4] -1 1255[10] 1301[20] 3457[5] 5038[6] -1 285[16] 1813[2] 1867[2] 4462[5] 8322[1] -1 1665[5] 2410[3] 6803[2] 6833[8] 6914[28] 9116[3] -1 583[1] 669[1] 4271[3] 4405[1] 5448[5] 5654[20] 9832[2] -1 162[1] 354[1] 376[5] 4049[2] -1 5242[16] -1 2167[1] 3954[5] 9128[3] 9583[3] -1 389[2] 1546[4] 1689[5] 2395[3] 3991[30] -1 5623[4] 8068[2] 8941[1] 9125[10] -1 210[2] 1658[2] 2193[4] 2292[1] 4696[4] 5597[5] 6503[16] 7460[4] -1 3992[4] 6999[12] -1 -2  SUtility:324
2085[3] 5445[1] 7115[6] 8423[2] -1 3180[4] 4252[18] 9863[8] -1 646[10] 1775[24] 2058[3] 2077[25] 3258[2] 5399[3] 5760[8] 6779[4] 7372[1] 8585[24] 8684[9] 9068[8] -1 1825[4] 2808[4] 3522[3] 5013[1] 5319[3] 5542[1] 6916[4] -1 3938[15] 8975[4] -1 2155[1] 8906[3] 9279[4] -1 2156[8] 3459[4] 4111[4] 6489[8] 8697[6] -1 -2  SUtility:240
583[3] 1338[2] 1340[3] 3788[3] 4349[1] 5243[3] 5446[4] 6018[15] 9026[5] -1 1223[5] 4665[5] 4905[4] 5435[4] -1 3621[2] 5970[6] 6899[5] 7618[10] 7715[3] 8827[2] 9675[3] -1 125[2] 2664[4] 3032[9] 6714[3] -1 135[8] 326[4] 611[5] 1163[4] 3341[8] 3906[3] 5032[5] 8774[2] 9121[9] 9553[8] -1 -2  SUtility:162
1239[6] 3104[4] 8530[1] -1 866[3] 9954[10] -1 2077[20] 2175[2] 3785[6] 5222[3] 5860[10] 7478[4] 8560[10] -1 1453[5] 5470[3] 6037[4] 6690[5] 7418[1] -1 3006[1] 4939[4] -1 3546[5] 5471[2] 6138[3] 7088[2] -1 2203[6] 2967[8] 9311[12] -1 4536[2] 5222[2] -1 8036[5] -1 4168[8] 4207[1] 4250[3] 4390[4] 4904[10] 5179[4] 8491[4] 9193[2] 9781[2] -1 -2  SUtility:187
315[1] 1161[16] 3405[12] 6338[1] 6561[10] -1 294[20] 1725[3] 3497[12] 3934[4] 8212[12] -1 2571[5] 3709[15] 6948[5] -1 851[1] 3767[2] 5031[25] 5598[35] 7115[4] -1 1872[15] 8071[8] -1 1107[28] 1868[8] 2389[8] 5116[4] 5811[15] -1 2176[9] 4618[3] -1 7823[5] -1 -2  SUtility:286
4790[4] 7944[4] 8819[3] -1 912[5] 1572[2] 2084[4] 2314[2] 3168[3] 4201[2] 6558[2] 6901[4] 8281[7] 8723[6] -1 2720[8] 2741[1] 4477[4] 6138[3] 8164[4] -1 440[2] 2050[2] 2278[2] -1 2[1] 3710[3] 4295[5] 7726[4] -1 920[12] 5820[3] 6027[10] 7275[12] -1 234[2] 3289[8] 7885[1] 9230[3] -1 2322[3] 6984[4] -1 7515[2] 8177[4] 8739[5] -1 -2  SUtility:156
2504[4] 3659[12] 4050[9] 7733[2] 8398[4] 8515[3] -1 2214[4] 3374[4] 4898[16] 4956[6] 6344[6] 6754[1] 8234[15] 9225[2] 9381[20] -1 666[8] 3972[4] 4852[10] 8934[3] -1 1015[6] 1194[3] 2046[2] 3068[1] 3278[8] 7034[12] 7708[5] 8943[9] -1 165[2] 1511[2] 3099[4] 4643[10] 4696[6] 8408[5] -1 1116[1] 3445[1] 3485[3] 5785[4] 6933[8] 7057[9] 9083[2] -1 775[4] 1485[4] 2880[8] 4277[4] 6203[6] 8026[4] -1 4622[5] 6432[15] -1 797[2] 1046[4] 3351[2] 4553[1] 5126[5] 8813[4] 9170[40] 9354[2] -1 2050[10] 2109[4] 2370[20] 2386[5] 6269[3] 7045[5] 7441[12] 7544[1] 7823[3] -1 1478[6] 1835[8] 4563[4] 8281[28] -1 1737[12] 4574[1] 7180[9] 8541[2] -1 -2  SUtility:479
2931[1] 6373[4] 8836[3] -1 2410[2] 2877[20] 6803[5] 6833[10] 6914[21] -1 3499[4] 6138[6] 8332[4] -1 -2  SUtility:80
1490[2] 3812[8] 4892[8] -1 3791[30] 5776[6] 9007[5] -1 930[5] 9245[10] -1 530[9] 964[3] 1136[8] 3249[6] -1 2162[8] 4749[3] 7035[5] 9506[1] 9939[5] -1 4938[1] 5773[15] -1 1824[2] 3267[4] 3497[15] 3740[2] 6262[15] -1 272[8] 3372[5] 4844[6] 5288[5] 5608[10] 7294[6] -1 7763[1] 9257[2] -1 -2  SUtility:219
4704[6] 5013[4] -1 5854[3] 9756[12] -1 703[1] 1526[2] 2645[40] 2813[12] 3510[12] 8852[15] -1 678[4] 2004[4] 2203[6] 2280[5] 3864[4] 5363[16] 5859[2] 7879[8] -1 419[2] 1720[2] 5944[6] 7517[8] -1 388[8] 472[14] 3359[4] 3788[5] 4407[6] 8904[2] 9069[4] 9942[2] -1 1857[3] 4123[9] 6127[9] 8234[9] 9118[4] -1 309[4] 6476[1] 8990[2] -1 207[1] 1646[4] 4366[4] -1 1631[3] 1804[1] 8043[3] 8427[4] -1 -2  SUtility:280
322[2] 1130[4] 1666[4] 2739[2] 5623[1] 7660[8] 8172[20] 8246[3] 9431[4] -1 1943[8] 4206[5] 4297[3] 4447[4] 5088[15] 5550[10] 6612[1] 7289[5] -1 376[2] 3576[40] 4301[1] 5158[5] 5187[16] 7858[5] 9975[3] -1 1294[4] 1563[3] 2712[3] 3170[3] 4280[1] 6377[10] 7264[4] -1 3572[4] 3699[3] 5126[4] 5288[5] 7733[10] 7845[5] 9508[1] -1 955[5] 6076[3] 6092[8] 7265[4] 8515[4] 9373[4] -1 930[2] 1759[6] 3697[1] 4023[4] 4569[4] 6879[3] 7352[2] -1 272[8] 784[4] 1695[8] 3668[1] 3878[2] 4464[5] 8851[4] -1 3324[3] 4937[10] 7499[3] 8802[6] -1 1846[4] 1873[2] 3154[4] 3938[12] 3981[1] 4871[10] 5940[1] 6467[7] 9674[8] -1 2278[3] 2871[2] 9882[20] -1 1582[3] 4777[4] 4882[6] 5451[10] -1 2712[4] 8362[5] -1 -2  SUtility:441
478[20] 1150[1] 1378[8] 1884[15] 3205[12] 6038[2] -1 2198[3] 5324[3] 9496[9] -1 2431[5] 5311[1] -1 941[15] 6244[2] 7914[4] -1 1733[1] 4895[24] 5116[4] 9092[3] -1 548[5] 1285[2] 2028[8] 3079[6] 5206[15] 8695[1] 8827[4] -1 6641[4] 7000[2] -1 1232[6] 3529[6] 4680[4] 5082[14] 7804[8] -1 -2  SUtility:217
281[1] 5420[3] 6618[8] 6948[3] 9794[1] -1 1496[1] 2792[4] 3428[4] 3984[10] 7365[5] 9386[4] -1 988[2] 1221[10] 2082[4] 4901[24] -1 1766[2] 4953[1] 5900[2] 6153[4] 9594[5] -1 261[4] 2433[4] 2505[8] 4688[6] 5972[1] -1 -2  SUtility:121
3826[9] 4302[5] 7379[4] -1 3566[8] 5732[12] 6201[3] 9837[3] -1 193[6] 365[1] 4885[2] -1 -2  SUtility:53
7832[10] 8083[3] 9091[9] -1 1534[3] 2792[2] 6045[15] 7489[6] -1 -2  SUtility:48
347[1] 2779[15] 9128[3] -1 1845[4] 4344[10] -1 1476[20] 2065[2] -1 -2  SUtility:55
2980[1] 7218[20] 9385[6] -1 3892[2] 9799[8] 9827[15] -1 168[6] 1412[2] 3345[1] 3691[2] 8652[3] 9075[4] 9095[1] -1 809[10] 1733[1] 2451[10] 4331[16] -1 -2  SUtility:108
1786[4] 3486[3] 4641[3] 7642[3] 7711[2] -1 1490[1] 1523[2] 2521[10] 5020[4] 7314[5] 7752[3] 8505[12] 9901[3] -1 253[1] 1130[3] 1170[15] 1625[4] 3491[3] 5245[1] 7115[2] 7693[2] 7874[8] 7944[3] 8468[4] 8684[3] 9635[36] 9671[12] 9837[3] -1 183[15] 1294[4] 1953[4] 2049[2] 3200[4] 4920[2] 6330[6] 7341[5] 9873[12] -1 1776[4] 2685[1] 4787[4] 5066[10] 5480[20] 5529[2] 5973[3] 6279[6] 6827[4] 6894[15] 8969[5] 8984[4] -1 3906[3] 4395[1] 7270[5] -1 285[12] 1813[5] 1867[2] 4462[2] 4485[9] 8322[3] -1 4571[4] 5654[20] 7930[1] -1 1568[12] 4696[2] -1 3006[3] 4939[1] 9304[5] 9812[3] -1 328[5] 405[6] 460[12] 1193[10] 1262[1] 2396[10] 3784[8] 4344[8] 6045[3] 6174[6] 6406[3] 6828[21] 7181[4] 7494[8] 9526[4] -1 2154[12] 5794[1] -1 -2  SUtility:502
161[1] 1700[3] -1 13[4] -1 3118[5] 3245[10] 6538[8] -1 2559[2] -1 -2  SUtility:33
1567[3] 3354[15] 3586[3] 7117[6] 7982[15] 9586[8] -1 600[8] 4085[6] 4801[2] 6822[4] 8566[25] -1 4670[4] 6440[8] -1 3835[8] 5187[8] 9755[9] -1 600[8] 4085[4] 4801[4] 6822[8] 8566[10] -1 -2  SUtility:166
2513[6] 2654[3] -1 688[6] 3414[2] 6795[20] 9929[15] -1 257[3] 440[4] 3250[20] 5137[1] -1 -2  SUtility:80
1046[2] 9170[30] 9354[6] -1 170[3] 2254[4] 2479[3] 7411[3] -1 6771[10] 9202[3] -1 7744[12] 9857[8] -1 1064[2] 1387[8] 1490[5] -1 727[5] 1290[2] 1462[6] 3112[4] 5435[2] 5937[12] 6053[16] 7964[6] 9603[8] -1 707[6] 1359[6] -1 -2  SUtility:172
920[20] 5820[2] 6027[6] 7275[15] -1 3000[1] 3313[1] 4077[2] 8926[10] -1 1868[2] 2389[10] 4549[1] 5116[6] 6526[5] 7899[2] -1 6004[2] 8891[8] -1 397[1] 9719[25] 9877[1] -1 3289[6] 5638[4] 8050[15] -1 -2  SUtility:145
1387[2] 1490[3] -1 1496[3] 2792[1] 3333[4] 4908[1] 7365[2] -1 2176[12] 4245[6] 7574[1] 7820[5] -1 4336[3] 5094[5] 6430[6] -1 3788[1] 9295[20] 9842[2] -1 4207[2] 4429[15] 5524[15] 6018[15] 8440[6] 8616[3] -1 -2  SUtility:133
1453[4] 2575[1] 3991[6] 6037[4] 7418[1] -1 3621[4] 7889[12] 8461[8] 9659[24] -1 1041[4] 1337[3] 2553[3] 2564[20] 4450[3] 4627[10] 4872[4] 5803[24] 5993[4] 6952[2] 7136[3] 8992[4] -1 921[4] 1849[7] 2360[6] 3780[6] 4130[4] 4687[2] 4939[4] 5758[6] 6224[2] 9467[5] -1 4382[3] -1 405[2] 460[18] 1262[4] 6045[3] 7181[2] 7944[3] 8216[5] -1 -2  SUtility:234
2513[4] 2654[2] 3636[8] 9521[10] -1 3351[2] 4988[6] 6304[3] 8774[4] 9471[4] 9545[12] -1 295[2] 8856[2] -1 7066[4] 9431[2] -1 1697[32] 3591[4] 6855[4] 7428[1] -1 2396[4] 2485[8] 2541[45] 5835[3] 6315[2] 8673[1] 9982[1] -1 530[3] 688[4] 964[1] 1136[6] 3249[8] 3414[2] 6795[15] 9929[9] -1 606[6] 2269[5] 2924[3] 5502[3] 6886[2] 7808[2] 9195[15] 9468[3] -1 4793[3] 4809[1] 4938[1] 5753[4] 8248[8] 9878[6] -1 -2  SUtility:280
1184[1] 4674[3] 5713[3] 9127[4] -1 3992[4] 6491[8] 6506[4] 8052[12] 8809[12] -1 887[4] 1268[5] 1746[4] 4540[6] 6931[5] 9996[2] -1 263[2] 3042[1] 5421[6] 7654[24] -1 4758[2] 7316[2] 7367[2] 8779[2] -1 1705[1] 7963[5] -1 7545[4] 7987[15] -1 441[1] 1485[4] 1546[1] 3044[12] 5187[4] 8485[4] -1 -2  SUtility:169
827[2] 1435[15] 3788[4] -1 1011[12] 5129[9] -1 519[9] 6025[8] 8681[4] 9843[9] -1 3621[5] 8894[1] -1 752[9] -1 3093[5] 7754[10] -1 2260[2] 6752[18] -1 -2  SUtility:122
1174[15] 4382[1] -1 4975[3] 7904[2] -1 7205[2] 8493[5] -1 3942[4] -1 7373[24] 7712[15] -1 1387[10] 2850[16] 3985[5] -1 1820[3] 3741[3] 7708[3] -1 717[8] 786[25] 3201[10] 9302[6] -1 -2  SUtility:160
7901[4] 9662[3] 9728[5] 9769[6] -1 4331[12] 6461[2] 6572[5] -1 526[9] 2904[2] 6046[2] 9136[1] -1 204[2] 3286[4] 6004[1] 8891[6] -1 4600[4] 8325[1] -1 1789[6] 2658[5] 5111[8] -1 -2  SUtility:88
4861[4] 8544[2] -1 2154[16] 2741[2] 4440[6] 9723[3] -1 646[8] 1738[1] 4569[10] -1 1782[9] 5264[25] 5600[2] 6269[2] 7633[10] 8693[1] -1 -2  SUtility:101
237[5] 1314[3] 1475[10] 5809[4] 5907[8] 7271[3] 7401[2] 7712[15] -1 460[6] 2569[4] 3064[1] 3554[5] 3600[5] 3762[2] 3795[20] 5858[2] 6641[2] 7210[1] -1 8194[10] -1 1345[1] 2841[1] 3461[3] 3519[4] 3722[3] 9558[1] -1 61[3] 2114[2] 3448[4] 4897[10] 6201[4] 6326[4] 6556[9] 7377[5] -1 432[3] 799[4] 3416[5] 6527[8] -1 3940[9] 3959[8] 9360[2] 9690[4] -1 -2  SUtility:205
4853[5] 9944[9] -1 161[4] 959[1] 3972[2] 4632[8] 5402[2] 6934[3] 7099[8] 8797[6] 8885[1] -1 299[4] 3543[5] 5800[6] 7458[5] -1 3741[9] 5679[4] -1 1637[1] 2068[10] -1 -2  SUtility:93
2072[4] 2782[8] 4851[12] 4955[5] 5089[3] 5730[6] 7644[6] -1 211[4] 271[1] 1017[18] 5556[10] 9641[10] -1 28[2] 4429[15] -1 4464[4] 5199[5] 5835[5] 9560[3] -1 -2  SUtility:121
[truncated: 9,676,752 more chars]
