# Supplementary material for: Mining actionable combined high utility incremental and associated sequential patterns
Source: PLoS One. 2023 Mar 29;18(3):e0283365. doi: 10.1371/journal.pone.0283365 (PMC10058157; doi:10.1371/journal.pone.0283365)
Supplement: S1 Datasets — (ZIP) [file pone.0283365.s001.zip › Supporting Information/Data sets/Yoochoose-buys.txt]

537850[10471] 537888[12462] -1 -2  SUtility:22933
535653[1883] -1 -2  SUtility:1883
530572[6073] 835025[2617] -1 -2  SUtility:8690
578823[1046] 586690[837] 587399[1046] 668193[523] 774667[1151] -1 -2  SUtility:4603
821371[1046] -1 821371[1046] -1 -2  SUtility:2092
717867[7112] -1 -2  SUtility:7112
826715[1464] 826955[2720] 827026[1046] -1 -2  SUtility:5230
716984[1883] -1 -2  SUtility:1883
716932[6177] -1 -2  SUtility:6177
821013[1883] 821017[1046] 821020[732] -1 -2  SUtility:3661
821290[4184] -1 821290[4184] -1 -2  SUtility:8368
548744[3141] 838503[18745] -1 -2  SUtility:21886
636775[8375] -1 -2  SUtility:8375
820255[3769] -1 -2  SUtility:3769
706441[2720] 820225[4184] 834865[2092] -1 -2  SUtility:8996
586711[1570] 821339[1046] -1 586711[1570] 821339[1046] -1 -2  SUtility:5232
716932[18844] -1 -2  SUtility:18844
821277[4184] 821285[4184] 826608[313] -1 -2  SUtility:8681
711635[4188] -1 -2  SUtility:4188
573612[4711] -1 -2  SUtility:4711
695092[14556] 695097[5235] -1 -2  SUtility:19791
716930[5759] -1 -2  SUtility:5759
820231[1046] 840417[1570] -1 -2  SUtility:2616
839313[4188] -1 -2  SUtility:4188
687642[1570] -1 -2  SUtility:1570
585395[4188] -1 -2  SUtility:4188
821013[1883] -1 547668[4188] -1 -2  SUtility:6071
652220[1465] 743369[1046] 819430[470] 820392[627] 826837[627] 826908[837] 840483[1674] -1 -2  SUtility:6746
826810[1046] -1 -2  SUtility:1046
821390[941] -1 -2  SUtility:941
586651[4083] -1 -2  SUtility:4083
717005[2931] -1 -2  SUtility:2931
695097[8375] -1 -2  SUtility:8375
748293[3350] -1 -2  SUtility:3350
652932[1778] -1 -2  SUtility:1778
718396[2092] -1 -2  SUtility:2092
582942[5235] -1 -2  SUtility:5235
717888[2092] 746382[784] 819547[418] 821024[1570] 829282[837] -1 573357[784] 717888[2092] 819547[418] 821024[1570] 829282[837] -1 -2  SUtility:11402
821277[2092] 821285[4184] 839313[4188] -1 -2  SUtility:10464
531513[2617] -1 -2  SUtility:2617
716973[4816] -1 -2  SUtility:4816
827000[418] 827005[627] 827007[837] -1 -2  SUtility:1882
684093[1046] -1 -2  SUtility:1046
539845[26075] -1 -2  SUtility:26075
709634[837] 829737[1360] 837483[523] 837485[627] 837490[523] -1 -2  SUtility:3870
714880[10471] -1 -2  SUtility:10471
705991[7328] -1 -2  SUtility:7328
820233[1465] 820261[4188] -1 -2  SUtility:5653
748295[2303] 821307[594] -1 -2  SUtility:2897
648245[1570] 684093[1046] 819762[627] -1 -2  SUtility:3243
716932[4188] -1 -2  SUtility:4188
594592[4711] -1 -2  SUtility:4711
826801[1569] -1 571904[3141] 716673[7852] 826608[313] -1 -2  SUtility:12875
820413[6280] 821277[2092] 821292[1254] -1 -2  SUtility:9626
536506[3348] -1 -2  SUtility:3348
711078[3138] 826627[1046] 826955[4080] -1 -2  SUtility:8264
716984[5234] -1 -2  SUtility:5234
613865[4711] -1 -2  SUtility:4711
839313[8376] -1 -2  SUtility:8376
555903[1360] -1 -2  SUtility:1360
708305[3141] -1 -2  SUtility:3141
717888[2092] -1 602806[2617] 819760[627] 826953[1570] -1 -2  SUtility:6906
676537[32358] -1 -2  SUtility:32358
600502[26075] -1 -2  SUtility:26075
701240[15080] -1 554277[1046] 753513[784] 820400[418] -1 -2  SUtility:17328
697996[2408] -1 -2  SUtility:2408
612706[6282] 832653[4816] -1 -2  SUtility:11098
664767[15603] -1 -2  SUtility:15603
716937[3976] -1 -2  SUtility:3976
717003[5234] 717005[2408] -1 -2  SUtility:7642
840483[1674] -1 -2  SUtility:1674
716982[3036] 826606[941] 826627[523] 826715[732] 826835[3348] 832653[3141] -1 -2  SUtility:11721
613865[4711] -1 -2  SUtility:4711
687685[1256] 821285[2092] 826627[1046] 826803[4188] 826955[2720] -1 -2  SUtility:11302
821277[6276] -1 821277[6276] -1 -2  SUtility:12552
535621[10470] -1 535621[10470] -1 -2  SUtility:20940
820231[2092] -1 -2  SUtility:2092
594678[8900] -1 -2  SUtility:8900
821296[6282] 832557[2092] -1 -2  SUtility:8374
826750[5235] -1 -2  SUtility:5235
774685[2826] -1 -2  SUtility:2826
554714[313] 690847[837] 718182[1725] -1 -2  SUtility:2875
574754[732] 685795[1046] 820201[3141] 825839[1570] -1 -2  SUtility:6489
575667[523] 821390[941] -1 -2  SUtility:1464
709685[941] 820237[523] 826897[5235] 826955[2720] -1 -2  SUtility:9419
821277[4184] -1 -2  SUtility:4184
716924[4188] -1 -2  SUtility:4188
585138[3141] -1 585138[3141] -1 -2  SUtility:6282
800262[1046] -1 -2  SUtility:1046
510044[13509] -1 -2  SUtility:13509
716930[9632] -1 -2  SUtility:9632
774685[2826] 821272[1254] 827020[4188] -1 -2  SUtility:8268
668795[1560] 834944[5652] -1 -2  SUtility:7212
838370[2617] -1 838370[2617] -1 -2  SUtility:5234
743341[1360] -1 -2  SUtility:1360
820233[2930] 820261[4188] 839765[5759] -1 -2  SUtility:12877
821024[1570] 832557[2092] -1 -2  SUtility:3662
820383[8376] -1 -2  SUtility:8376
748304[2092] 753507[523] 820192[1570] 821279[1570] 826801[1046] -1 -2  SUtility:6801
551930[1570] 557497[1151] -1 -2  SUtility:2721
821277[4184] 826702[837] 826705[2092] -1 821277[6276] 826627[1046] 826955[2720] -1 -2  SUtility:17155
587765[276985] -1 -2  SUtility:276985
836958[2092] 836960[3141] -1 -2  SUtility:5233
533020[1674] -1 -2  SUtility:1674
704180[18848] 714757[1882] 826893[1254] -1 -2  SUtility:21984
821290[4184] 821292[1254] -1 -2  SUtility:5438
753513[784] -1 -2  SUtility:784
584939[10468] 820231[4184] 826700[418] 826801[523] -1 -2  SUtility:15593
826627[1046] 826801[523] 826955[2720] 829285[4185] -1 826627[1046] 826801[523] 826955[2720] 829285[4185] -1 -2  SUtility:16948
587898[52255] -1 -2  SUtility:52255
523690[3132] 523700[1878] 639215[1881] -1 -2  SUtility:6891
826705[2092] -1 -2  SUtility:2092
600625[35500] -1 600625[35500] -1 -2  SUtility:71000
602605[8375] 640893[1360] 717511[732] -1 602605[8375] 640893[1360] 717511[732] -1 -2  SUtility:20934
820186[2092] 826606[941] 826955[2720] -1 826615[732] -1 -2  SUtility:6485
698037[2931] -1 -2  SUtility:2931
819610[2092] -1 -2  SUtility:2092
684513[10471] -1 -2  SUtility:10471
821285[2092] 826705[2092] 826803[4188] -1 -2  SUtility:8372
832645[6805] -1 -2  SUtility:6805
826844[3140] -1 -2  SUtility:3140
559803[3978] 716984[8689] -1 -2  SUtility:12667
691334[1883] 691370[1256] 843410[1350] 843432[1036] -1 -2  SUtility:5525
718398[1465] -1 -2  SUtility:1465
811752[2092] -1 -2  SUtility:2092
717003[2931] -1 -2  SUtility:2931
551913[1778] -1 -2  SUtility:1778
839313[4188] -1 -2  SUtility:4188
819376[1254] 821300[732] 826837[627] -1 -2  SUtility:2613
833802[45972] -1 -2  SUtility:45972
821390[1882] -1 -2  SUtility:1882
714880[10471] -1 -2  SUtility:10471
589606[5024] -1 -2  SUtility:5024
819376[836] -1 -2  SUtility:836
748291[2092] -1 -2  SUtility:2092
821290[4184] -1 -2  SUtility:4184
827062[6282] -1 -2  SUtility:6282
748300[4606] -1 -2  SUtility:4606
748291[2092] 753507[523] -1 -2  SUtility:2615
601040[4711] 601042[6282] -1 -2  SUtility:10993
534852[1988] -1 534852[1988] -1 -2  SUtility:3976
685782[13509] 826801[1046] -1 -2  SUtility:14555
821017[1046] -1 821013[3766] -1 -2  SUtility:4812
820231[6276] -1 -2  SUtility:6276
684115[2617] 687642[1570] -1 -2  SUtility:4187
839313[4188] -1 -2  SUtility:4188
676027[15603] -1 -2  SUtility:15603
821290[4184] -1 821290[4184] -1 -2  SUtility:8368
508287[1046] 702884[3664] 832447[25133] -1 -2  SUtility:29843
687642[1570] -1 -2  SUtility:1570
753505[1151] -1 -2  SUtility:1151
594680[12462] -1 594680[12462] -1 -2  SUtility:24924
826810[2092] -1 -2  SUtility:2092
826715[1464] 826835[3348] -1 -2  SUtility:4812
535010[2617] 581761[2092] -1 -2  SUtility:4709
712107[15603] -1 -2  SUtility:15603
573001[3756] 839795[3762] -1 -2  SUtility:7518
821279[1570] -1 -2  SUtility:1570
594678[8900] -1 -2  SUtility:8900
744530[6276] -1 -2  SUtility:6276
821277[6276] -1 821277[6276] -1 -2  SUtility:12552
826623[941] 826801[523] -1 -2  SUtility:1464
716939[1988] 826705[2092] -1 -2  SUtility:4080
819762[627] -1 -2  SUtility:627
826872[523] -1 -2  SUtility:523
826801[523] -1 -2  SUtility:523
826906[732] 829737[1360] -1 -2  SUtility:2092
821277[2092] 821290[2092] -1 -2  SUtility:4184
821277[2092] -1 -2  SUtility:2092
840483[1674] -1 -2  SUtility:1674
573552[1674] -1 -2  SUtility:1674
601040[9422] 601042[6282] -1 -2  SUtility:15704
680356[7328] -1 -2  SUtility:7328
709807[7328] -1 -2  SUtility:7328
537967[14556] -1 -2  SUtility:14556
578298[2092] 678453[2826] -1 -2  SUtility:4918
601040[4711] 601042[6282] -1 -2  SUtility:10993
826810[1046] -1 -2  SUtility:1046
716975[4918] -1 -2  SUtility:4918
716930[6282] -1 -2  SUtility:6282
716977[3556] -1 -2  SUtility:3556
684372[12985] 826608[313] 839740[8900] -1 -2  SUtility:22198
686902[2617] 716110[2092] -1 -2  SUtility:4709
826606[2823] -1 -2  SUtility:2823
826623[941] -1 -2  SUtility:941
837410[41783] -1 -2  SUtility:41783
819762[627] 820400[418] -1 -2  SUtility:1045
820214[4188] -1 820214[4188] -1 820214[4188] -1 -2  SUtility:12564
716943[3140] -1 -2  SUtility:3140
716935[5759] -1 -2  SUtility:5759
717003[2931] -1 -2  SUtility:2931
839313[4188] -1 -2  SUtility:4188
565512[2092] -1 -2  SUtility:2092
821307[1980] 826606[941] 826627[1046] 826715[732] 844357[198] -1 -2  SUtility:4897
832557[2092] 832559[2092] -1 -2  SUtility:4184
554384[7328] -1 -2  SUtility:7328
819389[1046] 821369[2092] -1 -2  SUtility:3138
567005[1570] 717498[2092] -1 -2  SUtility:3662
840410[4188] 840412[2617] 840417[3140] -1 -2  SUtility:9945
716980[4396] -1 716980[4396] -1 -2  SUtility:8792
557497[2302] 821339[1569] -1 -2  SUtility:3871
684715[1883] 711312[837] -1 -2  SUtility:2720
587257[8375] -1 -2  SUtility:8375
690839[1674] 820441[627] -1 -2  SUtility:2301
835582[25128] -1 -2  SUtility:25128
691428[1778] -1 691428[1778] -1 -2  SUtility:3556
546102[8166] -1 -2  SUtility:8166
840762[29217] -1 840762[29217] -1 -2  SUtility:58434
545808[8375] -1 -2  SUtility:8375
609325[523] -1 -2  SUtility:523
821277[6276] 821285[4184] 826801[1569] 826803[8376] -1 -2  SUtility:20405
826925[837] 834865[523] 840483[1674] -1 -2  SUtility:3034
826608[313] 826705[2092] -1 -2  SUtility:2405
820383[4188] 821285[2092] 827009[1046] -1 -2  SUtility:7326
819775[1046] 820814[2092] -1 -2  SUtility:3138
820441[627] 826608[313] 826705[2092] 826801[523] -1 -2  SUtility:3555
594678[17800] -1 -2  SUtility:17800
551371[4080] -1 -2  SUtility:4080
706102[627] 826998[837] -1 -2  SUtility:1464
826627[2092] 826955[2720] -1 826955[2720] -1 -2  SUtility:7532
516738[2092] 718102[4184] -1 -2  SUtility:6276
600492[732] 791684[680] 819393[1570] -1 -2  SUtility:2982
539782[3664] -1 -2  SUtility:3664
642016[2617] -1 -2  SUtility:2617
684093[1046] -1 -2  SUtility:1046
575088[2092] -1 575088[2092] -1 -2  SUtility:4184
748304[2303] 753505[1151] 753507[575] -1 -2  SUtility:4029
696434[31311] -1 -2  SUtility:31311
748304[2303] 753505[1151] 753507[575] -1 -2  SUtility:4029
586692[5235] -1 829312[6282] -1 -2  SUtility:11517
725551[9410] 826900[3135] -1 -2  SUtility:12545
534241[11624] 567065[6805] -1 -2  SUtility:18429
577443[240] 708037[4711] 835900[12462] -1 -2  SUtility:17413
820447[1570] -1 -2  SUtility:1570
762209[1041] -1 -2  SUtility:1041
821285[2092] 821309[3141] 826803[4188] -1 -2  SUtility:9421
826700[1672] 826801[523] -1 -2  SUtility:2195
821277[2092] -1 -2  SUtility:2092
820252[25128] -1 -2  SUtility:25128
561477[3141] -1 -2  SUtility:3141
821292[1254] -1 -2  SUtility:1254
601042[3141] 827020[4188] -1 -2  SUtility:7329
718203[4080] -1 -2  SUtility:4080
826803[4188] -1 -2  SUtility:4188
748302[3350] -1 -2  SUtility:3350
821022[1570] 821024[1570] 832557[2092] 832559[2092] -1 -2  SUtility:7324
821277[4184] 821285[4184] 821290[2092] 826702[837] -1 -2  SUtility:11297
716982[4606] -1 -2  SUtility:4606
753507[1150] -1 -2  SUtility:1150
594620[6282] 821275[3138] 826705[2092] -1 -2  SUtility:11512
718203[1360] -1 718203[1360] -1 -2  SUtility:2720
542354[3455] -1 -2  SUtility:3455
748300[2303] -1 -2  SUtility:2303
677435[6282] 826833[1360] -1 -2  SUtility:7642
641416[7328] 685795[1046] -1 685621[1046] 686086[10471] -1 -2  SUtility:19891
820441[1881] -1 -2  SUtility:1881
716971[1778] 832557[2092] -1 -2  SUtility:3870
821298[627] 829312[6282] -1 -2  SUtility:6909
684513[10471] -1 -2  SUtility:10471
838366[4396] -1 -2  SUtility:4396
821290[6276] -1 -2  SUtility:6276
840599[28170] -1 -2  SUtility:28170
585395[4188] 821290[6276] -1 -2  SUtility:10464
716930[3455] -1 -2  SUtility:3455
753513[784] -1 -2  SUtility:784
829285[837] -1 -2  SUtility:837
819562[4184] -1 -2  SUtility:4184
826829[2720] -1 -2  SUtility:2720
832302[837] 842341[18745] -1 -2  SUtility:19582
664919[732] 691426[1570] 826606[941] -1 -2  SUtility:3243
821272[1254] 827020[4188] -1 -2  SUtility:5442
539697[7852] -1 -2  SUtility:7852
748297[3350] 753513[784] -1 748297[3350] -1 753513[784] -1 -2  SUtility:8268
821285[6276] 826803[8376] -1 -2  SUtility:14652
820231[6276] -1 -2  SUtility:6276
536326[18745] -1 -2  SUtility:18745
684730[2720] -1 -2  SUtility:2720
826627[1046] 826835[3348] -1 -2  SUtility:4394
840762[29217] -1 -2  SUtility:29217
535621[5235] -1 -2  SUtility:5235
685795[1046] 829312[6282] -1 -2  SUtility:7328
716930[13505] 838833[627] -1 -2  SUtility:14132
706452[24924] 826606[941] 826627[1046] 826801[523] -1 -2  SUtility:27434
826625[732] 826810[2092] -1 -2  SUtility:2824
826925[2511] 827005[627] 827026[1046] -1 -2  SUtility:4184
583190[6282] -1 -2  SUtility:6282
692590[12462] -1 -2  SUtility:12462
551917[3556] -1 -2  SUtility:3556
826900[627] 839313[4188] -1 -2  SUtility:4815
716980[2408] -1 -2  SUtility:2408
591672[32358] -1 -2  SUtility:32358
716939[2198] 716982[2617] -1 716973[4816] -1 716939[1360] 716943[1360] -1 -2  SUtility:12351
643045[1883] -1 -2  SUtility:1883
821272[836] 827022[5235] 827028[5235] -1 -2  SUtility:11306
711509[3141] -1 -2  SUtility:3141
826606[941] 835182[1674] -1 -2  SUtility:2615
698592[12462] -1 -2  SUtility:12462
832657[2408] -1 -2  SUtility:2408
685747[10471] -1 -2  SUtility:10471
821277[2092] 821292[627] -1 -2  SUtility:2719
820233[2930] -1 -2  SUtility:2930
510783[4711] -1 -2  SUtility:4711
833800[31311] -1 -2  SUtility:31311
586795[1046] 691557[1464] 691604[837] 716935[6177] 826891[6276] -1 -2  SUtility:15800
716926[4816] 716932[5759] 821028[4188] -1 -2  SUtility:14763
539845[26075] -1 -2  SUtility:26075
716977[10990] -1 -2  SUtility:10990
826606[2823] 826810[2092] -1 -2  SUtility:4915
639327[2665] -1 -2  SUtility:2665
688098[3138] -1 -2  SUtility:3138
674772[2930] -1 -2  SUtility:2930
565512[2092] 839313[4188] 839995[523] 839999[523] -1 -2  SUtility:7326
571904[3141] -1 -2  SUtility:3141
821285[4184] 821290[8368] -1 821285[4184] 821290[8368] -1 -2  SUtility:25104
579466[2092] 714820[3664] -1 -2  SUtility:5756
586711[4710] 687642[1570] -1 -2  SUtility:6280
821277[4184] -1 -2  SUtility:4184
839313[4188] -1 -2  SUtility:4188
553604[11414] -1 -2  SUtility:11414
716975[5862] -1 716975[5862] -1 716975[5862] -1 -2  SUtility:17586
819612[2092] -1 -2  SUtility:2092
820413[7850] 826700[418] 826705[2092] -1 585395[4188] -1 -2  SUtility:14548
826608[313] 826705[2092] 826801[523] -1 826608[313] 826705[2092] 826801[523] -1 -2  SUtility:5856
821277[4184] -1 -2  SUtility:4184
832670[38642] -1 -2  SUtility:38642
711078[1046] 711082[1254] 711087[1360] 820186[2092] 820190[2092] -1 -2  SUtility:7844
753505[1151] -1 -2  SUtility:1151
691321[1883] 691366[2092] 691426[1570] -1 -2  SUtility:5545
716932[5759] -1 -2  SUtility:5759
839313[4188] -1 -2  SUtility:4188
820192[1570] 844297[732] -1 -2  SUtility:2302
826606[941] 826801[523] -1 -2  SUtility:1464
819376[418] -1 -2  SUtility:418
712668[17780] -1 -2  SUtility:17780
821285[4184] 826803[8376] -1 821285[4184] 826803[8376] -1 -2  SUtility:25120
594678[8900] -1 -2  SUtility:8900
587530[3664] 826700[418] -1 -2  SUtility:4082
536440[10471] -1 -2  SUtility:10471
517880[8375] -1 -2  SUtility:8375
717520[4502] 839643[3874] 839656[4188] -1 717520[4502] 839643[3874] 839656[4188] -1 -2  SUtility:25128
600502[26075] -1 -2  SUtility:26075
832655[5234] -1 -2  SUtility:5234
748293[3350] 748304[2303] 753507[575] -1 -2  SUtility:6228
821277[3138] -1 -2  SUtility:3138
820383[4188] 821285[2092] -1 -2  SUtility:6280
567404[1570] 821277[6276] 821371[1046] 835585[52255] -1 -2  SUtility:61147
685795[1046] 829312[6282] -1 -2  SUtility:7328
601233[627] 820454[523] 821392[418] 821397[1046] 826623[941] 826625[732] 829737[1360] -1 -2  SUtility:5647
820396[732] -1 -2  SUtility:732
753507[575] -1 -2  SUtility:575
706441[2720] -1 -2  SUtility:2720
706147[3141] 821277[4184] 826625[732] 826627[2615] 829257[3141] -1 -2  SUtility:13813
826837[627] 826908[837] -1 -2  SUtility:1464
829741[15700] -1 -2  SUtility:15700
826833[2720] -1 826833[2720] -1 -2  SUtility:5440
612920[8375] -1 -2  SUtility:8375
716932[4188] 832167[1256] -1 -2  SUtility:5444
696434[31311] -1 -2  SUtility:31311
514293[4184] 711312[1674] 826621[1046] 826998[837] 828987[313] -1 -2  SUtility:8054
821285[4184] 826803[8376] -1 -2  SUtility:12560
820252[6282] -1 -2  SUtility:6282
718203[4080] 819547[418] -1 -2  SUtility:4498
664919[732] 821290[3138] 826608[313] 826816[1674] -1 -2  SUtility:5857
821028[4188] -1 -2  SUtility:4188
701307[3664] -1 -2  SUtility:3664
684093[1046] -1 -2  SUtility:1046
821277[4184] -1 -2  SUtility:4184
819528[732] 820441[627] 826816[1674] -1 -2  SUtility:3033
601040[4711] 601042[3141] -1 -2  SUtility:7852
696897[3664] 711952[1046] -1 561502[7328] -1 -2  SUtility:12038
840762[29217] -1 -2  SUtility:29217
825704[837] 826816[1674] 840871[1140] 843410[1350] -1 -2  SUtility:5001
716930[11518] 832653[3141] -1 -2  SUtility:14659
642560[523] 821373[4188] -1 -2  SUtility:4711
821277[6276] -1 -2  SUtility:6276
820413[6280] 826700[418] -1 585395[4188] 821290[4184] -1 -2  SUtility:15070
821272[418] 827020[4188] 827030[1046] -1 -2  SUtility:5652
718203[1360] 718216[1046] -1 -2  SUtility:2406
836137[16650] -1 -2  SUtility:16650
826606[941] 826627[523] 826955[2720] 840378[12462] -1 -2  SUtility:16646
821277[5230] -1 -2  SUtility:5230
716710[2092] -1 -2  SUtility:2092
821390[1882] -1 -2  SUtility:1882
717003[2408] -1 -2  SUtility:2408
841006[8375] -1 -2  SUtility:8375
829282[1674] -1 -2  SUtility:1674
821285[2092] 826803[8376] -1 -2  SUtility:10468
821277[2092] -1 -2  SUtility:2092
709741[1360] 819738[187] 826627[1046] 826906[732] 826955[2720] -1 709741[1360] 819738[187] 826627[1046] 826906[732] 826955[2720] -1 -2  SUtility:12090
716932[5759] -1 -2  SUtility:5759
677757[22934] 820812[313] -1 -2  SUtility:23247
699599[15603] -1 -2  SUtility:15603
826816[1674] -1 -2  SUtility:1674
533026[2092] -1 533026[2092] -1 -2  SUtility:4184
838372[3766] -1 -2  SUtility:3766
821300[732] 826615[732] 826617[627] -1 -2  SUtility:2091
517450[2720] 523709[4080] 546136[1882] 714929[3766] 839795[1881] -1 -2  SUtility:14329
826833[4080] -1 -2  SUtility:4080
821313[3766] -1 -2  SUtility:3766
826889[1046] -1 -2  SUtility:1046
821277[6276] -1 821277[6276] -1 -2  SUtility:12552
712278[8368] -1 -2  SUtility:8368
820400[418] 821373[4188] -1 -2  SUtility:4606
716941[1778] 716984[6909] 716986[6909] -1 -2  SUtility:15596
710075[5234] -1 -2  SUtility:5234
645820[2092] 843502[2092] -1 -2  SUtility:4184
545928[7328] -1 545928[7328] -1 545928[7328] -1 -2  SUtility:21984
820192[1570] -1 -2  SUtility:1570
838462[14556] -1 -2  SUtility:14556
827020[4188] -1 -2  SUtility:4188
839313[4188] -1 -2  SUtility:4188
819760[627] 819762[627] -1 743335[941] -1 -2  SUtility:2195
828987[313] -1 -2  SUtility:313
716926[2931] 717003[2617] -1 -2  SUtility:5548
748285[1046] 839313[4188] -1 836137[16650] -1 -2  SUtility:21884
748295[2303] 748300[2303] -1 -2  SUtility:4606
800268[941] 819430[418] 820396[732] -1 -2  SUtility:2091
826897[5235] -1 -2  SUtility:5235
709634[837] 820396[732] -1 -2  SUtility:1569
575088[4184] -1 -2  SUtility:4184
705520[10471] -1 -2  SUtility:10471
601805[20839] -1 -2  SUtility:20839
555492[1046] 587697[313] 645316[6805] 819393[1570] 820394[523] 820812[313] -1 -2  SUtility:10570
536440[11414] 556561[889] -1 -2  SUtility:12303
716930[3455] -1 -2  SUtility:3455
827009[2092] -1 -2  SUtility:2092
821380[1046] -1 -2  SUtility:1046
510044[13509] -1 -2  SUtility:13509
821272[418] 827020[4188] -1 -2  SUtility:4606
717003[5025] 717511[732] 826606[1882] -1 -2  SUtility:7639
565535[4921] -1 -2  SUtility:4921
545935[7642] 716982[2617] -1 -2  SUtility:10259
601233[627] 820402[418] 821380[1046] -1 712130[1046] 820400[418] -1 -2  SUtility:3555
748300[2303] 753513[784] -1 -2  SUtility:3087
639245[523] 811754[2617] -1 -2  SUtility:3140
533337[4392] -1 -2  SUtility:4392
819410[4395] -1 -2  SUtility:4395
536440[10471] -1 -2  SUtility:10471
716461[1046] -1 546978[1360] 840483[1674] -1 -2  SUtility:4080
826747[4083] -1 -2  SUtility:4083
706432[4188] 820387[1046] -1 -2  SUtility:5234
742252[837] 821290[5230] -1 -2  SUtility:6067
698581[11414] -1 -2  SUtility:11414
553700[3978] -1 -2  SUtility:3978
716937[3976] -1 -2  SUtility:3976
838308[9424] -1 838308[9424] -1 -2  SUtility:18848
836761[41783] -1 -2  SUtility:41783
748282[376] 826615[732] -1 -2  SUtility:1108
829285[8370] -1 -2  SUtility:8370
695073[14451] -1 -2  SUtility:14451
684513[10471] -1 -2  SUtility:10471
748295[2303] 753507[575] -1 -2  SUtility:2878
706441[1360] 716982[9733] 832655[3455] -1 -2  SUtility:14548
706460[10471] -1 706460[10471] -1 -2  SUtility:20942
744530[4184] -1 -2  SUtility:4184
714757[941] 718255[941] 718390[680] -1 -2  SUtility:2562
551913[1778] 820261[8376] -1 -2  SUtility:10154
551890[4502] -1 551890[4502] -1 -2  SUtility:9004
716928[2617] 717003[1778] -1 -2  SUtility:4395
717005[16956] -1 -2  SUtility:16956
554431[523] 826829[1360] 826833[1360] -1 -2  SUtility:3243
748293[3350] 748338[3350] -1 -2  SUtility:6700
716937[3976] 716973[2198] -1 -2  SUtility:6174
821277[2092] 821290[4184] -1 821292[627] -1 -2  SUtility:6903
821277[4184] -1 -2  SUtility:4184
716926[5234] -1 -2  SUtility:5234
832653[3766] -1 -2  SUtility:3766
584939[15702] -1 -2  SUtility:15702
826705[8368] -1 -2  SUtility:8368
826617[627] 826619[732] 829312[6282] -1 -2  SUtility:7641
695555[2092] 833740[3036] 839054[3141] -1 -2  SUtility:8269
829312[6282] -1 -2  SUtility:6282
706460[10471] -1 -2  SUtility:10471
602615[7119] -1 -2  SUtility:7119
710309[18848] -1 -2  SUtility:18848
826627[1046] 826705[2092] 829741[4710] -1 -2  SUtility:7848
820233[2930] -1 -2  SUtility:2930
725508[837] -1 -2  SUtility:837
695538[13404] -1 -2  SUtility:13404
826625[2196] -1 -2  SUtility:2196
709634[837] 709645[1778] 709690[1465] 832557[2092] 840415[2092] -1 -2  SUtility:8264
539435[10471] -1 -2  SUtility:10471
532835[8691] -1 -2  SUtility:8691
691441[1465] 691632[889] 838750[941] 842450[784] 842575[931] 842577[931] -1 835675[2931] 843903[680] -1 -2  SUtility:9552
821339[3138] -1 -2  SUtility:3138
826705[4184] -1 -2  SUtility:4184
678104[5235] -1 -2  SUtility:5235
678526[31410] -1 678526[31410] -1 678526[12564] -1 -2  SUtility:75384
644444[5862] 712270[3348] -1 -2  SUtility:9210
821272[418] -1 827020[4188] -1 -2  SUtility:4606
712237[14656] -1 -2  SUtility:14656
510044[13509] -1 -2  SUtility:13509
743350[1570] 748336[1046] -1 743350[1570] 748336[1046] -1 -2  SUtility:5232
821292[1254] 829285[1674] -1 -2  SUtility:2928
645376[3664] -1 -2  SUtility:3664
586711[10990] -1 -2  SUtility:10990
587898[52255] -1 -2  SUtility:52255
532351[2826] 663325[2826] 716982[4606] 717003[4606] -1 -2  SUtility:14864
691117[1988] -1 -2  SUtility:1988
532351[2826] -1 -2  SUtility:2826
508563[3141] 539150[5759] -1 508563[3141] 539150[5759] -1 -2  SUtility:17800
708372[2092] -1 -2  SUtility:2092
839313[4188] -1 -2  SUtility:4188
826212[837] -1 -2  SUtility:837
534217[13509] -1 -2  SUtility:13509
840762[29217] -1 -2  SUtility:29217
537464[6805] -1 -2  SUtility:6805
827030[1046] 839313[4188] 839386[837] 840415[2092] -1 -2  SUtility:8163
711569[2092] 826702[837] -1 -2  SUtility:2929
821277[6276] 821292[627] 826801[523] -1 -2  SUtility:7426
753505[1151] 753507[575] -1 -2  SUtility:1726
826705[2092] -1 826816[1674] -1 -2  SUtility:3766
826606[941] -1 826606[941] -1 -2  SUtility:1882
716686[4188] 716930[24708] -1 -2  SUtility:28896
551913[3556] -1 -2  SUtility:3556
684513[20942] -1 -2  SUtility:20942
515845[5235] 516142[6805] -1 -2  SUtility:12040
821388[1570] -1 -2  SUtility:1570
685782[13509] -1 -2  SUtility:13509
594678[10471] -1 -2  SUtility:10471
600464[2092] -1 -2  SUtility:2092
676387[10471] 677437[6282] 706428[837] -1 -2  SUtility:17590
714790[2092] 826606[941] 828987[939] -1 -2  SUtility:3972
839652[6282] -1 -2  SUtility:6282
820814[2092] 826700[418] 826801[1046] -1 -2  SUtility:3556
668596[4188] -1 -2  SUtility:4188
832552[1046] -1 581690[837] 744779[627] 819719[732] 820199[2092] 821279[1570] 826627[523] -1 -2  SUtility:7427
826615[732] 826617[627] 826619[732] 826621[1046] -1 -2  SUtility:3137
714721[1046] 820842[1046] 829312[6282] -1 -2  SUtility:8374
826715[1464] 826801[1046] -1 -2  SUtility:2510
680465[3664] -1 -2  SUtility:3664
840762[29217] -1 -2  SUtility:29217
601197[20839] -1 601197[20839] -1 601197[20839] -1 -2  SUtility:62517
554510[2092] 716926[4606] 826606[941] 826608[313] 826627[1046] 826702[837] 826715[732] 826801[523] 826835[5022] 826955[2720] -1 -2  SUtility:18832
827032[837] -1 -2  SUtility:837
710742[7328] -1 -2  SUtility:7328
821277[4184] -1 -2  SUtility:4184
716980[4812] 832655[3141] -1 -2  SUtility:7953
508563[3141] 826705[2092] 826810[1046] -1 -2  SUtility:6279
748300[2092] 753505[1151] 840483[1674] -1 -2  SUtility:4917
676390[2617] -1 -2  SUtility:2617
716937[4184] -1 -2  SUtility:4184
510215[7328] 642787[10261] -1 -2  SUtility:17589
601197[20839] -1 -2  SUtility:20839
709807[7328] -1 508308[1464] 668791[556] 706441[2720] -1 -2  SUtility:12068
827005[627] 827007[837] -1 834865[523] -1 -2  SUtility:1987
820383[8376] 821285[4184] -1 -2  SUtility:12560
748336[1046] -1 -2  SUtility:1046
716935[6282] -1 -2  SUtility:6282
716982[13609] -1 -2  SUtility:13609
737337[1046] -1 -2  SUtility:1046
551907[1464] 556822[2092] 691557[732] -1 -2  SUtility:4288
717003[9418] -1 -2  SUtility:9418
696434[62622] 819762[627] -1 -2  SUtility:63249
709792[13509] -1 -2  SUtility:13509
840434[17698] -1 -2  SUtility:17698
839313[4188] -1 -2  SUtility:4188
534241[11624] -1 -2  SUtility:11624
821037[837] 840483[1674] -1 -2  SUtility:2511
587384[1570] 819762[627] -1 -2  SUtility:2197
685747[20942] -1 -2  SUtility:20942
601668[6805] 828987[313] -1 -2  SUtility:7118
717005[9632] -1 -2  SUtility:9632
839752[3455] -1 -2  SUtility:3455
695264[2931] 695266[2931] -1 -2  SUtility:5862
821277[3138] -1 -2  SUtility:3138
509084[10471] -1 -2  SUtility:10471
837485[627] 839763[8375] -1 -2  SUtility:9002
820231[2092] -1 -2  SUtility:2092
811754[2617] 819421[313] 819496[1046] -1 -2  SUtility:3976
531937[2092] -1 -2  SUtility:2092
832657[3455] -1 -2  SUtility:3455
829282[1674] -1 -2  SUtility:1674
709735[1570] 835405[1570] -1 -2  SUtility:3140
684745[1465] -1 684745[1465] -1 -2  SUtility:2930
820814[2092] -1 -2  SUtility:2092
568090[13085] -1 -2  SUtility:13085
629197[6805] -1 -2  SUtility:6805
826625[732] 826801[523] 826829[4080] -1 -2  SUtility:5335
826816[1674] 826829[2720] -1 -2  SUtility:4394
820240[1046] 826700[836] 826801[523] -1 709634[837] 826608[313] -1 -2  SUtility:3555
537925[8900] -1 -2  SUtility:8900
584984[1674] 699888[2092] 716926[12874] 716941[3558] 839752[3455] -1 -2  SUtility:23653
579749[627] 738445[5549] -1 -2  SUtility:6176
819777[627] 820237[523] -1 -2  SUtility:1150
582387[22934] -1 -2  SUtility:22934
716932[5759] -1 840483[1674] -1 -2  SUtility:7433
510712[1046] 639192[5235] -1 552382[3141] 685792[5235] 821296[3141] 844023[936] 844312[931] -1 -2  SUtility:19665
537436[2092] 702811[13509] -1 537417[2092] -1 -2  SUtility:17693
826889[1046] 826891[1046] -1 826889[1046] 826891[1046] -1 -2  SUtility:4184
820812[313] 821392[418] -1 -2  SUtility:731
821277[2092] -1 -2  SUtility:2092
821277[6276] 821290[4184] -1 -2  SUtility:10460
594678[8900] -1 594678[8900] -1 -2  SUtility:17800
717860[837] -1 -2  SUtility:837
555492[1046] 820456[418] 821022[1570] 826619[732] -1 -2  SUtility:3766
586711[4710] -1 -2  SUtility:4710
552382[3141] -1 -2  SUtility:3141
819472[1360] -1 -2  SUtility:1360
819772[4184] -1 -2  SUtility:4184
820383[4188] 821285[2092] -1 -2  SUtility:6280
842437[837] 842440[1308] 842446[994] -1 -2  SUtility:3139
753507[523] -1 -2  SUtility:523
826617[627] 826619[732] -1 -2  SUtility:1359
838861[6805] 839660[6282] -1 -2  SUtility:13087
717003[10468] -1 -2  SUtility:10468
543494[10470] -1 -2  SUtility:10470
820396[732] 820402[836] -1 -2  SUtility:1568
667912[941] 744775[837] 820392[627] 820400[418] -1 -2  SUtility:2823
821277[2092] -1 -2  SUtility:2092
585138[3141] -1 -2  SUtility:3141
581917[4711] -1 -2  SUtility:4711
523700[3756] -1 -2  SUtility:3756
716937[7952] 716980[7952] 718203[1360] 826621[1046] 826932[1046] -1 -2  SUtility:19356
537967[14556] -1 -2  SUtility:14556
652460[2930] -1 -2  SUtility:2930
717007[2617] -1 -2  SUtility:2617
537753[10471] -1 -2  SUtility:10471
839313[4188] -1 -2  SUtility:4188
561775[627] 687845[1046] 748336[1046] 826615[732] -1 -2  SUtility:3451
839313[4188] -1 -2  SUtility:4188
716973[8998] -1 -2  SUtility:8998
820261[4188] -1 -2  SUtility:4188
716928[2931] -1 716928[3350] -1 -2  SUtility:6281
811752[2092] 811756[837] -1 -2  SUtility:2929
567331[1883] -1 567331[1883] -1 -2  SUtility:3766
821277[6276] -1 -2  SUtility:6276
581489[8375] -1 -2  SUtility:8375
819427[1570] -1 -2  SUtility:1570
571188[208] 826925[837] 827005[627] 828987[313] 837442[523] 837485[627] -1 571188[208] 826925[837] 827005[627] 828987[313] 837442[523] 837485[627] -1 -2  SUtility:6270
820237[1569] 820240[1046] -1 -2  SUtility:2615
821277[6276] -1 -2  SUtility:6276
716928[13400] -1 -2  SUtility:13400
821272[418] 827020[4188] 827022[5235] -1 -2  SUtility:9841
819490[5235] -1 -2  SUtility:5235
820402[836] 844002[1036] -1 -2  SUtility:1872
706460[10471] 821028[4188] -1 -2  SUtility:14659
821028[4188] -1 -2  SUtility:4188
602703[4607] 680422[2617] -1 -2  SUtility:7224
821277[6276] -1 -2  SUtility:6276
587611[33504] -1 -2  SUtility:33504
821028[4188] -1 -2  SUtility:4188
820192[1570] 820255[3978] -1 -2  SUtility:5548
664919[732] 706441[1360] 826606[941] 826625[732] 826801[523] -1 -2  SUtility:4288
716930[6177] -1 -2  SUtility:6177
839313[4188] -1 -2  SUtility:4188
717005[7224] -1 -2  SUtility:7224
839313[4188] -1 -2  SUtility:4188
511465[8900] -1 -2  SUtility:8900
820252[6282] -1 -2  SUtility:6282
551917[1778] -1 -2  SUtility:1778
748297[3350] -1 -2  SUtility:3350
582391[9424] -1 -2  SUtility:9424
744775[837] 748336[1046] 800268[941] -1 -2  SUtility:2824
584808[11414] -1 -2  SUtility:11414
748336[3138] -1 -2  SUtility:3138
537037[1883] -1 -2  SUtility:1883
821285[4184] 826803[8376] -1 -2  SUtility:12560
826615[732] 826619[732] 826621[1046] -1 838831[1778] -1 -2  SUtility:4288
826627[523] 839313[4188] -1 -2  SUtility:4711
640017[1046] 826908[837] 835405[1570] -1 -2  SUtility:3453
748295[2303] -1 -2  SUtility:2303
553855[941] 821371[1046] -1 -2  SUtility:1987
716941[2408] 716971[6174] -1 -2  SUtility:8582
686902[5234] -1 -2  SUtility:5234
531151[31311] 829810[13509] -1 -2  SUtility:44820
748302[3350] -1 -2  SUtility:3350
594680[12462] 716984[2617] -1 594680[12462] 716984[2617] -1 -2  SUtility:30158
540035[5759] -1 540035[5759] -1 -2  SUtility:11518
840768[3976] 843910[2072] -1 -2  SUtility:6048
640407[16650] -1 -2  SUtility:16650
839313[4188] -1 -2  SUtility:4188
718169[2092] 821024[1570] -1 -2  SUtility:3662
601197[20839] -1 -2  SUtility:20839
561775[2508] -1 -2  SUtility:2508
509084[10471] -1 509084[10471] -1 509084[10471] -1 -2  SUtility:31413
636505[12462] -1 -2  SUtility:12462
821290[8368] -1 -2  SUtility:8368
748336[1046] 821290[2092] -1 -2  SUtility:3138
717528[5235] -1 -2  SUtility:5235
586711[4710] -1 -2  SUtility:4710
821390[1882] -1 -2  SUtility:1882
586923[1360] 821272[1254] 821292[627] 826810[1046] -1 -2  SUtility:4287
712537[1046] -1 -2  SUtility:1046
819775[1046] 839313[4188] -1 -2  SUtility:5234
684513[10471] -1 -2  SUtility:10471
717614[6282] -1 -2  SUtility:6282
706147[3141] 826889[1046] -1 -2  SUtility:4187
716930[6282] -1 -2  SUtility:6282
839313[4188] -1 -2  SUtility:4188
821369[3138] 826925[837] 827005[627] 827007[837] 827026[1046] 834865[523] -1 -2  SUtility:7008
839740[8900] -1 -2  SUtility:8900
702725[30264] -1 -2  SUtility:30264
839313[4188] -1 -2  SUtility:4188
738449[5549] -1 -2  SUtility:5549
821013[1883] -1 -2  SUtility:1883
838366[4500] -1 -2  SUtility:4500
717781[7328] -1 -2  SUtility:7328
821277[2092] 821290[4184] -1 -2  SUtility:6276
709792[13509] -1 709792[13509] -1 709792[13509] -1 -2  SUtility:40527
706441[1360] 744528[680] 835405[3140] -1 -2  SUtility:5180
826925[837] -1 827000[418] 827005[627] 827007[837] 834865[523] -1 -2  SUtility:3242
839313[4188] -1 -2  SUtility:4188
602600[626] -1 -2  SUtility:626
553855[941] 821275[5230] -1 -2  SUtility:6171
738457[1046] 826623[941] -1 -2  SUtility:1987
826608[626] 826801[1046] -1 -2  SUtility:1672
700885[3664] -1 -2  SUtility:3664
718160[2092] -1 -2  SUtility:2092
523700[9390] -1 -2  SUtility:9390
551913[7112] -1 -2  SUtility:7112
832557[2092] 832559[2092] -1 -2  SUtility:4184
820814[2092] -1 -2  SUtility:2092
697784[1360] -1 -2  SUtility:1360
716932[4188] -1 716932[4188] -1 -2  SUtility:8376
821367[10471] -1 -2  SUtility:10471
534267[5549] 550079[1988] -1 -2  SUtility:7537
710159[3141] -1 -2  SUtility:3141
712402[3141] 821386[837] 839909[9424] -1 -2  SUtility:13402
613893[8900] -1 -2  SUtility:8900
820812[313] 826612[523] 826617[627] -1 820812[313] 826612[523] 826617[627] -1 -2  SUtility:2926
695065[17802] -1 -2  SUtility:17802
821277[6276] -1 -2  SUtility:6276
840483[3348] -1 -2  SUtility:3348
826925[837] 827000[418] -1 -2  SUtility:1255
819751[1570] 820214[8376] -1 -2  SUtility:9946
587317[837] 826837[627] 826872[523] -1 -2  SUtility:1987
717005[8162] -1 716984[3766] 716986[7221] 832653[3766] -1 744530[10460] -1 -2  SUtility:33375
821277[1046] 821290[2092] -1 -2  SUtility:3138
681091[1465] -1 -2  SUtility:1465
708239[8375] -1 708239[8375] -1 -2  SUtility:16750
513284[2092] 513290[523] 551630[21987] -1 -2  SUtility:24602
716930[12354] -1 -2  SUtility:12354
826801[5230] -1 -2  SUtility:5230
534843[1883] 539549[2092] 819775[1046] -1 -2  SUtility:5021
716937[4184] 716939[3556] -1 -2  SUtility:7740
819577[627] 821392[418] -1 -2  SUtility:1045
684513[10471] -1 -2  SUtility:10471
826722[3664] -1 -2  SUtility:3664
839313[16752] -1 -2  SUtility:16752
826608[313] 829285[2511] -1 -2  SUtility:2824
748300[2303] -1 753513[784] -1 -2  SUtility:3087
585633[1465] 748336[1046] 839311[1570] -1 -2  SUtility:4081
826893[3762] -1 -2  SUtility:3762
827022[5235] -1 -2  SUtility:5235
774685[2826] 821037[1674] -1 -2  SUtility:4500
832730[37594] -1 -2  SUtility:37594
717794[1465] 837485[627] -1 -2  SUtility:2092
748300[2303] -1 -2  SUtility:2303
677935[7328] -1 -2  SUtility:7328
748340[12552] -1 -2  SUtility:12552
820231[4184] -1 -2  SUtility:4184
811752[2092] 811756[837] -1 -2  SUtility:2929
753513[1568] -1 -2  SUtility:1568
826925[837] 827000[418] 827007[837] 834865[523] -1 558192[732] 712126[680] 821305[4184] 821307[198] 821309[3141] 826934[523] 827005[627] 828987[313] -1 -2  SUtility:13013
837485[627] -1 -2  SUtility:627
820383[8376] -1 -2  SUtility:8376
674647[4188] -1 -2  SUtility:4188
718220[2092] -1 -2  SUtility:2092
826897[5235] -1 -2  SUtility:5235
613893[8900] -1 -2  SUtility:8900
821343[3350] -1 -2  SUtility:3350
839313[4188] -1 -2  SUtility:4188
839313[4188] -1 -2  SUtility:4188
560187[1570] -1 -2  SUtility:1570
819393[1570] 826705[2092] 833575[2092] 833577[2092] -1 -2  SUtility:7846
537541[837] 538484[1046] 702907[1046] -1 -2  SUtility:2929
753507[575] -1 -2  SUtility:575
577062[2617] 684843[627] 687895[6282] 819380[1046] 819760[627] 820402[418] -1 -2  SUtility:11617
829312[6282] -1 -2  SUtility:6282
821290[8368] -1 -2  SUtility:8368
821290[6276] 826801[523] -1 -2  SUtility:6799
839313[4188] 839999[523] -1 -2  SUtility:4711
717507[4080] 826891[1046] -1 -2  SUtility:5126
826803[4188] -1 -2  SUtility:4188
717620[2303] -1 -2  SUtility:2303
718197[3141] -1 -2  SUtility:3141
534280[7852] -1 -2  SUtility:7852
556561[1778] 826702[837] -1 -2  SUtility:2615
714717[2720] -1 -2  SUtility:2720
820192[1570] 820237[523] 826608[313] 839909[9424] -1 -2  SUtility:11830
826810[2092] -1 -2  SUtility:2092
821277[6276] -1 -2  SUtility:6276
696434[31311] -1 -2  SUtility:31311
537520[1465] 664919[732] 826625[732] -1 -2  SUtility:2929
826606[2823] -1 -2  SUtility:2823
538439[1883] 551890[4502] 674568[4188] 819547[418] 819577[627] 820454[523] 821020[732] 821392[418] 832552[1046] -1 -2  SUtility:14337
832559[2092] -1 -2  SUtility:2092
821277[6276] -1 -2  SUtility:6276
829285[2511] -1 -2  SUtility:2511
748338[3350] -1 -2  SUtility:3350
833782[8375] -1 -2  SUtility:8375
826700[836] 826801[1046] 832552[1046] -1 -2  SUtility:2928
826606[941] 826627[523] 826955[2720] 835042[2092] -1 -2  SUtility:6276
832730[44925] -1 -2  SUtility:44925
680369[10470] 826627[1046] 826955[2720] -1 -2  SUtility:14236
709792[13509] -1 -2  SUtility:13509
826897[5235] -1 -2  SUtility:5235
601017[14448] 691477[1988] 718398[2930] 748282[376] 819376[418] 819740[1464] 821020[732] 821300[732] 826837[627] 826998[837] 843397[1036] 843895[675] 843899[805] 843957[1768] -1 -2  SUtility:28836
672963[15603] -1 540597[5024] -1 -2  SUtility:20627
819796[10471] -1 -2  SUtility:10471
838855[2303] -1 -2  SUtility:2303
819547[418] 821020[732] 821024[1570] -1 -2  SUtility:2720
587898[52255] -1 -2  SUtility:52255
839647[5235] 839658[7328] -1 -2  SUtility:12563
539845[26075] -1 -2  SUtility:26075
820345[1883] -1 -2  SUtility:1883
748338[3350] -1 -2  SUtility:3350
748295[2303] 748304[2303] 753507[1150] -1 -2  SUtility:5756
839313[4188] 839995[523] 839997[523] 839999[523] -1 -2  SUtility:5757
685786[26075] -1 -2  SUtility:26075
821373[8376] -1 -2  SUtility:8376
826627[1046] 826955[2720] -1 -2  SUtility:3766
838503[18745] -1 -2  SUtility:18745
668590[1570] -1 -2  SUtility:1570
586610[1254] 587521[33300] 835784[33406] -1 -2  SUtility:67960
573582[11098] 691188[4184] -1 -2  SUtility:15282
508287[1046] -1 -2  SUtility:1046
748336[1046] 827017[1046] -1 -2  SUtility:2092
716928[10568] -1 -2  SUtility:10568
819412[1360] -1 -2  SUtility:1360
546106[2512] 686086[10471] -1 -2  SUtility:12983
652882[18326] -1 -2  SUtility:18326
820233[2930] 820261[8376] 826801[523] -1 -2  SUtility:11829
821307[396] 826925[837] 827000[1254] 827005[627] 827007[837] 827026[1046] 834865[523] -1 -2  SUtility:5520
820252[6282] -1 -2  SUtility:6282
832655[3766] -1 820255[3769] -1 -2  SUtility:7535
716930[6282] 716971[4184] -1 -2  SUtility:10466
717095[41783] -1 -2  SUtility:41783
687642[1570] -1 -2  SUtility:1570
821390[941] -1 821390[941] -1 -2  SUtility:1882
716935[5759] -1 -2  SUtility:5759
567010[2722] 571904[3141] -1 567010[2722] 571904[3141] -1 -2  SUtility:11726
700992[7328] -1 -2  SUtility:7328
534430[7852] 534438[4502] -1 -2  SUtility:12354
826705[2092] -1 -2  SUtility:2092
581761[2092] -1 -2  SUtility:2092
826621[1046] -1 819691[523] 821015[418] 840483[1674] -1 -2  SUtility:3661
821020[1464] -1 -2  SUtility:1464
717888[2092] -1 826627[1046] 826829[2720] 826891[4184] 826893[2508] 826955[2720] -1 -2  SUtility:15270
567376[1883] 826715[732] 826955[1360] -1 -2  SUtility:3975
716973[4184] -1 -2  SUtility:4184
717888[2092] 819547[418] 821015[418] 821020[732] -1 -2  SUtility:3660
826627[1046] 826955[2720] -1 -2  SUtility:3766
820252[6282] -1 -2  SUtility:6282
820387[1046] -1 -2  SUtility:1046
717888[2092] 819552[1046] -1 -2  SUtility:3138
820450[4188] -1 -2  SUtility:4188
716992[4711] -1 -2  SUtility:4711
821277[4184] -1 -2  SUtility:4184
641902[8375] 839302[12462] -1 -2  SUtility:20837
716975[4184] -1 -2  SUtility:4184
716926[5234] -1 -2  SUtility:5234
684513[10471] -1 -2  SUtility:10471
584969[3141] 714721[1046] -1 584969[3141] 714721[1046] -1 -2  SUtility:8374
586923[2720] -1 -2  SUtility:2720
586645[4606] -1 586645[4606] -1 586645[4606] -1 -2  SUtility:13818
718203[1360] -1 718216[1046] 821380[4184] -1 -2  SUtility:6590
644339[5968] 716930[10365] 821367[10471] -1 -2  SUtility:26804
717007[1778] -1 -2  SUtility:1778
738453[2303] -1 -2  SUtility:2303
712544[2617] -1 -2  SUtility:2617
644958[83671] -1 -2  SUtility:83671
839313[41880] -1 -2  SUtility:41880
839313[4188] 839995[523] 839999[523] -1 839997[523] -1 -2  SUtility:5757
573168[5334] -1 573168[5334] -1 -2  SUtility:10668
587898[52255] -1 -2  SUtility:52255
613743[9424] -1 587853[38642] -1 -2  SUtility:48066
833800[31311] 839313[4188] -1 -2  SUtility:35499
691557[732] 843410[1350] 844012[826] -1 -2  SUtility:2908
716975[10883] -1 -2  SUtility:10883
839313[4188] -1 839313[4188] -1 -2  SUtility:8376
533371[3141] 538981[9004] 826810[1046] 829310[4188] -1 -2  SUtility:17379
820842[4184] 821272[418] 821298[627] -1 820842[4184] 821272[418] 821298[627] -1 820842[4184] 821272[418] 821298[627] -1 -2  SUtility:15687
677510[41783] -1 -2  SUtility:41783
706441[1360] 821392[418] -1 716217[837] 716225[732] 829737[1360] -1 -2  SUtility:4707
714573[5235] 834985[4392] 839643[3874] -1 -2  SUtility:13501
829312[6282] 839313[4188] -1 -2  SUtility:10470
839313[4188] -1 -2  SUtility:4188
551862[2511] -1 -2  SUtility:2511
821380[4184] -1 821380[3138] -1 821380[1046] -1 -2  SUtility:8368
684513[20942] -1 -2  SUtility:20942
716941[2198] 716977[2198] 717003[15494] 717007[4606] -1 -2  SUtility:24496
820814[2092] -1 -2  SUtility:2092
820942[1464] 839752[3455] -1 -2  SUtility:4919
820261[8376] -1 -2  SUtility:8376
743356[2303] -1 -2  SUtility:2303
826606[941] 826623[941] 826801[523] 826955[2720] -1 -2  SUtility:5125
827062[6282] -1 690813[3141] 827062[6282] -1 -2  SUtility:15705
820392[627] 820396[2196] 826612[523] -1 -2  SUtility:3346
838503[18745] -1 -2  SUtility:18745
551617[4188] -1 -2  SUtility:4188
716971[6594] -1 -2  SUtility:6594
596602[36547] -1 -2  SUtility:36547
547042[2931] -1 -2  SUtility:2931
841640[7328] -1 -2  SUtility:7328
706147[6282] -1 706147[6282] -1 -2  SUtility:12564
820231[2092] -1 -2  SUtility:2092
509135[1883] -1 -2  SUtility:1883
560354[4188] -1 -2  SUtility:4188
552687[16750] -1 -2  SUtility:16750
685795[1046] 686086[10471] -1 -2  SUtility:11517
645963[3141] 840483[1674] -1 -2  SUtility:4815
706460[10471] -1 -2  SUtility:10471
832728[36547] -1 -2  SUtility:36547
644650[2722] -1 -2  SUtility:2722
601012[6701] 601030[3141] -1 -2  SUtility:9842
820261[4188] -1 -2  SUtility:4188
717003[2617] -1 -2  SUtility:2617
717286[1254] 826872[523] 826876[836] 826908[837] -1 -2  SUtility:3450
821300[732] 827009[1046] -1 -2  SUtility:1778
819798[4921] -1 -2  SUtility:4921
840762[29217] -1 -2  SUtility:29217
601040[9422] 832728[36547] -1 -2  SUtility:45969
716982[17168] -1 -2  SUtility:17168
702886[5759] -1 -2  SUtility:5759
725532[523] 744775[837] 800268[941] 819430[418] 820396[732] -1 -2  SUtility:3451
532072[3141] 691428[1778] 691632[889] 842575[931] 842577[931] -1 -2  SUtility:7670
537468[4188] -1 -2  SUtility:4188
601027[9423] -1 -2  SUtility:9423
718182[1150] 819777[1254] -1 -2  SUtility:2404
601040[9422] -1 -2  SUtility:9422
718396[2092] -1 -2  SUtility:2092
601670[16650] -1 -2  SUtility:16650
511072[4397] -1 -2  SUtility:4397
839313[4188] -1 -2  SUtility:4188
832484[4050] -1 832484[4050] -1 -2  SUtility:8100
839643[3874] -1 839643[3874] -1 -2  SUtility:7748
716926[4816] 717003[4606] 717005[1778] -1 716926[5234] 717007[5234] -1 -2  SUtility:21668
821277[6276] -1 -2  SUtility:6276
717571[3141] -1 -2  SUtility:3141
601040[4711] 601042[6282] -1 -2  SUtility:10993
840762[29217] -1 -2  SUtility:29217
702852[6282] 748282[376] 821399[941] -1 -2  SUtility:7599
573168[1778] 706147[3141] -1 -2  SUtility:4919
826705[2092] -1 -2  SUtility:2092
819490[5235] -1 819490[5235] -1 -2  SUtility:10470
820383[4188] 821272[418] 826608[313] 826702[837] -1 -2  SUtility:5756
640893[1360] -1 -2  SUtility:1360
821011[2617] -1 -2  SUtility:2617
716935[6282] 716975[1988] 716977[1988] -1 -2  SUtility:10258
716937[5754] 716977[7952] 826702[837] 826801[523] -1 -2  SUtility:15066
706441[1360] 840483[1674] -1 -2  SUtility:3034
601197[20839] -1 -2  SUtility:20839
832557[2092] -1 -2  SUtility:2092
826612[1046] 826615[1464] 826617[1254] -1 -2  SUtility:3764
827005[627] -1 827000[418] 828987[313] 834865[523] -1 -2  SUtility:1881
821277[4184] -1 -2  SUtility:4184
842433[3556] 843905[2478] 843916[2181] -1 -2  SUtility:8215
718210[2092] -1 -2  SUtility:2092
716930[5759] -1 -2  SUtility:5759
706460[10471] -1 -2  SUtility:10471
716926[2408] 716977[1988] -1 -2  SUtility:4396
820413[9420] 821290[6276] -1 -2  SUtility:15696
551855[418] 551883[523] 551892[1570] -1 -2  SUtility:2511
744530[4184] -1 -2  SUtility:4184
712235[10471] -1 712235[10471] -1 -2  SUtility:20942
537050[2617] 712653[1046] -1 -2  SUtility:3663
536435[4188] 685424[4188] -1 -2  SUtility:8376
821285[2092] -1 -2  SUtility:2092
716369[1046] 820195[1570] 820240[1046] -1 -2  SUtility:3662
601010[8376] -1 -2  SUtility:8376
774687[941] -1 -2  SUtility:941
716607[3141] -1 -2  SUtility:3141
601197[20839] -1 -2  SUtility:20839
684702[4188] 826837[627] 826872[523] 826925[837] 827000[418] 827026[1046] 834865[523] -1 -2  SUtility:8162
600492[732] 819777[627] -1 -2  SUtility:1359
716973[4396] 717005[2617] -1 -2  SUtility:7013
839313[4188] -1 -2  SUtility:4188
668590[1570] -1 -2  SUtility:1570
821028[4188] -1 -2  SUtility:4188
821272[418] 827020[4188] 839313[4188] 839995[523] 839997[523] 839999[523] 840001[523] -1 -2  SUtility:10886
839313[8376] -1 -2  SUtility:8376
658880[2250] 754537[3141] 838863[3036] -1 -2  SUtility:8427
536399[4711] 714721[1046] -1 -2  SUtility:5757
819490[5235] -1 -2  SUtility:5235
698465[9947] -1 -2  SUtility:9947
512611[9424] -1 -2  SUtility:9424
680356[7328] -1 -2  SUtility:7328
696560[1778] 748336[1046] 819376[418] -1 -2  SUtility:3242
744775[837] 819376[418] 820392[627] 820400[418] -1 -2  SUtility:2300
534704[9424] -1 -2  SUtility:9424
716973[4396] -1 -2  SUtility:4396
551926[3140] -1 -2  SUtility:3140
585395[4188] 820413[9420] 821292[1881] 826705[4184] 826829[8160] 826893[3762] -1 819393[1570] 826623[941] 826625[732] -1 -2  SUtility:34838
826816[1674] -1 -2  SUtility:1674
826816[3348] -1 -2  SUtility:3348
584920[6280] -1 -2  SUtility:6280
748300[2092] 753507[523] -1 -2  SUtility:2615
839313[4188] -1 -2  SUtility:4188
820255[3769] -1 -2  SUtility:3769
826627[4184] 826955[5440] -1 -2  SUtility:9624
712237[7328] -1 -2  SUtility:7328
602322[4502] 711297[2722] 712126[680] -1 -2  SUtility:7904
839311[3140] -1 -2  SUtility:3140
821285[4184] -1 -2  SUtility:4184
821272[418] 827020[4188] -1 -2  SUtility:4606
829285[1674] -1 821285[4184] -1 -2  SUtility:5858
582502[11414] -1 -2  SUtility:11414
706432[4188] 821028[4188] -1 -2  SUtility:8376
840762[29217] -1 -2  SUtility:29217
826627[1046] 826955[2720] -1 -2  SUtility:3766
702787[20839] -1 -2  SUtility:20839
551911[2720] -1 -2  SUtility:2720
717888[2092] -1 -2  SUtility:2092
821367[10471] -1 -2  SUtility:10471
537967[14556] -1 -2  SUtility:14556
535621[5235] 820227[2092] 820233[2930] 820261[8376] -1 -2  SUtility:18633
819376[418] 835713[20839] -1 -2  SUtility:21257
594680[12462] -1 -2  SUtility:12462
587307[4188] -1 -2  SUtility:4188
827026[1046] -1 -2  SUtility:1046
682126[9424] 712272[837] -1 -2  SUtility:10261
600989[6282] -1 -2  SUtility:6282
820415[941] -1 -2  SUtility:941
695105[9424] -1 577293[5022] -1 -2  SUtility:14446
550527[1570] -1 -2  SUtility:1570
594678[8900] -1 -2  SUtility:8900
826627[1046] 826835[3348] -1 -2  SUtility:4394
537179[2092] 540597[2512] 553580[4188] 718252[4184] -1 537179[2092] 540597[2512] 553580[4188] 718252[4184] -1 -2  SUtility:25952
826876[3762] -1 -2  SUtility:3762
821277[6276] -1 821277[2092] -1 -2  SUtility:8368
573059[627] 821272[418] 821390[941] -1 -2  SUtility:1986
716120[523] 783352[837] 819577[627] 821032[732] 821392[418] -1 716120[523] 783352[837] 819577[627] 821032[732] 821392[418] -1 -2  SUtility:6274
840483[1674] -1 -2  SUtility:1674
640334[3664] -1 -2  SUtility:3664
748300[2092] 826720[5235] -1 -2  SUtility:7327
709634[837] 826627[1569] 826955[1360] -1 -2  SUtility:3766
839313[4188] 839995[523] -1 -2  SUtility:4711
744775[837] 820396[732] -1 744775[1674] 820396[1464] -1 744775[837] 820396[732] -1 -2  SUtility:6276
716626[1046] 826625[732] 826893[627] -1 -2  SUtility:2405
691653[2030] 842420[889] -1 838747[1041] -1 843989[728] -1 -2  SUtility:4688
535595[18745] -1 -2  SUtility:18745
840483[1674] -1 -2  SUtility:1674
716984[5234] -1 -2  SUtility:5234
821292[1254] 841640[7328] -1 -2  SUtility:8582
601012[6701] -1 -2  SUtility:6701
682750[12462] 683264[4711] -1 -2  SUtility:17173
511501[5235] -1 -2  SUtility:5235
826705[2092] -1 -2  SUtility:2092
551892[1570] 837485[627] -1 551892[1570] 837485[627] -1 -2  SUtility:4394
687899[7852] -1 -2  SUtility:7852
821032[732] 821397[1046] -1 -2  SUtility:1778
716232[627] 716973[6594] -1 -2  SUtility:7221
753507[523] 753513[784] 826617[627] 826619[732] -1 -2  SUtility:2666
819530[1151] 839313[4188] -1 -2  SUtility:5339
553743[1883] 826803[4188] -1 -2  SUtility:6071
636505[12462] -1 -2  SUtility:12462
717331[3664] -1 -2  SUtility:3664
819472[1360] 821017[1046] -1 748336[1046] -1 -2  SUtility:3452
716935[7328] 717003[9314] -1 -2  SUtility:16642
748336[1046] 826799[627] -1 -2  SUtility:1673
819779[1046] 826625[732] 826900[627] -1 -2  SUtility:2405
584939[10468] 844019[722] 844021[780] -1 -2  SUtility:11970
826702[837] 826801[523] 839313[4188] -1 826702[837] 826801[523] 839313[4188] -1 826702[837] 826801[523] 839313[4188] -1 -2  SUtility:16644
551907[3660] 556477[627] 829741[6280] -1 -2  SUtility:10567
840762[29217] -1 -2  SUtility:29217
561719[796] 839647[5235] -1 -2  SUtility:6031
701307[3664] -1 -2  SUtility:3664
551917[8890] -1 -2  SUtility:8890
839313[4188] -1 -2  SUtility:4188
716928[4606] -1 -2  SUtility:4606
684702[8376] -1 -2  SUtility:8376
547255[2720] 697413[1151] -1 -2  SUtility:3871
841640[7328] -1 841640[7328] -1 -2  SUtility:14656
709634[837] 716461[1046] -1 662782[837] 837485[627] -1 -2  SUtility:3347
716973[3976] -1 -2  SUtility:3976
550844[6272] 699412[23520] -1 -2  SUtility:29792
839313[4188] -1 -2  SUtility:4188
534704[9424] 744779[627] 820456[418] 821015[418] -1 -2  SUtility:10887
583947[627] 585395[4188] 821277[3138] 821369[3138] 826889[1046] 826955[2720] -1 -2  SUtility:14857
744775[837] 819376[418] 819762[627] -1 -2  SUtility:1882
748293[3350] -1 -2  SUtility:3350
612777[5235] 691484[3664] 840828[1465] 842594[1036] 843905[826] -1 -2  SUtility:12226
821277[2092] 821292[1254] -1 -2  SUtility:3346
748338[3350] -1 748338[3350] -1 -2  SUtility:6700
800270[1465] -1 -2  SUtility:1465
696725[39689] -1 -2  SUtility:39689
512427[3455] 531329[2617] 644690[1570] -1 -2  SUtility:7642
717738[1883] -1 -2  SUtility:1883
698465[8375] 820231[1046] 820233[1465] 820261[4188] -1 -2  SUtility:15074
532070[6282] -1 -2  SUtility:6282
685792[5235] -1 -2  SUtility:5235
584920[3140] -1 -2  SUtility:3140
714794[1464] 827026[1046] 834865[1569] -1 -2  SUtility:4079
532072[6282] 601702[3141] -1 -2  SUtility:9423
738453[2303] -1 -2  SUtility:2303
716707[1725] -1 -2  SUtility:1725
510854[10367] -1 -2  SUtility:10367
564687[2930] -1 564687[2930] -1 -2  SUtility:5860
716986[6700] -1 -2  SUtility:6700
827020[8376] 827030[1046] -1 -2  SUtility:9422
537967[14556] -1 -2  SUtility:14556
581761[2092] 840762[29217] -1 -2  SUtility:31309
584992[13090] -1 584992[13090] -1 -2  SUtility:26180
821277[6276] 826897[5235] -1 -2  SUtility:11511
539845[26075] -1 -2  SUtility:26075
641967[1570] 704275[941] 838833[627] -1 -2  SUtility:3138
691677[837] 691683[837] -1 -2  SUtility:1674
821279[4710] -1 821279[4710] -1 -2  SUtility:9420
819760[627] -1 -2  SUtility:627
836765[25028] -1 -2  SUtility:25028
748295[2303] -1 748295[2303] -1 -2  SUtility:4606
716022[3664] -1 -2  SUtility:3664
820192[1570] 821279[1570] -1 -2  SUtility:3140
594708[6282] 820441[627] -1 -2  SUtility:6909
517880[8375] -1 827000[418] 827005[627] 834865[523] -1 -2  SUtility:9943
819775[1046] 821380[1046] -1 -2  SUtility:2092
594640[7328] -1 -2  SUtility:7328
821380[1046] -1 712272[837] -1 -2  SUtility:1883
841006[8375] -1 -2  SUtility:8375
717003[8793] -1 -2  SUtility:8793
725551[1882] -1 -2  SUtility:1882
691484[3664] -1 -2  SUtility:3664
717331[3664] 827024[6587] -1 717331[3664] 827024[6587] -1 717331[3664] 827024[6587] -1 -2  SUtility:30753
744779[627] 820812[313] -1 -2  SUtility:940
774685[2826] 827020[4188] 827022[5235] -1 -2  SUtility:12249
571904[3141] -1 -2  SUtility:3141
826705[2092] 826810[1046] 837485[627] -1 -2  SUtility:3765
582513[8900] -1 -2  SUtility:8900
832730[57491] -1 832730[57491] -1 -2  SUtility:114982
716982[3350] 838370[2198] -1 -2  SUtility:5548
819389[2302] 821277[4184] 826833[1360] 839313[4188] -1 -2  SUtility:12034
716986[3350] -1 -2  SUtility:3350
826627[1046] 826900[1881] -1 826627[1046] 826900[1881] -1 -2  SUtility:5854
820441[3135] -1 -2  SUtility:3135
643912[2408] -1 -2  SUtility:2408
686902[6282] -1 -2  SUtility:6282
535006[1256] 840762[29217] -1 -2  SUtility:30473
714712[1046] 826955[2720] -1 -2  SUtility:3766
826606[941] 826835[3348] -1 -2  SUtility:4289
829690[22934] -1 -2  SUtility:22934
691587[1203] -1 826799[627] -1 -2  SUtility:1830
820201[3141] -1 -2  SUtility:3141
554967[1046] 585633[2930] -1 554967[1046] 585633[2930] -1 -2  SUtility:7952
581761[2092] -1 -2  SUtility:2092
717007[4606] -1 717007[3350] -1 -2  SUtility:7956
826627[1046] 826900[627] 826955[2720] -1 -2  SUtility:4393
534597[12462] -1 -2  SUtility:12462
586711[1570] 685795[1046] 820201[3141] -1 -2  SUtility:5757
839313[4188] -1 -2  SUtility:4188
677746[11098] -1 -2  SUtility:11098
821015[418] -1 -2  SUtility:418
826955[2720] -1 -2  SUtility:2720
821277[2092] 821285[2092] 826803[4188] -1 821277[2092] 821285[2092] 826803[4188] -1 -2  SUtility:16744
663063[3141] 815804[623] -1 -2  SUtility:3764
536440[20942] -1 -2  SUtility:20942
725532[523] 745323[784] 819430[418] 826623[941] -1 -2  SUtility:2666
840762[29217] -1 -2  SUtility:29217
748295[2303] 753507[575] -1 -2  SUtility:2878
691332[1883] 691396[1883] 717005[2408] 820441[1254] 826625[732] 826715[732] -1 -2  SUtility:8892
717768[43878] -1 -2  SUtility:43878
714794[2196] 821305[20920] -1 540172[627] -1 -2  SUtility:23743
644731[3664] -1 -2  SUtility:3664
708303[4710] -1 -2  SUtility:4710
613859[2092] -1 -2  SUtility:2092
706205[1988] -1 -2  SUtility:1988
718396[2092] 826715[732] 826829[2720] -1 -2  SUtility:5544
573001[3756] -1 -2  SUtility:3756
820233[1465] 820261[4188] -1 -2  SUtility:5653
535595[18745] -1 -2  SUtility:18745
748336[1046] 819721[1046] 820456[418] -1 -2  SUtility:2510
704180[14556] -1 -2  SUtility:14556
819571[2826] -1 -2  SUtility:2826
821015[418] -1 819547[418] 821020[732] 829282[837] 832557[2092] -1 819547[418] 821015[418] 821020[732] 829282[837] 832557[2092] -1 -2  SUtility:8994
716902[2092] 821013[1883] -1 821020[2196] -1 -2  SUtility:6171
839647[10470] -1 -2  SUtility:10470
826212[837] -1 -2  SUtility:837
821290[5230] -1 -2  SUtility:5230
748295[2303] 748300[2303] -1 -2  SUtility:4606
820441[627] 821296[3141] -1 -2  SUtility:3768
587898[52255] -1 -2  SUtility:52255
826608[313] 826705[2092] -1 -2  SUtility:2405
694760[3141] 718252[2092] -1 -2  SUtility:5233
839652[6282] 839654[5235] 839656[4188] -1 -2  SUtility:15705
748300[2303] 748302[3350] -1 748300[2303] -1 748302[3350] -1 -2  SUtility:11306
537967[14556] -1 -2  SUtility:14556
826801[1569] -1 -2  SUtility:1569
702912[1674] 709160[2512] -1 -2  SUtility:4186
829312[6282] -1 -2  SUtility:6282
589711[2303] 840483[1674] -1 -2  SUtility:3977
716984[2303] -1 716984[2303] -1 -2  SUtility:4606
583190[6282] -1 583190[6282] -1 -2  SUtility:12564
537967[14556] -1 537967[14556] -1 -2  SUtility:29112
587697[313] 587712[523] 748336[1046] -1 -2  SUtility:1882
585395[4188] 826608[313] -1 -2  SUtility:4501
718199[1465] 746450[2303] -1 -2  SUtility:3768
843470[1308] -1 -2  SUtility:1308
586610[1254] 827028[5235] -1 -2  SUtility:6489
509084[10471] -1 -2  SUtility:10471
684093[1046] -1 -2  SUtility:1046
602240[41783] -1 821296[3141] -1 -2  SUtility:44924
821292[2508] 826606[941] 826801[1569] -1 -2  SUtility:5018
587755[31311] -1 -2  SUtility:31311
642560[523] 709634[837] 709645[1778] -1 -2  SUtility:3138
820227[6276] 820383[8376] 826715[1464] -1 826835[3348] -1 -2  SUtility:19464
753505[2302] -1 -2  SUtility:2302
716982[14551] 832655[2408] -1 -2  SUtility:16959
695557[2092] -1 -2  SUtility:2092
821309[3141] -1 -2  SUtility:3141
680371[8375] 717511[732] 819400[941] -1 -2  SUtility:10048
510854[10367] -1 -2  SUtility:10367
557234[1256] -1 -2  SUtility:1256
706460[10471] -1 -2  SUtility:10471
694111[2303] 820415[941] -1 -2  SUtility:3244
819725[25028] -1 -2  SUtility:25028
677596[2659] 678076[4250] -1 -2  SUtility:6909
821390[1882] -1 -2  SUtility:1882
601040[14133] -1 -2  SUtility:14133
577495[3450] 840483[1674] -1 -2  SUtility:5124
684513[10471] -1 -2  SUtility:10471
705659[1570] 709822[3350] -1 -2  SUtility:4920
718203[1360] -1 -2  SUtility:1360
585395[4188] -1 -2  SUtility:4188
715902[1465] -1 -2  SUtility:1465
702725[30264] -1 -2  SUtility:30264
684093[1046] -1 -2  SUtility:1046
709634[837] -1 -2  SUtility:837
717331[7328] -1 -2  SUtility:7328
820233[1465] -1 -2  SUtility:1465
537074[2092] -1 -2  SUtility:2092
840483[1674] -1 -2  SUtility:1674
748336[1046] 819430[470] -1 -2  SUtility:1516
821277[4184] -1 -2  SUtility:4184
717005[7433] 717007[2617] -1 -2  SUtility:10050
821305[6276] -1 -2  SUtility:6276
691617[910] -1 -2  SUtility:910
716937[4396] -1 -2  SUtility:4396
578176[2092] 684757[9422] 716984[5234] -1 578176[2092] 684757[9422] 716984[5234] -1 -2  SUtility:33496
674431[9110] -1 -2  SUtility:9110
826705[2092] -1 -2  SUtility:2092
584920[1570] 820237[523] -1 -2  SUtility:2093
714757[1882] -1 -2  SUtility:1882
821277[4184] -1 -2  SUtility:4184
553580[4188] -1 -2  SUtility:4188
820233[2930] 820261[8376] -1 -2  SUtility:11306
716973[1988] -1 716973[1988] -1 -2  SUtility:3976
701215[1465] -1 -2  SUtility:1465
821290[2092] 826810[1046] -1 -2  SUtility:3138
829257[3141] -1 -2  SUtility:3141
531950[1046] 596133[23981] 664773[4188] 680457[2826] 711277[941] 716997[12564] -1 -2  SUtility:45546
839313[4188] -1 -2  SUtility:4188
561438[1570] 572463[1046] 581613[1360] 606777[1570] 606963[1360] 668590[1570] 702907[1046] 716641[470] 717087[1256] 718158[1360] -1 -2  SUtility:12608
821285[2092] 826803[4188] -1 -2  SUtility:6280
839313[4188] -1 839313[4188] -1 -2  SUtility:8376
697252[1046] 820392[627] -1 -2  SUtility:1673
584939[15702] -1 -2  SUtility:15702
563335[261] 714760[784] 819472[1360] -1 -2  SUtility:2405
716935[14656] -1 -2  SUtility:14656
718220[2092] 826803[4188] -1 583190[6282] 606952[2092] 748293[3350] 748300[2303] 821397[1046] -1 -2  SUtility:21353
839311[1570] -1 -2  SUtility:1570
811752[2092] 836052[3455] -1 -2  SUtility:5547
832559[2092] -1 -2  SUtility:2092
800268[1046] 819376[418] 820396[732] -1 -2  SUtility:2196
676520[14556] -1 676520[14556] -1 -2  SUtility:29112
594678[8900] -1 594678[8900] -1 -2  SUtility:17800
826705[8368] -1 -2  SUtility:8368
612706[12564] 612738[627] -1 -2  SUtility:13191
826816[1674] -1 -2  SUtility:1674
838503[18745] -1 -2  SUtility:18745
820387[1046] 820814[2092] -1 -2  SUtility:3138
712235[10471] -1 -2  SUtility:10471
820192[1570] 826606[941] -1 -2  SUtility:2511
584939[5234] -1 -2  SUtility:5234
629144[39689] -1 -2  SUtility:39689
530774[18745] -1 -2  SUtility:18745
516738[12552] -1 -2  SUtility:12552
821272[418] 827020[4188] -1 -2  SUtility:4606
748295[2092] 748338[3350] 753507[523] -1 -2  SUtility:5965
684717[4184] -1 -2  SUtility:4184
829285[8370] -1 -2  SUtility:8370
508027[687] 600607[1878] 668804[846] 839718[1248] -1 -2  SUtility:4659
559900[2512] 658795[2092] 684284[1254] 716943[1883] 820235[627] -1 716943[1883] 820235[627] -1 -2  SUtility:10878
534704[9424] -1 -2  SUtility:9424
594678[8900] -1 -2  SUtility:8900
551928[3348] -1 -2  SUtility:3348
820233[2930] -1 -2  SUtility:2930
716932[5759] -1 -2  SUtility:5759
841006[8375] -1 -2  SUtility:8375
826801[1046] -1 -2  SUtility:1046
717867[3556] -1 -2  SUtility:3556
716932[8376] -1 -2  SUtility:8376
587075[837] 652932[1778] 706432[4188] 711648[1046] 826968[3141] -1 -2  SUtility:10990
601042[3141] -1 601042[3141] -1 -2  SUtility:6282
600989[6282] -1 -2  SUtility:6282
716924[4188] -1 -2  SUtility:4188
826623[941] -1 -2  SUtility:941
601672[26075] -1 -2  SUtility:26075
826912[523] 828987[939] -1 -2  SUtility:1462
800272[470] 821277[6276] 826897[5235] -1 -2  SUtility:11981
583190[6282] 746365[941] -1 583190[6282] 746365[941] -1 -2  SUtility:14446
582952[2617] 643814[2092] 691390[1988] 710090[1988] -1 -2  SUtility:8685
586942[28170] -1 -2  SUtility:28170
821277[3138] 821290[4184] -1 -2  SUtility:7322
691426[1570] 691683[837] 843393[919] -1 -2  SUtility:3326
586687[732] 748282[376] 821399[941] 826625[732] 826627[1046] 826835[3348] 826844[3140] -1 -2  SUtility:10315
691426[1570] -1 -2  SUtility:1570
826608[313] -1 -2  SUtility:313
748291[2303] -1 -2  SUtility:2303
748338[6700] -1 -2  SUtility:6700
539845[26075] -1 539845[26075] -1 -2  SUtility:52150
587898[52255] -1 -2  SUtility:52255
539845[26075] -1 539845[26075] -1 -2  SUtility:52150
820233[1465] -1 -2  SUtility:1465
532072[3141] 826702[837] 826801[523] 840762[29217] -1 -2  SUtility:33718
826829[1360] 826844[1570] -1 -2  SUtility:2930
581489[8375] -1 -2  SUtility:8375
712107[15603] -1 -2  SUtility:15603
718203[1360] -1 -2  SUtility:1360
712107[15603] 821037[1674] -1 -2  SUtility:17277
553745[5230] 821290[2092] -1 -2  SUtility:7322
565557[2303] 680718[1570] -1 -2  SUtility:3873
534215[9947] -1 -2  SUtility:9947
744528[2040] -1 -2  SUtility:2040
702796[29217] -1 702796[29217] -1 -2  SUtility:58434
839313[4188] -1 839313[4188] -1 839313[4188] -1 -2  SUtility:12564
712237[7328] -1 -2  SUtility:7328
835546[20839] -1 835546[20839] -1 -2  SUtility:41678
839313[4188] 839995[523] 839997[523] 839999[523] -1 -2  SUtility:5757
748338[3350] -1 -2  SUtility:3350
826810[1046] 832653[3455] 832655[3455] -1 743350[1570] -1 -2  SUtility:9526
714717[1360] -1 -2  SUtility:1360
820261[4188] 820383[4188] -1 -2  SUtility:8376
551926[4710] -1 -2  SUtility:4710
835120[9424] -1 -2  SUtility:9424
842575[2793] 842592[867] 843965[2340] -1 -2  SUtility:6000
644324[7852] -1 -2  SUtility:7852
531357[3978] 694308[1360] 819779[1046] -1 531357[3978] 694308[1360] 819779[1046] -1 -2  SUtility:12768
748293[3350] -1 -2  SUtility:3350
600734[9424] -1 840867[1140] 840871[1140] 840873[1140] -1 -2  SUtility:12844
819528[732] 826835[3348] 829737[1360] -1 -2  SUtility:5440
826627[1046] -1 -2  SUtility:1046
826829[2720] -1 -2  SUtility:2720
542761[2408] 696434[31311] -1 542761[2408] 696434[31311] -1 542761[2408] 696434[31311] -1 542761[2408] 696434[31311] -1 -2  SUtility:134876
557268[4080] -1 -2  SUtility:4080
718203[1360] -1 -2  SUtility:1360
535621[5235] 826700[836] -1 -2  SUtility:6071
820231[2092] -1 -2  SUtility:2092
821285[4184] 821290[4184] 826702[837] 826803[8376] -1 -2  SUtility:17581
743341[1360] -1 -2  SUtility:1360
684942[313] 826925[837] 827000[1254] 834865[523] -1 -2  SUtility:2927
585395[4188] 821277[4184] 821285[2092] 826702[837] 826803[4188] -1 -2  SUtility:15489
836819[20839] -1 -2  SUtility:20839
512425[10471] 716992[3455] 717003[6909] 826801[523] -1 -2  SUtility:21358
826897[5235] -1 -2  SUtility:5235
748336[1046] 826623[941] 826700[418] -1 -2  SUtility:2405
753507[3450] -1 753507[3450] -1 -2  SUtility:6900
819481[1046] -1 -2  SUtility:1046
839313[4188] -1 -2  SUtility:4188
643893[2092] 643925[5235] 743350[1570] -1 -2  SUtility:8897
826803[8376] -1 -2  SUtility:8376
820201[6282] -1 -2  SUtility:6282
820233[2930] -1 -2  SUtility:2930
744530[20920] -1 -2  SUtility:20920
840762[29217] -1 -2  SUtility:29217
717003[3556] -1 -2  SUtility:3556
669693[4188] 670158[4188] -1 -2  SUtility:8376
688098[2092] -1 -2  SUtility:2092
706460[10471] -1 -2  SUtility:10471
748300[2092] 753513[1568] -1 -2  SUtility:3660
820252[6282] -1 -2  SUtility:6282
821397[1046] -1 821397[1046] -1 -2  SUtility:2092
648554[7328] 748295[2092] 753507[523] 821397[1046] -1 -2  SUtility:10989
594678[8900] -1 -2  SUtility:8900
716982[13085] -1 -2  SUtility:13085
585395[4188] -1 -2  SUtility:4188
839313[4188] -1 -2  SUtility:4188
718255[941] 718396[2092] -1 -2  SUtility:3033
743350[3140] 839752[3455] -1 -2  SUtility:6595
664919[732] 826612[523] 826615[732] 826617[627] -1 826908[837] -1 -2  SUtility:3451
748293[3350] 753507[575] -1 -2  SUtility:3925
826619[1464] 827000[418] -1 -2  SUtility:1882
820233[2930] 820261[8376] -1 -2  SUtility:11306
826803[8376] -1 -2  SUtility:8376
587307[4188] -1 -2  SUtility:4188
691557[732] 826700[836] 838750[941] -1 -2  SUtility:2509
716977[2408] -1 -2  SUtility:2408
684715[3766] 684717[2092] -1 -2  SUtility:5858
535010[5234] -1 -2  SUtility:5234
538027[6906] -1 -2  SUtility:6906
832730[50161] -1 -2  SUtility:50161
537468[4188] -1 537468[4188] -1 537468[4188] -1 -2  SUtility:12564
575088[6276] -1 -2  SUtility:6276
743341[1360] -1 -2  SUtility:1360
826702[837] -1 -2  SUtility:837
832557[2092] -1 -2  SUtility:2092
587384[1570] 718160[4184] 718203[2720] 819547[418] 821015[418] 821022[1570] -1 -2  SUtility:10880
600492[732] 819376[418] 827032[837] 839752[3455] 840483[1674] -1 -2  SUtility:7116
717003[2931] -1 -2  SUtility:2931
839313[4188] -1 -2  SUtility:4188
716982[3036] -1 -2  SUtility:3036
819376[418] 820400[418] 820402[418] -1 -2  SUtility:1254
820814[2092] -1 -2  SUtility:2092
820383[4188] 839313[4188] -1 -2  SUtility:8376
601233[627] 652970[680] 706102[627] 743495[1046] 743497[680] 748336[1046] 791635[1046] 821399[941] 826874[1046] -1 -2  SUtility:7739
821277[2092] 821285[2092] 821290[4184] 821292[1254] -1 819547[418] 821024[1570] -1 -2  SUtility:11610
553565[837] 601229[680] 826619[732] 826623[941] 829285[3348] -1 -2  SUtility:6538
744779[627] 819382[523] 820394[523] 820458[523] -1 -2  SUtility:2196
601040[4711] -1 -2  SUtility:4711
821397[1046] -1 821397[1046] -1 -2  SUtility:2092
691428[1778] 840781[1988] 843387[1455] 843427[1036] 843903[680] 843905[826] 843946[833] -1 843387[1455] -1 691428[1778] 840781[1988] 843427[1036] 843903[680] 843905[826] 843946[833] -1 -2  SUtility:17192
582952[2617] -1 -2  SUtility:2617
695097[25026] 715102[7328] 832655[7328] -1 -2  SUtility:39682
820227[4184] 826801[523] -1 -2  SUtility:4707
821373[4188] -1 -2  SUtility:4188
832557[2092] -1 -2  SUtility:2092
612702[4502] -1 -2  SUtility:4502
512431[8375] -1 -2  SUtility:8375
595079[1464] 595081[1464] -1 -2  SUtility:2928
839313[4188] -1 -2  SUtility:4188
820252[6282] -1 -2  SUtility:6282
820240[3138] -1 -2  SUtility:3138
700885[3664] -1 -2  SUtility:3664
579374[1883] -1 -2  SUtility:1883
826619[2928] -1 -2  SUtility:2928
826702[1674] -1 -2  SUtility:1674
826835[3348] -1 -2  SUtility:3348
820255[4188] -1 -2  SUtility:4188
556840[1570] 821020[2196] 821307[396] 826700[418] 829282[2511] -1 -2  SUtility:7091
536440[10471] -1 -2  SUtility:10471
716932[7328] 716982[3350] -1 -2  SUtility:10678
644339[5968] 836137[16650] -1 -2  SUtility:22618
554967[1569] -1 -2  SUtility:1569
698592[12462] -1 -2  SUtility:12462
636777[8375] 748336[1046] -1 -2  SUtility:9421
821290[3138] -1 -2  SUtility:3138
716984[3350] -1 716984[3350] -1 -2  SUtility:6700
826608[626] 826700[836] 826801[523] -1 -2  SUtility:1985
682760[1883] 716909[1256] 820240[1046] 826623[941] -1 -2  SUtility:5126
820842[6276] -1 -2  SUtility:6276
819547[418] 821020[732] -1 829282[837] -1 -2  SUtility:1987
716952[5862] 716982[6700] -1 -2  SUtility:12562
511015[14656] -1 -2  SUtility:14656
842467[1988] -1 -2  SUtility:1988
840483[1674] -1 -2  SUtility:1674
640017[1046] 709970[2092] 716902[3138] 826801[1046] 827022[5235] 844297[732] -1 -2  SUtility:13289
821028[8376] -1 -2  SUtility:8376
708303[1570] 821277[4184] 821292[627] -1 -2  SUtility:6381
716982[4606] -1 -2  SUtility:4606
691396[1883] -1 -2  SUtility:1883
819490[5235] -1 -2  SUtility:5235
827062[6282] -1 -2  SUtility:6282
841640[14656] -1 -2  SUtility:14656
748336[1046] 819721[1046] -1 -2  SUtility:2092
821300[732] -1 -2  SUtility:732
826700[418] 826801[523] -1 -2  SUtility:941
841006[8375] -1 841006[8375] -1 -2  SUtility:16750
819627[1674] 826893[627] -1 -2  SUtility:2301
821388[1570] -1 -2  SUtility:1570
820252[6282] -1 -2  SUtility:6282
821388[1570] -1 -2  SUtility:1570
594680[12462] -1 -2  SUtility:12462
716714[680] 821272[418] 828987[313] 829285[2511] -1 -2  SUtility:3922
609325[523] 826715[732] -1 -2  SUtility:1255
510044[13509] -1 -2  SUtility:13509
821285[2092] 826803[4188] -1 -2  SUtility:6280
710131[5759] -1 710131[5759] -1 -2  SUtility:11518
826619[732] 826621[1046] 826998[837] -1 -2  SUtility:2615
674772[2930] -1 -2  SUtility:2930
748338[3350] 753513[784] -1 -2  SUtility:4134
601197[20839] -1 -2  SUtility:20839
716982[3350] -1 -2  SUtility:3350
712272[837] -1 -2  SUtility:837
699888[2092] -1 -2  SUtility:2092
716935[11518] -1 683984[2092] 684010[8375] 684020[2092] 684115[2617] 686013[6282] 705985[1046] 746386[18745] -1 -2  SUtility:52767
826801[1046] -1 819357[2303] 826801[523] -1 -2  SUtility:3872
584962[10366] 717097[4502] -1 -2  SUtility:14868
820192[1570] -1 -2  SUtility:1570
691240[2092] 712244[1570] 826702[837] 840483[1674] -1 -2  SUtility:6173
821285[4184] 826803[8376] -1 -2  SUtility:12560
691321[3766] 691557[732] -1 -2  SUtility:4498
811739[837] 811747[837] 819640[837] -1 -2  SUtility:2511
583190[6282] -1 -2  SUtility:6282
638480[73199] -1 -2  SUtility:73199
714880[10471] 774685[2826] -1 -2  SUtility:13297
826816[1674] -1 -2  SUtility:1674
821373[4188] -1 -2  SUtility:4188
712537[1046] -1 -2  SUtility:1046
821292[627] 826705[2092] 826803[4188] 826816[1674] -1 -2  SUtility:8581
585395[4188] -1 -2  SUtility:4188
684745[1465] -1 -2  SUtility:1465
718203[1360] 820233[2930] 820261[8376] -1 -2  SUtility:12666
820192[1570] 820441[627] 826625[732] 826627[1046] 826715[732] -1 -2  SUtility:4707
840378[37386] -1 -2  SUtility:37386
748334[1046] 748336[1046] 800262[1046] -1 -2  SUtility:3138
820233[2930] 820261[8376] -1 820233[2930] 820261[8376] -1 -2  SUtility:22612
743350[4710] -1 -2  SUtility:4710
716932[5759] -1 -2  SUtility:5759
838070[27122] -1 -2  SUtility:27122
821307[1980] 821309[6282] -1 -2  SUtility:8262
550008[4083] 761324[2092] 820240[1046] 826619[1464] -1 -2  SUtility:8685
600502[26075] -1 -2  SUtility:26075
819423[1046] 840762[29217] -1 535102[1465] -1 -2  SUtility:31728
716973[4396] -1 716973[4396] -1 -2  SUtility:8792
841640[7328] -1 841640[7328] -1 -2  SUtility:14656
553762[2092] 821013[1883] -1 -2  SUtility:3975
601186[2303] -1 -2  SUtility:2303
820192[1570] -1 -2  SUtility:1570
748336[1046] 821024[1570] 821380[1046] 832557[2092] -1 -2  SUtility:5754
538495[7850] 717286[627] -1 -2  SUtility:8477
826608[313] 826700[418] 826816[1674] -1 -2  SUtility:2405
717095[41783] -1 -2  SUtility:41783
811752[2092] -1 -2  SUtility:2092
676387[10471] -1 -2  SUtility:10471
819382[523] 819691[523] 819721[1046] 826927[523] 826932[523] 826934[523] -1 -2  SUtility:3661
826606[941] 826955[5440] -1 -2  SUtility:6381
748300[2303] -1 748300[2303] -1 -2  SUtility:4606
826608[1565] 826705[6276] -1 826608[1565] 826705[6276] -1 826608[1565] 826705[6276] -1 -2  SUtility:23523
821390[1882] -1 -2  SUtility:1882
821277[6276] -1 821277[2092] -1 -2  SUtility:8368
563238[7328] -1 -2  SUtility:7328
821292[1254] 826803[8376] -1 -2  SUtility:9630
718396[2092] -1 -2  SUtility:2092
838861[6805] 839643[3874] -1 -2  SUtility:10679
821028[4188] -1 -2  SUtility:4188
819760[627] 820392[627] 820396[732] -1 -2  SUtility:1986
561687[523] 594760[941] 594762[941] 839795[7524] -1 561687[523] 594760[941] 594762[941] 839795[7524] -1 -2  SUtility:19858
834987[3141] -1 820383[4188] 821285[2092] 821290[6276] -1 -2  SUtility:15697
594753[1881] -1 -2  SUtility:1881
716971[3976] -1 -2  SUtility:3976
820233[2930] 820261[8376] 827009[1046] -1 -2  SUtility:12352
821020[732] 829282[837] 832557[2092] 832559[2092] -1 -2  SUtility:5753
696434[31311] -1 -2  SUtility:31311
820383[4188] 821285[2092] 843447[1036] 843901[1854] 844276[780] -1 -2  SUtility:9950
821277[2092] -1 -2  SUtility:2092
821277[2092] 826876[418] -1 821292[1254] 826837[627] -1 821277[2092] 821292[1254] 826837[627] 826876[418] -1 -2  SUtility:8782
840762[29217] -1 -2  SUtility:29217
821307[1188] -1 -2  SUtility:1188
821392[418] 821397[1046] -1 -2  SUtility:1464
839313[4188] -1 -2  SUtility:4188
535621[5235] -1 -2  SUtility:5235
691396[3766] 691484[3664] 838743[1883] 840318[1517] -1 -2  SUtility:10830
532072[6282] 826608[313] -1 -2  SUtility:6595
586711[7850] -1 -2  SUtility:7850
716977[6276] -1 -2  SUtility:6276
840762[29217] -1 -2  SUtility:29217
718203[2720] -1 -2  SUtility:2720
717003[7537] 717005[4606] -1 -2  SUtility:12143
554510[2092] -1 554510[2092] -1 -2  SUtility:4184
708372[1046] -1 -2  SUtility:1046
585395[8376] 585631[2092] -1 -2  SUtility:10468
826623[941] 837485[627] 838831[1778] -1 826623[941] 837485[627] 838831[1778] -1 826623[941] 837485[627] 838831[1778] -1 -2  SUtility:10038
555333[1464] -1 -2  SUtility:1464
537967[14556] -1 -2  SUtility:14556
753507[575] -1 -2  SUtility:575
821277[6276] 834865[523] -1 -2  SUtility:6799
826606[941] 826955[1360] 839313[4188] -1 -2  SUtility:6489
716932[4188] -1 -2  SUtility:4188
827007[837] -1 827000[1254] 827005[627] 834865[523] -1 -2  SUtility:3241
826900[1881] -1 -2  SUtility:1881
811739[837] 811758[418] -1 753513[784] -1 -2  SUtility:2039
826627[1046] 826955[4080] -1 -2  SUtility:5126
644317[14137] -1 644317[14137] -1 -2  SUtility:28274
826803[4188] -1 -2  SUtility:4188
819423[1046] -1 -2  SUtility:1046
711307[523] -1 711307[523] -1 -2  SUtility:1046
696434[31311] -1 -2  SUtility:31311
537967[14556] -1 -2  SUtility:14556
826829[1360] 826955[2720] -1 -2  SUtility:4080
709735[1570] 820237[523] -1 -2  SUtility:2093
535653[1883] -1 -2  SUtility:1883
716928[3350] -1 -2  SUtility:3350
559726[2720] 640094[2092] 711078[1046] 711082[3135] 711087[2720] -1 -2  SUtility:11713
748293[3350] 748300[2303] 753513[784] -1 -2  SUtility:6437
532072[6282] -1 -2  SUtility:6282
840483[1674] -1 840483[1674] -1 -2  SUtility:3348
575491[8375] -1 -2  SUtility:8375
821296[3141] -1 -2  SUtility:3141
716941[2198] -1 716941[2198] -1 -2  SUtility:4396
718160[2092] 829282[837] 832557[2092] -1 -2  SUtility:5021
537967[14556] -1 -2  SUtility:14556
820415[941] 827024[941] -1 829276[1360] -1 -2  SUtility:3242
716932[8376] -1 716932[14656] -1 -2  SUtility:23032
606963[1360] 644650[2722] 709735[1570] 819779[1046] 821279[1570] -1 -2  SUtility:8268
828987[626] -1 -2  SUtility:626
842354[26075] -1 -2  SUtility:26075
705991[7328] -1 705991[7328] -1 -2  SUtility:14656
800272[470] 819376[418] 826908[837] -1 800272[470] 819376[418] 826908[837] -1 -2  SUtility:3450
819490[5235] -1 -2  SUtility:5235
664919[732] 712124[680] 821279[1570] 826623[941] 826627[523] -1 -2  SUtility:4446
821028[4188] -1 -2  SUtility:4188
829282[837] -1 -2  SUtility:837
836137[16650] -1 -2  SUtility:16650
686013[6282] -1 -2  SUtility:6282
551630[9423] -1 -2  SUtility:9423
717003[4816] 820441[5016] -1 -2  SUtility:9832
819612[2092] -1 -2  SUtility:2092
748295[2092] 753505[1151] 753507[523] -1 -2  SUtility:3766
826606[941] -1 718396[2092] 820237[523] -1 -2  SUtility:3556
518555[12552] 840567[14556] -1 518555[12552] 840567[14556] -1 -2  SUtility:54216
696708[18745] -1 -2  SUtility:18745
821390[3764] -1 -2  SUtility:3764
557416[1151] 748300[2303] -1 753507[575] -1 -2  SUtility:4029
716982[2617] -1 -2  SUtility:2617
706460[20942] -1 -2  SUtility:20942
839311[1570] -1 -2  SUtility:1570
684513[10471] -1 -2  SUtility:10471
832450[25133] -1 -2  SUtility:25133
510738[10471] -1 -2  SUtility:10471
839311[1570] -1 -2  SUtility:1570
711312[1674] -1 -2  SUtility:1674
840483[1674] -1 -2  SUtility:1674
554982[271] 664919[732] 714762[1046] 738457[1046] 821300[732] 826612[523] 826617[627] 826619[732] 826623[941] 826625[732] -1 -2  SUtility:7382
676319[6073] -1 -2  SUtility:6073
567065[6805] -1 -2  SUtility:6805
821277[6276] 821285[4184] -1 -2  SUtility:10460
691396[1883] 821290[6276] -1 -2  SUtility:8159
706460[10471] 821028[4188] -1 -2  SUtility:14659
684513[10471] -1 684513[10471] -1 -2  SUtility:20942
833800[25028] -1 -2  SUtility:25028
684717[4184] -1 -2  SUtility:4184
695073[14451] -1 -2  SUtility:14451
667912[941] 791635[1151] 820402[418] -1 -2  SUtility:2510
516790[3348] 826715[732] 826835[1674] 826844[1570] -1 509984[732] 516768[1570] 579378[2826] 840526[941] -1 -2  SUtility:13393
516012[1360] -1 -2  SUtility:1360
551928[1674] -1 -2  SUtility:1674
835735[13509] -1 -2  SUtility:13509
585395[4188] 821285[4184] 826803[8376] -1 826801[1046] -1 -2  SUtility:17794
840412[2617] -1 -2  SUtility:2617
838861[13610] -1 -2  SUtility:13610
826900[627] -1 -2  SUtility:627
841640[14656] -1 -2  SUtility:14656
709634[837] -1 709634[837] -1 -2  SUtility:1674
676387[10471] 717247[941] 748336[1046] 819464[418] -1 821380[1046] -1 -2  SUtility:13922
586814[47019] -1 586814[47019] -1 -2  SUtility:94038
639205[1883] 639305[10996] -1 -2  SUtility:12879
642243[4607] 717809[2408] -1 -2  SUtility:7015
663985[8375] 748300[2092] -1 -2  SUtility:10467
717097[4502] -1 -2  SUtility:4502
827007[837] -1 684841[418] 769889[1883] 827000[418] 829310[4188] -1 -2  SUtility:7744
684513[10471] -1 -2  SUtility:10471
826700[836] 826801[1046] -1 -2  SUtility:1882
821290[6276] -1 -2  SUtility:6276
811739[941] -1 811747[941] -1 -2  SUtility:1882
645618[3664] -1 -2  SUtility:3664
700990[7328] -1 -2  SUtility:7328
565623[1570] -1 -2  SUtility:1570
684745[1465] -1 -2  SUtility:1465
716902[2092] 717286[627] 821277[6276] 826700[418] 826702[837] 826801[523] 826837[627] 826908[837] -1 -2  SUtility:12237
821285[2092] 826803[4188] -1 -2  SUtility:6280
533315[4389] -1 -2  SUtility:4389
576265[2092] -1 -2  SUtility:2092
716935[6177] -1 -2  SUtility:6177
821011[2617] -1 -2  SUtility:2617
551913[3556] 556477[627] -1 -2  SUtility:4183
826810[1046] -1 -2  SUtility:1046
826608[313] 826705[2092] 826801[523] -1 -2  SUtility:2928
820842[4184] -1 -2  SUtility:4184
717115[2092] 819376[418] -1 -2  SUtility:2510
601197[20839] -1 -2  SUtility:20839
716926[2617] 717003[4606] -1 -2  SUtility:7223
820255[3769] -1 -2  SUtility:3769
821373[8376] -1 -2  SUtility:8376
587399[1046] 716932[6282] -1 -2  SUtility:7328
539845[26075] -1 -2  SUtility:26075
835775[36547] -1 -2  SUtility:36547
753507[575] -1 753513[784] -1 -2  SUtility:1359
716977[9940] -1 -2  SUtility:9940
717860[837] 826810[2092] 827035[1254] -1 -2  SUtility:4183
591355[11414] -1 -2  SUtility:11414
517443[523] 535653[1883] 651785[1046] 839795[627] -1 -2  SUtility:4079
820383[4188] 826801[523] -1 -2  SUtility:4711
839313[4188] -1 -2  SUtility:4188
839795[11286] -1 -2  SUtility:11286
712544[9734] -1 -2  SUtility:9734
826829[4080] -1 -2  SUtility:4080
674772[4395] -1 -2  SUtility:4395
826700[418] 826801[523] -1 -2  SUtility:941
578230[3138] 600824[2508] -1 -2  SUtility:5646
571006[5235] -1 -2  SUtility:5235
645618[3664] -1 -2  SUtility:3664
832559[2092] -1 -2  SUtility:2092
826617[627] 826925[837] 827000[418] 827005[627] 827007[837] 834865[523] -1 826908[837] -1 -2  SUtility:4706
826801[1569] -1 -2  SUtility:1569
684513[10471] -1 -2  SUtility:10471
535621[5235] 839313[4188] -1 -2  SUtility:9423
601233[627] 821015[836] -1 -2  SUtility:1463
821028[4188] -1 -2  SUtility:4188
514295[2617] 712235[10471] 826715[2196] -1 -2  SUtility:15284
532070[3141] -1 -2  SUtility:3141
716986[4500] -1 -2  SUtility:4500
716977[3556] -1 717003[2408] -1 -2  SUtility:5964
826925[837] 827026[1046] -1 714794[732] 827000[418] 834865[523] -1 -2  SUtility:3556
840483[3348] -1 -2  SUtility:3348
663305[6282] -1 -2  SUtility:6282
821028[4188] -1 -2  SUtility:4188
826810[1046] -1 -2  SUtility:1046
585395[4188] -1 -2  SUtility:4188
630042[7328] -1 -2  SUtility:7328
613743[9424] -1 -2  SUtility:9424
507331[3141] -1 507331[3141] -1 -2  SUtility:6282
706460[20942] -1 -2  SUtility:20942
684372[12985] 826705[2092] 826816[3348] -1 -2  SUtility:18425
709653[4188] -1 709653[4188] -1 -2  SUtility:8376
512425[10471] -1 744018[1046] -1 -2  SUtility:11517
821277[4184] 826893[627] 827009[1046] -1 -2  SUtility:5857
820447[1570] 821386[1674] -1 820447[1570] 821386[1674] -1 -2  SUtility:6488
548742[627] 573001[3756] 668806[1500] -1 -2  SUtility:5883
510854[10367] -1 -2  SUtility:10367
695412[732] -1 -2  SUtility:732
517880[8795] -1 517880[8795] -1 -2  SUtility:17590
839313[12564] -1 -2  SUtility:12564
685623[2303] -1 -2  SUtility:2303
664865[1570] 826715[732] 832672[7328] -1 -2  SUtility:9630
840760[26075] -1 -2  SUtility:26075
821277[4184] 821290[4184] 821292[2508] -1 -2  SUtility:10876
534704[9424] -1 -2  SUtility:9424
674701[6805] -1 674701[6805] -1 -2  SUtility:13610
601535[2303] -1 -2  SUtility:2303
839313[8376] -1 -2  SUtility:8376
717507[2720] -1 514270[2931] 826715[732] -1 -2  SUtility:6383
587435[3559] -1 -2  SUtility:3559
551907[732] 646578[2931] -1 -2  SUtility:3663
684513[10471] -1 -2  SUtility:10471
709807[7328] -1 -2  SUtility:7328
821290[4184] -1 -2  SUtility:4184
580302[5549] -1 -2  SUtility:5549
537967[14556] -1 -2  SUtility:14556
515883[21886] 716467[1882] 826891[1046] -1 -2  SUtility:24814
827030[1046] 829312[6282] -1 -2  SUtility:7328
716926[5234] -1 -2  SUtility:5234
636310[2092] 636314[3193] -1 -2  SUtility:5285
840520[8375] -1 -2  SUtility:8375
716930[5759] -1 -2  SUtility:5759
826835[3348] -1 -2  SUtility:3348
703795[4184] -1 -2  SUtility:4184
832655[6282] -1 -2  SUtility:6282
601557[65869] 601559[25028] -1 -2  SUtility:90897
819490[5235] -1 -2  SUtility:5235
829310[4188] -1 -2  SUtility:4188
819490[5235] -1 -2  SUtility:5235
832728[36547] -1 832728[36547] -1 -2  SUtility:73094
516794[3762] 658882[2722] 707911[2722] 833740[3036] -1 516794[3762] 658882[2722] 707911[2722] 833740[3036] -1 -2  SUtility:24484
644317[14137] -1 -2  SUtility:14137
684942[626] 827000[836] 827007[1674] 828987[626] 834865[1046] -1 -2  SUtility:4808
511696[7328] 511852[9424] -1 -2  SUtility:16752
551860[837] 579762[523] 684252[732] 821277[4184] 821298[627] -1 -2  SUtility:6903
716935[6177] -1 718205[3141] -1 -2  SUtility:9318
600535[7852] -1 -2  SUtility:7852
684513[10471] -1 -2  SUtility:10471
636505[12462] -1 636505[12462] -1 -2  SUtility:24924
534245[8375] -1 -2  SUtility:8375
645618[3664] 832672[7328] -1 -2  SUtility:10992
832657[7224] -1 -2  SUtility:7224
717003[4606] 838375[3350] -1 -2  SUtility:7956
832655[7119] -1 832655[3664] -1 832655[3455] -1 -2  SUtility:14238
684093[1046] -1 -2  SUtility:1046
827030[1046] -1 -2  SUtility:1046
717757[9214] -1 -2  SUtility:9214
821307[990] 821339[523] -1 -2  SUtility:1513
601040[14133] 601042[3141] -1 -2  SUtility:17274
738445[5549] -1 -2  SUtility:5549
691132[627] 820454[523] 821032[732] 821392[418] 826627[523] 826955[1360] -1 -2  SUtility:4183
820383[8376] 821285[2092] -1 819562[1046] -1 -2  SUtility:11514
826803[8376] -1 -2  SUtility:8376
584815[3978] -1 -2  SUtility:3978
821277[2092] -1 -2  SUtility:2092
606762[7328] 836737[36024] -1 602525[7119] -1 -2  SUtility:50471
821277[2092] 821290[4184] -1 -2  SUtility:6276
701212[1778] 706216[2617] 819747[4502] 829312[6282] -1 -2  SUtility:15179
774665[680] 819376[418] 820392[627] 820400[418] 821300[732] 826801[523] -1 -2  SUtility:3398
716930[13087] -1 -2  SUtility:13087
826799[627] -1 712235[10471] -1 -2  SUtility:11098
711569[4184] -1 -2  SUtility:4184
744530[20920] -1 -2  SUtility:20920
587317[837] 821386[837] -1 -2  SUtility:1674
821277[4184] 821285[2092] 821292[1254] -1 -2  SUtility:7530
680356[7328] -1 -2  SUtility:7328
704182[18848] 820233[2930] 820261[8376] -1 -2  SUtility:30154
748293[3350] 748338[3350] 753513[784] -1 -2  SUtility:7484
691557[4392] -1 -2  SUtility:4392
645618[3664] 668193[523] 696830[2092] 700992[7328] 712278[2092] -1 -2  SUtility:15699
746339[5549] -1 -2  SUtility:5549
718160[2092] -1 -2  SUtility:2092
827009[2092] -1 -2  SUtility:2092
717003[10468] -1 716973[8368] 821275[1046] -1 -2  SUtility:19882
839313[4188] -1 -2  SUtility:4188
748338[3350] -1 -2  SUtility:3350
821277[4184] -1 821277[4184] -1 -2  SUtility:8368
819772[2092] -1 -2  SUtility:2092
821277[2092] 821285[2092] 821290[2092] 826627[1046] -1 821277[2092] 821285[2092] 821290[2092] 826627[1046] -1 -2  SUtility:14644
691332[1883] -1 -2  SUtility:1883
667912[941] 832557[2092] -1 -2  SUtility:3033
839313[4188] -1 -2  SUtility:4188
840601[9422] -1 -2  SUtility:9422
535683[5234] -1 -2  SUtility:5234
636318[2617] -1 -2  SUtility:2617
725506[2931] -1 725506[2931] -1 -2  SUtility:5862
594678[8900] -1 -2  SUtility:8900
587167[4188] 587667[10471] -1 -2  SUtility:14659
840762[29217] -1 -2  SUtility:29217
534693[1988] 537436[2092] 555378[418] 843937[826] 843940[722] 843942[722] -1 534693[1988] 537436[2092] 555378[418] 843937[826] 843940[722] 843942[722] -1 -2  SUtility:13536
837682[1465] 839313[4188] -1 -2  SUtility:5653
691426[1570] -1 -2  SUtility:1570
761834[2826] -1 -2  SUtility:2826
826955[2720] -1 -2  SUtility:2720
551926[3140] -1 -2  SUtility:3140
554725[2617] -1 -2  SUtility:2617
532349[3664] 834888[1778] -1 -2  SUtility:5442
684721[6282] -1 -2  SUtility:6282
629332[1674] -1 629315[4711] 629345[31311] -1 -2  SUtility:37696
821272[418] 827020[4188] -1 -2  SUtility:4606
820345[1883] 840417[3140] -1 -2  SUtility:5023
709634[2511] 820842[1046] -1 -2  SUtility:3557
832557[2092] -1 -2  SUtility:2092
645087[3141] 672822[6805] -1 -2  SUtility:9946
680369[5235] -1 -2  SUtility:5235
832559[2092] -1 -2  SUtility:2092
821277[4184] 821285[2092] 821292[2508] -1 -2  SUtility:8784
819427[1570] -1 -2  SUtility:1570
826627[1046] 826955[2720] -1 -2  SUtility:3766
839313[4188] -1 -2  SUtility:4188
717003[8165] -1 -2  SUtility:8165
658885[2617] 677752[3769] 678085[3769] 714635[3455] 714637[3455] 714640[3455] 714642[3455] -1 -2  SUtility:23975
826897[5235] -1 -2  SUtility:5235
841640[7328] -1 -2  SUtility:7328
706460[10471] -1 -2  SUtility:10471
838848[7542] -1 -2  SUtility:7542
543080[3141] 710954[1988] 842435[833] -1 684513[10471] 843903[680] 843910[1036] 844030[826] -1 838728[1883] 840867[1140] 842577[931] -1 -2  SUtility:22929
820415[2823] 826702[837] -1 -2  SUtility:3660
716707[575] -1 -2  SUtility:575
644639[5759] 708239[8375] 743821[627] -1 -2  SUtility:14761
826925[837] 827000[418] 827007[837] 834865[523] -1 -2  SUtility:2615
640019[2092] -1 640019[2092] -1 -2  SUtility:4184
571904[3141] 821292[1254] -1 -2  SUtility:4395
821292[1881] -1 709634[837] 820240[1046] -1 -2  SUtility:3764
748297[3350] 753513[784] -1 -2  SUtility:4134
833309[1570] -1 545879[2617] 829282[5022] -1 -2  SUtility:9209
820233[1465] 820261[4188] -1 -2  SUtility:5653
716930[5759] -1 -2  SUtility:5759
650632[1465] 811739[837] -1 -2  SUtility:2302
680371[8375] -1 -2  SUtility:8375
584969[3141] -1 -2  SUtility:3141
717005[4816] 717007[4606] -1 -2  SUtility:9422
718216[1046] 829282[837] 832557[2092] -1 821024[1570] -1 -2  SUtility:5545
710900[8900] -1 -2  SUtility:8900
821277[4184] -1 -2  SUtility:4184
839313[4188] -1 839313[4188] -1 -2  SUtility:8376
556167[1046] 645712[2092] 701309[1046] 714760[784] 743369[1046] 819430[418] -1 -2  SUtility:6432
820387[1046] -1 -2  SUtility:1046
821277[6276] 821290[4184] 821292[3762] -1 -2  SUtility:14222
716926[5758] 717003[4816] -1 -2  SUtility:10574
820814[2092] 826799[627] 826893[627] 826900[627] -1 -2  SUtility:3973
550019[3874] 645087[3141] -1 -2  SUtility:7015
746390[2408] -1 -2  SUtility:2408
717003[5234] -1 -2  SUtility:5234
821028[4188] -1 -2  SUtility:4188
743497[680] 744528[680] 821277[6276] 821279[1570] -1 821277[2092] -1 -2  SUtility:11298
585395[4188] -1 -2  SUtility:4188
534689[4188] -1 -2  SUtility:4188
640353[3141] 838957[3664] 842450[784] -1 -2  SUtility:7589
829282[837] -1 -2  SUtility:837
717005[11516] 829257[3141] -1 717005[11516] 829257[3141] -1 -2  SUtility:29314
684717[4184] -1 -2  SUtility:4184
826608[313] 826816[1674] -1 -2  SUtility:1987
711569[20920] -1 -2  SUtility:20920
826705[2092] -1 -2  SUtility:2092
716965[17277] -1 -2  SUtility:17277
717003[3556] -1 -2  SUtility:3556
717046[9424] -1 -2  SUtility:9424
717755[13090] -1 -2  SUtility:13090
509084[10471] -1 -2  SUtility:10471
820814[2092] 821386[837] -1 -2  SUtility:2929
840535[25028] -1 -2  SUtility:25028
706460[10471] -1 -2  SUtility:10471
629290[7852] -1 -2  SUtility:7852
708372[1046] -1 -2  SUtility:1046
717331[3664] -1 -2  SUtility:3664
611107[3141] 611281[9632] 710309[18848] -1 -2  SUtility:31621
840792[1988] -1 -2  SUtility:1988
656281[4711] 832557[2092] -1 -2  SUtility:6803
553762[2092] -1 -2  SUtility:2092
819468[1360] -1 -2  SUtility:1360
826799[627] -1 826627[523] 826927[523] 826934[523] -1 -2  SUtility:2196
826844[3140] -1 826844[3140] -1 -2  SUtility:6280
684513[10471] -1 -2  SUtility:10471
744775[837] 820392[627] 820396[732] -1 -2  SUtility:2196
543005[13509] -1 -2  SUtility:13509
748285[2092] 829282[1674] -1 -2  SUtility:3766
716971[5756] -1 -2  SUtility:5756
553855[2823] -1 553855[2823] -1 -2  SUtility:5646
821272[418] -1 629900[3664] 716467[941] 820415[1882] 826612[523] 826615[732] -1 -2  SUtility:8160
696243[10992] -1 -2  SUtility:10992
826908[837] -1 826908[837] -1 -2  SUtility:1674
835717[14656] -1 -2  SUtility:14656
716973[5964] -1 -2  SUtility:5964
821028[4188] -1 -2  SUtility:4188
530710[22828] -1 -2  SUtility:22828
820441[627] 827022[5235] -1 821272[418] -1 820441[627] 821272[418] 827022[5235] -1 -2  SUtility:12560
696434[31311] -1 -2  SUtility:31311
826897[5235] -1 826897[5235] -1 -2  SUtility:10470
536954[4188] -1 536954[4188] -1 -2  SUtility:8376
836275[6177] -1 -2  SUtility:6177
826874[2092] -1 826874[2092] -1 826874[2092] -1 -2  SUtility:6276
514278[2617] -1 -2  SUtility:2617
716937[3556] -1 -2  SUtility:3556
716973[6384] -1 716973[6384] -1 -2  SUtility:12768
839311[4710] -1 -2  SUtility:4710
507331[3141] 710150[2303] -1 -2  SUtility:5444
820233[5860] -1 -2  SUtility:5860
540599[9947] -1 -2  SUtility:9947
717005[4816] -1 -2  SUtility:4816
585633[1465] -1 -2  SUtility:1465
821277[4184] -1 821285[4184] 821290[4184] -1 -2  SUtility:12552
534689[4188] -1 586634[8271] -1 -2  SUtility:12459
716971[2198] -1 -2  SUtility:2198
839313[4188] -1 -2  SUtility:4188
826715[732] -1 -2  SUtility:732
587384[1570] -1 -2  SUtility:1570
826608[313] 826801[523] -1 -2  SUtility:836
820231[4184] -1 819719[732] -1 -2  SUtility:4916
820447[1570] -1 -2  SUtility:1570
826705[2092] -1 -2  SUtility:2092
833800[25028] -1 -2  SUtility:25028
508287[1046] -1 -2  SUtility:1046
551909[2303] 821272[418] 827020[4188] -1 551909[2303] 821272[418] 827020[4188] -1 -2  SUtility:13818
714721[1046] 834933[2092] -1 -2  SUtility:3138
838503[18745] -1 -2  SUtility:18745
748300[2303] 753507[575] -1 -2  SUtility:2878
840762[29217] -1 -2  SUtility:29217
744530[12552] -1 -2  SUtility:12552
839313[4188] -1 -2  SUtility:4188
523700[3756] 532544[1883] 551905[8370] 838857[2826] -1 -2  SUtility:16835
716930[18846] -1 -2  SUtility:18846
554785[1046] 688098[2092] -1 -2  SUtility:3138
594680[24924] -1 -2  SUtility:24924
821290[4184] -1 -2  SUtility:4184
586722[10471] -1 -2  SUtility:10471
707900[3350] 718197[3141] -1 -2  SUtility:6491
744530[2092] -1 -2  SUtility:2092
717003[2303] -1 -2  SUtility:2303
687642[1570] -1 -2  SUtility:1570
828867[6805] -1 828867[6805] -1 -2  SUtility:13610
835120[12564] -1 -2  SUtility:12564
537967[14556] -1 -2  SUtility:14556
821292[627] 826705[2092] -1 -2  SUtility:2719
841006[8375] -1 -2  SUtility:8375
820447[1570] -1 -2  SUtility:1570
832657[18319] -1 -2  SUtility:18319
839313[4188] -1 -2  SUtility:4188
826829[4080] 826891[3138] 826955[2720] -1 -2  SUtility:9938
821277[6276] -1 -2  SUtility:6276
827022[5235] -1 -2  SUtility:5235
843423[3036] -1 -2  SUtility:3036
839817[39584] -1 -2  SUtility:39584
826715[732] 826955[2720] -1 -2  SUtility:3452
826835[1674] -1 -2  SUtility:1674
513363[1778] 697130[2512] -1 -2  SUtility:4290
577732[3141] 821028[4188] -1 -2  SUtility:7329
704182[18848] -1 -2  SUtility:18848
716984[10468] -1 -2  SUtility:10468
716932[6910] -1 -2  SUtility:6910
820231[6276] -1 -2  SUtility:6276
639346[4711] 707896[3559] -1 -2  SUtility:8270
821292[1881] -1 -2  SUtility:1881
821277[1046] 821290[6276] 826606[941] -1 -2  SUtility:8263
672963[15603] 840899[1203] -1 -2  SUtility:16806
663318[4502] 707875[2092] 716707[1150] 716710[2303] 836892[5759] -1 -2  SUtility:15806
553730[1778] -1 -2  SUtility:1778
745317[2511] -1 -2  SUtility:2511
523700[3756] 839795[3762] -1 -2  SUtility:7518
601231[837] 718203[1360] -1 -2  SUtility:2197
678526[5234] -1 -2  SUtility:5234
820415[941] -1 612702[5654] 706473[1046] -1 -2  SUtility:7641
644317[14137] -1 -2  SUtility:14137
584920[1570] 819547[418] 821020[732] 832557[2092] -1 -2  SUtility:4812
697137[2720] 819468[2720] 819760[627] 820402[418] 820447[1570] 826833[1360] -1 -2  SUtility:9415
717003[5234] -1 -2  SUtility:5234
508563[3141] 531517[3141] 536834[3766] 538591[2617] 602390[2722] 639177[3141] 668590[3140] 709090[2092] -1 541570[1256] 640507[1570] 699888[2092] 717805[1570] 838308[9424] -1 -2  SUtility:39672
695073[14451] -1 -2  SUtility:14451
709634[837] 819775[1046] 837828[1988] -1 -2  SUtility:3871
558192[732] 571188[208] 684845[418] 820415[941] 828987[313] -1 -2  SUtility:2612
509084[10471] -1 -2  SUtility:10471
717003[3350] -1 -2  SUtility:3350
838503[18745] -1 -2  SUtility:18745
826625[732] 826908[837] -1 826625[732] 826908[837] -1 -2  SUtility:3138
581761[2092] -1 -2  SUtility:2092
535570[837] 664919[732] -1 -2  SUtility:1569
821279[1570] -1 -2  SUtility:1570
716930[12564] -1 -2  SUtility:12564
826623[941] 826625[732] -1 -2  SUtility:1673
680718[1570] 690110[1360] -1 -2  SUtility:2930
820237[523] 821272[418] 826627[1046] 826955[2720] -1 -2  SUtility:4707
696434[31311] -1 -2  SUtility:31311
839313[4188] -1 -2  SUtility:4188
531910[939] 571276[1569] -1 -2  SUtility:2508
551907[732] 838417[1140] -1 -2  SUtility:1872
840762[29217] -1 -2  SUtility:29217
701307[3664] -1 -2  SUtility:3664
821277[2092] 821290[4184] -1 -2  SUtility:6276
509152[3664] 820415[941] -1 -2  SUtility:4605
594616[6282] -1 -2  SUtility:6282
716982[2617] 832655[1883] -1 -2  SUtility:4500
840760[26075] -1 -2  SUtility:26075
839313[4188] -1 -2  SUtility:4188
530386[62727] -1 701787[31206] -1 -2  SUtility:93933
674465[19792] -1 -2  SUtility:19792
716982[13085] -1 -2  SUtility:13085
668583[313] 840601[9422] -1 -2  SUtility:9735
821013[1883] -1 -2  SUtility:1883
705757[2092] 829737[1360] -1 -2  SUtility:3452
705757[2092] -1 -2  SUtility:2092
537967[14556] -1 -2  SUtility:14556
716932[4188] -1 -2  SUtility:4188
835120[13509] -1 -2  SUtility:13509
820837[7328] -1 -2  SUtility:7328
839313[4188] -1 -2  SUtility:4188
691366[2092] 691390[1988] -1 691366[2092] 691390[1988] -1 -2  SUtility:8160
826803[8376] -1 -2  SUtility:8376
695521[1046] -1 -2  SUtility:1046
554967[523] 585633[1465] -1 -2  SUtility:1988
691587[1203] -1 -2  SUtility:1203
691679[1988] -1 -2  SUtility:1988
826925[837] 827000[418] 827005[627] -1 -2  SUtility:1882
829285[2511] -1 -2  SUtility:2511
840762[29217] -1 -2  SUtility:29217
717005[5862] -1 -2  SUtility:5862
821277[6276] -1 -2  SUtility:6276
717005[2408] 744775[837] 748336[1046] -1 -2  SUtility:4291
827022[15705] -1 -2  SUtility:15705
819685[4710] -1 -2  SUtility:4710
725532[575] 748336[1046] -1 -2  SUtility:1621
696970[15603] -1 -2  SUtility:15603
820441[627] 826705[4184] 829285[1674] -1 -2  SUtility:6485
716932[3455] -1 -2  SUtility:3455
684108[2303] 826801[523] 835439[4188] -1 -2  SUtility:7014
826705[2092] -1 -2  SUtility:2092
717003[5234] -1 717003[5234] -1 -2  SUtility:10468
826833[1360] -1 -2  SUtility:1360
585395[4188] -1 -2  SUtility:4188
567072[27751] -1 -2  SUtility:27751
551624[6282] -1 -2  SUtility:6282
826705[6276] -1 -2  SUtility:6276
716986[6072] -1 -2  SUtility:6072
725542[2303] 827030[1046] -1 -2  SUtility:3349
691300[1778] 842422[889] -1 840890[1308] -1 691300[1778] 840890[1308] 842422[889] -1 -2  SUtility:7950
820454[523] 820456[418] 820458[523] 821392[418] 821397[1046] -1 -2  SUtility:2928
716926[4816] -1 -2  SUtility:4816
702895[6282] -1 -2  SUtility:6282
535102[1465] 748300[2303] -1 753507[1150] -1 -2  SUtility:4918
538820[1883] 584920[3140] -1 538820[1883] 584920[3140] -1 538820[1883] 584920[3140] -1 538820[1883] 584920[3140] -1 -2  SUtility:20092
711310[3766] 711312[1674] -1 -2  SUtility:5440
709792[13509] -1 -2  SUtility:13509
716973[3976] -1 -2  SUtility:3976
691255[837] -1 -2  SUtility:837
679728[4188] 821037[1674] -1 -2  SUtility:5862
580360[3141] -1 -2  SUtility:3141
820261[4188] -1 -2  SUtility:4188
553762[2092] -1 -2  SUtility:2092
821290[4184] -1 -2  SUtility:4184
668583[313] -1 -2  SUtility:313
716935[18844] -1 -2  SUtility:18844
836748[30788] -1 -2  SUtility:30788
827005[627] 827007[837] 834865[523] -1 -2  SUtility:1987
532147[11414] -1 -2  SUtility:11414
696434[31311] -1 -2  SUtility:31311
840483[1674] -1 -2  SUtility:1674
716932[11518] -1 -2  SUtility:11518
839313[4188] -1 -2  SUtility:4188
706216[2617] -1 -2  SUtility:2617
536440[10471] -1 -2  SUtility:10471
748300[2092] -1 -2  SUtility:2092
589270[29217] -1 -2  SUtility:29217
705991[7328] -1 -2  SUtility:7328
716930[7328] 716932[27743] -1 -2  SUtility:35071
718160[2092] 718203[1360] 820842[1046] 821020[1464] -1 -2  SUtility:5962
716984[2617] -1 -2  SUtility:2617
800268[2823] 811739[837] -1 -2  SUtility:3660
532773[1778] 584050[4188] -1 -2  SUtility:5966
840483[1674] -1 -2  SUtility:1674
821011[13085] -1 -2  SUtility:13085
821037[1674] 821373[4188] -1 -2  SUtility:5862
819528[732] -1 -2  SUtility:732
744775[837] -1 -2  SUtility:837
832557[2092] -1 -2  SUtility:2092
826955[10880] -1 -2  SUtility:10880
587898[52255] -1 -2  SUtility:52255
827026[1046] 828987[313] -1 -2  SUtility:1359
600502[26075] -1 -2  SUtility:26075
553730[1778] 826874[2092] -1 -2  SUtility:3870
551913[1778] -1 -2  SUtility:1778
716928[2617] -1 -2  SUtility:2617
508563[2408] 584907[4711] 711307[523] 826893[627] 829252[7328] -1 -2  SUtility:15597
557041[1046] 821285[4184] 826803[8376] -1 -2  SUtility:13606
546031[4711] -1 -2  SUtility:4711
826801[523] 826810[1046] -1 -2  SUtility:1569
839313[4188] 839995[523] 839999[523] 840001[523] -1 -2  SUtility:5757
832655[5863] -1 -2  SUtility:5863
684093[1046] -1 -2  SUtility:1046
826801[1046] -1 826801[1046] -1 -2  SUtility:2092
601034[2617] 829285[1674] -1 -2  SUtility:4291
691349[2512] 691426[1570] 691623[1882] 826705[2092] 840775[1674] 840783[1465] -1 -2  SUtility:11195
716930[7328] -1 -2  SUtility:7328
716935[6282] -1 -2  SUtility:6282
821277[3138] 821290[2092] -1 -2  SUtility:5230
843436[1831] -1 -2  SUtility:1831
696434[31311] -1 696434[31311] -1 -2  SUtility:62622
826835[3348] -1 -2  SUtility:3348
819376[418] -1 -2  SUtility:418
832653[6282] -1 -2  SUtility:6282
716984[9212] -1 -2  SUtility:9212
821369[1046] 839311[3140] -1 691679[994] -1 -2  SUtility:5180
819376[1254] -1 -2  SUtility:1254
820201[3141] -1 -2  SUtility:3141
819376[418] 820396[732] -1 -2  SUtility:1150
691390[3976] 691426[1570] -1 -2  SUtility:5546
640893[2720] 684513[20942] -1 819502[523] 819509[837] -1 -2  SUtility:25022
587915[115087] -1 -2  SUtility:115087
753507[1725] -1 -2  SUtility:1725
714927[40800] -1 -2  SUtility:40800
559507[1360] -1 -2  SUtility:1360
701307[3664] -1 -2  SUtility:3664
587650[20839] 835717[21984] -1 -2  SUtility:42823
826702[837] 826801[523] 826900[627] -1 -2  SUtility:1987
706443[1465] -1 706443[1465] -1 -2  SUtility:2930
510044[13509] -1 -2  SUtility:13509
564305[1046] 840929[1674] -1 -2  SUtility:2720
536440[10471] -1 -2  SUtility:10471
748295[2092] 753507[523] -1 -2  SUtility:2615
545862[14556] 827024[1882] -1 -2  SUtility:16438
716939[6696] 716980[3976] -1 -2  SUtility:10672
842442[1203] 843472[1664] 844004[931] -1 -2  SUtility:3798
836080[18745] -1 -2  SUtility:18745
821277[4184] -1 -2  SUtility:4184
829312[6282] -1 -2  SUtility:6282
826608[313] 826829[4080] 826891[2092] -1 -2  SUtility:6485
840897[13392] -1 -2  SUtility:13392
581489[8375] 743515[14656] -1 -2  SUtility:23031
717003[4816] 717005[7119] -1 -2  SUtility:11935
716984[1883] 832653[3766] -1 -2  SUtility:5649
820231[3138] -1 820231[3138] -1 -2  SUtility:6276
832559[2092] -1 -2  SUtility:2092
688098[1046] -1 -2  SUtility:1046
826810[2092] -1 -2  SUtility:2092
821279[1570] 826627[523] 826715[1464] -1 -2  SUtility:3557
783352[837] 821032[732] -1 -2  SUtility:1569
530665[11414] 540070[1570] 743515[7328] -1 530665[11414] 540070[1570] 743515[7328] -1 -2  SUtility:40624
716926[5862] -1 716926[5862] -1 716926[5862] -1 -2  SUtility:17586
701307[3664] 832653[3141] -1 -2  SUtility:6805
538030[6696] -1 -2  SUtility:6696
687642[1570] -1 -2  SUtility:1570
602605[8375] 716643[3664] -1 -2  SUtility:12039
821277[6276] -1 821277[6276] -1 821277[6276] -1 821277[6276] -1 821277[6276] -1 821277[6276] -1 821277[6276] -1 821277[6276] -1 -2  SUtility:50208
821285[2092] -1 -2  SUtility:2092
821302[12560] 821313[3766] -1 -2  SUtility:16326
509000[11414] 535621[5235] 820233[4395] 820261[8376] -1 -2  SUtility:29420
820942[732] -1 -2  SUtility:732
594680[12462] -1 -2  SUtility:12462
697182[1778] -1 -2  SUtility:1778
717888[2092] 718160[2092] -1 -2  SUtility:4184
716982[5234] -1 -2  SUtility:5234
710062[1778] 826705[2092] -1 -2  SUtility:3870
744265[9947] -1 -2  SUtility:9947
826835[1674] 826955[1360] -1 711078[1046] 711087[1360] 711318[1570] 711408[1256] -1 -2  SUtility:8266
587611[25128] 820261[8376] 826897[5235] -1 -2  SUtility:38739
748293[3350] 753513[784] -1 748293[3350] 753513[784] -1 -2  SUtility:8268
744530[16736] -1 -2  SUtility:16736
514276[4816] -1 -2  SUtility:4816
821277[2092] 826608[313] 826705[2092] -1 -2  SUtility:4497
826608[313] 826705[2092] -1 -2  SUtility:2405
840410[4188] 840417[1570] -1 572230[1360] 774665[680] 840412[2617] -1 -2  SUtility:10415
748300[2092] -1 -2  SUtility:2092
646745[3978] 725551[1882] 820415[941] -1 827024[941] -1 -2  SUtility:7742
717003[2931] 743350[1570] -1 -2  SUtility:4501
587384[1570] 829282[837] 832557[2092] -1 -2  SUtility:4499
821302[15700] -1 -2  SUtility:15700
664831[2092] 690110[1360] 718117[1256] -1 -2  SUtility:4708
716930[5759] -1 -2  SUtility:5759
828867[6805] -1 -2  SUtility:6805
705991[7328] -1 705991[7328] -1 -2  SUtility:14656
832557[2092] -1 717888[2092] 820214[4188] 821020[732] 826874[1046] -1 -2  SUtility:10150
716926[4816] -1 -2  SUtility:4816
832353[4055] 832357[4055] 832362[4055] -1 -2  SUtility:12165
820231[2092] -1 -2  SUtility:2092
842594[1036] 843470[1308] -1 -2  SUtility:2344
829285[3348] -1 -2  SUtility:3348
535621[5235] -1 -2  SUtility:5235
821277[12552] 821285[2092] -1 821285[2092] -1 -2  SUtility:16736
514287[3140] 711408[2512] -1 -2  SUtility:5652
516085[2092] -1 -2  SUtility:2092
681597[5235] -1 -2  SUtility:5235
821024[1570] 832557[2092] -1 821024[1570] 832557[2092] -1 -2  SUtility:7324
640407[16650] -1 -2  SUtility:16650
821292[1254] 826608[313] 826702[837] 826705[2092] 826801[523] -1 -2  SUtility:5019
826835[1674] -1 -2  SUtility:1674
709807[7328] -1 -2  SUtility:7328
826627[1046] 826799[627] 826900[627] 826955[2720] -1 -2  SUtility:5020
840483[5022] -1 -2  SUtility:5022
546102[8166] 550548[6805] 821272[418] 840451[12985] -1 546102[8166] 550548[6805] 821272[418] 840451[12985] -1 -2  SUtility:56748
716975[1883] -1 -2  SUtility:1883
716984[13820] -1 832653[2617] -1 -2  SUtility:16437
680371[8375] -1 -2  SUtility:8375
594592[9422] -1 -2  SUtility:9422
691390[3976] 691514[1988] -1 -2  SUtility:5964
829285[8370] -1 -2  SUtility:8370
574233[3350] -1 -2  SUtility:3350
839652[6282] -1 -2  SUtility:6282
716932[18323] -1 716932[18323] -1 -2  SUtility:36646
820441[627] 821277[4184] -1 -2  SUtility:4811
826606[941] 826608[313] 826810[1046] -1 -2  SUtility:2300
821367[10471] -1 -2  SUtility:10471
718203[2720] -1 -2  SUtility:2720
716971[4396] 826625[732] -1 -2  SUtility:5128
595137[5235] -1 -2  SUtility:5235
716973[2720] -1 -2  SUtility:2720
580293[2092] -1 -2  SUtility:2092
716935[14656] -1 -2  SUtility:14656
820237[523] 820240[2092] 826700[1254] 826801[2092] 844297[732] -1 -2  SUtility:6693
743367[1988] -1 819490[5235] -1 -2  SUtility:7223
826623[941] 826625[732] 826835[3348] 826955[2720] -1 -2  SUtility:7741
711965[3141] -1 -2  SUtility:3141
688668[1988] -1 -2  SUtility:1988
748297[3350] 748302[3350] -1 -2  SUtility:6700
551926[1570] -1 551926[1570] -1 -2  SUtility:3140
821277[4184] -1 -2  SUtility:4184
826810[6276] -1 -2  SUtility:6276
826897[5235] -1 -2  SUtility:5235
678526[5234] 706147[3141] 717003[2617] -1 -2  SUtility:10992
748338[3350] -1 -2  SUtility:3350
819376[418] 820396[732] 820400[418] -1 819376[418] 820396[732] 820400[418] -1 -2  SUtility:3136
710159[3141] -1 -2  SUtility:3141
613859[2092] -1 -2  SUtility:2092
535621[5235] -1 -2  SUtility:5235
511696[7328] 718409[1988] 738451[5549] -1 -2  SUtility:14865
536373[6282] 587412[14656] 587575[13509] -1 -2  SUtility:34447
685857[1465] 826623[941] 826625[732] 826627[1046] 826955[2720] 829285[1674] -1 -2  SUtility:8578
535675[8376] 535677[6282] 535681[8792] 821305[10460] -1 535675[8376] 535677[6282] 535681[8792] 821305[10460] -1 -2  SUtility:67820
718216[2092] 826829[2720] -1 -2  SUtility:4812
826705[2092] -1 826608[313] 826623[941] 826627[1046] -1 -2  SUtility:4392
587307[4188] -1 -2  SUtility:4188
840483[1674] -1 -2  SUtility:1674
838364[4395] -1 -2  SUtility:4395
602440[8500] 602480[4940] 645875[1248] -1 -2  SUtility:14688
609442[18221] -1 -2  SUtility:18221
826606[941] 826608[313] 826801[523] 826835[1674] 826955[1360] -1 -2  SUtility:4811
551909[6909] -1 -2  SUtility:6909
716971[2092] 716973[2092] 716977[2092] -1 -2  SUtility:6276
581444[3769] 581446[1465] -1 -2  SUtility:5234
842418[805] 843427[1036] -1 -2  SUtility:1841
826627[1046] 826715[732] 826955[2720] -1 -2  SUtility:4498
821037[837] 821373[4188] -1 -2  SUtility:5025
684046[208] 783352[837] 820396[732] 821032[732] -1 -2  SUtility:2509
567410[4184] -1 -2  SUtility:4184
534667[3141] -1 -2  SUtility:3141
712336[18326] -1 -2  SUtility:18326
744775[837] -1 684108[2303] 717798[5235] 725532[1046] 800268[941] 820392[627] -1 -2  SUtility:10989
829312[12564] -1 -2  SUtility:12564
820252[6282] 827024[1882] -1 820415[1882] -1 -2  SUtility:10046
716982[6700] -1 -2  SUtility:6700
636505[12462] -1 -2  SUtility:12462
821285[2092] -1 -2  SUtility:2092
820259[10470] -1 820259[10470] -1 820259[10470] -1 -2  SUtility:31410
843487[2722] 843526[1308] -1 -2  SUtility:4030
554950[1883] 717738[1883] -1 -2  SUtility:3766
706460[10471] -1 -2  SUtility:10471
687642[1570] -1 -2  SUtility:1570
535051[1883] -1 -2  SUtility:1883
748336[1046] -1 -2  SUtility:1046
574777[7328] -1 -2  SUtility:7328
538985[2617] 589606[2512] -1 -2  SUtility:5129
753507[523] 821401[732] 826908[837] -1 826876[418] -1 -2  SUtility:2510
712107[15603] -1 -2  SUtility:15603
601197[20839] 716932[4188] 716984[4606] -1 -2  SUtility:29633
684513[20942] -1 -2  SUtility:20942
691499[1883] 706216[2617] 829741[1570] -1 -2  SUtility:6070
535617[19792] -1 -2  SUtility:19792
585633[1465] -1 -2  SUtility:1465
545005[42936] -1 600989[12564] -1 -2  SUtility:55500
540406[4188] -1 -2  SUtility:4188
717888[2092] -1 -2  SUtility:2092
700885[3664] -1 -2  SUtility:3664
711575[9004] -1 -2  SUtility:9004
839652[6282] 839654[5235] -1 -2  SUtility:11517
716928[4606] -1 -2  SUtility:4606
691332[1883] 843449[1570] -1 -2  SUtility:3453
842300[28170] -1 -2  SUtility:28170
586923[1360] 714721[1046] 716941[1988] 746365[941] 832655[2617] -1 -2  SUtility:7952
553936[6282] -1 -2  SUtility:6282
826702[1674] -1 -2  SUtility:1674
536440[11414] -1 -2  SUtility:11414
677701[9423] -1 -2  SUtility:9423
716926[2408] 716980[2720] 716982[3036] 717003[10468] -1 -2  SUtility:18632
819762[1881] -1 -2  SUtility:1881
835120[12564] -1 -2  SUtility:12564
821290[2092] -1 -2  SUtility:2092
840412[5234] -1 -2  SUtility:5234
586743[837] 716977[2408] 819777[627] 826606[941] 826705[2092] 826876[418] -1 -2  SUtility:7323
629232[29217] -1 -2  SUtility:29217
821028[8376] -1 -2  SUtility:8376
691390[1988] -1 -2  SUtility:1988
710137[35395] -1 -2  SUtility:35395
575088[2092] -1 -2  SUtility:2092
711952[1046] 717005[2931] 827032[837] -1 -2  SUtility:4814
547255[1360] -1 -2  SUtility:1360
691428[1778] -1 -2  SUtility:1778
716939[3556] -1 -2  SUtility:3556
748340[8368] -1 748340[8368] -1 -2  SUtility:16736
685795[1046] 774665[680] 820237[523] -1 -2  SUtility:2249
701307[3664] -1 -2  SUtility:3664
705991[7328] -1 705991[7328] -1 -2  SUtility:14656
839652[6282] -1 -2  SUtility:6282
636770[3978] 820441[627] -1 -2  SUtility:4605
717003[2617] -1 -2  SUtility:2617
826803[8376] -1 -2  SUtility:8376
586576[1883] 718203[1360] -1 -2  SUtility:3243
578007[15603] -1 -2  SUtility:15603
691280[732] 821028[4188] 840865[1203] 843873[1355] 843920[936] 844030[826] -1 -2  SUtility:9240
594678[17800] -1 -2  SUtility:17800
559660[1674] 561775[627] 664919[1464] -1 -2  SUtility:3765
687895[6282] 826705[4184] -1 -2  SUtility:10466
535038[1883] 840762[29217] -1 -2  SUtility:31100
832559[2092] -1 -2  SUtility:2092
586610[627] -1 -2  SUtility:627
537415[4188] -1 -2  SUtility:4188
826955[2720] -1 -2  SUtility:2720
835897[16750] -1 -2  SUtility:16750
636505[12462] -1 -2  SUtility:12462
748338[3350] 826606[941] -1 -2  SUtility:4291
826900[627] -1 -2  SUtility:627
534704[9424] -1 -2  SUtility:9424
716973[5964] 716977[1988] -1 -2  SUtility:7952
826627[1046] 826955[2720] -1 -2  SUtility:3766
716926[2931] 716928[2931] -1 -2  SUtility:5862
684115[2617] -1 -2  SUtility:2617
602699[14137] -1 -2  SUtility:14137
538597[1046] 699888[2092] -1 -2  SUtility:3138
821290[5230] 826623[941] 826702[837] 826889[1046] -1 -2  SUtility:8054
820814[2092] 821277[4184] -1 -2  SUtility:6276
510854[10367] -1 -2  SUtility:10367
681091[1465] 708303[1570] 826627[2615] 826816[1674] -1 -2  SUtility:7324
509920[752] 658840[836] 691587[1203] 705361[772] 829833[1046] 829835[1046] 829837[1046] -1 -2  SUtility:6701
676945[2092] 821028[4188] -1 -2  SUtility:6280
691197[1883] 821272[418] -1 -2  SUtility:2301
576545[1256] 840483[1674] -1 -2  SUtility:2930
712270[1674] -1 -2  SUtility:1674
512427[3455] 532070[3141] 841060[17698] -1 -2  SUtility:24294
748336[1046] 840483[1674] -1 -2  SUtility:2720
717072[31311] -1 -2  SUtility:31311
821285[4184] 826608[313] 826816[1674] -1 821285[4184] 826608[313] 826816[1674] -1 -2  SUtility:12342
717003[5862] -1 -2  SUtility:5862
826837[627] 826876[418] 826908[837] -1 -2  SUtility:1882
821277[6276] -1 -2  SUtility:6276
716980[3976] -1 -2  SUtility:3976
685795[1046] -1 -2  SUtility:1046
844297[732] -1 -2  SUtility:732
711496[837] 716965[5759] -1 -2  SUtility:6596
554510[2092] -1 -2  SUtility:2092
510044[13509] -1 -2  SUtility:13509
821277[6276] -1 -2  SUtility:6276
712126[680] 717877[732] 826623[941] 826700[418] 826889[1046] -1 826617[627] 826619[732] 826621[1046] -1 -2  SUtility:6222
712278[2092] 745323[784] 819382[523] -1 -2  SUtility:3399
819472[1360] -1 -2  SUtility:1360
716935[13087] -1 -2  SUtility:13087
596084[11414] -1 -2  SUtility:11414
820235[1254] -1 -2  SUtility:1254
601197[20839] -1 -2  SUtility:20839
832655[3455] -1 -2  SUtility:3455
554785[1046] 684513[10471] -1 -2  SUtility:11517
826769[13509] -1 -2  SUtility:13509
820231[6276] 820233[2930] 820261[8376] -1 820231[6276] 820233[2930] 820261[8376] -1 -2  SUtility:35164
684841[418] 826925[1674] 827000[418] -1 684841[418] 827000[418] -1 -2  SUtility:3346
684702[8376] -1 -2  SUtility:8376
554967[523] -1 -2  SUtility:523
691428[1778] 709250[6282] -1 -2  SUtility:8060
717331[3664] 839388[523] -1 -2  SUtility:4187
535634[8368] -1 -2  SUtility:8368
587384[1570] 832557[2092] -1 -2  SUtility:3662
709634[837] -1 -2  SUtility:837
828839[9424] -1 -2  SUtility:9424
706205[3976] 748295[4184] -1 -2  SUtility:8160
836270[7852] -1 -2  SUtility:7852
820814[2092] -1 -2  SUtility:2092
829312[6282] -1 -2  SUtility:6282
509002[9424] 712107[15603] -1 -2  SUtility:25027
826606[1882] -1 -2  SUtility:1882
716819[9843] -1 -2  SUtility:9843
832653[6910] -1 -2  SUtility:6910
820261[4188] -1 -2  SUtility:4188
579704[4188] 820252[6282] 836722[28693] -1 -2  SUtility:39163
601197[20839] -1 -2  SUtility:20839
535683[10468] -1 -2  SUtility:10468
642222[4711] -1 -2  SUtility:4711
552382[3141] 821277[4184] 821285[2092] 826705[2092] -1 -2  SUtility:11509
645835[16650] -1 645835[16650] -1 -2  SUtility:33300
840526[11292] -1 -2  SUtility:11292
826627[1046] -1 -2  SUtility:1046
582387[22934] -1 -2  SUtility:22934
821285[4184] 821292[1254] -1 -2  SUtility:5438
708372[1046] -1 -2  SUtility:1046
687967[7851] -1 -2  SUtility:7851
717888[2092] 826897[5235] 832557[2092] -1 -2  SUtility:9419
832557[2092] -1 -2  SUtility:2092
641825[14032] -1 -2  SUtility:14032
836459[7328] -1 -2  SUtility:7328
819571[2617] -1 -2  SUtility:2617
826829[1360] 826891[1046] 826893[627] 827026[1046] -1 -2  SUtility:4079
587898[52255] -1 -2  SUtility:52255
531907[2198] 821367[10471] -1 -2  SUtility:12669
826702[2511] 829285[1674] 843498[931] -1 826702[2511] 829285[1674] 843498[931] -1 -2  SUtility:10232
539240[2512] 711082[1254] 826803[4188] -1 -2  SUtility:7954
532070[3141] 646317[3978] 677697[2617] -1 -2  SUtility:9736
716930[5759] -1 -2  SUtility:5759
820231[8368] 820233[2930] 826801[523] -1 826700[836] -1 -2  SUtility:12657
820233[2930] 820261[8376] -1 -2  SUtility:11306
711290[941] -1 -2  SUtility:941
716937[7224] -1 -2  SUtility:7224
706432[4188] -1 -2  SUtility:4188
821277[6276] -1 -2  SUtility:6276
600678[7328] 820233[4395] -1 -2  SUtility:11723
557257[2303] -1 514270[2931] -1 -2  SUtility:5234
584980[14556] -1 -2  SUtility:14556
716935[9422] -1 -2  SUtility:9422
601040[4711] 601042[6282] -1 -2  SUtility:10993
819472[2720] 819740[732] -1 -2  SUtility:3452
582387[22934] -1 -2  SUtility:22934
638482[136031] -1 -2  SUtility:136031
838220[8375] -1 -2  SUtility:8375
821032[1464] 821392[418] -1 557223[1254] 821032[2928] 821392[418] -1 -2  SUtility:6482
839313[4188] -1 -2  SUtility:4188
820387[1046] 821020[1464] -1 -2  SUtility:2510
746365[941] 826606[941] -1 -2  SUtility:1882
516738[6276] 546136[3764] 577495[1725] 839795[1254] -1 516738[6276] 546136[3764] 577495[1725] 839795[1254] -1 -2  SUtility:26038
530695[26075] -1 -2  SUtility:26075
573001[9390] -1 -2  SUtility:9390
835120[37692] -1 835120[37692] -1 -2  SUtility:75384
553730[1778] -1 -2  SUtility:1778
717003[2303] -1 717003[2303] -1 -2  SUtility:4606
716930[17277] -1 -2  SUtility:17277
716973[8474] 716982[14656] -1 -2  SUtility:23130
821292[5643] -1 -2  SUtility:5643
701210[3664] -1 -2  SUtility:3664
612751[627] 716973[4396] -1 -2  SUtility:5023
636505[12462] -1 -2  SUtility:12462
716928[7537] 717007[4606] -1 -2  SUtility:12143
717751[3350] -1 717751[3350] -1 717751[3350] -1 -2  SUtility:10050
696770[36547] -1 -2  SUtility:36547
537490[2303] -1 -2  SUtility:2303
716926[8584] -1 716926[8584] -1 -2  SUtility:17168
545879[2617] 663942[12462] -1 -2  SUtility:15079
821277[5230] -1 821277[5230] -1 -2  SUtility:10460
707898[3455] -1 -2  SUtility:3455
600989[6282] 684702[8376] -1 -2  SUtility:14658
839313[4188] -1 -2  SUtility:4188
717003[2617] -1 -2  SUtility:2617
587478[6282] -1 587478[6282] -1 -2  SUtility:12564
640349[3141] 711295[1674] -1 -2  SUtility:4815
841006[8375] -1 -2  SUtility:8375
826612[523] 826615[732] 826617[627] -1 -2  SUtility:1882
676387[10471] -1 -2  SUtility:10471
710101[1570] 748297[3350] -1 -2  SUtility:4920
696967[15603] -1 -2  SUtility:15603
717007[31090] -1 -2  SUtility:31090
827030[1046] -1 -2  SUtility:1046
829282[3348] -1 829282[3348] -1 -2  SUtility:6696
640893[2720] -1 -2  SUtility:2720
819725[25028] -1 -2  SUtility:25028
839313[4188] 840001[523] -1 -2  SUtility:4711
532300[4711] -1 -2  SUtility:4711
573168[3556] -1 -2  SUtility:3556
571904[3141] -1 -2  SUtility:3141
725532[575] 800268[1046] -1 -2  SUtility:1621
821032[1464] -1 -2  SUtility:1464
676070[2826] -1 -2  SUtility:2826
664919[732] 819490[5235] 820240[2092] 826625[732] -1 -2  SUtility:8791
676387[10471] -1 -2  SUtility:10471
695073[14451] -1 -2  SUtility:14451
601462[28170] -1 -2  SUtility:28170
829312[6282] -1 829312[6282] -1 -2  SUtility:12564
645316[6805] 645595[1883] 819438[523] -1 -2  SUtility:9211
716930[12564] -1 -2  SUtility:12564
517450[16320] -1 -2  SUtility:16320
840762[29217] -1 -2  SUtility:29217
821277[6276] -1 -2  SUtility:6276
738445[5549] -1 -2  SUtility:5549
586692[5235] -1 -2  SUtility:5235
748300[2303] -1 748300[2303] -1 -2  SUtility:4606
711087[2720] -1 -2  SUtility:2720
594642[7328] -1 -2  SUtility:7328
829312[6282] -1 -2  SUtility:6282
826816[5022] -1 -2  SUtility:5022
821290[10460] -1 -2  SUtility:10460
840378[12462] -1 -2  SUtility:12462
596107[6282] -1 -2  SUtility:6282
819762[627] -1 -2  SUtility:627
717003[6700] -1 -2  SUtility:6700
709792[13509] -1 -2  SUtility:13509
826925[837] 827000[418] 827005[627] 827007[837] 827026[1046] 834865[523] -1 -2  SUtility:4288
684513[10471] -1 -2  SUtility:10471
826623[941] 826625[732] 826627[1046] 826891[1046] -1 -2  SUtility:3765
717003[4816] -1 -2  SUtility:4816
835694[3455] 836206[3455] -1 -2  SUtility:6910
839313[4188] -1 839313[4188] -1 839313[4188] -1 -2  SUtility:12564
536577[1570] -1 -2  SUtility:1570
537967[14556] -1 -2  SUtility:14556
691390[1988] 843875[826] 843931[936] -1 -2  SUtility:3750
601197[20839] -1 -2  SUtility:20839
716926[2408] 717007[4606] -1 -2  SUtility:7014
685784[15603] -1 -2  SUtility:15603
836802[11414] -1 -2  SUtility:11414
840762[29217] -1 -2  SUtility:29217
531130[15603] -1 -2  SUtility:15603
691683[837] 821022[1570] -1 -2  SUtility:2407
709634[837] -1 -2  SUtility:837
829282[3348] -1 -2  SUtility:3348
531372[5235] -1 -2  SUtility:5235
565623[1570] -1 -2  SUtility:1570
554283[261] 811739[941] 819640[837] 821015[418] 832557[2092] -1 -2  SUtility:4549
836129[14556] -1 -2  SUtility:14556
838364[12552] -1 -2  SUtility:12552
706205[1988] -1 821013[1883] -1 -2  SUtility:3871
717005[4606] -1 717005[4606] -1 -2  SUtility:9212
839313[4188] 839995[523] -1 -2  SUtility:4711
821307[594] 821339[523] -1 -2  SUtility:1117
821028[8376] -1 -2  SUtility:8376
819781[1570] -1 -2  SUtility:1570
821380[1046] 826835[3348] -1 -2  SUtility:4394
820197[2092] -1 -2  SUtility:2092
840762[29217] -1 -2  SUtility:29217
839902[5759] -1 -2  SUtility:5759
534194[8375] -1 -2  SUtility:8375
581761[2092] -1 -2  SUtility:2092
536892[14556] -1 -2  SUtility:14556
664919[732] 821277[2092] 821300[732] 826606[941] 826625[732] -1 -2  SUtility:5229
704180[9424] -1 -2  SUtility:9424
717104[38642] -1 -2  SUtility:38642
584907[9422] -1 -2  SUtility:9422
594680[24924] -1 -2  SUtility:24924
821371[1046] -1 821371[1046] -1 -2  SUtility:2092
716977[2198] -1 -2  SUtility:2198
840483[1674] -1 -2  SUtility:1674
839313[4188] -1 -2  SUtility:4188
534704[9424] -1 -2  SUtility:9424
601702[3141] -1 -2  SUtility:3141
716971[5964] -1 716928[2408] -1 -2  SUtility:8372
839313[4188] -1 -2  SUtility:4188
587819[1988] -1 -2  SUtility:1988
551913[1778] -1 -2  SUtility:1778
710101[1570] 835677[5026] -1 -2  SUtility:6596
839313[8376] -1 -2  SUtility:8376
718400[3350] -1 746365[941] -1 -2  SUtility:4291
537967[14556] -1 -2  SUtility:14556
827009[2092] -1 -2  SUtility:2092
533020[837] -1 -2  SUtility:837
537967[14556] -1 -2  SUtility:14556
684702[8376] 826623[941] -1 684702[8376] 826623[941] -1 -2  SUtility:18634
684093[1046] -1 684093[1046] -1 -2  SUtility:2092
829312[6282] -1 -2  SUtility:6282
821305[4184] 821309[3141] -1 -2  SUtility:7325
585395[4188] -1 -2  SUtility:4188
512425[10471] -1 -2  SUtility:10471
559220[1350] -1 -2  SUtility:1350
821296[3141] -1 821296[3141] -1 -2  SUtility:6282
602605[8375] -1 538255[8166] -1 -2  SUtility:16541
821367[10471] -1 -2  SUtility:10471
753513[784] -1 -2  SUtility:784
821277[4184] -1 -2  SUtility:4184
840483[1674] -1 -2  SUtility:1674
718201[2617] -1 -2  SUtility:2617
687642[1570] 819772[2092] -1 -2  SUtility:3662
748336[1046] -1 -2  SUtility:1046
821277[2092] 821285[4184] 821290[6276] -1 -2  SUtility:12552
716924[4188] -1 -2  SUtility:4188
821277[4184] -1 -2  SUtility:4184
534751[2617] -1 -2  SUtility:2617
820252[6282] -1 -2  SUtility:6282
820233[5860] 820252[6282] 820261[16752] 820415[941] -1 820233[5860] 820252[6282] 820261[16752] 820415[941] -1 -2  SUtility:59670
718160[2092] 821022[1570] -1 -2  SUtility:3662
839313[4188] -1 -2  SUtility:4188
601040[4711] 601042[6282] -1 -2  SUtility:10993
840483[3348] -1 -2  SUtility:3348
537967[14556] 748259[1568] -1 -2  SUtility:16124
716977[2720] -1 -2  SUtility:2720
820229[1569] 820231[8368] -1 -2  SUtility:9937
712278[2092] -1 714717[1360] -1 -2  SUtility:3452
716971[3556] -1 -2  SUtility:3556
821367[10471] -1 -2  SUtility:10471
716984[14652] -1 -2  SUtility:14652
554000[8368] -1 -2  SUtility:8368
826810[2092] -1 -2  SUtility:2092
587362[7328] 835424[15603] -1 587742[52255] 839808[17698] -1 587362[7328] 587742[52255] 835424[15603] 839808[17698] -1 -2  SUtility:185768
826835[1674] 826955[1360] -1 826835[1674] 826955[1360] -1 -2  SUtility:6068
826606[941] 826801[523] -1 -2  SUtility:1464
716939[3556] 840415[2092] 840417[1570] -1 -2  SUtility:7218
557416[1151] 748338[3350] 753513[784] -1 -2  SUtility:5285
535621[5235] -1 -2  SUtility:5235
717014[1151] 717877[732] 826615[732] 838370[2198] -1 -2  SUtility:4813
826715[732] -1 -2  SUtility:732
826608[939] 826705[6276] -1 -2  SUtility:7215
716980[6800] 843515[2303] -1 -2  SUtility:9103
826955[2720] -1 -2  SUtility:2720
840762[29217] -1 -2  SUtility:29217
836080[18745] -1 -2  SUtility:18745
716982[3350] -1 -2  SUtility:3350
748334[1046] -1 -2  SUtility:1046
819468[2720] -1 -2  SUtility:2720
717003[3556] -1 -2  SUtility:3556
821285[4184] -1 -2  SUtility:4184
704182[9424] -1 -2  SUtility:9424
826621[2092] 827009[1046] -1 -2  SUtility:3138
826897[5235] -1 826897[5235] -1 -2  SUtility:10470
820441[3762] -1 -2  SUtility:3762
826702[837] 826803[8376] -1 -2  SUtility:9213
717860[837] 827035[627] -1 -2  SUtility:1464
705794[1250] 705905[1041] -1 705794[1250] 705905[1041] -1 -2  SUtility:4582
536577[1570] 551984[1674] -1 -2  SUtility:3244
584920[9420] -1 -2  SUtility:9420
839313[4188] -1 -2  SUtility:4188
551913[3556] -1 -2  SUtility:3556
820231[1046] -1 -2  SUtility:1046
717562[1046] 826619[732] 827002[732] -1 -2  SUtility:2510
532072[3141] 820201[3141] 826702[837] -1 -2  SUtility:7119
800272[470] -1 587712[523] 718117[1360] 819376[418] 820392[627] 820400[418] 820402[418] -1 -2  SUtility:4234
717721[2617] -1 -2  SUtility:2617
829310[8376] -1 -2  SUtility:8376
644347[3141] -1 -2  SUtility:3141
551630[3141] 551632[837] 612920[8375] 821309[3141] -1 -2  SUtility:15494
839313[4188] -1 839313[4188] -1 -2  SUtility:8376
601012[16962] 691332[1883] 691377[1778] 838743[3766] 840792[1988] 842448[994] 842572[1245] -1 -2  SUtility:28616
821285[2092] 826803[4188] -1 821285[2092] -1 826803[4188] -1 -2  SUtility:12560
717007[3556] -1 -2  SUtility:3556
691477[13916] -1 -2  SUtility:13916
834854[1360] -1 -2  SUtility:1360
684093[1046] -1 -2  SUtility:1046
572182[3141] 821020[1464] 832557[2092] -1 -2  SUtility:6697
819490[5235] -1 -2  SUtility:5235
821277[2092] -1 821290[4184] -1 -2  SUtility:6276
839313[8376] -1 -2  SUtility:8376
591532[44925] -1 -2  SUtility:44925
612920[8375] -1 612920[8375] -1 -2  SUtility:16750
538951[3141] 587384[1570] -1 -2  SUtility:4711
716116[627] 819770[418] 820394[523] -1 -2  SUtility:1568
576787[4188] 687768[5235] -1 -2  SUtility:9423
552378[1570] -1 -2  SUtility:1570
835576[41783] -1 -2  SUtility:41783
821388[1570] -1 -2  SUtility:1570
537967[14556] -1 -2  SUtility:14556
716926[2931] 717003[2303] -1 -2  SUtility:5234
826700[836] -1 -2  SUtility:836
716926[12562] 717005[2408] -1 -2  SUtility:14970
509084[10471] -1 -2  SUtility:10471
684513[10471] -1 -2  SUtility:10471
697405[2826] -1 -2  SUtility:2826
840762[29217] -1 -2  SUtility:29217
819777[627] -1 -2  SUtility:627
540181[4184] 648588[10468] -1 -2  SUtility:14652
716973[3976] 838364[4816] -1 -2  SUtility:8792
535010[2617] 840762[29217] -1 -2  SUtility:31834
601407[36547] -1 -2  SUtility:36547
717273[6282] -1 -2  SUtility:6282
684513[10471] -1 -2  SUtility:10471
819528[1464] -1 -2  SUtility:1464
567115[2617] 629015[5026] 820231[3138] -1 -2  SUtility:10781
819389[1151] -1 -2  SUtility:1151
716988[4711] -1 716967[4711] 717001[9422] -1 -2  SUtility:18844
573612[4711] -1 -2  SUtility:4711
826816[1674] -1 -2  SUtility:1674
748336[1046] -1 -2  SUtility:1046
839313[4188] -1 -2  SUtility:4188
748300[2303] 748304[2303] -1 753507[575] -1 -2  SUtility:5181
676580[15603] -1 -2  SUtility:15603
834892[2092] -1 -2  SUtility:2092
551607[1881] -1 -2  SUtility:1881
533022[16750] -1 -2  SUtility:16750
821011[2617] -1 -2  SUtility:2617
819547[418] 821015[418] 821020[732] 821022[1570] 821388[1570] 829282[837] -1 -2  SUtility:5545
716202[1046] 716234[837] 744528[680] 827009[1046] 835216[837] -1 -2  SUtility:4446
535672[2617] -1 -2  SUtility:2617
706460[10471] -1 -2  SUtility:10471
716932[13505] 716973[3556] -1 -2  SUtility:17061
554510[2092] 601040[4711] 601042[3141] 832559[2092] -1 -2  SUtility:12036
706460[10471] -1 -2  SUtility:10471
826897[5235] -1 -2  SUtility:5235
718203[1360] 821020[732] -1 -2  SUtility:2092
840762[29217] -1 -2  SUtility:29217
512431[8375] -1 -2  SUtility:8375
512429[7852] -1 -2  SUtility:7852
839313[4188] -1 -2  SUtility:4188
555903[1360] 820842[1046] 839313[4188] -1 -2  SUtility:6594
826715[732] 826893[627] -1 -2  SUtility:1359
585633[1465] -1 -2  SUtility:1465
820231[12552] -1 -2  SUtility:12552
826829[2720] 839311[1570] 839313[4188] -1 -2  SUtility:8478
716986[4606] -1 -2  SUtility:4606
829310[4188] -1 -2  SUtility:4188
581489[8375] -1 -2  SUtility:8375
517450[8160] 523709[8160] -1 -2  SUtility:16320
839313[4188] -1 -2  SUtility:4188
510044[13509] -1 -2  SUtility:13509
699200[2092] 699202[1883] -1 -2  SUtility:3975
699301[5549] 709634[837] 820201[3141] -1 -2  SUtility:9527
685422[3664] -1 -2  SUtility:3664
716932[7328] -1 -2  SUtility:7328
716926[5862] -1 -2  SUtility:5862
838100[5759] -1 -2  SUtility:5759
717511[1464] -1 -2  SUtility:1464
690813[3141] -1 -2  SUtility:3141
651427[1046] 826912[523] 827005[627] 828987[313] 834865[523] -1 -2  SUtility:3032
696434[31311] -1 696434[31311] -1 -2  SUtility:62622
839313[4188] -1 839313[4188] -1 839313[4188] -1 -2  SUtility:12564
712272[837] -1 -2  SUtility:837
840762[29217] -1 -2  SUtility:29217
821285[2092] 826608[313] 826705[2092] 826801[523] 826803[4188] -1 -2  SUtility:9208
820842[2092] -1 -2  SUtility:2092
575491[8375] -1 -2  SUtility:8375
840483[1674] -1 -2  SUtility:1674
587609[37696] -1 -2  SUtility:37696
680369[25128] 706437[12564] -1 -2  SUtility:37692
629360[18745] -1 629360[18745] -1 -2  SUtility:37490
585395[8376] 820413[6280] -1 -2  SUtility:14656
557270[4080] -1 -2  SUtility:4080
684093[1046] -1 -2  SUtility:1046
644637[3141] 829285[3348] -1 -2  SUtility:6489
840483[1674] -1 -2  SUtility:1674
676342[10996] -1 -2  SUtility:10996
613865[4711] 826627[523] 826835[1674] -1 -2  SUtility:6908
840483[1674] -1 -2  SUtility:1674
585633[1465] -1 -2  SUtility:1465
826625[2928] 826844[3140] 826891[4184] -1 -2  SUtility:10252
839313[4188] -1 -2  SUtility:4188
821032[732] -1 -2  SUtility:732
594678[8900] -1 -2  SUtility:8900
585395[4188] 826801[523] -1 -2  SUtility:4711
839313[8376] -1 -2  SUtility:8376
714901[2617] 819468[4080] -1 -2  SUtility:6697
571904[3141] 717085[1256] -1 -2  SUtility:4397
530264[1046] 551626[10471] 819490[5235] -1 -2  SUtility:16752
674772[2930] -1 -2  SUtility:2930
536412[5235] 553730[1778] 820233[1465] -1 -2  SUtility:8478
748295[2303] -1 -2  SUtility:2303
839763[8375] -1 -2  SUtility:8375
512236[9738] -1 -2  SUtility:9738
819374[1254] 826617[627] 826621[1046] -1 -2  SUtility:2927
820237[523] -1 -2  SUtility:523
684093[1046] -1 -2  SUtility:1046
821277[4184] -1 -2  SUtility:4184
717003[3350] 826801[523] -1 -2  SUtility:3873
535621[5235] -1 -2  SUtility:5235
819490[5235] -1 -2  SUtility:5235
510854[10367] -1 -2  SUtility:10367
717526[4502] 840845[2722] -1 -2  SUtility:7224
716971[4184] -1 -2  SUtility:4184
725549[1360] -1 -2  SUtility:1360
535621[5235] -1 -2  SUtility:5235
717005[2408] 821380[1046] 832653[2617] -1 717005[2408] 821380[1046] 832653[2617] -1 717005[2408] 821380[1046] 832653[2617] -1 -2  SUtility:18213
716926[2408] -1 -2  SUtility:2408
744779[627] 820456[418] 820458[523] -1 821392[418] -1 -2  SUtility:1986
684275[1882] -1 -2  SUtility:1882
827030[1046] -1 -2  SUtility:1046
700437[2092] 838833[627] 839313[4188] -1 -2  SUtility:6907
840762[29217] -1 840762[29217] -1 -2  SUtility:58434
696434[31311] -1 -2  SUtility:31311
832655[5234] -1 -2  SUtility:5234
695425[2303] -1 -2  SUtility:2303
508475[1046] 517450[8160] 546136[5646] 712750[2636] 714929[11298] -1 -2  SUtility:28786
705991[7328] -1 -2  SUtility:7328
587898[52255] 840483[1674] -1 -2  SUtility:53929
531359[4502] 725547[784] -1 -2  SUtility:5286
820255[4188] -1 -2  SUtility:4188
821277[3138] -1 -2  SUtility:3138
587307[4188] -1 -2  SUtility:4188
652220[2930] -1 -2  SUtility:2930
685795[1046] 686086[10471] -1 -2  SUtility:11517
534704[9424] -1 534704[9424] -1 -2  SUtility:18848
826810[1046] -1 -2  SUtility:1046
717509[2617] 839647[5235] -1 -2  SUtility:7852
821285[2092] 826801[523] 826803[4188] -1 821285[2092] 826801[523] 826803[4188] -1 -2  SUtility:13606
559726[1360] -1 -2  SUtility:1360
748295[2092] -1 -2  SUtility:2092
826897[5235] -1 -2  SUtility:5235
820255[4188] -1 -2  SUtility:4188
664767[15603] -1 -2  SUtility:15603
594680[12462] -1 -2  SUtility:12462
716939[3976] -1 -2  SUtility:3976
826747[4083] 832557[2092] -1 -2  SUtility:6175
820842[2092] 821285[4184] -1 706216[2617] 826715[1464] -1 -2  SUtility:10357
596647[6282] -1 -2  SUtility:6282
821277[2092] 821285[4184] -1 -2  SUtility:6276
680422[2826] 820415[941] 821339[523] -1 -2  SUtility:4290
706460[10471] 819472[4080] 819740[732] -1 535006[1256] 567404[1570] 826715[732] -1 -2  SUtility:18841
827022[5235] -1 -2  SUtility:5235
706432[4188] 820387[1046] -1 -2  SUtility:5234
539845[26075] -1 -2  SUtility:26075
532070[6282] -1 -2  SUtility:6282
820255[3769] -1 -2  SUtility:3769
718220[2092] -1 -2  SUtility:2092
695167[3455] -1 -2  SUtility:3455
746365[941] 827035[627] -1 -2  SUtility:1568
840483[1674] -1 -2  SUtility:1674
821277[2092] 821290[7322] 821292[1254] -1 -2  SUtility:10668
585288[4396] -1 -2  SUtility:4396
826705[8368] -1 -2  SUtility:8368
821277[2092] 821290[5230] 826700[418] -1 -2  SUtility:7740
826606[941] -1 -2  SUtility:941
561477[3141] -1 -2  SUtility:3141
821285[4184] -1 -2  SUtility:4184
748293[3350] -1 -2  SUtility:3350
832557[2092] -1 -2  SUtility:2092
820231[4184] -1 -2  SUtility:4184
832730[45972] -1 -2  SUtility:45972
706432[4188] 706460[10471] -1 -2  SUtility:14659
821277[2092] 821285[2092] 821290[2092] 821292[1254] 826803[4188] -1 -2  SUtility:11718
717003[6700] -1 -2  SUtility:6700
821277[2092] 821292[627] 826700[836] -1 -2  SUtility:3555
642560[523] 819490[5235] -1 -2  SUtility:5758
698465[12462] -1 698465[12462] -1 698465[12462] -1 -2  SUtility:37386
826747[4083] 840483[1674] -1 -2  SUtility:5757
691426[1570] -1 -2  SUtility:1570
819481[1046] -1 -2  SUtility:1046
716984[5234] -1 -2  SUtility:5234
748295[2303] -1 -2  SUtility:2303
826627[3138] 826955[2720] -1 -2  SUtility:5858
684093[1046] -1 -2  SUtility:1046
554967[1046] 585633[1465] -1 -2  SUtility:2511
680369[20940] -1 -2  SUtility:20940
821277[6276] -1 -2  SUtility:6276
508287[1046] 684093[2092] -1 -2  SUtility:3138
821277[6276] 821292[627] -1 -2  SUtility:6903
832655[5234] -1 -2  SUtility:5234
573552[1674] 701095[18745] -1 -2  SUtility:20419
716935[14656] -1 -2  SUtility:14656
839313[4188] -1 -2  SUtility:4188
820252[6282] -1 820252[6282] -1 -2  SUtility:12564
821285[2092] 826803[4188] -1 -2  SUtility:6280
821011[2617] -1 -2  SUtility:2617
596392[10996] -1 -2  SUtility:10996
647075[4188] -1 -2  SUtility:4188
835900[12462] 839313[4188] -1 -2  SUtility:16650
821285[4184] 826803[8376] -1 -2  SUtility:12560
540035[5759] -1 -2  SUtility:5759
821277[4184] 821290[3138] 821292[1254] -1 -2  SUtility:8576
774685[2826] 826912[523] 827022[5235] -1 -2  SUtility:8584
774685[2826] -1 -2  SUtility:2826
821277[10460] -1 -2  SUtility:10460
820814[2092] -1 -2  SUtility:2092
819530[1151] -1 -2  SUtility:1151
826705[6276] -1 -2  SUtility:6276
828850[39689] -1 -2  SUtility:39689
716950[2720] -1 -2  SUtility:2720
821277[2092] -1 -2  SUtility:2092
820842[10460] -1 -2  SUtility:10460
711312[1674] 718390[1360] 718396[2092] 835120[12564] -1 -2  SUtility:17690
600620[39689] -1 600620[39689] -1 -2  SUtility:79378
716984[4606] 716992[5234] -1 -2  SUtility:9840
748297[3350] 748338[3350] -1 -2  SUtility:6700
639303[44506] 702826[9947] -1 -2  SUtility:54453
587519[14656] 835760[59586] -1 -2  SUtility:74242
821277[4184] 821285[2092] 821292[1881] -1 -2  SUtility:8157
839313[4188] -1 -2  SUtility:4188
587305[4397] -1 -2  SUtility:4397
557270[2720] -1 -2  SUtility:2720
840483[1674] -1 717412[941] -1 -2  SUtility:2615
579464[83671] -1 -2  SUtility:83671
697805[2092] -1 -2  SUtility:2092
687985[3141] -1 -2  SUtility:3141
840483[1674] -1 -2  SUtility:1674
748293[3350] -1 -2  SUtility:3350
540706[1570] 569474[941] 582370[1360] 582380[1046] 717412[941] 718158[1360] 819526[1046] -1 -2  SUtility:8264
716924[4188] -1 -2  SUtility:4188
711652[4184] -1 -2  SUtility:4184
820942[1464] -1 -2  SUtility:1464
716971[5440] -1 -2  SUtility:5440
821285[6276] 826803[8376] -1 -2  SUtility:14652
684717[6276] -1 -2  SUtility:6276
587611[8376] 821277[5230] -1 -2  SUtility:13606
832672[7328] -1 -2  SUtility:7328
835900[12462] -1 835900[12462] -1 -2  SUtility:24924
509084[10471] -1 -2  SUtility:10471
554637[680] 826606[941] 826621[1046] -1 -2  SUtility:2667
821277[4184] 821285[4184] 826608[313] 826816[1674] -1 -2  SUtility:10355
712272[837] 821380[2092] -1 -2  SUtility:2929
839313[4188] -1 -2  SUtility:4188
575491[8375] -1 -2  SUtility:8375
820255[3769] -1 -2  SUtility:3769
594678[8900] -1 -2  SUtility:8900
718210[2303] -1 -2  SUtility:2303
712237[73280] -1 -2  SUtility:73280
551917[3556] -1 -2  SUtility:3556
708372[1046] -1 -2  SUtility:1046
712130[1046] 716926[2408] 748336[1046] 819430[418] -1 -2  SUtility:4918
561775[627] 582348[1883] 821292[1254] -1 -2  SUtility:3764
821277[6276] -1 -2  SUtility:6276
820233[2930] 820261[8376] -1 -2  SUtility:11306
672963[15603] -1 -2  SUtility:15603
594644[10471] -1 594644[10471] -1 594644[10471] -1 -2  SUtility:31413
511501[5235] -1 -2  SUtility:5235
839313[4188] -1 -2  SUtility:4188
748295[2092] 748304[2092] -1 -2  SUtility:4184
587384[1570] -1 -2  SUtility:1570
684513[10471] -1 -2  SUtility:10471
508308[732] 648250[2617] 716583[1046] 718411[261] 748319[627] 819719[732] 820210[837] 820456[418] 820812[313] 826874[1046] 826953[1570] 832552[1046] -1 -2  SUtility:11245
706441[1360] 711509[3141] 800262[1046] -1 -2  SUtility:5547
716984[2617] -1 -2  SUtility:2617
840869[931] 840875[1308] 840880[1036] -1 -2  SUtility:3275
706102[627] 718392[1465] 725532[575] 800268[1046] 800272[470] 819376[418] 819382[523] 820392[627] 820396[732] -1 -2  SUtility:6483
644692[2092] 835600[4188] -1 -2  SUtility:6280
821305[4184] -1 -2  SUtility:4184
586825[2617] -1 -2  SUtility:2617
839313[4188] -1 -2  SUtility:4188
839313[4188] -1 -2  SUtility:4188
821277[6276] -1 -2  SUtility:6276
819762[627] 819768[523] -1 -2  SUtility:1150
534689[8376] -1 -2  SUtility:8376
832730[42830] -1 -2  SUtility:42830
821277[4184] 821290[4184] -1 -2  SUtility:8368
821277[6276] -1 -2  SUtility:6276
716982[4606] 821380[1046] -1 -2  SUtility:5652
826810[1046] -1 -2  SUtility:1046
545894[4292] 827022[10470] -1 -2  SUtility:14762
582502[11414] -1 -2  SUtility:11414
712235[10471] -1 -2  SUtility:10471
709737[1570] 753507[523] -1 -2  SUtility:2093
530665[16650] 712235[10471] -1 -2  SUtility:27121
716984[6700] 832655[3455] -1 -2  SUtility:10155
585395[4188] 718220[2092] 826705[4184] -1 -2  SUtility:10464
546027[11414] -1 645215[575] -1 -2  SUtility:11989
826608[626] -1 -2  SUtility:626
840762[29217] -1 -2  SUtility:29217
826829[2720] 839313[4188] -1 -2  SUtility:6908
717005[7112] 717007[6173] 832655[7532] -1 -2  SUtility:20817
508942[29217] -1 -2  SUtility:29217
684715[1883] 686902[2617] 711307[523] 826627[523] 826955[1360] -1 -2  SUtility:6906
640017[1046] 821277[2092] 821285[2092] 821290[4184] -1 -2  SUtility:9414
820814[2092] 839311[3140] -1 -2  SUtility:5232
835405[3140] -1 -2  SUtility:3140
539845[26075] -1 -2  SUtility:26075
820240[1046] 826627[523] 826955[2720] -1 -2  SUtility:4289
826803[8376] -1 -2  SUtility:8376
826700[418] 826801[523] -1 -2  SUtility:941
835072[12462] -1 -2  SUtility:12462
819410[1465] -1 -2  SUtility:1465
538006[6805] -1 -2  SUtility:6805
560354[4188] -1 -2  SUtility:4188
564650[4711] 820197[2092] -1 -2  SUtility:6803
536440[10471] -1 -2  SUtility:10471
602778[2826] 748302[3350] 753513[784] 819753[1674] -1 -2  SUtility:8634
840762[29217] -1 -2  SUtility:29217
578823[1046] 579762[523] 580790[680] -1 -2  SUtility:2249
748297[3350] 748300[2303] 748302[3350] -1 -2  SUtility:9003
821388[3140] -1 -2  SUtility:3140
820261[4188] -1 -2  SUtility:4188
820231[6276] -1 -2  SUtility:6276
576500[1674] -1 -2  SUtility:1674
821272[418] 827020[4188] -1 -2  SUtility:4606
839313[4188] -1 -2  SUtility:4188
587384[1570] -1 -2  SUtility:1570
554277[1046] 744535[2092] -1 -2  SUtility:3138
533026[2092] 576783[3036] -1 -2  SUtility:5128
840762[29217] -1 -2  SUtility:29217
821397[1046] -1 -2  SUtility:1046
711307[1046] 717331[3664] 840415[4184] 840417[3140] -1 -2  SUtility:12034
546027[11414] -1 -2  SUtility:11414
536440[10471] -1 536440[10471] -1 -2  SUtility:20942
553565[837] 821277[6276] -1 -2  SUtility:7113
748300[2092] -1 753513[784] -1 -2  SUtility:2876
839313[4188] -1 -2  SUtility:4188
507492[313] 533245[2617] 547533[3141] 826955[1360] 832473[334] -1 -2  SUtility:7765
551917[3556] -1 -2  SUtility:3556
826835[3348] -1 -2  SUtility:3348
821277[6276] -1 821290[2092] -1 -2  SUtility:8368
748336[1046] -1 573357[784] 819382[523] 819691[523] -1 -2  SUtility:2876
716982[7642] -1 -2  SUtility:7642
512425[10471] -1 -2  SUtility:10471
640893[2720] -1 -2  SUtility:2720
644317[28274] -1 -2  SUtility:28274
718392[1465] 748336[1046] 819721[1046] -1 -2  SUtility:3557
696430[18745] -1 -2  SUtility:18745
697235[25318] -1 -2  SUtility:25318
826612[523] 826617[627] 827000[418] -1 -2  SUtility:1568
691355[805] -1 -2  SUtility:805
680369[5235] -1 -2  SUtility:5235
550398[19792] -1 -2  SUtility:19792
587607[15603] -1 -2  SUtility:15603
584907[9422] -1 -2  SUtility:9422
664919[732] 826625[732] -1 -2  SUtility:1464
744775[837] 819430[470] -1 -2  SUtility:1307
572182[3141] 718375[523] 821015[418] 821017[1046] 821020[1464] 832557[2092] -1 -2  SUtility:8684
594610[17698] -1 -2  SUtility:17698
821296[3141] -1 -2  SUtility:3141
748297[3350] -1 -2  SUtility:3350
821020[732] -1 -2  SUtility:732
587442[6282] -1 -2  SUtility:6282
717247[941] 744775[837] 748336[1046] 819430[470] 819464[418] 819721[1046] 820392[627] -1 -2  SUtility:5385
545866[7328] -1 -2  SUtility:7328
821013[1883] -1 -2  SUtility:1883
832655[3455] -1 -2  SUtility:3455
639372[23981] -1 639372[23981] -1 -2  SUtility:47962
838503[18745] -1 838503[18745] -1 -2  SUtility:37490
594678[8900] 688098[2092] -1 -2  SUtility:10992
516738[12552] -1 -2  SUtility:12552
705991[7328] -1 -2  SUtility:7328
748300[2303] -1 -2  SUtility:2303
667921[1882] 832351[185] -1 -2  SUtility:2067
748291[2303] -1 748291[2303] -1 -2  SUtility:4606
717003[2617] 717007[2617] -1 -2  SUtility:5234
536317[36547] -1 -2  SUtility:36547
534241[11624] -1 -2  SUtility:11624
547255[1360] 821277[6276] -1 -2  SUtility:7636
832655[10676] -1 -2  SUtility:10676
535621[10470] -1 -2  SUtility:10470
716939[3556] 716990[10470] -1 -2  SUtility:14026
821302[4710] 821305[2092] -1 -2  SUtility:6802
819490[5235] -1 -2  SUtility:5235
748291[2303] 786685[1041] -1 -2  SUtility:3344
821277[6276] -1 -2  SUtility:6276
820255[3769] -1 -2  SUtility:3769
821277[4184] 826702[837] -1 -2  SUtility:5021
696554[1674] -1 -2  SUtility:1674
748302[3350] -1 -2  SUtility:3350
841640[7328] -1 -2  SUtility:7328
581761[2092] 586805[29217] 596446[44506] 840762[29217] -1 -2  SUtility:105032
589630[4502] -1 -2  SUtility:4502
534241[11624] -1 -2  SUtility:11624
821013[1883] 832557[2092] -1 -2  SUtility:3975
826700[836] 826801[523] -1 -2  SUtility:1359
753505[1151] 753507[523] -1 -2  SUtility:1674
716909[1256] 832557[2092] -1 -2  SUtility:3348
531145[10261] 612719[10261] -1 -2  SUtility:20522
705100[1570] -1 705100[1570] -1 -2  SUtility:3140
685707[3766] -1 -2  SUtility:3766
821015[418] 826876[418] -1 -2  SUtility:836
840762[29217] -1 -2  SUtility:29217
584939[20936] -1 -2  SUtility:20936
536697[29217] 819528[732] -1 -2  SUtility:29949
581489[8375] -1 -2  SUtility:8375
551909[4606] -1 -2  SUtility:4606
716932[5759] 716984[5234] -1 -2  SUtility:10993
819376[418] -1 -2  SUtility:418
820441[627] 826897[5235] 839313[4188] -1 -2  SUtility:10050
838100[5759] -1 -2  SUtility:5759
839313[4188] -1 -2  SUtility:4188
716977[4606] -1 -2  SUtility:4606
821388[1570] -1 -2  SUtility:1570
840905[1041] 840965[2082] 844034[906] -1 -2  SUtility:4029
706445[11098] -1 -2  SUtility:11098
680369[5235] -1 -2  SUtility:5235
821292[1881] -1 744775[837] 821277[6276] 826700[418] 826801[523] 826876[418] -1 -2  SUtility:10353
680369[5235] -1 -2  SUtility:5235
535621[5235] 820233[1465] -1 -2  SUtility:6700
551909[4606] -1 -2  SUtility:4606
820261[4188] 821277[2092] -1 -2  SUtility:6280
717005[4395] -1 -2  SUtility:4395
585397[4188] 826810[2092] -1 -2  SUtility:6280
718207[4397] -1 -2  SUtility:4397
820231[8368] -1 -2  SUtility:8368
820231[2092] -1 -2  SUtility:2092
828867[6805] -1 -2  SUtility:6805
820447[1570] -1 -2  SUtility:1570
581761[2092] -1 -2  SUtility:2092
696629[17698] -1 -2  SUtility:17698
716937[4816] -1 716930[12564] -1 -2  SUtility:17380
718160[2092] -1 -2  SUtility:2092
601040[4711] 601042[3141] 748336[1046] 820392[627] 826612[1569] 826615[2196] 826619[2196] 826621[1046] -1 -2  SUtility:16532
716928[8270] -1 -2  SUtility:8270
821277[2092] -1 -2  SUtility:2092
826955[13600] -1 -2  SUtility:13600
695412[732] 706216[2617] 717511[732] -1 -2  SUtility:4081
706482[15603] -1 -2  SUtility:15603
839313[4188] -1 -2  SUtility:4188
680369[12564] -1 -2  SUtility:12564
537967[14556] -1 -2  SUtility:14556
832557[2092] -1 -2  SUtility:2092
821307[396] 821339[1046] -1 -2  SUtility:1442
714901[1570] 832557[2092] 832559[2092] -1 -2  SUtility:5754
716937[2198] -1 -2  SUtility:2198
551630[3141] 821315[5235] -1 -2  SUtility:8376
820252[6282] -1 -2  SUtility:6282
826615[732] 826617[627] 826829[2720] -1 -2  SUtility:4079
838865[5549] -1 695557[2092] 829049[4188] -1 -2  SUtility:11829
839313[4188] -1 -2  SUtility:4188
672963[15603] -1 -2  SUtility:15603
819762[1881] 820392[627] 820396[732] -1 -2  SUtility:3240
826606[941] 826955[2720] -1 -2  SUtility:3661
826810[2092] -1 -2  SUtility:2092
559473[1778] 701172[1883] -1 -2  SUtility:3661
536502[3664] -1 -2  SUtility:3664
826925[837] 834865[523] -1 -2  SUtility:1360
821290[10460] -1 -2  SUtility:10460
545896[3664] -1 -2  SUtility:3664
509084[10471] -1 -2  SUtility:10471
537967[14556] 685782[13509] -1 -2  SUtility:28065
820261[4188] -1 -2  SUtility:4188
684372[12985] -1 -2  SUtility:12985
716939[4396] -1 -2  SUtility:4396
716971[1778] -1 -2  SUtility:1778
587898[52255] -1 -2  SUtility:52255
716928[2303] -1 -2  SUtility:2303
712235[20942] -1 -2  SUtility:20942
684513[10471] -1 684513[10471] -1 -2  SUtility:20942
826801[523] -1 826700[418] -1 535672[2617] 826608[313] 826627[1046] -1 -2  SUtility:4917
697310[1360] 819382[1046] -1 -2  SUtility:2406
581489[8375] 718255[941] -1 -2  SUtility:9316
744775[837] 820197[2092] 820199[2092] -1 -2  SUtility:5021
829312[6282] 839313[4188] -1 -2  SUtility:10470
821313[3766] 821339[523] -1 -2  SUtility:4289
579730[5549] 664919[732] 826623[941] 826816[1674] 832557[2092] -1 -2  SUtility:10988
575491[8375] -1 -2  SUtility:8375
706441[2720] 714757[1882] 820842[1046] -1 -2  SUtility:5648
680718[1570] -1 -2  SUtility:1570
576545[1256] 600989[6282] -1 -2  SUtility:7538
594678[8900] -1 -2  SUtility:8900
820227[4184] 820259[5235] -1 -2  SUtility:9419
832730[37594] -1 -2  SUtility:37594
557206[5759] -1 826608[313] 826700[418] -1 -2  SUtility:6490
512431[8375] -1 -2  SUtility:8375
716902[1046] 826837[627] 826872[523] -1 820402[418] 826876[418] -1 -2  SUtility:3032
567404[1570] 826893[1881] -1 -2  SUtility:3451
636505[12462] -1 -2  SUtility:12462
716928[2617] 716941[2092] -1 -2  SUtility:4709
811752[2092] 811756[837] 819421[626] -1 819419[2617] -1 -2  SUtility:6172
680371[8375] -1 -2  SUtility:8375
840762[29217] -1 -2  SUtility:29217
710157[732] -1 -2  SUtility:732
706460[10471] -1 -2  SUtility:10471
819760[627] 819762[627] -1 -2  SUtility:1254
829282[1674] -1 -2  SUtility:1674
536440[11414] -1 -2  SUtility:11414
744530[12552] -1 -2  SUtility:12552
612777[10470] -1 612785[5235] -1 -2  SUtility:15705
510738[10471] -1 -2  SUtility:10471
684513[10471] 840410[4188] 840417[1570] 840419[3141] -1 -2  SUtility:19370
839313[4188] -1 839313[4188] -1 -2  SUtility:8376
820261[4188] -1 -2  SUtility:4188
712235[10471] -1 -2  SUtility:10471
716930[6282] -1 -2  SUtility:6282
550383[17698] -1 -2  SUtility:17698
581485[1570] 821277[4184] 826625[732] -1 -2  SUtility:6486
811758[418] 819427[1570] 819547[836] -1 -2  SUtility:2824
586711[3140] -1 -2  SUtility:3140
594678[17800] -1 -2  SUtility:17800
717003[2617] -1 -2  SUtility:2617
638480[73199] -1 -2  SUtility:73199
839313[4188] -1 839997[407] 839999[407] -1 -2  SUtility:5002
535600[11414] 587611[16752] -1 -2  SUtility:28166
716984[26170] -1 -2  SUtility:26170
716710[6276] -1 716707[3138] -1 -2  SUtility:9414
535621[5235] -1 535621[5235] -1 535621[5235] -1 -2  SUtility:15705
748300[2303] -1 -2  SUtility:2303
819530[2302] 827030[1046] 835522[2788] 835544[261] 837922[1854] -1 -2  SUtility:8251
827028[5235] -1 -2  SUtility:5235
691390[1988] -1 -2  SUtility:1988
551913[1778] -1 -2  SUtility:1778
753513[784] -1 753513[784] -1 -2  SUtility:1568
510738[10471] 510854[10367] 537417[2092] -1 510738[10471] 510854[10367] 537417[2092] -1 510738[10471] 510854[10367] 537417[2092] -1 -2  SUtility:68790
826715[732] 826955[4080] -1 -2  SUtility:4812
629272[7328] 629373[57491] -1 532777[2092] -1 -2  SUtility:66911
716980[1778] -1 -2  SUtility:1778
836761[41783] -1 -2  SUtility:41783
695073[43353] -1 -2  SUtility:43353
717005[4816] -1 -2  SUtility:4816
712544[2617] -1 -2  SUtility:2617
820233[1465] 820261[8376] -1 820233[1465] -1 -2  SUtility:11306
746388[3764] -1 -2  SUtility:3764
537967[14556] 820812[313] -1 -2  SUtility:14869
510460[3141] -1 510460[3141] -1 -2  SUtility:6282
821277[6276] 826625[732] -1 -2  SUtility:7008
515883[21886] 748295[2303] -1 -2  SUtility:24189
820255[4188] -1 -2  SUtility:4188
595137[5235] -1 -2  SUtility:5235
636505[12462] -1 -2  SUtility:12462
697188[2303] -1 -2  SUtility:2303
540172[1254] 547668[4188] 835694[2722] 836118[5549] -1 -2  SUtility:13713
668596[4188] 706452[12462] -1 -2  SUtility:16650
820252[6282] -1 -2  SUtility:6282
568090[2617] -1 -2  SUtility:2617
680422[2826] -1 -2  SUtility:2826
600989[12564] -1 -2  SUtility:12564
507331[3141] -1 -2  SUtility:3141
577750[29217] -1 -2  SUtility:29217
556728[1465] 570895[1151] 774667[1151] -1 -2  SUtility:3767
601040[4711] -1 -2  SUtility:4711
753505[1151] 753507[523] -1 748300[2092] -1 -2  SUtility:3766
748293[3350] -1 -2  SUtility:3350
639202[3138] 639207[3450] -1 639202[3138] 639207[3450] -1 -2  SUtility:13176
821272[1254] 827020[4188] 829312[6282] -1 -2  SUtility:11724
536480[889] 829732[1046] 832542[152] 832546[152] -1 -2  SUtility:2239
685788[34453] -1 -2  SUtility:34453
601197[20839] -1 -2  SUtility:20839
820402[1254] -1 -2  SUtility:1254
826810[2092] -1 826810[2092] -1 -2  SUtility:4184
826816[1674] -1 826608[313] -1 -2  SUtility:1987
587898[52255] -1 -2  SUtility:52255
560187[1570] -1 -2  SUtility:1570
748340[14644] -1 -2  SUtility:14644
820814[2092] -1 -2  SUtility:2092
716643[3664] 820387[1046] -1 -2  SUtility:4710
577495[6900] -1 -2  SUtility:6900
821272[418] 826897[5235] 827020[4188] -1 -2  SUtility:9841
820231[4184] -1 -2  SUtility:4184
696434[31311] -1 -2  SUtility:31311
826925[837] 827000[1254] 834865[1046] -1 -2  SUtility:3137
583769[1360] 601060[941] 668804[1128] 709996[837] 718173[1046] 791632[837] 791635[1046] 829282[837] -1 -2  SUtility:8032
550259[26075] 582387[22934] 748336[1046] 826900[627] -1 -2  SUtility:50682
832653[3141] -1 -2  SUtility:3141
821285[4184] 826803[8376] -1 -2  SUtility:12560
725551[8469] -1 -2  SUtility:8469
705734[2092] -1 -2  SUtility:2092
819772[2092] -1 -2  SUtility:2092
826606[941] 826829[4080] 826891[2092] -1 -2  SUtility:7113
826844[4710] -1 -2  SUtility:4710
819490[5235] -1 -2  SUtility:5235
826623[941] 826835[1674] 826955[1360] -1 -2  SUtility:3975
705991[7328] -1 -2  SUtility:7328
716710[4606] 821277[4184] 821292[1254] 834865[523] -1 -2  SUtility:10567
833802[45972] -1 -2  SUtility:45972
704182[18745] -1 -2  SUtility:18745
826801[1046] 839313[4188] -1 -2  SUtility:5234
744779[627] 820456[418] -1 -2  SUtility:1045
840762[29217] -1 -2  SUtility:29217
839313[4188] -1 -2  SUtility:4188
517880[8375] -1 -2  SUtility:8375
684513[10471] -1 684513[10471] -1 -2  SUtility:20942
819423[2302] -1 -2  SUtility:2302
612777[10470] -1 -2  SUtility:10470
826608[313] 826705[2092] 826801[523] 826810[2092] -1 -2  SUtility:5020
695073[14451] -1 -2  SUtility:14451
716932[12354] -1 716932[24708] -1 -2  SUtility:37062
553762[2092] 701212[1778] 746390[2408] -1 -2  SUtility:6278
819376[2508] -1 -2  SUtility:2508
826829[2720] -1 826829[2720] -1 826829[2720] -1 -2  SUtility:8160
709970[2092] -1 -2  SUtility:2092
516768[28260] -1 -2  SUtility:28260
821277[6276] 821285[2092] 826803[4188] -1 -2  SUtility:12556
684513[10471] -1 -2  SUtility:10471
594678[8900] -1 -2  SUtility:8900
587650[20839] -1 -2  SUtility:20839
677510[41783] -1 -2  SUtility:41783
821020[732] -1 -2  SUtility:732
843374[1465] -1 -2  SUtility:1465
716928[5234] -1 -2  SUtility:5234
512425[10471] -1 -2  SUtility:10471
821277[6276] -1 -2  SUtility:6276
811752[2092] -1 -2  SUtility:2092
553730[1778] 725547[784] 821305[4184] 821309[3141] -1 -2  SUtility:9887
508557[2826] -1 -2  SUtility:2826
838557[8375] -1 -2  SUtility:8375
534736[2512] 820441[1254] 821369[3138] 840417[1570] -1 -2  SUtility:8474
684513[10471] -1 -2  SUtility:10471
586711[1570] 821309[3141] -1 -2  SUtility:4711
600989[6282] -1 -2  SUtility:6282
700885[3664] -1 -2  SUtility:3664
832557[2092] -1 -2  SUtility:2092
819760[1881] -1 -2  SUtility:1881
716984[3036] 832657[3455] -1 821277[4184] -1 -2  SUtility:10675
821277[5230] -1 -2  SUtility:5230
826705[2092] -1 -2  SUtility:2092
594680[12462] -1 -2  SUtility:12462
839313[4188] -1 -2  SUtility:4188
601197[20839] 838957[3664] 838960[4711] -1 -2  SUtility:29214
716926[26380] -1 -2  SUtility:26380
826835[6696] -1 -2  SUtility:6696
512429[7852] -1 -2  SUtility:7852
685743[9424] -1 -2  SUtility:9424
840762[29217] -1 -2  SUtility:29217
567410[4184] -1 -2  SUtility:4184
744775[2511] -1 -2  SUtility:2511
680369[5235] -1 -2  SUtility:5235
581489[8375] -1 -2  SUtility:8375
711517[1046] -1 -2  SUtility:1046
651430[3138] 826934[2092] 835548[627] 835552[626] -1 -2  SUtility:6483
514229[8900] 514287[1570] -1 -2  SUtility:10470
800270[1465] -1 -2  SUtility:1465
684841[418] 716671[470] 716714[680] 716746[680] 826925[837] 827000[418] 827005[627] 828987[313] 834865[1046] -1 -2  SUtility:5489
826925[837] 827005[627] 827007[837] 834865[523] -1 827026[1046] -1 -2  SUtility:3870
748300[2303] -1 -2  SUtility:2303
708372[2092] -1 -2  SUtility:2092
512414[6282] 612901[5235] -1 -2  SUtility:11517
826608[313] 832653[2617] -1 705745[3141] 826700[418] 826801[1046] 838831[1778] -1 -2  SUtility:9313
709792[13509] -1 -2  SUtility:13509
687642[1570] -1 -2  SUtility:1570
819760[627] 819762[627] -1 -2  SUtility:1254
821290[8368] 826700[3344] -1 -2  SUtility:11712
536437[7328] 835072[12462] -1 -2  SUtility:19790
630042[3664] -1 -2  SUtility:3664
820240[1046] 826801[523] -1 -2  SUtility:1569
838364[2408] -1 -2  SUtility:2408
716932[5759] -1 -2  SUtility:5759
537967[14556] -1 -2  SUtility:14556
842287[96237] -1 -2  SUtility:96237
820261[8376] -1 -2  SUtility:8376
826912[523] 827026[1046] -1 -2  SUtility:1569
826837[627] 826876[836] 826998[837] -1 -2  SUtility:2300
630042[7328] -1 -2  SUtility:7328
836435[41783] -1 -2  SUtility:41783
716930[6910] -1 -2  SUtility:6910
550092[4185] -1 -2  SUtility:4185
839313[4188] -1 -2  SUtility:4188
572230[2720] -1 -2  SUtility:2720
840483[1674] -1 -2  SUtility:1674
684093[1046] -1 -2  SUtility:1046
821277[6276] -1 -2  SUtility:6276
716984[16750] -1 -2  SUtility:16750
586711[15700] -1 586711[15700] -1 -2  SUtility:31400
585395[4188] 664831[2092] 709970[2092] -1 -2  SUtility:8372
819490[5235] -1 -2  SUtility:5235
748338[3350] -1 -2  SUtility:3350
829197[1778] 839313[4188] -1 -2  SUtility:5966
530527[3245] 820383[4188] 826891[2092] -1 -2  SUtility:9525
839864[9424] -1 839864[9424] -1 -2  SUtility:18848
826955[1360] -1 826625[732] 826627[1046] 840415[2092] -1 -2  SUtility:5230
716982[5234] 826833[1360] 839311[1570] -1 -2  SUtility:8164
535621[5235] 820227[2092] -1 -2  SUtility:7327
748336[1046] 832557[2092] -1 -2  SUtility:3138
542390[5759] 645629[784] -1 -2  SUtility:6543
705057[1046] 821272[1254] 826619[732] -1 -2  SUtility:3032
540127[1046] 571904[3141] 640094[1046] 684513[10471] -1 540127[1046] 571904[3141] 640094[1046] 684513[10471] -1 -2  SUtility:31408
594663[14556] -1 -2  SUtility:14556
840483[1674] -1 -2  SUtility:1674
640015[6700] -1 -2  SUtility:6700
716982[3036] -1 716982[4606] -1 -2  SUtility:7642
839313[4188] 839999[523] -1 -2  SUtility:4711
582402[9424] -1 -2  SUtility:9424
826705[4184] -1 -2  SUtility:4184
839313[4188] 839995[523] -1 -2  SUtility:4711
537436[2092] 672963[15603] -1 -2  SUtility:17695
607257[11414] -1 -2  SUtility:11414
561775[627] 587712[523] 602600[313] 690847[837] 743495[1046] 819777[627] -1 -2  SUtility:3973
826608[626] 826897[5235] -1 -2  SUtility:5861
826700[418] 826705[2092] 826816[1674] 826955[2720] -1 -2  SUtility:6904
840762[58434] -1 -2  SUtility:58434
696556[1046] -1 -2  SUtility:1046
748293[3350] -1 -2  SUtility:3350
821300[732] 826837[627] -1 -2  SUtility:1359
838857[2826] 838863[3036] -1 -2  SUtility:5862
748295[2303] -1 -2  SUtility:2303
716654[2303] -1 -2  SUtility:2303
821292[1254] 826608[313] 826705[2092] 826801[523] -1 -2  SUtility:4182
515830[41783] -1 -2  SUtility:41783
718252[1046] 819760[627] 819762[627] 826955[2720] -1 -2  SUtility:5020
551609[313] -1 706441[1360] 716928[1778] 717003[2617] -1 551609[313] 706441[1360] 716928[1778] 717003[2617] -1 -2  SUtility:12136
821290[8368] -1 -2  SUtility:8368
841006[8375] -1 -2  SUtility:8375
676957[6805] 676985[7852] -1 -2  SUtility:14657
650626[1046] 826615[732] -1 -2  SUtility:1778
677448[7328] -1 -2  SUtility:7328
602380[2244] 602470[4695] 695268[5862] -1 -2  SUtility:12801
820413[9420] -1 820413[9420] -1 -2  SUtility:18840
819376[836] 820400[836] -1 -2  SUtility:1672
510805[9947] -1 510805[9947] -1 -2  SUtility:19894
706460[10471] -1 -2  SUtility:10471
821277[6276] -1 -2  SUtility:6276
691557[732] 706460[10471] 840899[1203] 842448[994] -1 -2  SUtility:13400
594678[8900] -1 -2  SUtility:8900
601040[4711] 601042[3141] -1 -2  SUtility:7852
839311[1570] -1 -2  SUtility:1570
716977[1988] -1 -2  SUtility:1988
594678[8900] -1 -2  SUtility:8900
749840[27751] -1 -2  SUtility:27751
640407[16650] -1 -2  SUtility:16650
601040[9422] -1 -2  SUtility:9422
586585[1046] 748336[1046] -1 -2  SUtility:2092
748297[3350] -1 -2  SUtility:3350
572182[3141] -1 -2  SUtility:3141
820387[1046] -1 -2  SUtility:1046
748295[2303] -1 -2  SUtility:2303
836187[3141] -1 -2  SUtility:3141
706432[4188] -1 -2  SUtility:4188
582387[22934] -1 -2  SUtility:22934
714697[8376] 820201[3141] 827022[5235] -1 714697[8376] 820201[3141] 827022[5235] -1 -2  SUtility:33504
821285[4184] -1 826803[8376] -1 -2  SUtility:12560
717005[4606] -1 -2  SUtility:4606
640904[13509] 839313[4188] -1 -2  SUtility:17697
839313[4188] -1 -2  SUtility:4188
664919[732] 687685[1256] 819740[732] 829285[2511] -1 -2  SUtility:5231
716939[7224] 717012[2511] -1 -2  SUtility:9735
826627[1046] 826955[2720] -1 -2  SUtility:3766
601040[4711] 601042[3141] -1 -2  SUtility:7852
832557[2092] -1 -2  SUtility:2092
711312[1674] 711438[2720] -1 -2  SUtility:4394
826715[732] 826955[2720] -1 -2  SUtility:3452
586983[31311] -1 -2  SUtility:31311
811752[2092] -1 -2  SUtility:2092
744775[837] 820396[732] -1 -2  SUtility:1569
793998[1041] 820261[4188] -1 -2  SUtility:5229
531565[3141] -1 -2  SUtility:3141
551917[3556] -1 -2  SUtility:3556
550368[17698] -1 -2  SUtility:17698
643925[5235] -1 -2  SUtility:5235
718220[2092] -1 -2  SUtility:2092
828867[6805] -1 -2  SUtility:6805
684115[2617] -1 -2  SUtility:2617
512431[8375] -1 -2  SUtility:8375
684513[10471] -1 -2  SUtility:10471
584939[10468] -1 584939[10468] -1 -2  SUtility:20936
839313[4188] -1 -2  SUtility:4188
684717[2092] -1 -2  SUtility:2092
532072[6282] 820441[627] -1 -2  SUtility:6909
695167[3455] 714721[1046] 829257[3141] 835548[627] -1 -2  SUtility:8269
551907[4392] -1 -2  SUtility:4392
836272[10471] -1 -2  SUtility:10471
832595[1570] 833322[1570] -1 -2  SUtility:3140
826927[523] 826932[523] -1 -2  SUtility:1046
712130[1046] 819721[1046] -1 -2  SUtility:2092
636775[8375] -1 -2  SUtility:8375
819490[5235] -1 -2  SUtility:5235
839313[4188] -1 -2  SUtility:4188
821037[1674] -1 -2  SUtility:1674
820842[1046] 821279[1570] 826955[2720] -1 -2  SUtility:5336
706460[10471] 708370[1360] 840483[1674] -1 -2  SUtility:13505
821277[2092] -1 -2  SUtility:2092
833802[37594] -1 833802[37594] -1 -2  SUtility:75188
831995[6282] -1 -2  SUtility:6282
685784[15603] 826705[2092] -1 -2  SUtility:17695
507492[939] 644650[2722] 832364[533] 832366[533] 832413[220] 832417[220] 832420[220] -1 -2  SUtility:5387
567048[5235] 838308[9424] -1 -2  SUtility:14659
601197[20839] -1 -2  SUtility:20839
820255[4188] -1 -2  SUtility:4188
657440[837] 680371[8375] 717511[732] 826715[732] -1 -2  SUtility:10676
687447[941] 718173[1046] 820210[837] -1 -2  SUtility:2824
697096[5235] -1 -2  SUtility:5235
832557[2092] -1 -2  SUtility:2092
558160[313] 826700[836] 826801[523] -1 -2  SUtility:1672
716930[14656] -1 716930[14656] -1 -2  SUtility:29312
586634[8271] -1 -2  SUtility:8271
708372[1046] -1 -2  SUtility:1046
837485[627] 837490[523] -1 -2  SUtility:1150
826810[1046] -1 -2  SUtility:1046
539202[2617] -1 -2  SUtility:2617
509084[10471] 550867[26075] -1 -2  SUtility:36546
821020[732] 832557[2092] 832559[2092] -1 -2  SUtility:4916
743350[1570] -1 -2  SUtility:1570
515830[41783] 699044[2303] -1 -2  SUtility:44086
840762[29217] -1 -2  SUtility:29217
821277[6276] 821285[8368] 821292[1254] -1 821277[6276] 821285[8368] 821292[1254] -1 821277[6276] 821285[8368] 821292[1254] -1 -2  SUtility:47694
838366[9212] -1 -2  SUtility:9212
819721[1046] -1 -2  SUtility:1046
711556[1046] -1 -2  SUtility:1046
612751[627] 821305[2092] -1 -2  SUtility:2719
829741[3140] -1 -2  SUtility:3140
691321[1883] 691426[1570] -1 -2  SUtility:3453
839643[3874] -1 839654[5235] -1 -2  SUtility:9109
717528[5235] -1 -2  SUtility:5235
508287[1046] -1 -2  SUtility:1046
686902[2617] 819400[941] -1 -2  SUtility:3558
535617[19792] -1 -2  SUtility:19792
554510[2303] -1 -2  SUtility:2303
819490[5235] -1 -2  SUtility:5235
582387[22934] -1 -2  SUtility:22934
820240[1046] -1 -2  SUtility:1046
629118[15603] 712235[10471] -1 -2  SUtility:26074
821277[5230] -1 -2  SUtility:5230
706432[4188] -1 -2  SUtility:4188
717003[3350] -1 -2  SUtility:3350
630042[3664] 829257[3141] -1 -2  SUtility:6805
826803[8376] -1 -2  SUtility:8376
826619[732] 837483[523] 837485[627] -1 -2  SUtility:1882
594678[10471] -1 -2  SUtility:10471
819762[627] -1 -2  SUtility:627
811739[941] 819640[837] -1 553587[837] 650632[1465] -1 -2  SUtility:4080
839313[4188] -1 839313[4188] -1 -2  SUtility:8376
839272[1883] -1 -2  SUtility:1883
639192[5235] -1 -2  SUtility:5235
832557[2092] -1 -2  SUtility:2092
716167[1674] 743341[1360] 748300[2303] -1 -2  SUtility:5337
820233[2930] 820261[8376] -1 -2  SUtility:11306
594678[17800] -1 -2  SUtility:17800
717005[4816] -1 -2  SUtility:4816
594678[8900] -1 -2  SUtility:8900
678880[4188] -1 -2  SUtility:4188
684721[6282] -1 -2  SUtility:6282
716928[10468] -1 -2  SUtility:10468
839313[4188] -1 -2  SUtility:4188
587898[104510] -1 -2  SUtility:104510
554510[2092] 717007[3350] -1 -2  SUtility:5442
628889[18745] 629332[1674] -1 -2  SUtility:20419
820814[2092] -1 -2  SUtility:2092
600989[6282] 708044[11624] -1 600989[6282] 708044[11624] -1 -2  SUtility:35812
585395[4188] 821277[4184] 826608[313] 826816[1674] -1 -2  SUtility:10359
716943[3140] -1 -2  SUtility:3140
644641[3978] -1 644641[3978] -1 -2  SUtility:7956
716937[3556] 716939[1988] 821388[1570] -1 716941[1988] -1 -2  SUtility:9102
706441[2720] -1 -2  SUtility:2720
546136[9410] 594680[14556] -1 -2  SUtility:23966
821277[6276] -1 -2  SUtility:6276
696830[2092] -1 -2  SUtility:2092
717877[732] 826705[2092] -1 -2  SUtility:2824
717888[2092] -1 -2  SUtility:2092
554358[6282] -1 -2  SUtility:6282
601040[9422] -1 -2  SUtility:9422
534704[9424] -1 534704[9424] -1 -2  SUtility:18848
819762[627] -1 -2  SUtility:627
820261[8376] -1 -2  SUtility:8376
716941[2092] 832653[4816] -1 -2  SUtility:6908
698465[14556] -1 -2  SUtility:14556
691396[1883] 691426[1570] 840813[1988] -1 -2  SUtility:5441
536440[10471] -1 -2  SUtility:10471
684093[1046] -1 -2  SUtility:1046
630042[3664] -1 -2  SUtility:3664
565623[1570] -1 -2  SUtility:1570
820233[1465] 820261[4188] -1 -2  SUtility:5653
676962[837] 826617[627] -1 -2  SUtility:1464
537967[14556] -1 -2  SUtility:14556
748338[3350] -1 -2  SUtility:3350
826955[2720] -1 680371[8375] 826889[2092] -1 -2  SUtility:13187
706452[12462] -1 -2  SUtility:12462
716343[1046] 819547[418] 821020[732] -1 -2  SUtility:2196
836866[14556] -1 582400[9424] 582417[9424] 836952[14032] 836975[3141] -1 -2  SUtility:50577
833800[31311] -1 -2  SUtility:31311
512425[10471] -1 512425[10471] -1 512425[10471] -1 -2  SUtility:31413
821373[4188] -1 -2  SUtility:4188
561500[5235] -1 -2  SUtility:5235
716930[18531] -1 716930[18531] -1 -2  SUtility:37062
819528[732] -1 -2  SUtility:732
819490[5235] -1 -2  SUtility:5235
826816[1674] 839313[4188] -1 -2  SUtility:5862
534704[9424] -1 -2  SUtility:9424
826799[627] 826900[627] -1 -2  SUtility:1254
718203[1360] 821390[941] -1 -2  SUtility:2301
554982[271] 821015[418] 826612[523] 826615[732] 826617[627] 826621[1046] -1 -2  SUtility:3617
550259[26075] 630042[3664] -1 -2  SUtility:29739
577732[3141] -1 -2  SUtility:3141
651770[5235] -1 -2  SUtility:5235
819419[2617] -1 -2  SUtility:2617
821296[3141] -1 -2  SUtility:3141
691366[2092] 691426[1570] -1 -2  SUtility:3662
800266[3350] -1 -2  SUtility:3350
820231[1046] 820233[1465] 839313[4188] -1 -2  SUtility:6699
709645[1778] 819530[2302] -1 -2  SUtility:4080
819490[5235] -1 -2  SUtility:5235
664919[732] 826623[941] 826625[732] -1 -2  SUtility:2405
514282[15705] -1 -2  SUtility:15705
678880[4188] -1 -2  SUtility:4188
536697[29217] -1 -2  SUtility:29217
832550[2092] 840762[29217] -1 -2  SUtility:31309
821277[2092] -1 -2  SUtility:2092
594680[24924] -1 -2  SUtility:24924
600989[6282] 832670[38642] -1 -2  SUtility:44924
826608[313] 826705[2092] 826829[1360] 826891[1046] -1 -2  SUtility:4811
712096[13404] -1 -2  SUtility:13404
840483[1674] -1 -2  SUtility:1674
840415[2092] 840419[3141] -1 -2  SUtility:5233
557607[12564] 712237[14656] -1 -2  SUtility:27220
839656[4188] -1 839656[4188] -1 -2  SUtility:8376
826700[418] 826801[1569] -1 -2  SUtility:1987
716982[5234] 716984[5234] 820942[732] 832655[5234] -1 -2  SUtility:16434
718372[2826] 832655[3766] -1 -2  SUtility:6592
821292[1881] -1 821292[1881] -1 -2  SUtility:3762
510775[3141] -1 -2  SUtility:3141
821037[837] 826705[2092] -1 -2  SUtility:2929
716982[2617] -1 -2  SUtility:2617
684093[1046] -1 -2  SUtility:1046
838516[4188] -1 -2  SUtility:4188
639215[3762] -1 -2  SUtility:3762
839313[4188] 839995[523] -1 839313[4188] 839995[523] -1 -2  SUtility:9422
712237[14656] 826874[1046] -1 -2  SUtility:15702
612717[8691] -1 -2  SUtility:8691
821367[10471] -1 -2  SUtility:10471
516085[2092] 717620[2303] 717824[2931] -1 -2  SUtility:7326
843438[1831] -1 -2  SUtility:1831
820383[8376] -1 -2  SUtility:8376
826627[1046] 826955[2720] -1 -2  SUtility:3766
840483[1674] -1 -2  SUtility:1674
537967[14556] -1 -2  SUtility:14556
585397[4188] -1 -2  SUtility:4188
709792[13509] 712107[15603] -1 -2  SUtility:29112
709807[7328] -1 -2  SUtility:7328
821285[4184] 821290[4184] -1 -2  SUtility:8368
680371[8375] -1 -2  SUtility:8375
821011[7851] -1 -2  SUtility:7851
573230[3348] 612702[5654] 678526[9423] -1 573230[3348] 612702[5654] 678526[9423] -1 -2  SUtility:36850
821277[6276] 839313[4188] -1 -2  SUtility:10464
613743[9424] -1 -2  SUtility:9424
710075[2617] -1 -2  SUtility:2617
584907[9422] 820259[5235] -1 -2  SUtility:14657
600665[8375] -1 600665[8375] -1 -2  SUtility:16750
826627[523] 826829[2720] -1 826715[732] -1 -2  SUtility:3975
820362[2302] -1 -2  SUtility:2302
839864[9424] -1 -2  SUtility:9424
644725[4188] -1 -2  SUtility:4188
509401[2617] 550092[1882] -1 509401[2617] 550092[1882] -1 -2  SUtility:8998
514280[4188] -1 -2  SUtility:4188
826893[1254] -1 826893[1254] -1 -2  SUtility:2508
841006[8375] 843892[728] 843965[780] -1 -2  SUtility:9883
508287[1046] -1 -2  SUtility:1046
650802[2092] -1 -2  SUtility:2092
717005[5862] -1 -2  SUtility:5862
840762[29217] -1 -2  SUtility:29217
518836[748] 702920[1440] -1 -2  SUtility:2188
832730[37594] -1 -2  SUtility:37594
716982[4500] -1 716982[9212] 838372[1570] -1 -2  SUtility:15282
839373[26075] -1 -2  SUtility:26075
820261[4188] -1 -2  SUtility:4188
839313[4188] -1 -2  SUtility:4188
539845[26075] -1 594678[10471] -1 -2  SUtility:36546
584920[1570] -1 -2  SUtility:1570
534655[7328] -1 -2  SUtility:7328
840762[29217] -1 -2  SUtility:29217
709807[7328] -1 -2  SUtility:7328
716984[3350] -1 832653[6910] -1 -2  SUtility:10260
644662[2512] 710285[1778] -1 -2  SUtility:4290
718396[2092] -1 -2  SUtility:2092
826705[2092] -1 -2  SUtility:2092
843449[1570] 844304[622] -1 -2  SUtility:2192
820413[6280] -1 -2  SUtility:6280
706450[1988] 820237[523] 821279[1570] 829737[1360] -1 -2  SUtility:5441
545896[3664] 558160[313] 710317[18848] -1 -2  SUtility:22825
821290[6276] -1 826801[523] -1 -2  SUtility:6799
568090[2617] -1 568090[2617] -1 -2  SUtility:5234
584986[14556] -1 584986[14556] -1 -2  SUtility:29112
587898[52255] -1 -2  SUtility:52255
546121[9738] 684513[10471] -1 685795[1046] -1 -2  SUtility:21255
536440[10471] -1 536440[10471] -1 -2  SUtility:20942
716928[3350] -1 -2  SUtility:3350
586722[10471] 684382[4711] -1 -2  SUtility:15182
690813[3141] -1 -2  SUtility:3141
744530[8368] 826801[1046] -1 -2  SUtility:9414
573168[3556] 714721[1046] -1 -2  SUtility:4602
839313[4188] 839999[523] 840417[1570] -1 -2  SUtility:6281
579288[3141] -1 -2  SUtility:3141
698592[12462] -1 -2  SUtility:12462
548793[9424] -1 548793[9424] -1 548793[9424] -1 -2  SUtility:28272
551913[1778] -1 -2  SUtility:1778
835072[12462] -1 -2  SUtility:12462
821277[2092] 821290[4184] -1 -2  SUtility:6276
594678[8900] -1 -2  SUtility:8900
716982[4606] -1 -2  SUtility:4606
687907[5235] -1 -2  SUtility:5235
535621[5235] 691396[1883] -1 -2  SUtility:7118
716937[4184] -1 -2  SUtility:4184
833800[25028] -1 -2  SUtility:25028
594678[8900] -1 -2  SUtility:8900
716973[20920] -1 -2  SUtility:20920
545821[10891] -1 -2  SUtility:10891
821285[2092] 821290[4184] 821292[1881] -1 -2  SUtility:8157
691514[1988] 843524[1203] -1 -2  SUtility:3191
820842[3138] -1 -2  SUtility:3138
842354[26075] -1 -2  SUtility:26075
842377[29217] -1 -2  SUtility:29217
819520[837] -1 -2  SUtility:837
701307[3664] 748336[1046] 819430[418] 820392[627] -1 -2  SUtility:5755
827030[1046] -1 -2  SUtility:1046
662819[37490] -1 -2  SUtility:37490
664919[732] 826627[1046] -1 -2  SUtility:1778
512425[10471] 696434[31311] -1 -2  SUtility:41782
820233[2930] 820261[8376] -1 -2  SUtility:11306
680371[8375] -1 -2  SUtility:8375
826623[941] 826625[732] 826801[2092] -1 -2  SUtility:3765
826893[1254] -1 -2  SUtility:1254
821277[2092] -1 -2  SUtility:2092
718169[2092] 826623[941] -1 -2  SUtility:3033
826925[837] 832552[1046] -1 -2  SUtility:1883
602240[41783] -1 -2  SUtility:41783
820261[8376] -1 -2  SUtility:8376
820192[1570] 829285[2511] -1 -2  SUtility:4081
546085[1046] 546089[418] 570895[1151] 570963[2722] 748285[2092] -1 -2  SUtility:7429
602804[2092] -1 -2  SUtility:2092
586711[1570] -1 -2  SUtility:1570
826925[2511] 827007[1674] 828987[313] -1 716671[470] 834865[523] -1 -2  SUtility:5491
744775[837] 819376[418] 820392[627] 820396[732] 820400[418] 820402[418] -1 -2  SUtility:3450
716707[1150] 716710[2303] -1 -2  SUtility:3453
716924[4188] -1 -2  SUtility:4188
826705[4184] -1 -2  SUtility:4184
714880[10471] -1 -2  SUtility:10471
685795[1046] 686086[10471] -1 -2  SUtility:11517
821028[4188] -1 -2  SUtility:4188
821277[6276] 821285[4184] -1 -2  SUtility:10460
601040[4711] -1 601040[4711] -1 -2  SUtility:9422
821285[4184] 826705[2092] 826810[1046] -1 -2  SUtility:7322
826705[2092] 826810[2092] -1 -2  SUtility:4184
596107[6282] -1 -2  SUtility:6282
821390[941] -1 -2  SUtility:941
594678[8900] -1 -2  SUtility:8900
821290[4184] 821292[1254] 826702[837] -1 -2  SUtility:6275
717003[6700] -1 -2  SUtility:6700
821277[6276] -1 -2  SUtility:6276
546102[8166] -1 706216[2617] -1 546102[8166] -1 706216[2617] -1 -2  SUtility:21566
826820[1046] -1 -2  SUtility:1046
613915[10471] -1 -2  SUtility:10471
821277[6276] -1 -2  SUtility:6276
561502[7328] -1 -2  SUtility:7328
820942[1464] -1 -2  SUtility:1464
573001[3756] -1 -2  SUtility:3756
832559[2092] -1 832559[2092] -1 832559[2092] -1 -2  SUtility:6276
587845[26075] 601741[5235] 826801[1046] -1 -2  SUtility:32356
586711[1570] 821309[3141] -1 -2  SUtility:4711
564652[9424] 691124[1360] 691141[1151] 697529[1570] -1 -2  SUtility:13505
826715[732] 826835[1674] -1 -2  SUtility:2406
839902[5759] -1 -2  SUtility:5759
821277[4184] 821285[2092] -1 -2  SUtility:6276
534704[9424] -1 -2  SUtility:9424
560354[4188] -1 -2  SUtility:4188
826615[2196] -1 -2  SUtility:2196
547255[1360] 691197[1883] -1 -2  SUtility:3243
716930[7328] 844038[1036] -1 843470[1308] -1 -2  SUtility:9672
716930[5759] 716932[18846] -1 -2  SUtility:24605
600989[6282] -1 -2  SUtility:6282
695538[13404] -1 695538[13404] -1 -2  SUtility:26808
640407[16650] -1 -2  SUtility:16650
603140[2092] -1 -2  SUtility:2092
714757[1882] -1 714757[1882] -1 714757[1882] -1 -2  SUtility:5646
839313[4188] -1 -2  SUtility:4188
551913[3556] -1 -2  SUtility:3556
537967[14556] -1 -2  SUtility:14556
821030[10471] -1 -2  SUtility:10471
574137[19792] -1 -2  SUtility:19792
586711[10990] -1 -2  SUtility:10990
712272[837] 819376[418] 820402[418] -1 -2  SUtility:1673
638474[83671] -1 -2  SUtility:83671
716926[3350] -1 -2  SUtility:3350
601197[20839] -1 -2  SUtility:20839
826750[5235] -1 -2  SUtility:5235
811752[6276] -1 -2  SUtility:6276
821305[4184] -1 -2  SUtility:4184
840483[3348] -1 -2  SUtility:3348
701787[16650] -1 -2  SUtility:16650
716930[5759] 716984[5234] 832653[5234] -1 -2  SUtility:16227
717003[5234] -1 -2  SUtility:5234
565623[1570] -1 -2  SUtility:1570
821277[4184] 826810[2092] -1 -2  SUtility:6276
717097[4502] -1 717097[4502] -1 -2  SUtility:9004
826803[8376] -1 -2  SUtility:8376
753507[523] -1 753505[1151] -1 -2  SUtility:1674
687642[1570] -1 -2  SUtility:1570
820413[6280] -1 -2  SUtility:6280
826627[2092] 826835[6696] -1 -2  SUtility:8788
509157[3664] 589627[8376] -1 -2  SUtility:12040
748334[1046] -1 -2  SUtility:1046
821305[10460] -1 -2  SUtility:10460
826799[1254] -1 -2  SUtility:1254
532072[3141] -1 -2  SUtility:3141
718312[4188] -1 -2  SUtility:4188
644320[9947] -1 -2  SUtility:9947
533022[8375] -1 533022[8375] -1 -2  SUtility:16750
820345[1883] 826715[732] 839313[4188] -1 -2  SUtility:6803
826810[1046] -1 -2  SUtility:1046
586711[12560] -1 -2  SUtility:12560
826702[837] 826955[4080] -1 -2  SUtility:4917
676945[2092] 678044[4188] 718398[2930] 826606[941] -1 -2  SUtility:10151
826612[523] 826619[732] 826927[523] 826932[523] 826934[523] 837485[627] -1 -2  SUtility:3451
664919[732] 820842[1046] 826623[941] 840526[2823] -1 844297[732] -1 -2  SUtility:6274
821279[1570] 826606[941] 826627[1046] 839313[4188] -1 -2  SUtility:7745
753507[575] -1 753507[575] -1 -2  SUtility:1150
535621[10470] -1 -2  SUtility:10470
835120[12564] -1 -2  SUtility:12564
584962[10366] -1 -2  SUtility:10366
583852[6280] -1 -2  SUtility:6280
826801[1046] -1 -2  SUtility:1046
533337[4392] -1 -2  SUtility:4392
550398[19792] -1 -2  SUtility:19792
826702[837] -1 -2  SUtility:837
695480[2092] -1 -2  SUtility:2092
560354[4188] -1 -2  SUtility:4188
717095[41783] -1 -2  SUtility:41783
820458[523] 820812[313] -1 635493[2826] 688711[1046] -1 -2  SUtility:4708
840762[29217] -1 -2  SUtility:29217
612920[8375] -1 -2  SUtility:8375
612785[10470] -1 -2  SUtility:10470
716984[4919] -1 -2  SUtility:4919
507447[458] 649724[584] 702920[480] -1 -2  SUtility:1522
744265[9947] -1 -2  SUtility:9947
557268[1360] -1 -2  SUtility:1360
709645[1778] 843410[1350] -1 -2  SUtility:3128
748293[3350] -1 -2  SUtility:3350
821277[5230] 821285[2092] 821292[1254] 826702[837] -1 821277[5230] 821285[2092] 821292[1254] 826702[837] -1 821277[5230] 821285[2092] 821292[1254] 826702[837] -1 821277[5230] 821285[2092] 821292[1254] 826702[837] -1 -2  SUtility:37652
716971[2198] -1 -2  SUtility:2198
676019[2092] 709666[1046] 826619[732] -1 -2  SUtility:3870
556840[1570] -1 -2  SUtility:1570
537856[7328] 582410[7328] -1 -2  SUtility:14656
718210[2092] -1 -2  SUtility:2092
821277[6276] 821292[1254] -1 -2  SUtility:7530
819419[2617] -1 -2  SUtility:2617
509787[3455] 826810[1046] -1 -2  SUtility:4501
553730[1778] -1 -2  SUtility:1778
697405[2826] -1 -2  SUtility:2826
556840[1570] 840415[2092] 840417[1570] -1 840415[2092] -1 556840[1570] 840417[1570] -1 556840[1570] 840415[2092] 840417[1570] -1 -2  SUtility:15696
709634[837] -1 826897[5235] -1 -2  SUtility:6072
510854[10367] -1 -2  SUtility:10367
717003[4816] -1 -2  SUtility:4816
567080[5235] -1 -2  SUtility:5235
821272[1254] 827020[4188] -1 -2  SUtility:5442
717888[4184] 832557[4184] -1 -2  SUtility:8368
826715[732] 826835[1674] -1 -2  SUtility:2406
826803[4188] -1 -2  SUtility:4188
839313[4188] 839999[523] -1 -2  SUtility:4711
821290[12552] -1 -2  SUtility:12552
840952[1748] 843496[2512] 843524[1203] 843526[1308] -1 691522[1988] 691580[1151] -1 -2  SUtility:9910
836506[8375] -1 -2  SUtility:8375
819490[5235] -1 -2  SUtility:5235
585633[5860] -1 -2  SUtility:5860
820942[732] -1 -2  SUtility:732
821290[6276] 821292[627] -1 -2  SUtility:6903
826608[313] 826801[523] 826803[4188] 826816[1674] -1 -2  SUtility:6698
829312[6282] -1 -2  SUtility:6282
680515[5967] -1 -2  SUtility:5967
712124[627] -1 -2  SUtility:627
537262[4188] -1 -2  SUtility:4188
652934[3140] 821277[20920] 821285[8368] -1 -2  SUtility:32428
716947[3140] -1 -2  SUtility:3140
555378[1254] -1 -2  SUtility:1254
575178[2092] -1 -2  SUtility:2092
708372[1046] -1 -2  SUtility:1046
840762[29217] -1 -2  SUtility:29217
839311[1570] -1 -2  SUtility:1570
601040[9422] 601042[12564] -1 -2  SUtility:21986
688098[1046] -1 -2  SUtility:1046
696432[21886] -1 -2  SUtility:21886
716984[11306] 716986[2617] -1 -2  SUtility:13923
820261[4188] -1 -2  SUtility:4188
820233[1465] 820261[4188] -1 -2  SUtility:5653
612738[1254] -1 -2  SUtility:1254
843505[1308] -1 691531[1988] 842437[1674] 843468[5232] -1 -2  SUtility:10202
835422[27018] -1 -2  SUtility:27018
716971[1778] 716973[1988] 832655[2617] -1 -2  SUtility:6383
826728[1883] -1 -2  SUtility:1883
820233[1465] 820261[4188] -1 -2  SUtility:5653
537967[14556] -1 -2  SUtility:14556
533017[416] 717005[5862] 821339[1046] 826705[4184] -1 -2  SUtility:11508
821272[418] 827020[4188] -1 821272[418] 827020[4188] -1 -2  SUtility:9212
821020[732] 832557[2092] -1 -2  SUtility:2824
536440[10471] -1 -2  SUtility:10471
716977[4184] -1 -2  SUtility:4184
821277[4184] 826801[523] -1 -2  SUtility:4707
684721[6282] 826627[523] -1 684721[6282] 826627[523] -1 684721[6282] 826627[523] -1 -2  SUtility:20415
821292[1254] -1 -2  SUtility:1254
716941[4184] 716973[1360] 717005[5967] -1 -2  SUtility:11511
601233[627] 748336[1046] 800268[2823] 819376[418] -1 -2  SUtility:4914
676387[20942] -1 -2  SUtility:20942
718255[941] 718398[1465] 820814[2092] -1 -2  SUtility:4498
709666[1046] 717412[941] 800268[1046] 820392[627] 820396[732] 820402[418] -1 -2  SUtility:4810
573001[1252] -1 -2  SUtility:1252
820402[418] 820812[313] 826623[941] 826810[1046] -1 -2  SUtility:2718
821277[4184] -1 -2  SUtility:4184
573357[784] 711556[1046] -1 -2  SUtility:1830
558783[3141] -1 -2  SUtility:3141
748295[4606] 748304[2303] 753507[575] -1 -2  SUtility:7484
601040[4711] 691531[1988] 829257[3141] 840901[1250] 843502[2092] 843526[1308] 843537[919] -1 691604[837] 840944[1465] 842605[1036] -1 -2  SUtility:18747
712237[7328] -1 -2  SUtility:7328
717003[6281] -1 -2  SUtility:6281
840901[1250] 843485[2722] 843528[2722] -1 -2  SUtility:6694
696434[31311] -1 -2  SUtility:31311
585395[4188] 841640[14656] -1 -2  SUtility:18844
826715[732] 826955[2720] -1 -2  SUtility:3452
716971[4396] -1 -2  SUtility:4396
821302[1570] -1 -2  SUtility:1570
717757[9214] -1 -2  SUtility:9214
644915[88907] -1 -2  SUtility:88907
820261[4188] -1 -2  SUtility:4188
826606[941] 826955[2720] -1 -2  SUtility:3661
826955[2720] -1 -2  SUtility:2720
820233[1465] 826700[418] -1 -2  SUtility:1883
644549[1674] -1 -2  SUtility:1674
601040[9422] 601042[3141] -1 -2  SUtility:12563
716982[12144] -1 -2  SUtility:12144
640353[4188] -1 -2  SUtility:4188
706445[5549] -1 -2  SUtility:5549
716930[7328] -1 -2  SUtility:7328
537967[14556] -1 -2  SUtility:14556
840483[1674] -1 -2  SUtility:1674
513170[3141] 513284[2092] -1 -2  SUtility:5233
512429[7852] -1 -2  SUtility:7852
686902[5234] 821298[1254] 826623[941] 826715[1464] 827030[1046] -1 -2  SUtility:9939
668791[278] 695521[1046] 697810[1988] -1 578178[837] -1 -2  SUtility:4149
594678[8900] 709634[837] -1 -2  SUtility:9737
716022[7328] -1 716022[7328] -1 -2  SUtility:14656
549997[5130] -1 -2  SUtility:5130
836116[9424] -1 -2  SUtility:9424
706460[10471] 840419[3141] -1 650592[837] 840417[1570] -1 -2  SUtility:16019
844297[732] -1 -2  SUtility:732
576500[1674] -1 -2  SUtility:1674
687736[27015] -1 -2  SUtility:27015
716973[3556] -1 -2  SUtility:3556
716982[6700] 716984[6700] -1 -2  SUtility:13400
839313[4188] 839997[523] 839999[523] -1 -2  SUtility:5234
696434[31311] -1 -2  SUtility:31311
709792[13509] -1 -2  SUtility:13509
826816[5022] -1 -2  SUtility:5022
716982[5234] -1 -2  SUtility:5234
826627[2092] 826835[6696] -1 -2  SUtility:8788
601233[627] 684108[2303] -1 -2  SUtility:2930
821290[8368] 826705[2092] -1 -2  SUtility:10460
829040[3978] -1 -2  SUtility:3978
820233[1465] 820261[8376] 826769[13509] -1 -2  SUtility:23350
826810[2092] -1 -2  SUtility:2092
839643[3874] 839654[5235] -1 -2  SUtility:9109
748300[2303] -1 -2  SUtility:2303
657890[1360] 684115[2617] 685795[1046] -1 -2  SUtility:5023
826829[2720] 826891[2092] 829197[1778] -1 -2  SUtility:6590
696434[31311] -1 696434[31311] -1 696434[31311] -1 -2  SUtility:93933
716980[4396] -1 -2  SUtility:4396
819387[523] 819472[2720] 819734[1046] 819740[1464] -1 -2  SUtility:5753
510044[13509] -1 510044[13509] -1 -2  SUtility:27018
774685[2826] -1 -2  SUtility:2826
716973[7636] -1 -2  SUtility:7636
533022[8375] 551607[627] 551630[3141] 821309[3141] 821341[4188] -1 -2  SUtility:19472
716930[11518] 716971[1778] -1 -2  SUtility:13296
820812[313] -1 820394[523] -1 -2  SUtility:836
547255[1360] -1 -2  SUtility:1360
819468[1465] -1 -2  SUtility:1465
629900[3664] -1 -2  SUtility:3664
536455[6282] -1 -2  SUtility:6282
820392[627] 820456[1254] 820812[939] -1 -2  SUtility:2820
738449[5549] 819427[1570] -1 -2  SUtility:7119
585395[4188] 600989[12564] 711297[2722] 826891[2092] -1 -2  SUtility:21566
685784[15603] -1 -2  SUtility:15603
820231[2092] -1 -2  SUtility:2092
698587[14556] -1 -2  SUtility:14556
508942[29217] 840762[29217] -1 -2  SUtility:58434
550636[1360] -1 550636[1360] -1 -2  SUtility:2720
514321[2408] 684845[418] 709634[837] 820201[3141] 828987[313] 844297[732] -1 -2  SUtility:7849
819781[1570] -1 748312[2303] -1 -2  SUtility:3873
536322[29217] -1 -2  SUtility:29217
826801[1569] 826955[1360] -1 -2  SUtility:2929
716941[4396] -1 -2  SUtility:4396
706441[1360] 820255[3769] -1 -2  SUtility:5129
552470[836] 664919[732] 820456[418] 820812[313] -1 -2  SUtility:2299
594678[8900] -1 -2  SUtility:8900
512425[10471] -1 -2  SUtility:10471
537967[14556] -1 -2  SUtility:14556
587611[8376] -1 601040[18844] -1 -2  SUtility:27220
819725[25028] -1 -2  SUtility:25028
705115[6282] -1 -2  SUtility:6282
674647[4188] 717097[9004] -1 -2  SUtility:13192
821279[1570] -1 -2  SUtility:1570
837485[627] -1 -2  SUtility:627
517880[8375] -1 -2  SUtility:8375
587650[22934] -1 587650[22934] -1 -2  SUtility:45868
561775[627] 819547[418] -1 -2  SUtility:1045
833800[31311] -1 -2  SUtility:31311
821277[6276] -1 -2  SUtility:6276
748304[2303] 753507[575] -1 -2  SUtility:2878
829312[6282] -1 -2  SUtility:6282
546025[17698] -1 546025[17698] -1 -2  SUtility:35396
709970[2092] 748336[1046] 819719[732] -1 -2  SUtility:3870
544906[31410] -1 -2  SUtility:31410
684093[1046] -1 -2  SUtility:1046
587384[1570] -1 -2  SUtility:1570
839313[4188] 840001[523] -1 -2  SUtility:4711
833802[56444] -1 -2  SUtility:56444
826955[2720] -1 -2  SUtility:2720
829312[6282] -1 829312[6282] -1 -2  SUtility:12564
744530[2092] -1 -2  SUtility:2092
748336[1046] 820237[523] 826702[837] -1 -2  SUtility:2406
696948[627] 725532[523] 743495[1046] 820402[418] -1 826627[1046] -1 -2  SUtility:3660
826627[1046] 826835[3348] -1 -2  SUtility:4394
716982[13400] -1 -2  SUtility:13400
748300[2303] -1 -2  SUtility:2303
716710[2303] -1 -2  SUtility:2303
534704[9424] -1 -2  SUtility:9424
725551[3764] 821285[2092] -1 -2  SUtility:5856
748285[1046] 821028[4188] -1 -2  SUtility:5234
534464[1046] -1 -2  SUtility:1046
716928[2931] -1 716937[4396] 826810[2092] -1 -2  SUtility:9419
537967[14556] -1 -2  SUtility:14556
644590[6805] -1 -2  SUtility:6805
839311[1570] -1 -2  SUtility:1570
821285[2092] 821290[2092] 826801[523] -1 821285[2092] 821290[2092] 826801[523] -1 -2  SUtility:9414
821305[6276] 826702[837] 826801[523] -1 -2  SUtility:7636
820842[6276] 821315[15705] -1 -2  SUtility:21981
826835[1674] -1 -2  SUtility:1674
821020[732] 821024[1570] -1 -2  SUtility:2302
716982[2617] 832653[2617] -1 -2  SUtility:5234
601197[20839] -1 -2  SUtility:20839
821279[1570] 826606[941] 826955[2720] -1 -2  SUtility:5231
706460[10471] -1 -2  SUtility:10471
664767[15603] -1 -2  SUtility:15603
841640[7328] -1 -2  SUtility:7328
553730[1778] 832657[10468] -1 -2  SUtility:12246
840762[29217] -1 -2  SUtility:29217
716984[6700] 832655[10365] -1 -2  SUtility:17065
712270[1674] -1 -2  SUtility:1674
600989[12564] -1 -2  SUtility:12564
508563[2408] 821272[418] 827020[4188] -1 -2  SUtility:7014
716973[7532] -1 -2  SUtility:7532
537496[20839] -1 -2  SUtility:20839
601040[4711] 711280[575] -1 -2  SUtility:5286
556334[1046] 748336[1046] -1 -2  SUtility:2092
839313[8376] -1 -2  SUtility:8376
690110[1360] 716928[2931] -1 -2  SUtility:4291
821277[6276] -1 -2  SUtility:6276
674568[4188] 718160[2092] 821390[941] 835602[5759] -1 -2  SUtility:12980
534554[2617] -1 -2  SUtility:2617
819719[732] 826627[1046] 826715[732] -1 -2  SUtility:2510
706432[4188] -1 -2  SUtility:4188
709807[7328] -1 -2  SUtility:7328
821369[2092] -1 -2  SUtility:2092
553730[1778] -1 744528[680] -1 -2  SUtility:2458
685795[1046] 829312[6282] -1 -2  SUtility:7328
744530[20920] -1 829282[1674] -1 744530[16736] -1 -2  SUtility:39330
512425[10471] -1 -2  SUtility:10471
594625[10470] -1 -2  SUtility:10470
684513[10471] 820231[8368] 839710[10471] -1 -2  SUtility:29310
530665[11414] 676469[20106] 843871[1024] -1 -2  SUtility:32544
674772[4395] -1 -2  SUtility:4395
839313[4188] -1 -2  SUtility:4188
702895[6282] -1 -2  SUtility:6282
820441[1254] 826705[2092] -1 -2  SUtility:3346
716926[4606] -1 -2  SUtility:4606
841640[7328] -1 718400[3350] -1 -2  SUtility:10678
826606[1882] 826955[5440] -1 -2  SUtility:7322
558331[4188] -1 -2  SUtility:4188
821279[1570] 826955[2720] -1 -2  SUtility:4290
826627[1046] 826835[1674] 826955[1360] -1 -2  SUtility:4080
691319[1883] 691321[1883] -1 691366[2092] -1 -2  SUtility:5858
561775[1254] 690847[837] -1 561775[627] -1 -2  SUtility:2718
711537[7328] -1 -2  SUtility:7328
716932[6177] 716982[5234] -1 -2  SUtility:11411
744530[2092] -1 -2  SUtility:2092
601040[9422] -1 -2  SUtility:9422
821277[4184] -1 -2  SUtility:4184
826608[313] 826705[2092] -1 -2  SUtility:2405
821272[418] 827020[4188] -1 -2  SUtility:4606
826627[1046] 826835[1674] 826955[1360] -1 -2  SUtility:4080
835072[12462] -1 -2  SUtility:12462
586711[3140] -1 -2  SUtility:3140
514291[1883] -1 -2  SUtility:1883
644317[14137] -1 -2  SUtility:14137
833802[45972] -1 -2  SUtility:45972
716971[1988] -1 -2  SUtility:1988
704180[20839] -1 -2  SUtility:20839
820237[523] -1 -2  SUtility:523
684513[10471] -1 684513[10471] -1 -2  SUtility:20942
601040[4711] 601042[3141] -1 -2  SUtility:7852
684005[4188] 685795[1046] 686086[10471] -1 -2  SUtility:15705
819425[10471] -1 -2  SUtility:10471
601040[4711] -1 601040[4711] -1 -2  SUtility:9422
838861[6805] -1 -2  SUtility:6805
601197[20839] -1 -2  SUtility:20839
572182[3141] 821020[732] -1 -2  SUtility:3873
820261[4188] -1 -2  SUtility:4188
821277[6276] 826702[1674] -1 -2  SUtility:7950
748300[2092] 753507[523] -1 -2  SUtility:2615
832653[3664] -1 -2  SUtility:3664
581761[2092] 840762[29217] -1 -2  SUtility:31309
821296[6282] -1 -2  SUtility:6282
512671[5235] 581427[6909] 646677[2092] -1 -2  SUtility:14236
534282[8375] -1 -2  SUtility:8375
840762[29217] -1 -2  SUtility:29217
748336[1046] -1 -2  SUtility:1046
838846[2092] -1 -2  SUtility:2092
537967[14556] -1 537967[14556] -1 -2  SUtility:29112
819376[1672] 820402[418] -1 -2  SUtility:2090
706441[2720] -1 -2  SUtility:2720
587611[8376] 835582[25128] -1 -2  SUtility:33504
532070[6282] -1 -2  SUtility:6282
834892[2092] -1 -2  SUtility:2092
839313[4188] -1 -2  SUtility:4188
684513[10471] -1 -2  SUtility:10471
744775[837] 819376[418] 820400[418] 820402[2508] -1 -2  SUtility:4181
744530[6276] -1 -2  SUtility:6276
612708[2617] -1 612708[2617] -1 -2  SUtility:5234
691426[1570] -1 -2  SUtility:1570
587560[2617] 826700[418] 826801[523] -1 -2  SUtility:3558
716930[6177] -1 -2  SUtility:6177
716977[2092] -1 -2  SUtility:2092
536613[4502] -1 -2  SUtility:4502
601462[28170] -1 -2  SUtility:28170
576700[3664] -1 -2  SUtility:3664
826705[2092] 826801[523] -1 -2  SUtility:2615
601197[20839] 640893[1360] -1 -2  SUtility:22199
826829[2720] -1 -2  SUtility:2720
644607[5235] -1 -2  SUtility:5235
716935[6177] -1 -2  SUtility:6177
636650[2092] 695429[2512] 832653[4816] -1 -2  SUtility:9420
716926[5234] 716980[2092] 716982[3036] -1 -2  SUtility:10362
685621[1046] 685795[1046] -1 -2  SUtility:2092
840483[1674] -1 -2  SUtility:1674
716935[11518] -1 716935[11518] -1 -2  SUtility:23036
826627[2092] -1 -2  SUtility:2092
697765[1256] 716939[2198] -1 -2  SUtility:3454
536307[2512] 697925[2092] 716941[3976] 820197[2092] -1 -2  SUtility:10672
716928[5967] -1 -2  SUtility:5967
717303[17698] -1 -2  SUtility:17698
819762[627] -1 -2  SUtility:627
547625[1046] 820252[6282] -1 -2  SUtility:7328
839313[4188] -1 839313[4188] -1 -2  SUtility:8376
819376[836] 832424[1038] -1 -2  SUtility:1874
581485[1570] 819562[1046] 826612[523] 826621[1046] 839311[1570] -1 -2  SUtility:5755
717007[3350] -1 -2  SUtility:3350
836789[9947] -1 -2  SUtility:9947
536440[11414] 596080[10471] -1 -2  SUtility:21885
827009[1046] -1 -2  SUtility:1046
821285[4184] 821290[8368] -1 -2  SUtility:12552
676469[20106] -1 -2  SUtility:20106
687768[5235] 826810[2092] -1 687768[5235] 826810[2092] -1 687768[5235] 826810[2092] -1 -2  SUtility:21981
748293[3350] -1 -2  SUtility:3350
835735[27018] -1 -2  SUtility:27018
820231[4184] 820233[1465] -1 -2  SUtility:5649
602720[1778] 687685[1256] 827030[1046] -1 -2  SUtility:4080
821373[4188] -1 717824[2931] -1 -2  SUtility:7119
587384[1570] -1 -2  SUtility:1570
699265[10471] -1 -2  SUtility:10471
839313[4188] -1 -2  SUtility:4188
718398[2930] 821290[2092] 826835[3348] -1 -2  SUtility:8370
645614[1360] 699888[4184] -1 -2  SUtility:5544
578294[3036] -1 -2  SUtility:3036
838503[18745] -1 -2  SUtility:18745
819760[627] -1 -2  SUtility:627
664919[732] 826625[732] -1 -2  SUtility:1464
834888[1778] -1 -2  SUtility:1778
601040[4711] -1 -2  SUtility:4711
711087[2720] 821285[2092] -1 -2  SUtility:4812
554510[2092] -1 -2  SUtility:2092
821272[1254] 832655[5234] -1 -2  SUtility:6488
536307[1256] 584920[1570] -1 -2  SUtility:2826
716971[21672] -1 -2  SUtility:21672
829398[17279] -1 -2  SUtility:17279
716930[11518] -1 716930[11518] -1 -2  SUtility:23036
716997[17800] -1 -2  SUtility:17800
745274[67963] -1 -2  SUtility:67963
584815[3978] -1 -2  SUtility:3978
711078[1046] 711082[627] 711438[1360] 717524[1046] -1 -2  SUtility:4079
834957[9424] -1 -2  SUtility:9424
821277[4184] 821292[2508] 826801[523] -1 -2  SUtility:7215
583947[6270] -1 -2  SUtility:6270
602605[8375] -1 -2  SUtility:8375
820383[8376] -1 820383[8376] -1 -2  SUtility:16752
717007[6700] -1 -2  SUtility:6700
826799[627] 826900[627] -1 -2  SUtility:1254
509135[1883] 511070[5130] -1 -2  SUtility:7013
826627[1046] -1 -2  SUtility:1046
585395[4188] 820413[7850] -1 -2  SUtility:12038
581489[16750] -1 -2  SUtility:16750
585395[4188] -1 -2  SUtility:4188
821277[4184] 826700[418] -1 -2  SUtility:4602
839313[4188] -1 -2  SUtility:4188
709634[837] 820192[1570] 820201[3141] -1 -2  SUtility:5548
748293[3350] -1 -2  SUtility:3350
826700[418] 826801[523] 826810[1046] -1 -2  SUtility:1987
635506[2344] 821290[1046] 826702[837] 826889[2092] 826893[1254] 838848[2514] -1 -2  SUtility:10087
539039[22934] -1 -2  SUtility:22934
587028[14656] -1 -2  SUtility:14656
716935[5759] 716982[2617] -1 -2  SUtility:8376
532070[6282] 840828[1465] -1 -2  SUtility:7747
601012[13402] 691383[941] 826619[732] 826627[1046] 838750[941] -1 -2  SUtility:17062
820231[1046] -1 -2  SUtility:1046
579466[2092] -1 -2  SUtility:2092
553700[3978] -1 -2  SUtility:3978
819490[5235] -1 -2  SUtility:5235
534280[7852] -1 -2  SUtility:7852
820231[2092] 840419[3141] -1 -2  SUtility:5233
712107[15603] -1 -2  SUtility:15603
534704[9424] -1 534704[9424] -1 -2  SUtility:18848
819577[627] 819719[732] 821032[732] 821397[1046] -1 -2  SUtility:3137
819490[5235] -1 -2  SUtility:5235
582348[1883] 717085[1256] 748336[1046] -1 -2  SUtility:4185
691428[1778] 829810[13509] -1 -2  SUtility:15287
840599[28170] -1 -2  SUtility:28170
819760[627] 819762[627] -1 -2  SUtility:1254
553702[18745] -1 -2  SUtility:18745
709820[3348] -1 -2  SUtility:3348
826897[5235] -1 -2  SUtility:5235
554785[1046] 821277[4184] -1 -2  SUtility:5230
821272[1254] 826955[2720] 827020[4188] -1 -2  SUtility:8162
826627[1046] 826829[2720] -1 -2  SUtility:3766
684513[10471] -1 -2  SUtility:10471
701307[3664] -1 -2  SUtility:3664
826627[523] 826715[732] 826835[3348] -1 -2  SUtility:4603
718220[2092] -1 -2  SUtility:2092
820233[2930] 820261[8376] -1 -2  SUtility:11306
716984[6072] -1 -2  SUtility:6072
537967[14556] -1 -2  SUtility:14556
716930[7328] -1 -2  SUtility:7328
811739[941] 819586[2826] -1 -2  SUtility:3767
636505[12462] -1 -2  SUtility:12462
821277[4184] 821290[3138] 821292[1881] 826702[837] -1 -2  SUtility:10040
716977[2092] -1 716977[1360] -1 -2  SUtility:3452
820383[4188] 826705[2092] -1 -2  SUtility:6280
516033[2617] 821011[2617] 826833[1360] -1 -2  SUtility:6594
714794[732] 834865[523] -1 827000[418] 827007[837] -1 -2  SUtility:2510
691593[1203] 840899[1203] 843522[1308] -1 -2  SUtility:3714
826702[5859] -1 826702[837] -1 -2  SUtility:6696
832657[3766] -1 -2  SUtility:3766
684717[2092] 691293[1988] 691426[1570] 821290[6276] 832409[5320] -1 -2  SUtility:17246
820447[1570] 821386[837] -1 -2  SUtility:2407
826615[2196] -1 -2  SUtility:2196
826955[2720] -1 -2  SUtility:2720
743341[1360] -1 -2  SUtility:1360
744530[20920] -1 -2  SUtility:20920
540922[2092] 827028[10470] -1 -2  SUtility:12562
832557[4184] -1 -2  SUtility:4184
821290[4184] -1 821290[4184] -1 -2  SUtility:8368
716973[4396] -1 -2  SUtility:4396
629159[37594] -1 -2  SUtility:37594
826835[3348] -1 -2  SUtility:3348
537967[14556] -1 -2  SUtility:14556
832353[811] 832355[811] 832364[533] 832368[533] 832379[523] -1 -2  SUtility:3211
834970[17698] -1 -2  SUtility:17698
753507[523] -1 -2  SUtility:523
820248[481] 839313[4188] -1 -2  SUtility:4669
681091[1465] -1 -2  SUtility:1465
827022[5235] -1 -2  SUtility:5235
717850[837] 783350[837] 819430[470] 819770[418] 820394[523] 821300[732] -1 -2  SUtility:3817
716982[3350] -1 -2  SUtility:3350
718203[1360] 821390[1882] -1 -2  SUtility:3242
716932[5759] -1 -2  SUtility:5759
821302[4710] 821305[4184] -1 -2  SUtility:8894
558192[732] 706441[1360] -1 -2  SUtility:2092
839313[4188] -1 -2  SUtility:4188
716941[3976] -1 -2  SUtility:3976
748295[2303] -1 -2  SUtility:2303
774667[1151] 827030[1046] -1 -2  SUtility:2197
537967[14556] -1 -2  SUtility:14556
827007[837] 834865[523] -1 -2  SUtility:1360
820413[9420] -1 -2  SUtility:9420
537967[14556] -1 -2  SUtility:14556
717003[5234] 717005[2617] -1 -2  SUtility:7851
711312[5022] -1 711312[5022] -1 711312[5022] -1 -2  SUtility:15066
748304[2303] 753505[1151] 753507[575] -1 -2  SUtility:4029
826833[1360] -1 -2  SUtility:1360
531659[7852] -1 -2  SUtility:7852
644317[14137] 708044[13509] -1 -2  SUtility:27646
716973[7952] -1 -2  SUtility:7952
709638[1883] -1 -2  SUtility:1883
717003[6281] -1 826801[523] -1 -2  SUtility:6804
704182[9424] 835126[8375] -1 -2  SUtility:17799
594678[8900] -1 -2  SUtility:8900
696434[31311] -1 -2  SUtility:31311
716935[12354] -1 -2  SUtility:12354
717005[2617] -1 -2  SUtility:2617
820387[1046] 838865[5549] 839041[3455] -1 -2  SUtility:10050
826700[836] 826801[523] -1 -2  SUtility:1359
717003[5862] -1 -2  SUtility:5862
820383[8376] -1 820383[8376] -1 -2  SUtility:16752
716930[6177] -1 -2  SUtility:6177
701212[1778] -1 701212[1778] -1 -2  SUtility:3556
706460[10471] -1 -2  SUtility:10471
587362[7328] -1 -2  SUtility:7328
691428[1778] -1 -2  SUtility:1778
685743[9424] -1 -2  SUtility:9424
839313[4188] -1 -2  SUtility:4188
629369[28798] -1 -2  SUtility:28798
585633[1465] -1 -2  SUtility:1465
820387[1046] -1 -2  SUtility:1046
821298[627] 821369[1046] 821371[1046] 826700[418] 826955[2720] -1 664919[732] 821272[418] 826801[523] -1 -2  SUtility:7530
712278[2092] -1 -2  SUtility:2092
821277[4184] -1 510820[8375] -1 510820[8375] -1 -2  SUtility:20934
748295[2303] -1 -2  SUtility:2303
537524[25028] -1 -2  SUtility:25028
582378[1360] 582380[1046] 582385[1570] -1 -2  SUtility:3976
840483[1674] -1 -2  SUtility:1674
716941[2198] -1 -2  SUtility:2198
840762[29217] -1 -2  SUtility:29217
839795[8778] -1 -2  SUtility:8778
748300[2303] 753513[784] -1 -2  SUtility:3087
745323[1568] -1 -2  SUtility:1568
826627[2092] 826955[2720] -1 -2  SUtility:4812
644317[14137] -1 -2  SUtility:14137
581489[8375] -1 -2  SUtility:8375
709807[7328] -1 -2  SUtility:7328
774687[941] -1 -2  SUtility:941
680371[9424] 819400[837] -1 -2  SUtility:10261
601040[4711] 601042[3141] -1 601040[4711] 601042[3141] -1 -2  SUtility:15704
826810[1046] -1 -2  SUtility:1046
559726[1360] 684841[418] 837485[627] 838831[1778] -1 -2  SUtility:4183
832655[6282] -1 -2  SUtility:6282
826810[4184] -1 -2  SUtility:4184
534661[5549] 821285[4184] -1 -2  SUtility:9733
716973[8372] -1 -2  SUtility:8372
840762[29217] -1 -2  SUtility:29217
716971[2198] -1 -2  SUtility:2198
820233[1465] -1 -2  SUtility:1465
644650[2722] -1 -2  SUtility:2722
676070[2826] 826925[2511] 827005[627] 827007[1674] 834865[523] -1 -2  SUtility:8161
826801[523] -1 -2  SUtility:523
645963[3141] 840483[1674] -1 -2  SUtility:4815
718167[1046] 826612[523] -1 -2  SUtility:1569
832657[7643] -1 -2  SUtility:7643
600502[26075] -1 -2  SUtility:26075
820261[8376] -1 -2  SUtility:8376
826608[313] 826705[2092] 826801[523] 829312[6282] -1 -2  SUtility:9210
602227[18745] 709580[5759] 709589[2092] -1 -2  SUtility:26596
551928[1674] -1 -2  SUtility:1674
684513[10471] -1 -2  SUtility:10471
536440[10471] -1 -2  SUtility:10471
835117[10471] -1 -2  SUtility:10471
533022[8375] -1 -2  SUtility:8375
820201[6282] -1 -2  SUtility:6282
691522[1988] 843524[1203] -1 839272[1883] -1 -2  SUtility:5074
820441[3135] -1 829285[837] -1 -2  SUtility:3972
691587[1203] 832420[220] 832533[93] 832535[93] -1 -2  SUtility:1609
705115[6282] 826212[837] -1 -2  SUtility:7119
580351[2512] -1 -2  SUtility:2512
545879[2617] -1 -2  SUtility:2617
820261[8376] 832730[56444] -1 820233[2930] 821296[3141] -1 -2  SUtility:70891
711087[2720] -1 -2  SUtility:2720
827026[1046] -1 827005[627] -1 -2  SUtility:1673
826606[941] 826955[2720] -1 826606[941] 826955[2720] -1 826606[941] 826955[2720] -1 -2  SUtility:10983
712402[3141] -1 -2  SUtility:3141
612777[15705] -1 -2  SUtility:15705
551613[4710] 612695[41783] 684702[16752] 704180[37696] 821339[1569] 826900[1881] -1 -2  SUtility:104391
650641[2617] 701307[3664] 711312[837] 826750[5235] -1 -2  SUtility:12353
716973[2198] 819468[1360] -1 -2  SUtility:3558
594678[8900] -1 -2  SUtility:8900
577732[3141] -1 -2  SUtility:3141
559730[732] 684845[418] 820201[3141] 828987[313] 837442[1046] 837485[627] -1 709735[1570] 826889[2092] -1 -2  SUtility:9939
601197[20839] -1 -2  SUtility:20839
695540[30264] 695545[14556] 695547[7328] -1 -2  SUtility:52148
601535[2303] -1 -2  SUtility:2303
829282[1674] -1 -2  SUtility:1674
664919[1464] 826844[1570] -1 -2  SUtility:3034
636307[898] 636312[1254] 636316[1569] 639196[523] 692825[418] 821311[730] -1 -2  SUtility:5392
716937[3766] 840899[1203] 840914[1203] 844287[1036] -1 -2  SUtility:7208
680369[5235] -1 -2  SUtility:5235
829312[6282] -1 -2  SUtility:6282
839313[4188] -1 -2  SUtility:4188
832557[2092] 832559[2092] -1 -2  SUtility:4184
684093[1046] -1 -2  SUtility:1046
535595[37490] -1 -2  SUtility:37490
601040[9422] 601042[6282] -1 -2  SUtility:15704
840483[1674] -1 -2  SUtility:1674
717003[2931] 717005[2931] -1 -2  SUtility:5862
821339[1046] -1 -2  SUtility:1046
716937[8580] -1 -2  SUtility:8580
826829[5440] 826891[4184] 826893[1254] -1 -2  SUtility:10878
571006[5235] -1 -2  SUtility:5235
839313[4188] -1 -2  SUtility:4188
700437[2092] 717412[941] 746375[1465] 819468[2720] 819753[1674] -1 -2  SUtility:8892
533026[2092] 551630[12564] -1 -2  SUtility:14656
716971[3976] -1 -2  SUtility:3976
716926[8793] -1 -2  SUtility:8793
632941[8367] -1 -2  SUtility:8367
690768[1360] 840991[1036] -1 -2  SUtility:2396
691370[1256] -1 -2  SUtility:1256
819423[1151] -1 -2  SUtility:1151
826801[523] -1 -2  SUtility:523
508287[1046] -1 -2  SUtility:1046
514291[1883] 716932[3455] -1 -2  SUtility:5338
717888[2092] -1 -2  SUtility:2092
821277[2092] 835728[13610] -1 -2  SUtility:15702
821277[6276] -1 601218[1046] 657447[1465] 821277[2092] -1 -2  SUtility:10879
836080[18745] -1 -2  SUtility:18745
549970[4502] -1 -2  SUtility:4502
826615[732] 826621[1046] -1 826612[523] -1 -2  SUtility:2301
832557[4184] -1 -2  SUtility:4184
584920[1570] -1 -2  SUtility:1570
821277[6276] -1 821277[6276] -1 -2  SUtility:12552
716984[3350] -1 -2  SUtility:3350
716935[7328] -1 -2  SUtility:7328
537753[10471] 586940[36547] -1 -2  SUtility:47018
717286[627] 826908[837] 832552[1046] 832555[1046] 837490[523] -1 -2  SUtility:4079
717003[10050] -1 -2  SUtility:10050
684513[10471] -1 -2  SUtility:10471
712235[10471] -1 -2  SUtility:10471
753513[1568] -1 753513[1568] -1 -2  SUtility:3136
826702[837] -1 -2  SUtility:837
541582[732] 744260[1046] 826627[1046] -1 -2  SUtility:2824
514321[2408] 556055[627] 651427[1046] 662759[627] 684845[418] 828987[313] -1 -2  SUtility:5439
585597[3141] -1 -2  SUtility:3141
706432[4188] 748293[3350] 753513[784] -1 -2  SUtility:8322
584920[3140] 821388[3140] -1 -2  SUtility:6280
717003[4606] -1 -2  SUtility:4606
557043[2617] 745692[1351] 828342[837] 840483[1674] -1 -2  SUtility:6479
710090[1988] -1 -2  SUtility:1988
829285[4185] -1 -2  SUtility:4185
839313[4188] -1 839313[4188] -1 -2  SUtility:8376
839313[4188] -1 -2  SUtility:4188
832557[2092] -1 -2  SUtility:2092
820383[4188] -1 820383[4188] -1 -2  SUtility:8376
552119[2931] 552445[523] -1 -2  SUtility:3454
582387[22934] -1 -2  SUtility:22934
833800[31311] -1 -2  SUtility:31311
820255[4188] -1 -2  SUtility:4188
664919[732] 711307[523] 826715[732] 826835[1674] -1 -2  SUtility:3661
537967[29112] -1 -2  SUtility:29112
717888[2092] -1 587384[1570] 718160[2092] 819547[836] 832557[2092] -1 -2  SUtility:8682
709634[837] -1 -2  SUtility:837
716971[3556] -1 716971[3556] -1 -2  SUtility:7112
546136[941] 820231[2092] -1 -2  SUtility:3033
826705[2092] -1 -2  SUtility:2092
558160[313] 820252[6282] -1 -2  SUtility:6595
716984[6700] -1 -2  SUtility:6700
821275[1046] 821296[3141] 826606[941] 826955[2720] -1 -2  SUtility:7848
821290[6276] 826705[2092] -1 -2  SUtility:8368
835417[15603] -1 -2  SUtility:15603
602605[8375] -1 -2  SUtility:8375
833800[31311] -1 -2  SUtility:31311
821272[836] 826897[5235] -1 -2  SUtility:6071
674570[8900] -1 -2  SUtility:8900
587292[9424] -1 663286[8375] -1 -2  SUtility:17799
705991[7328] 820788[208] 820790[208] -1 -2  SUtility:7744
695521[1046] 706205[1988] -1 -2  SUtility:3034
826803[8376] -1 -2  SUtility:8376
838717[1674] 840779[2512] 842575[931] 843397[3108] -1 -2  SUtility:8225
602225[7328] -1 -2  SUtility:7328
716926[4816] -1 -2  SUtility:4816
826627[1046] 826702[837] 826955[2720] -1 -2  SUtility:4603
820280[8375] -1 -2  SUtility:8375
820441[1254] 826608[313] 826705[2092] 826803[4188] 826897[5235] -1 -2  SUtility:13082
547533[3141] -1 -2  SUtility:3141
819760[627] -1 -2  SUtility:627
537967[14556] -1 -2  SUtility:14556
821277[6276] -1 -2  SUtility:6276
718169[2092] 821015[418] -1 718169[2092] 821015[418] -1 -2  SUtility:5020
552980[5549] -1 -2  SUtility:5549
537967[14556] 587898[52255] -1 -2  SUtility:66811
629069[26704] 629315[5235] -1 -2  SUtility:31939
695425[2303] -1 -2  SUtility:2303
575165[4188] -1 -2  SUtility:4188
800268[1046] 827035[627] -1 800268[1046] 827035[627] -1 -2  SUtility:3346
708063[10471] -1 -2  SUtility:10471
664831[2092] -1 -2  SUtility:2092
820812[626] 826606[1882] 826955[5440] -1 -2  SUtility:7948
819376[418] 820402[418] -1 -2  SUtility:836
536849[3350] -1 -2  SUtility:3350
674673[2931] 717888[2092] 718203[2720] -1 674673[2931] 717888[2092] 718203[2720] -1 -2  SUtility:15486
820192[1570] -1 -2  SUtility:1570
821279[4710] -1 -2  SUtility:4710
821277[2092] 826608[313] 826705[2092] -1 -2  SUtility:4497
552980[5549] -1 -2  SUtility:5549
826702[837] 826816[1674] -1 826702[837] 826816[1674] -1 -2  SUtility:5022
684498[523] 717880[1046] 748334[1046] 820396[732] 821020[732] 821392[1254] 826612[523] -1 -2  SUtility:5856
554384[7328] -1 -2  SUtility:7328
641590[523] 836142[15603] -1 -2  SUtility:16126
836765[25028] -1 -2  SUtility:25028
551748[8376] -1 -2  SUtility:8376
774685[5652] -1 -2  SUtility:5652
716971[2408] -1 -2  SUtility:2408
820252[6282] -1 -2  SUtility:6282
718252[1046] 826608[313] 826705[2092] -1 718252[1046] 826608[313] 826705[2092] -1 -2  SUtility:6902
820233[5860] 820261[16752] -1 -2  SUtility:22612
839311[1570] -1 -2  SUtility:1570
839652[6282] -1 -2  SUtility:6282
537342[3141] 826953[1570] -1 -2  SUtility:4711
717824[2931] -1 -2  SUtility:2931
718160[2092] -1 688098[1046] -1 -2  SUtility:3138
551609[313] 601042[3141] 819410[1360] -1 -2  SUtility:4814
587478[6282] -1 -2  SUtility:6282
509084[10471] -1 -2  SUtility:10471
534736[1256] 706205[1988] 819376[1254] 819464[418] 820345[1883] 820402[836] -1 -2  SUtility:7635
716986[5234] -1 -2  SUtility:5234
584920[1570] -1 -2  SUtility:1570
709668[2512] -1 -2  SUtility:2512
537967[14556] -1 -2  SUtility:14556
826705[4184] -1 -2  SUtility:4184
545879[2617] 546102[8166] -1 545879[2617] 546102[8166] -1 -2  SUtility:21566
821277[4184] 821285[2092] 821292[1254] 826608[626] 826627[1046] 826702[837] 826715[732] 826801[1046] 826835[1674] 826955[1360] -1 -2  SUtility:14851
839313[4188] -1 -2  SUtility:4188
712229[1570] 826612[523] 826627[1046] 826893[1254] -1 -2  SUtility:4393
533020[1674] 717427[2092] 748259[2352] -1 -2  SUtility:6118
821028[4188] -1 -2  SUtility:4188
821290[6276] -1 -2  SUtility:6276
646351[4188] 717003[13400] -1 -2  SUtility:17588
534241[11624] -1 -2  SUtility:11624
716932[3455] -1 -2  SUtility:3455
717003[3350] -1 -2  SUtility:3350
820195[1570] 821279[1570] 834933[2092] -1 -2  SUtility:5232
684513[31413] -1 -2  SUtility:31413
821272[418] 827020[4188] -1 -2  SUtility:4606
838503[18745] -1 -2  SUtility:18745
642560[523] 826925[837] 827000[418] 827005[627] 834865[523] -1 -2  SUtility:2928
551287[2694] 551296[2946] 551320[2694] 649724[1752] -1 -2  SUtility:10086
748295[2092] 753507[523] -1 -2  SUtility:2615
706441[1360] 844297[1464] -1 -2  SUtility:2824
581551[1883] -1 -2  SUtility:1883
523700[7512] -1 -2  SUtility:7512
837490[523] -1 826912[523] 837485[627] -1 -2  SUtility:1673
546102[8166] -1 -2  SUtility:8166
691267[2512] -1 829312[6282] -1 -2  SUtility:8794
532072[3141] 585395[4188] 826705[2092] -1 -2  SUtility:9421
586692[5235] 774685[2826] -1 -2  SUtility:8061
585395[4188] -1 585395[4188] -1 -2  SUtility:8376
819376[418] 820402[418] -1 -2  SUtility:836
821277[4184] 826606[941] 826801[523] -1 -2  SUtility:5648
820400[418] 820402[836] 826617[627] -1 -2  SUtility:1881
694452[3141] 827035[627] -1 -2  SUtility:3768
835120[9424] -1 -2  SUtility:9424
540434[2092] 826835[3348] -1 -2  SUtility:5440
579288[3141] -1 -2  SUtility:3141
821028[4188] -1 -2  SUtility:4188
695005[12462] -1 -2  SUtility:12462
585395[4188] -1 -2  SUtility:4188
716926[2408] 716928[4816] -1 -2  SUtility:7224
601197[20839] 832670[38642] -1 -2  SUtility:59481
725532[575] 820392[627] 820396[732] 826615[732] -1 -2  SUtility:2666
819490[5235] -1 -2  SUtility:5235
714757[1882] -1 -2  SUtility:1882
718216[1046] 821272[418] -1 -2  SUtility:1464
748295[4606] 753507[575] -1 753507[575] -1 -2  SUtility:5756
532072[3141] 826715[732] -1 -2  SUtility:3873
820261[8376] -1 -2  SUtility:8376
826715[732] 826955[1360] -1 -2  SUtility:2092
835072[49848] -1 -2  SUtility:49848
718385[1465] 744775[837] 819376[418] -1 820400[418] 820402[836] 820814[2092] 821300[732] -1 -2  SUtility:6798
694111[2303] -1 -2  SUtility:2303
553730[3556] -1 -2  SUtility:3556
820233[2930] 820261[8376] -1 -2  SUtility:11306
601272[9415] -1 -2  SUtility:9415
685786[26075] -1 -2  SUtility:26075
716984[5234] -1 -2  SUtility:5234
820413[1570] -1 -2  SUtility:1570
716982[10468] -1 -2  SUtility:10468
839313[4188] -1 -2  SUtility:4188
821277[6276] -1 -2  SUtility:6276
539148[6282] 718398[2930] -1 717515[1674] -1 -2  SUtility:10886
577720[12462] -1 -2  SUtility:12462
579288[3350] -1 -2  SUtility:3350
821277[4184] 826702[837] 826955[2720] -1 -2  SUtility:7741
826705[2092] -1 -2  SUtility:2092
748300[2092] 753507[1569] -1 -2  SUtility:3661
664919[732] 709685[941] 826801[523] 829737[1360] 837485[627] -1 -2  SUtility:4183
826897[5235] -1 -2  SUtility:5235
557206[5759] 821285[4184] 826702[837] 829285[2511] -1 -2  SUtility:13291
577732[3141] -1 -2  SUtility:3141
716982[3036] 716984[3036] -1 -2  SUtility:6072
709807[7328] -1 -2  SUtility:7328
686086[10471] -1 -2  SUtility:10471
685784[15603] -1 -2  SUtility:15603
826700[836] 826702[837] 826801[1046] -1 -2  SUtility:2719
572182[3141] -1 -2  SUtility:3141
716973[3976] -1 -2  SUtility:3976
684093[1046] -1 -2  SUtility:1046
680369[10470] -1 -2  SUtility:10470
629900[3664] 826702[837] -1 -2  SUtility:4501
820261[4188] -1 -2  SUtility:4188
821285[4184] 821290[6276] 826627[1569] 826955[2720] -1 -2  SUtility:14749
587607[15603] 613861[3245] -1 -2  SUtility:18848
838503[18745] -1 838503[18745] -1 838503[18745] -1 838503[18745] -1 838503[18745] -1 -2  SUtility:93725
560613[4188] 707879[5235] -1 -2  SUtility:9423
512262[8375] -1 -2  SUtility:8375
531329[5234] 587553[8376] -1 -2  SUtility:13610
839313[4188] -1 -2  SUtility:4188
686086[10471] -1 -2  SUtility:10471
685623[2303] 685795[1046] 687642[1570] -1 -2  SUtility:4919
612785[5235] 841640[7328] -1 -2  SUtility:12563
821305[8368] -1 -2  SUtility:8368
584039[208] 680707[1570] 717875[1046] 783352[837] 821032[732] 821392[418] -1 -2  SUtility:4811
657537[208] 657541[837] -1 -2  SUtility:1045
820441[627] 821292[4389] -1 -2  SUtility:5016
545575[2092] -1 -2  SUtility:2092
842433[1778] 842577[931] 843903[1360] 843905[826] -1 -2  SUtility:4895
583190[6282] -1 -2  SUtility:6282
711517[2092] -1 -2  SUtility:2092
650617[2408] -1 -2  SUtility:2408
833800[31311] -1 -2  SUtility:31311
838527[4711] -1 -2  SUtility:4711
564687[1465] 706216[2617] -1 821272[418] 827024[1882] -1 -2  SUtility:6382
536440[11414] -1 -2  SUtility:11414
820261[8376] -1 820261[8376] -1 -2  SUtility:16752
820814[2092] -1 -2  SUtility:2092
639468[9422] -1 -2  SUtility:9422
717007[6700] -1 -2  SUtility:6700
537072[2092] 716937[3976] 717003[3350] -1 -2  SUtility:9418
601040[9422] -1 601042[6282] -1 601040[9422] 601042[6282] -1 -2  SUtility:31408
544837[18745] -1 -2  SUtility:18745
705119[1674] -1 -2  SUtility:1674
584808[11414] -1 -2  SUtility:11414
712235[10471] -1 -2  SUtility:10471
821020[732] 826702[837] 839997[1046] -1 -2  SUtility:2615
691557[732] -1 691587[1203] -1 691557[732] 691587[1203] -1 691557[732] 691587[1203] -1 691557[732] 691587[1203] -1 691557[732] 691587[1203] -1 -2  SUtility:9675
839313[4188] -1 -2  SUtility:4188
691321[3766] -1 -2  SUtility:3766
820237[523] 826623[941] 829737[1360] 844297[732] -1 -2  SUtility:3556
553700[3978] 819775[1046] 826900[627] -1 -2  SUtility:5651
820231[2092] 820233[2930] 820261[8376] -1 -2  SUtility:13398
600989[6282] 743350[1570] -1 -2  SUtility:7852
826810[1046] -1 -2  SUtility:1046
717877[732] 826615[732] 826617[627] 826619[732] -1 -2  SUtility:2823
510854[20734] -1 -2  SUtility:20734
533026[2092] -1 -2  SUtility:2092
680369[10470] -1 -2  SUtility:10470
820842[1046] -1 -2  SUtility:1046
539845[26075] -1 -2  SUtility:26075
839313[4188] -1 -2  SUtility:4188
826619[732] 826700[418] 826837[627] 826872[523] 826900[627] 828987[313] -1 -2  SUtility:3240
554358[12564] -1 -2  SUtility:12564
684093[1046] -1 -2  SUtility:1046
554510[2092] 748315[1151] 820385[732] -1 -2  SUtility:3975
819376[418] 821279[1570] -1 -2  SUtility:1988
717007[5234] 832655[3141] -1 832655[3141] -1 717007[5234] -1 -2  SUtility:16750
718203[1360] -1 -2  SUtility:1360
602472[2092] -1 602495[2282] -1 -2  SUtility:4374
551630[6282] -1 533026[2092] -1 716986[2617] -1 -2  SUtility:10991
664767[15603] -1 -2  SUtility:15603
748259[784] 820387[1046] 820396[732] -1 -2  SUtility:2562
840856[3664] 843395[2408] 843479[2397] -1 -2  SUtility:8469
587317[2511] 640017[2092] 821300[2196] 826837[627] 826876[418] 826908[1674] -1 -2  SUtility:9518
669871[9424] -1 -2  SUtility:9424
710088[1465] 748295[2092] -1 -2  SUtility:3557
819547[418] 829282[1674] -1 -2  SUtility:2092
512425[10471] -1 -2  SUtility:10471
685795[1046] 839984[418] -1 -2  SUtility:1464
684841[418] 820192[1570] -1 508304[732] -1 -2  SUtility:2720
826803[8376] -1 -2  SUtility:8376
533020[837] 821339[523] -1 -2  SUtility:1360
826612[523] 826615[732] 826617[627] 826619[732] 826621[1046] -1 -2  SUtility:3660
680371[8375] -1 -2  SUtility:8375
712750[3954] -1 -2  SUtility:3954
718216[3138] -1 -2  SUtility:3138
821272[418] 827020[4188] -1 -2  SUtility:4606
829312[12564] -1 829312[12564] -1 -2  SUtility:25128
717005[4816] -1 -2  SUtility:4816
833802[36547] -1 -2  SUtility:36547
826627[1046] -1 -2  SUtility:1046
532072[3141] 838100[5759] -1 -2  SUtility:8900
821296[3141] -1 -2  SUtility:3141
709690[1465] -1 709634[837] 820201[3141] -1 -2  SUtility:5443
826835[3348] -1 -2  SUtility:3348
652932[1778] -1 -2  SUtility:1778
550370[3664] 701343[1360] 712124[627] 717877[732] -1 -2  SUtility:6383
523606[29300] -1 -2  SUtility:29300
696558[1465] -1 -2  SUtility:1465
821277[4184] 821285[2092] 826705[2092] -1 -2  SUtility:8368
523700[3756] -1 -2  SUtility:3756
516142[6805] 753513[784] -1 -2  SUtility:7589
517880[8375] -1 -2  SUtility:8375
821339[1569] -1 -2  SUtility:1569
821388[1570] -1 -2  SUtility:1570
843492[2303] -1 -2  SUtility:2303
832655[3766] -1 -2  SUtility:3766
826829[2720] 826891[2092] -1 -2  SUtility:4812
820218[1046] 821037[837] -1 -2  SUtility:1883
748336[1046] -1 -2  SUtility:1046
832550[6276] -1 -2  SUtility:6276
550259[26075] -1 550259[26075] -1 -2  SUtility:52150
585395[4188] -1 -2  SUtility:4188
718396[2092] 826627[1046] 840483[1674] -1 -2  SUtility:4812
839313[4188] -1 -2  SUtility:4188
821277[2092] -1 821277[2092] -1 -2  SUtility:4184
613645[3455] -1 -2  SUtility:3455
551913[5334] -1 -2  SUtility:5334
596446[44506] -1 -2  SUtility:44506
680371[9424] 826627[523] -1 -2  SUtility:9947
821272[418] 827020[4188] -1 821272[418] 827020[4188] -1 821272[418] 827020[4188] -1 821272[418] 827020[4188] -1 -2  SUtility:18424
820383[4188] -1 -2  SUtility:4188
601040[4711] 601042[6282] -1 -2  SUtility:10993
839313[4188] -1 -2  SUtility:4188
602727[2617] -1 -2  SUtility:2617
821028[4188] -1 -2  SUtility:4188
712278[2092] -1 -2  SUtility:2092
717867[3556] -1 -2  SUtility:3556
672963[15603] -1 -2  SUtility:15603
534245[8375] -1 -2  SUtility:8375
684115[2617] 717005[2931] 840412[2617] -1 -2  SUtility:8165
582387[22934] -1 -2  SUtility:22934
545879[2617] 546121[9738] -1 -2  SUtility:12355
717003[4816] 717005[4606] -1 -2  SUtility:9422
601040[14133] 601042[6282] -1 -2  SUtility:20415
573001[1878] 602377[374] 705258[939] 838855[2303] -1 -2  SUtility:5494
607415[2722] 607600[3727] -1 -2  SUtility:6449
821290[4184] -1 -2  SUtility:4184
826612[523] 826615[732] 826619[732] 826621[1046] -1 -2  SUtility:3033
826955[4080] -1 -2  SUtility:4080
821285[2092] 826799[627] 826801[523] -1 -2  SUtility:3242
539110[10471] 601040[4711] 677697[2617] 744779[627] 819577[627] -1 -2  SUtility:19053
536380[34453] -1 -2  SUtility:34453
820252[6282] -1 820252[6282] -1 -2  SUtility:12564
748304[4606] 753507[1150] -1 -2  SUtility:5756
586711[6280] -1 -2  SUtility:6280
821277[4184] 821292[627] -1 -2  SUtility:4811
826803[8376] -1 -2  SUtility:8376
514287[1570] -1 514287[1570] -1 -2  SUtility:3140
840856[3664] 842425[994] 843417[1308] 843970[3654] 844000[3744] 844098[1778] -1 -2  SUtility:15142
640407[16650] -1 640407[16650] -1 -2  SUtility:33300
839313[4188] 839999[523] -1 -2  SUtility:4711
712505[1360] 838368[4815] -1 -2  SUtility:6175
820942[1464] -1 -2  SUtility:1464
716971[7224] -1 -2  SUtility:7224
821277[4184] 839313[4188] -1 -2  SUtility:8372
629120[11414] -1 -2  SUtility:11414
587307[4188] 684115[2617] -1 -2  SUtility:6805
716937[4396] -1 716937[4396] -1 -2  SUtility:8792
821277[6276] 826702[837] -1 821277[6276] 826702[837] -1 -2  SUtility:14226
821300[732] 826837[627] 826872[523] 826876[836] 826908[837] 828987[313] -1 -2  SUtility:3868
709634[837] 820192[1570] 820201[3141] -1 -2  SUtility:5548
821277[2092] 821285[2092] 821292[1254] -1 -2  SUtility:5438
584939[10468] 645798[41783] -1 -2  SUtility:52251
837483[523] -1 -2  SUtility:523
565510[1883] 718199[1465] 753507[575] -1 -2  SUtility:3923
696434[31311] -1 -2  SUtility:31311
536440[10471] -1 -2  SUtility:10471
716971[3556] -1 -2  SUtility:3556
832730[56444] -1 -2  SUtility:56444
829737[2720] -1 -2  SUtility:2720
613859[2092] 820233[2930] 820261[8376] -1 -2  SUtility:13398
819423[1151] -1 -2  SUtility:1151
644842[38642] 691289[1444] 827028[5235] 842594[1036] 844002[1036] 844040[931] -1 -2  SUtility:48324
835792[2092] -1 -2  SUtility:2092
584939[10468] 748340[4184] -1 536440[10471] 835062[39689] -1 -2  SUtility:64812
517880[8375] -1 -2  SUtility:8375
821017[1046] -1 545864[9947] 572182[3141] 821015[418] 821020[732] -1 -2  SUtility:15284
826893[1254] -1 820237[523] 826627[1046] 826829[2720] 826891[2092] -1 -2  SUtility:7635
691390[1988] 717003[5862] -1 -2  SUtility:7850
826835[3348] -1 -2  SUtility:3348
554785[1046] 585395[4188] 820233[2930] 820261[8376] -1 -2  SUtility:16540
685788[34453] -1 -2  SUtility:34453
594678[8900] 641905[3141] -1 594678[8900] 641905[3141] -1 -2  SUtility:24082
641605[1046] 716671[470] 828987[313] -1 -2  SUtility:1829
746365[941] -1 -2  SUtility:941
718169[2092] 819464[418] 821022[1570] 821290[2092] -1 -2  SUtility:6172
712904[6805] -1 -2  SUtility:6805
839313[4188] -1 839313[4188] -1 -2  SUtility:8376
584920[1570] -1 -2  SUtility:1570
664919[732] 826627[1046] 826715[732] -1 -2  SUtility:2510
601197[20839] -1 601197[20839] -1 -2  SUtility:41678
820383[8376] -1 -2  SUtility:8376
674772[1465] 820402[418] -1 -2  SUtility:1883
570972[1095] -1 -2  SUtility:1095
753507[523] 826801[523] -1 753507[523] 826801[523] -1 -2  SUtility:2092
836073[19792] -1 -2  SUtility:19792
688098[2092] -1 -2  SUtility:2092
594680[12462] -1 -2  SUtility:12462
567404[3140] 718400[3350] 718405[3350] -1 -2  SUtility:9840
840483[1674] -1 -2  SUtility:1674
632347[7328] -1 -2  SUtility:7328
553597[837] -1 553597[837] -1 -2  SUtility:1674
826837[1254] 826872[1569] 826876[2090] 826908[837] -1 -2  SUtility:5750
628792[4188] -1 -2  SUtility:4188
594625[10470] -1 -2  SUtility:10470
541591[1465] 746427[1046] 819502[523] -1 -2  SUtility:3034
514250[2408] -1 -2  SUtility:2408
536384[29312] -1 -2  SUtility:29312
821290[8368] 821292[1254] -1 -2  SUtility:9622
826799[627] 826900[1254] -1 -2  SUtility:1881
602470[3130] -1 -2  SUtility:3130
594678[17800] -1 594678[17800] -1 -2  SUtility:35600
840762[29217] -1 -2  SUtility:29217
821277[6276] 826816[1674] 837485[627] -1 -2  SUtility:8577
821011[2617] 821307[792] -1 -2  SUtility:3409
709807[7328] -1 709807[7328] -1 -2  SUtility:14656
826606[941] 826955[2720] -1 -2  SUtility:3661
844070[4083] -1 714880[10471] 840959[3036] -1 -2  SUtility:17590
686935[62727] 716930[6177] 821011[2617] 832672[7328] -1 -2  SUtility:78849
821277[4184] 821290[2092] 821292[627] -1 -2  SUtility:6903
717003[7014] -1 -2  SUtility:7014
820394[523] 826835[1674] 826955[1360] 827032[837] -1 -2  SUtility:4394
821279[1570] -1 -2  SUtility:1570
559726[1360] -1 559726[1360] -1 -2  SUtility:2720
540601[2092] 643927[7328] -1 -2  SUtility:9420
539845[26075] -1 -2  SUtility:26075
826835[3348] 826955[2720] -1 -2  SUtility:6068
716928[2931] 716943[2092] -1 -2  SUtility:5023
563337[1046] 744775[837] 748336[1046] -1 -2  SUtility:2929
716971[1988] -1 -2  SUtility:1988
820231[2092] -1 -2  SUtility:2092
687985[3141] -1 -2  SUtility:3141
821285[6276] 821290[3138] 826702[837] -1 821277[6276] 821292[1254] -1 -2  SUtility:17781
534282[8375] -1 -2  SUtility:8375
718203[1360] -1 -2  SUtility:1360
687839[20839] -1 -2  SUtility:20839
826835[1674] -1 -2  SUtility:1674
539416[4184] -1 -2  SUtility:4184
582387[22934] -1 -2  SUtility:22934
696554[1674] 717286[627] -1 -2  SUtility:2301
716984[3036] 832655[3141] -1 -2  SUtility:6177
712120[2092] -1 -2  SUtility:2092
684843[627] 743335[941] 819760[627] 819762[627] -1 -2  SUtility:2822
594678[8900] -1 -2  SUtility:8900
716982[3036] -1 -2  SUtility:3036
821285[4184] -1 -2  SUtility:4184
717888[2092] 832557[2092] -1 -2  SUtility:4184
601197[20839] -1 -2  SUtility:20839
687685[1256] -1 -2  SUtility:1256
835477[12462] -1 -2  SUtility:12462
717097[13506] -1 -2  SUtility:13506
821277[6276] 826702[1674] -1 -2  SUtility:7950
558192[732] 718255[1882] 821279[1570] -1 -2  SUtility:4184
826608[313] -1 -2  SUtility:313
716932[6177] -1 -2  SUtility:6177
826627[1046] 826835[3348] -1 -2  SUtility:4394
512425[10471] -1 -2  SUtility:10471
826705[8368] -1 826705[8368] -1 -2  SUtility:16736
826625[1464] 826801[523] 826844[3140] 826893[1254] -1 -2  SUtility:6381
832672[7328] -1 -2  SUtility:7328
612785[5235] -1 -2  SUtility:5235
838503[18745] -1 -2  SUtility:18745
704180[18745] 704182[18745] -1 -2  SUtility:37490
821290[4184] -1 -2  SUtility:4184
570963[2722] 687642[1570] -1 552080[6805] -1 -2  SUtility:11097
676542[43772] -1 -2  SUtility:43772
821277[2092] 826608[313] 826816[1674] -1 -2  SUtility:4079
584920[1570] 821015[418] -1 -2  SUtility:1988
821290[4184] 826700[836] 826801[523] -1 -2  SUtility:5543
546102[8166] 613865[4711] 685795[1046] 686086[10471] 832672[7328] -1 -2  SUtility:31722
565593[1778] 712120[2092] -1 -2  SUtility:3870
716984[5234] -1 -2  SUtility:5234
821290[10460] -1 -2  SUtility:10460
832580[1674] 832595[1570] -1 -2  SUtility:3244
716935[5759] -1 -2  SUtility:5759
587307[4502] -1 -2  SUtility:4502
712237[14656] -1 -2  SUtility:14656
716932[7328] -1 -2  SUtility:7328
716971[3976] -1 -2  SUtility:3976
826627[3138] 826801[523] -1 -2  SUtility:3661
531560[4188] -1 531560[4188] -1 -2  SUtility:8376
820199[2092] 826810[2092] -1 -2  SUtility:4184
708305[3141] -1 -2  SUtility:3141
820345[1883] 832552[1046] -1 -2  SUtility:2929
821305[4184] 826908[837] -1 -2  SUtility:5021
716984[5234] -1 -2  SUtility:5234
551911[1360] -1 668193[523] -1 -2  SUtility:1883
705757[2092] 820237[523] 844297[732] -1 -2  SUtility:3347
684513[10471] -1 -2  SUtility:10471
711333[2092] 840483[1674] -1 -2  SUtility:3766
601197[20839] -1 -2  SUtility:20839
746365[941] 827035[627] -1 -2  SUtility:1568
748295[2092] 840483[1674] -1 -2  SUtility:3766
701812[3455] -1 -2  SUtility:3455
838370[5444] -1 -2  SUtility:5444
819775[1046] -1 819775[1046] -1 -2  SUtility:2092
839313[8376] -1 -2  SUtility:8376
839313[4188] -1 -2  SUtility:4188
587898[52255] -1 -2  SUtility:52255
510044[13509] -1 -2  SUtility:13509
820233[1465] 820261[4188] -1 -2  SUtility:5653
820814[2092] -1 -2  SUtility:2092
668590[1570] -1 -2  SUtility:1570
826627[1046] 826955[2720] -1 -2  SUtility:3766
705569[7328] -1 -2  SUtility:7328
533810[4188] 691582[1203] 691587[1203] 843541[1245] -1 551917[3556] -1 -2  SUtility:11395
691293[1988] -1 -2  SUtility:1988
540035[5759] -1 -2  SUtility:5759
711078[2092] 711082[1254] -1 -2  SUtility:3346
821277[2092] -1 -2  SUtility:2092
510712[1046] 510727[1046] -1 -2  SUtility:2092
647279[4188] -1 -2  SUtility:4188
537490[2303] -1 537490[2303] -1 -2  SUtility:4606
839791[4380] -1 -2  SUtility:4380
828010[627] 828646[1570] 828987[626] -1 -2  SUtility:2823
716932[11518] -1 -2  SUtility:11518
676107[1046] 835214[1256] -1 -2  SUtility:2302
684513[10471] -1 -2  SUtility:10471
536440[10471] 826623[941] 826627[1569] -1 -2  SUtility:12981
594637[14656] -1 -2  SUtility:14656
706216[2617] 709653[4188] 820192[1570] -1 -2  SUtility:8375
828987[313] 844297[732] -1 -2  SUtility:1045
577450[627] 718385[1465] -1 -2  SUtility:2092
572230[1360] 820252[6282] -1 -2  SUtility:7642
821279[1570] 829737[1360] 839313[4188] 839995[523] 839997[523] -1 -2  SUtility:8164
811739[941] 811758[418] -1 -2  SUtility:1359
706272[4080] -1 -2  SUtility:4080
820182[732] 820255[3769] -1 821371[1046] -1 -2  SUtility:5547
536307[1256] 840762[29217] -1 -2  SUtility:30473
699226[1988] -1 -2  SUtility:1988
840762[29217] -1 -2  SUtility:29217
826608[1252] -1 -2  SUtility:1252
820231[6276] -1 -2  SUtility:6276
716939[4184] -1 -2  SUtility:4184
748338[3350] -1 -2  SUtility:3350
821305[4184] 826608[626] -1 -2  SUtility:4810
829285[8370] -1 -2  SUtility:8370
821371[1046] -1 -2  SUtility:1046
691632[889] 842575[931] -1 691632[889] 842575[931] -1 691632[889] 842575[931] -1 -2  SUtility:5460
711297[2826] -1 -2  SUtility:2826
826627[1046] 826715[732] 826835[3348] -1 -2  SUtility:5126
832557[2092] -1 -2  SUtility:2092
650583[4188] 702751[12462] 718315[4188] 819725[25028] -1 -2  SUtility:45866
642560[523] 819745[1881] -1 642560[523] 819745[1881] -1 -2  SUtility:4808
601040[4711] 601042[6282] -1 -2  SUtility:10993
826925[837] 827000[418] 827005[627] 827007[837] -1 -2  SUtility:2719
509084[10471] -1 509084[10471] -1 -2  SUtility:20942
684702[4188] -1 -2  SUtility:4188
646109[2092] 646812[3664] -1 -2  SUtility:5756
585395[4188] 820413[6280] 821290[4184] -1 820413[6280] -1 -2  SUtility:20932
537967[14556] -1 -2  SUtility:14556
820402[418] -1 -2  SUtility:418
716984[4606] 832655[6699] -1 -2  SUtility:11305
748293[3350] 753513[784] -1 -2  SUtility:4134
716937[5440] 716982[7532] 717007[3556] -1 -2  SUtility:16528
717824[2931] 811758[418] -1 -2  SUtility:3349
577490[837] -1 -2  SUtility:837
819490[5235] 828987[313] -1 -2  SUtility:5548
710309[18848] -1 -2  SUtility:18848
601040[9422] 601042[6282] -1 -2  SUtility:15704
551875[3138] 674772[2930] -1 -2  SUtility:6068
582940[19373] -1 -2  SUtility:19373
748300[2303] -1 -2  SUtility:2303
702884[3664] -1 -2  SUtility:3664
826702[837] -1 -2  SUtility:837
819376[418] 819762[627] 821277[2092] 826623[941] 826715[732] 826998[837] -1 -2  SUtility:5647
839313[4188] -1 -2  SUtility:4188
576950[4188] -1 -2  SUtility:4188
746834[936] 834091[936] 839313[4188] -1 746502[936] 746504[936] 746534[936] 821849[936] 822215[936] -1 -2  SUtility:10740
691484[3664] 821277[6276] 821285[2092] 821292[6270] -1 691484[3664] 821277[6276] 821285[2092] 821292[6270] -1 691484[3664] 821277[6276] 821285[2092] 821292[6270] -1 -2  SUtility:54906
716707[2092] -1 -2  SUtility:2092
821390[941] -1 -2  SUtility:941
716937[4184] -1 -2  SUtility:4184
601064[1360] 820233[1465] 820261[4188] 838250[6282] -1 -2  SUtility:13295
746450[4606] -1 -2  SUtility:4606
709807[7328] -1 -2  SUtility:7328
546102[8166] -1 -2  SUtility:8166
716973[5756] 820184[2092] 820190[2092] 826955[1360] -1 -2  SUtility:11300
820233[2930] 820261[8376] -1 -2  SUtility:11306
550338[2722] -1 550327[5026] 550336[2092] 550340[3141] -1 -2  SUtility:12981
800270[1465] 826889[1046] -1 -2  SUtility:2511
583610[9424] 827026[1046] -1 -2  SUtility:10470
748295[2303] 753507[575] -1 -2  SUtility:2878
573168[3556] 645185[1046] -1 -2  SUtility:4602
826900[1254] -1 -2  SUtility:1254
821277[4184] 821292[627] -1 -2  SUtility:4811
684513[10471] -1 -2  SUtility:10471
820235[627] 821285[2092] -1 -2  SUtility:2719
717562[1046] 826833[1360] -1 -2  SUtility:2406
516080[2617] 710159[3141] -1 -2  SUtility:5758
557268[1360] -1 -2  SUtility:1360
717292[10786] -1 -2  SUtility:10786
826872[523] 826876[418] 834865[1046] -1 -2  SUtility:1987
714721[1046] 716984[5234] -1 -2  SUtility:6280
537515[6805] 840419[3141] -1 -2  SUtility:9946
538572[5235] -1 -2  SUtility:5235
839313[4188] -1 -2  SUtility:4188
586711[1570] -1 -2  SUtility:1570
712278[2092] -1 -2  SUtility:2092
600989[12564] -1 -2  SUtility:12564
840597[20839] -1 -2  SUtility:20839
716932[5759] -1 -2  SUtility:5759
511006[732] 832715[2408] -1 -2  SUtility:3140
684115[2617] -1 -2  SUtility:2617
696802[29217] -1 696802[29217] -1 -2  SUtility:58434
645963[3141] -1 -2  SUtility:3141
594678[8900] -1 -2  SUtility:8900
514276[4816] -1 -2  SUtility:4816
706432[4188] 706460[10471] 821028[4188] -1 -2  SUtility:18847
717007[3556] -1 -2  SUtility:3556
582346[1570] 609325[523] -1 -2  SUtility:2093
645910[2092] 743350[1570] -1 -2  SUtility:3662
642314[3664] 819781[1570] -1 -2  SUtility:5234
546087[575] 546106[2512] 683984[2092] 685623[2303] -1 -2  SUtility:7482
537967[14556] -1 -2  SUtility:14556
826925[837] 827007[837] 834865[523] -1 826925[837] 827007[837] 834865[523] -1 -2  SUtility:4394
569716[3874] 602881[3664] 685795[1046] 686086[10471] -1 -2  SUtility:19055
838503[18745] -1 -2  SUtility:18745
711078[2092] -1 -2  SUtility:2092
820252[6282] -1 820252[6282] -1 -2  SUtility:12564
821277[6276] 821285[2092] 833800[31311] -1 -2  SUtility:39679
551842[418] 821277[2092] 821290[2092] 821292[1254] 826900[627] 829285[2511] -1 -2  SUtility:8994
821277[3138] 840995[1146] -1 -2  SUtility:4284
821277[4184] 821292[3135] -1 -2  SUtility:7319
587611[16752] -1 -2  SUtility:16752
821300[732] 826606[2823] 826872[523] 826908[837] 826998[837] -1 -2  SUtility:5752
716926[4816] -1 -2  SUtility:4816
826627[1046] -1 -2  SUtility:1046
748297[3350] -1 -2  SUtility:3350
691321[1883] 691452[2092] 691460[2092] 840822[1988] -1 -2  SUtility:8055
820413[6280] -1 -2  SUtility:6280
835694[3455] 836234[11414] -1 835694[3455] 836234[11414] -1 -2  SUtility:29738
565512[2092] -1 -2  SUtility:2092
516005[3141] -1 -2  SUtility:3141
716926[9632] 716939[3976] -1 -2  SUtility:13608
526083[626] -1 -2  SUtility:626
826835[1674] 826955[1360] -1 -2  SUtility:3034
716973[3976] -1 -2  SUtility:3976
743341[1360] -1 743341[1360] -1 -2  SUtility:2720
826606[941] 826835[3348] -1 -2  SUtility:4289
509084[10471] -1 -2  SUtility:10471
684513[10471] -1 -2  SUtility:10471
601265[3193] 712790[1569] -1 -2  SUtility:4762
551913[1778] -1 -2  SUtility:1778
533020[1674] -1 -2  SUtility:1674
717798[5235] 839643[3874] 839652[6282] -1 -2  SUtility:15391
840762[29217] -1 -2  SUtility:29217
838100[5759] -1 -2  SUtility:5759
820192[3140] 827030[1046] -1 -2  SUtility:4186
613638[3141] -1 -2  SUtility:3141
587384[1570] -1 -2  SUtility:1570
559726[1360] 826619[2196] 826925[837] 837483[523] -1 -2  SUtility:4916
587167[4188] 826608[313] -1 -2  SUtility:4501
811754[2617] -1 -2  SUtility:2617
821279[1570] -1 -2  SUtility:1570
819721[3138] -1 -2  SUtility:3138
717888[2092] 718160[2092] 718169[2092] 832557[2092] -1 -2  SUtility:8368
684513[10471] -1 -2  SUtility:10471
820195[1570] 826955[2720] -1 -2  SUtility:4290
664919[732] 708367[732] 708370[1360] 821279[1570] 826625[732] -1 -2  SUtility:5126
819509[837] -1 701307[3664] -1 -2  SUtility:4501
573168[3556] -1 -2  SUtility:3556
508942[29217] -1 -2  SUtility:29217
821277[4184] 826608[313] 826700[418] -1 -2  SUtility:4915
840415[2092] 840417[1570] -1 -2  SUtility:3662
821028[4188] -1 -2  SUtility:4188
601805[20839] -1 -2  SUtility:20839
819376[418] -1 -2  SUtility:418
821279[1570] 826627[523] -1 -2  SUtility:2093
819376[1254] -1 -2  SUtility:1254
811739[941] 819361[575] -1 -2  SUtility:1516
560279[2092] -1 -2  SUtility:2092
554967[523] 585633[1465] -1 -2  SUtility:1988
594680[12462] -1 -2  SUtility:12462
569714[2092] 826799[627] -1 -2  SUtility:2719
717046[8900] -1 -2  SUtility:8900
596502[20839] -1 -2  SUtility:20839
586711[3140] 612706[12564] -1 -2  SUtility:15704
819376[418] 819762[627] 827000[418] -1 -2  SUtility:1463
839313[4188] -1 -2  SUtility:4188
821277[6276] 821285[4184] -1 -2  SUtility:10460
717007[3350] 832655[4816] -1 -2  SUtility:8166
648256[8375] -1 -2  SUtility:8375
513376[1778] 611266[2303] 680517[3978] -1 513376[1778] 611266[2303] 680517[3978] -1 -2  SUtility:16118
643908[7328] -1 -2  SUtility:7328
612601[2092] -1 -2  SUtility:2092
748300[2092] -1 -2  SUtility:2092
551692[3664] -1 -2  SUtility:3664
587525[5235] -1 -2  SUtility:5235
581489[8375] -1 -2  SUtility:8375
717097[4502] -1 -2  SUtility:4502
746377[680] -1 -2  SUtility:680
716971[10668] -1 -2  SUtility:10668
554283[261] 600492[732] 819419[2617] 826810[1046] -1 -2  SUtility:4656
826803[4188] -1 -2  SUtility:4188
601040[9422] 601042[12564] 716932[5759] -1 601040[9422] 601042[12564] 716932[5759] -1 -2  SUtility:55490
717003[4606] -1 -2  SUtility:4606
821285[2092] -1 -2  SUtility:2092
821369[1046] 839313[4188] -1 691280[732] -1 -2  SUtility:5966
587898[52255] -1 -2  SUtility:52255
842448[994] 842450[784] 843472[1664] 844021[1560] -1 -2  SUtility:5002
712402[15705] -1 -2  SUtility:15705
703790[10460] -1 -2  SUtility:10460
507331[3141] -1 -2  SUtility:3141
594680[12462] -1 -2  SUtility:12462
821277[4184] 821290[2092] -1 -2  SUtility:6276
821277[3138] -1 -2  SUtility:3138
820220[837] -1 -2  SUtility:837
826818[1883] -1 826818[1883] -1 -2  SUtility:3766
532072[3141] -1 -2  SUtility:3141
718160[2092] -1 -2  SUtility:2092
587028[7328] -1 -2  SUtility:7328
691293[1988] 826900[627] -1 -2  SUtility:2615
826608[626] 826705[2092] 826816[1674] 826900[627] -1 -2  SUtility:5019
839313[4188] -1 -2  SUtility:4188
681091[1465] 709645[1778] -1 -2  SUtility:3243
742242[837] 826627[1046] -1 821279[1570] -1 -2  SUtility:3453
555910[1674] 820396[732] -1 -2  SUtility:2406
516738[6276] 517450[4080] -1 -2  SUtility:10356
508942[18850] -1 -2  SUtility:18850
819528[732] 821020[1464] 829282[1674] -1 -2  SUtility:3870
706432[4188] -1 -2  SUtility:4188
600502[26075] -1 -2  SUtility:26075
826627[2615] -1 -2  SUtility:2615
536455[6282] -1 -2  SUtility:6282
819760[627] -1 -2  SUtility:627
835585[52255] -1 -2  SUtility:52255
716986[5653] 838750[941] -1 -2  SUtility:6594
716924[4188] -1 -2  SUtility:4188
716690[1570] 820233[1465] -1 -2  SUtility:3035
738451[5549] -1 -2  SUtility:5549
716932[5759] -1 -2  SUtility:5759
826803[8376] -1 -2  SUtility:8376
743350[4710] -1 743350[4710] -1 -2  SUtility:9420
612738[1254] -1 -2  SUtility:1254
746427[1046] 826619[732] 826623[941] 826715[732] 826810[1046] 826955[1360] -1 -2  SUtility:5857
821277[3138] -1 -2  SUtility:3138
744779[627] 819577[627] 819599[732] 821392[418] -1 -2  SUtility:2404
819599[732] 820231[1046] -1 -2  SUtility:1778
840382[62727] -1 -2  SUtility:62727
716984[2617] -1 537967[14556] -1 -2  SUtility:17173
716982[11934] -1 -2  SUtility:11934
821373[4188] -1 -2  SUtility:4188
819376[418] 820392[627] -1 -2  SUtility:1045
691460[3141] 843421[1674] 843425[3036] -1 -2  SUtility:7851
537967[14556] -1 -2  SUtility:14556
530457[6282] -1 -2  SUtility:6282
717005[2617] -1 -2  SUtility:2617
748338[3350] -1 -2  SUtility:3350
536317[36547] -1 -2  SUtility:36547
748295[2092] 753507[523] -1 -2  SUtility:2615
553730[1778] 826608[313] -1 -2  SUtility:2091
684513[20942] -1 -2  SUtility:20942
712079[941] 753507[575] -1 -2  SUtility:1516
820814[2092] -1 -2  SUtility:2092
510775[3141] 553565[837] 791688[730] -1 -2  SUtility:4708
769957[1778] 821277[6276] 826625[732] -1 -2  SUtility:8786
826829[4080] -1 -2  SUtility:4080
716935[5759] -1 -2  SUtility:5759
551913[3556] -1 551913[3556] -1 -2  SUtility:7112
582502[11414] -1 -2  SUtility:11414
840757[21886] -1 -2  SUtility:21886
838720[3036] -1 -2  SUtility:3036
674767[1674] 697334[1570] 711312[5022] 711438[2720] 717507[2720] 718396[2092] 826715[732] 826829[2720] -1 -2  SUtility:19250
839313[4188] -1 -2  SUtility:4188
716980[6908] -1 -2  SUtility:6908
826900[627] 839313[4188] 839995[523] -1 -2  SUtility:5338
581489[8375] -1 581489[8375] -1 -2  SUtility:16750
839313[4188] 839995[523] -1 -2  SUtility:4711
510854[10367] 537417[2092] -1 -2  SUtility:12459
536189[3455] 536195[3664] -1 -2  SUtility:7119
819419[2617] -1 -2  SUtility:2617
684093[1046] -1 -2  SUtility:1046
532070[3141] 826608[313] 826623[941] 826702[837] 826705[2092] 826801[523] -1 -2  SUtility:7847
716926[9422] 716928[4816] 717005[4816] -1 -2  SUtility:19054
716930[7328] 716971[2198] -1 -2  SUtility:9526
748334[1046] 826927[523] 826934[523] -1 -2  SUtility:2092
821373[4188] 826608[313] 826801[523] -1 -2  SUtility:5024
716930[11516] 819376[418] 819762[627] 820231[2092] -1 -2  SUtility:14653
837378[30264] -1 -2  SUtility:30264
576500[1674] 826955[2720] -1 -2  SUtility:4394
832672[7328] -1 -2  SUtility:7328
820814[2092] -1 -2  SUtility:2092
716975[4184] -1 -2  SUtility:4184
550079[1988] -1 -2  SUtility:1988
819775[1046] -1 -2  SUtility:1046
716930[11518] -1 -2  SUtility:11518
826608[313] 826700[418] 826801[523] 826816[1674] 844297[732] -1 -2  SUtility:3660
826835[3348] -1 -2  SUtility:3348
819376[418] 826705[2092] 826900[627] -1 -2  SUtility:3137
702903[5759] 820814[2092] 821302[3140] 821397[1046] 829282[837] 832557[2092] 832559[2092] -1 -2  SUtility:17058
832552[1046] -1 -2  SUtility:1046
837483[523] 837485[627] 837490[523] 838831[1778] -1 -2  SUtility:3451
820261[8376] -1 -2  SUtility:8376
821401[2196] 826908[837] -1 -2  SUtility:3033
716928[7224] -1 -2  SUtility:7224
701212[3556] -1 -2  SUtility:3556
744775[837] 748336[1046] -1 -2  SUtility:1883
512431[8375] -1 -2  SUtility:8375
748291[2303] 753507[575] -1 -2  SUtility:2878
535621[10470] -1 -2  SUtility:10470
508475[3138] 668375[1569] -1 508555[1254] 518626[2070] 602495[2282] 639202[523] 705155[876] 711153[1035] 712747[659] 717526[4502] -1 -2  SUtility:17908
717003[9632] -1 -2  SUtility:9632
559859[2931] -1 -2  SUtility:2931
585397[4188] -1 -2  SUtility:4188
716928[5862] -1 716928[5862] -1 -2  SUtility:11724
640349[9419] -1 -2  SUtility:9419
716984[5234] 832655[2617] -1 -2  SUtility:7851
839313[4188] -1 -2  SUtility:4188
601572[41783] -1 -2  SUtility:41783
684093[1046] -1 -2  SUtility:1046
748295[2303] -1 -2  SUtility:2303
717331[3664] -1 -2  SUtility:3664
587384[1570] 821022[1570] 832559[4184] -1 572264[1256] -1 -2  SUtility:8580
707896[3559] 838859[2722] 839647[5235] -1 -2  SUtility:11516
644654[2617] -1 644654[2617] -1 -2  SUtility:5234
748291[2303] 753507[575] -1 -2  SUtility:2878
691488[1203] 691516[2092] 691522[1988] 691597[941] 844034[1812] -1 -2  SUtility:8036
826606[941] 826955[2720] -1 -2  SUtility:3661
718201[2617] -1 -2  SUtility:2617
601197[20839] 706205[1988] -1 -2  SUtility:22827
826705[2092] -1 -2  SUtility:2092
574137[19792] -1 -2  SUtility:19792
583190[6282] -1 -2  SUtility:6282
594680[24924] 635508[939] -1 -2  SUtility:25863
678044[4188] -1 -2  SUtility:4188
684843[627] 748336[1046] 800262[1046] 819762[627] -1 -2  SUtility:3346
697377[1570] 820237[523] 821279[1570] -1 -2  SUtility:3663
819400[1882] 826606[1882] 826955[8160] -1 -2  SUtility:11924
832653[6281] -1 -2  SUtility:6281
518637[2823] 577495[3450] -1 573001[939] -1 -2  SUtility:7212
832559[2092] -1 832559[2092] -1 -2  SUtility:4184
716928[9212] 717003[4606] -1 -2  SUtility:13818
596118[8900] -1 -2  SUtility:8900
832323[3660] -1 -2  SUtility:3660
716984[2303] -1 -2  SUtility:2303
517880[8375] -1 -2  SUtility:8375
835120[6282] -1 -2  SUtility:6282
826606[2823] -1 -2  SUtility:2823
826608[313] 826801[523] -1 -2  SUtility:836
684372[12985] 691370[1256] -1 -2  SUtility:14241
821013[3766] -1 -2  SUtility:3766
532072[3141] 748188[623] 826700[418] 826801[523] -1 -2  SUtility:4705
508287[1046] -1 -2  SUtility:1046
718405[3350] 827035[627] -1 -2  SUtility:3977
680369[5235] -1 -2  SUtility:5235
696751[3664] -1 -2  SUtility:3664
550023[4083] -1 -2  SUtility:4083
601197[20839] -1 -2  SUtility:20839
826801[1569] -1 -2  SUtility:1569
819547[418] 829282[2511] -1 -2  SUtility:2929
636505[12462] -1 636505[12462] -1 -2  SUtility:24924
820394[1046] 820812[313] -1 -2  SUtility:1359
826627[1046] 826835[3348] -1 826627[1046] 826835[3348] -1 -2  SUtility:8788
551607[1254] 811756[837] 819438[523] -1 -2  SUtility:2614
709587[4711] 709589[2092] -1 -2  SUtility:6803
819526[1046] 819535[523] -1 -2  SUtility:1569
821397[1046] -1 -2  SUtility:1046
826810[1046] -1 -2  SUtility:1046
708372[2092] -1 -2  SUtility:2092
551630[6282] -1 -2  SUtility:6282
553537[313] 642560[523] 744528[680] 820237[523] -1 -2  SUtility:2039
584821[4083] -1 -2  SUtility:4083
537967[14556] -1 -2  SUtility:14556
820413[6280] -1 -2  SUtility:6280
561775[627] 826874[1046] -1 717562[1046] 743495[1046] 819777[627] -1 -2  SUtility:4392
821277[4184] 821285[4184] 821290[4184] -1 -2  SUtility:12552
662750[1046] 716971[12764] 717860[837] 826606[1882] 828987[313] -1 -2  SUtility:16842
706432[4188] -1 706432[4188] -1 -2  SUtility:8376
643045[1883] -1 -2  SUtility:1883
514265[2092] -1 -2  SUtility:2092
574122[25028] -1 -2  SUtility:25028
821277[2092] 821285[4184] -1 -2  SUtility:6276
811752[4184] -1 -2  SUtility:4184
717003[3556] -1 -2  SUtility:3556
838503[18745] -1 -2  SUtility:18745
826700[836] 826801[1569] 839997[523] -1 -2  SUtility:2928
839909[9424] -1 -2  SUtility:9424
711312[837] 826889[1046] -1 711312[837] 826889[1046] -1 -2  SUtility:3766
821277[4184] -1 821277[4184] 826608[313] 826700[418] -1 -2  SUtility:9099
821290[1046] 821292[2508] -1 -2  SUtility:3554
717005[3350] -1 -2  SUtility:3350
532070[3141] 829312[6282] -1 -2  SUtility:9423
716982[27846] -1 716982[12144] -1 716982[15702] -1 -2  SUtility:55692
826897[5235] -1 -2  SUtility:5235
819760[627] 819762[627] -1 819760[627] 819762[627] -1 -2  SUtility:2508
826750[5235] -1 -2  SUtility:5235
821277[5230] 821285[4184] -1 -2  SUtility:9414
819376[418] -1 820396[732] -1 -2  SUtility:1150
585100[10471] -1 -2  SUtility:10471
821277[4184] -1 -2  SUtility:4184
821277[6276] -1 821277[2092] -1 826900[1254] -1 -2  SUtility:9622
748336[1046] 832559[2092] -1 -2  SUtility:3138
534282[8375] -1 -2  SUtility:8375
821380[2092] 826801[523] -1 -2  SUtility:2615
540597[2512] 745312[3141] -1 -2  SUtility:5653
716971[2092] -1 -2  SUtility:2092
664919[732] 826627[2092] -1 -2  SUtility:2824
819577[627] -1 -2  SUtility:627
839652[6282] -1 -2  SUtility:6282
711297[2722] 827011[3141] 829310[4188] -1 -2  SUtility:10051
826615[732] 826619[732] -1 -2  SUtility:1464
716973[4184] -1 -2  SUtility:4184
826829[2720] -1 -2  SUtility:2720
706445[5549] -1 706445[5549] -1 -2  SUtility:11098
717528[5235] -1 -2  SUtility:5235
560187[1570] 820441[627] -1 -2  SUtility:2197
832559[2092] -1 -2  SUtility:2092
821277[6276] -1 821277[2092] -1 -2  SUtility:8368
716928[7112] -1 -2  SUtility:7112
571904[3141] -1 -2  SUtility:3141
826627[1046] 826835[1674] -1 -2  SUtility:2720
716926[4816] -1 -2  SUtility:4816
716971[4184] -1 -2  SUtility:4184
537490[2303] -1 -2  SUtility:2303
833800[31311] -1 833800[31311] -1 -2  SUtility:62622
821277[2092] 821285[2092] 821290[4184] -1 -2  SUtility:8368
821302[6280] -1 -2  SUtility:6280
690110[1360] 826621[1046] -1 -2  SUtility:2406
839313[4188] -1 -2  SUtility:4188
821028[4188] -1 -2  SUtility:4188
746427[1046] 821292[1254] -1 -2  SUtility:2300
690768[1360] -1 -2  SUtility:1360
820233[2930] 820261[8376] -1 -2  SUtility:11306
820439[52150] -1 -2  SUtility:52150
551630[6282] 820814[2092] -1 -2  SUtility:8374
676079[2092] 826925[1674] 827007[837] 834865[523] -1 -2  SUtility:5126
652970[680] 691319[1883] 821290[10460] 826955[2720] -1 -2  SUtility:15743
531352[4711] -1 531352[4711] -1 -2  SUtility:9422
748295[2303] -1 -2  SUtility:2303
718409[1988] -1 -2  SUtility:1988
708063[10471] -1 -2  SUtility:10471
594678[17800] -1 -2  SUtility:17800
706445[5549] -1 -2  SUtility:5549
696434[31311] -1 -2  SUtility:31311
716977[10990] -1 -2  SUtility:10990
747106[2089] 748188[623] -1 -2  SUtility:2712
518555[31380] -1 -2  SUtility:31380
832557[2092] -1 -2  SUtility:2092
718203[1360] -1 -2  SUtility:1360
636490[9424] -1 -2  SUtility:9424
826627[1046] 826955[2720] -1 -2  SUtility:3766
641405[4188] -1 -2  SUtility:4188
838857[2826] -1 -2  SUtility:2826
716973[9940] -1 -2  SUtility:9940
536399[4711] -1 -2  SUtility:4711
685795[1046] -1 -2  SUtility:1046
583852[1256] -1 -2  SUtility:1256
717751[3350] -1 -2  SUtility:3350
717612[30152] -1 -2  SUtility:30152
696434[31311] -1 -2  SUtility:31311
571934[4397] -1 -2  SUtility:4397
537967[14556] -1 537967[14556] -1 537967[14556] -1 -2  SUtility:43668
820814[2092] -1 -2  SUtility:2092
532072[6282] 821290[7322] -1 -2  SUtility:13604
514325[8376] -1 514325[8376] -1 -2  SUtility:16752
508942[29217] -1 -2  SUtility:29217
821285[2092] -1 821285[2092] -1 -2  SUtility:4184
748291[2303] 753507[575] -1 -2  SUtility:2878
537967[14556] -1 -2  SUtility:14556
833802[137916] -1 -2  SUtility:137916
836137[16650] -1 -2  SUtility:16650
582104[2092] -1 -2  SUtility:2092
709587[4711] 820231[6276] -1 -2  SUtility:10987
841006[8375] -1 -2  SUtility:8375
835900[12462] -1 -2  SUtility:12462
510070[4188] -1 -2  SUtility:4188
820233[1465] 820261[4188] -1 -2  SUtility:5653
716926[4816] 716945[3766] -1 -2  SUtility:8582
516768[18840] 843989[1456] -1 -2  SUtility:20296
826900[627] 841640[7328] -1 -2  SUtility:7955
691428[1778] 691482[1778] 826801[523] 826897[5235] -1 -2  SUtility:9314
536189[3455] 536195[3664] 695073[14451] -1 -2  SUtility:21570
708303[1570] 821279[1570] 832657[5234] -1 -2  SUtility:8374
826623[1882] -1 -2  SUtility:1882
821290[10460] -1 -2  SUtility:10460
567410[4184] -1 567410[4184] -1 -2  SUtility:8368
826955[2720] -1 -2  SUtility:2720
684115[2617] 685621[1046] 685795[1046] -1 -2  SUtility:4709
537845[14556] 537933[8375] -1 -2  SUtility:22931
839313[8376] -1 -2  SUtility:8376
836461[6282] -1 -2  SUtility:6282
601010[5235] 601012[6701] -1 -2  SUtility:11936
601668[6805] 838218[4188] -1 -2  SUtility:10993
821277[5230] -1 -2  SUtility:5230
716935[6282] -1 716935[6282] -1 -2  SUtility:12564
826803[4188] -1 821285[2092] -1 -2  SUtility:6280
821013[1883] -1 821013[1883] -1 -2  SUtility:3766
711205[1046] -1 -2  SUtility:1046
716984[6072] -1 -2  SUtility:6072
709822[3350] 826627[1046] -1 -2  SUtility:4396
826955[2720] -1 -2  SUtility:2720
843970[3654] -1 -2  SUtility:3654
553621[680] 553730[1778] 600492[732] 717511[732] 819400[837] -1 -2  SUtility:4759
826925[837] 827000[418] 827005[627] -1 -2  SUtility:1882
827000[836] 827005[627] 827007[837] 834865[1046] -1 -2  SUtility:3346
716986[5653] 832657[2617] -1 716984[2617] 836461[6282] -1 -2  SUtility:17169
551928[1674] -1 -2  SUtility:1674
586516[4711] -1 -2  SUtility:4711
819691[523] 819760[627] 820441[1254] -1 -2  SUtility:2404
716965[17800] 716986[6910] -1 -2  SUtility:24710
820413[9420] -1 -2  SUtility:9420
586711[9420] 821305[12552] -1 -2  SUtility:21972
826835[3348] -1 -2  SUtility:3348
743350[1570] -1 -2  SUtility:1570
584962[10366] -1 584962[10366] -1 -2  SUtility:20732
711509[3141] -1 -2  SUtility:3141
594614[6282] 594635[7328] -1 -2  SUtility:13610
821300[732] -1 -2  SUtility:732
826705[2092] -1 826705[2092] -1 -2  SUtility:4184
704182[18745] -1 -2  SUtility:18745
748338[3350] -1 -2  SUtility:3350
819430[1254] -1 -2  SUtility:1254
826750[5235] -1 -2  SUtility:5235
532070[6282] 532072[6282] 684372[12985] 826627[1046] -1 -2  SUtility:26595
820201[3141] 826816[1674] -1 -2  SUtility:4815
711297[2722] -1 -2  SUtility:2722
744535[2092] 819376[418] 820402[418] -1 -2  SUtility:2928
691319[1883] 691426[1570] 826700[418] -1 -2  SUtility:3871
540597[2512] -1 -2  SUtility:2512
821305[6276] 844357[198] -1 -2  SUtility:6474
711438[2720] -1 820240[1046] 821022[1570] -1 -2  SUtility:5336
826799[627] -1 -2  SUtility:627
717888[2092] 832557[2092] -1 -2  SUtility:4184
838250[6282] -1 -2  SUtility:6282
716928[9212] -1 -2  SUtility:9212
554967[523] -1 -2  SUtility:523
820413[9420] -1 820413[9420] -1 -2  SUtility:18840
629232[29217] -1 -2  SUtility:29217
820447[1570] 834897[2617] -1 -2  SUtility:4187
539845[26075] -1 -2  SUtility:26075
551913[5334] -1 -2  SUtility:5334
687768[5235] 827062[6282] -1 -2  SUtility:11517
552080[6805] 552434[523] 832557[2092] -1 -2  SUtility:9420
583190[75384] -1 -2  SUtility:75384
717005[2408] -1 -2  SUtility:2408
716928[2408] 832657[5234] -1 -2  SUtility:7642
571904[3141] -1 -2  SUtility:3141
748293[3350] 748295[2303] -1 -2  SUtility:5653
826606[1882] 826835[3348] -1 -2  SUtility:5230
712120[2092] -1 -2  SUtility:2092
716982[5234] -1 -2  SUtility:5234
558331[4188] -1 -2  SUtility:4188
717798[5235] -1 -2  SUtility:5235
820261[4188] -1 -2  SUtility:4188
820255[4188] -1 -2  SUtility:4188
711517[1046] 743382[1988] -1 -2  SUtility:3034
560187[1570] -1 -2  SUtility:1570
594764[1254] 639200[1046] 839643[3874] -1 594764[1254] 639200[1046] 839643[3874] -1 594764[1254] 639200[1046] 839643[3874] -1 594764[1254] 639200[1046] 839643[3874] -1 -2  SUtility:24696
587371[33500] -1 -2  SUtility:33500
717093[23562] -1 -2  SUtility:23562
838855[2303] 839041[3455] 839045[2303] -1 -2  SUtility:8061
829312[6282] -1 -2  SUtility:6282
611107[3141] 611272[2092] 611281[2408] 710309[9424] -1 -2  SUtility:17065
711029[784] 716939[4184] -1 -2  SUtility:4968
567408[1570] 746375[1465] -1 567408[1570] 746375[1465] -1 -2  SUtility:6070
684093[1046] -1 -2  SUtility:1046
811741[837] 811743[837] 819571[2617] -1 -2  SUtility:4291
826705[2092] -1 -2  SUtility:2092
670158[6282] 700765[10471] 714910[4188] -1 -2  SUtility:20941
821290[10460] 826608[313] 826816[1674] -1 -2  SUtility:12447
839313[8376] -1 -2  SUtility:8376
587598[11414] -1 -2  SUtility:11414
702877[1464] -1 -2  SUtility:1464
709225[2826] -1 -2  SUtility:2826
539112[8900] 664919[732] 826625[732] -1 -2  SUtility:10364
841006[8375] -1 -2  SUtility:8375
691390[1988] 706432[4188] 821028[4188] -1 -2  SUtility:10364
716930[5759] -1 -2  SUtility:5759
820812[939] -1 -2  SUtility:939
819547[418] 821386[837] 840417[1570] -1 829312[6282] -1 -2  SUtility:9107
827022[5235] -1 -2  SUtility:5235
676353[13509] 708303[1570] 714790[2303] 744575[2303] 753507[523] 820240[1046] 821279[1570] -1 -2  SUtility:22824
716984[2303] -1 -2  SUtility:2303
584920[1570] -1 -2  SUtility:1570
716984[5967] -1 -2  SUtility:5967
601197[20839] -1 -2  SUtility:20839
716943[9206] -1 -2  SUtility:9206
716980[2198] -1 -2  SUtility:2198
537496[20839] 709653[4188] -1 -2  SUtility:25027
684093[1046] -1 -2  SUtility:1046
534693[1988] -1 -2  SUtility:1988
716930[12459] -1 -2  SUtility:12459
821371[1046] -1 -2  SUtility:1046
820231[4184] -1 820231[4184] -1 820231[4184] -1 -2  SUtility:12552
546258[14556] 546329[2617] -1 -2  SUtility:17173
601197[20839] -1 -2  SUtility:20839
509000[11414] -1 -2  SUtility:11414
718169[2092] 832559[2092] -1 -2  SUtility:4184
836892[4711] -1 -2  SUtility:4711
826833[1360] -1 -2  SUtility:1360
691428[1778] -1 -2  SUtility:1778
716932[5759] -1 -2  SUtility:5759
774667[2302] -1 -2  SUtility:2302
716461[1046] 821380[1046] -1 -2  SUtility:2092
551885[1046] 551894[4184] -1 -2  SUtility:5230
579288[3350] -1 -2  SUtility:3350
585100[10471] -1 -2  SUtility:10471
840483[1674] -1 -2  SUtility:1674
613865[4711] -1 613865[4711] -1 -2  SUtility:9422
826810[1046] 826816[1674] -1 -2  SUtility:2720
706102[627] 743335[941] 748336[1046] -1 -2  SUtility:2614
821386[837] -1 -2  SUtility:837
512152[1256] -1 512152[1256] -1 -2  SUtility:2512
596197[38642] 596202[10367] -1 600592[7852] -1 -2  SUtility:56861
540922[2092] -1 -2  SUtility:2092
714880[10471] -1 -2  SUtility:10471
684093[1046] -1 -2  SUtility:1046
826702[837] 839313[4188] -1 -2  SUtility:5025
674433[23981] -1 -2  SUtility:23981
819393[1570] -1 -2  SUtility:1570
791635[1151] 826874[1046] -1 -2  SUtility:2197
826625[732] 826801[1046] -1 -2  SUtility:1778
600989[62820] -1 -2  SUtility:62820
609445[3141] 835405[1570] -1 -2  SUtility:4711
594708[6282] -1 -2  SUtility:6282
835287[15603] -1 -2  SUtility:15603
839313[4188] -1 -2  SUtility:4188
691255[837] 826606[941] -1 691255[837] 826606[941] -1 -2  SUtility:3556
718169[2092] 821015[418] 821017[1046] 821022[1570] -1 -2  SUtility:5126
716930[8376] 716971[6276] -1 -2  SUtility:14652
536437[7328] 536440[10471] -1 -2  SUtility:17799
821020[732] 832557[2092] -1 819547[418] 826702[837] -1 -2  SUtility:4079
826623[941] 826955[2720] -1 826606[1882] -1 826606[1882] 826623[941] 826955[2720] -1 -2  SUtility:11086
774667[1151] -1 -2  SUtility:1151
536437[7328] 839845[9424] -1 -2  SUtility:16752
840599[28170] -1 -2  SUtility:28170
587384[1570] 826874[1046] -1 -2  SUtility:2616
600492[732] 676075[1883] 828987[313] -1 -2  SUtility:2928
838366[7851] -1 -2  SUtility:7851
696554[1674] -1 -2  SUtility:1674
601197[20839] -1 -2  SUtility:20839
644577[1570] 748336[1046] 820396[732] 820400[418] 826705[2092] 835561[1565] -1 -2  SUtility:7423
839313[4188] -1 -2  SUtility:4188
596103[8375] -1 -2  SUtility:8375
827000[418] -1 -2  SUtility:418
582370[1360] -1 -2  SUtility:1360
641605[1046] 709741[680] 717412[941] 819526[1046] 819751[1570] -1 -2  SUtility:5283
691396[1883] 840419[3141] -1 -2  SUtility:5024
711078[2092] 711082[1254] 760891[5549] -1 -2  SUtility:8895
826700[418] 826801[523] -1 -2  SUtility:941
581761[2092] -1 -2  SUtility:2092
821020[3660] -1 -2  SUtility:3660
826608[313] 826801[523] -1 -2  SUtility:836
844297[732] -1 -2  SUtility:732
714794[732] 827007[837] 834865[523] -1 714790[2303] 826925[837] 827000[418] -1 -2  SUtility:5650
820227[4184] 820383[8376] -1 -2  SUtility:12560
534736[1256] -1 -2  SUtility:1256
821020[732] -1 -2  SUtility:732
716941[3558] -1 716941[3558] -1 -2  SUtility:7116
832557[2092] 839311[1570] -1 -2  SUtility:3662
821277[1046] -1 -2  SUtility:1046
663322[13509] -1 663322[13509] -1 -2  SUtility:27018
839825[14656] -1 -2  SUtility:14656
716932[14656] -1 716932[14656] -1 -2  SUtility:29312
601040[4711] 601042[3141] 684513[20942] -1 -2  SUtility:28794
826627[1046] 826835[1674] 826955[1360] -1 -2  SUtility:4080
826705[4184] -1 -2  SUtility:4184
536440[10471] -1 -2  SUtility:10471
826803[4188] 839313[4188] 839995[523] 839997[523] 840001[523] -1 -2  SUtility:9945
716975[2720] -1 716975[1988] -1 -2  SUtility:4708
842339[19792] -1 -2  SUtility:19792
821277[2092] 821292[627] -1 821277[2092] 821292[627] -1 821277[2092] 821292[627] -1 -2  SUtility:8157
718203[1360] -1 -2  SUtility:1360
753505[1151] 753507[523] -1 -2  SUtility:1674
832557[2092] -1 -2  SUtility:2092
716971[4396] -1 -2  SUtility:4396
840483[1674] -1 -2  SUtility:1674
821277[2092] -1 -2  SUtility:2092
839313[4188] -1 -2  SUtility:4188
711509[3141] 844038[3108] 844040[2793] -1 844006[2340] 844008[2340] -1 -2  SUtility:13722
594708[6282] 820441[1881] -1 -2  SUtility:8163
843560[2303] -1 -2  SUtility:2303
821367[10471] -1 -2  SUtility:10471
826810[2092] -1 -2  SUtility:2092
717005[1778] -1 -2  SUtility:1778
534627[10471] 629367[28798] -1 629251[8166] -1 -2  SUtility:47435
664919[732] 826623[941] 826625[732] -1 -2  SUtility:2405
565623[1570] 716924[4188] -1 -2  SUtility:5758
684513[10471] 821373[4188] -1 684513[10471] 821373[4188] -1 -2  SUtility:29318
718390[1360] 826615[732] 829741[7850] -1 -2  SUtility:9942
819490[5235] -1 -2  SUtility:5235
716939[1360] -1 716939[2198] -1 -2  SUtility:3558
838503[18745] -1 -2  SUtility:18745
554382[6282] 644750[3036] 834860[3141] -1 -2  SUtility:12459
687642[1570] 821272[836] 827022[5235] -1 -2  SUtility:7641
820383[4188] -1 -2  SUtility:4188
585397[4188] -1 -2  SUtility:4188
601203[18012] 717860[837] -1 -2  SUtility:18849
839313[4188] -1 839313[4188] -1 -2  SUtility:8376
716982[6700] -1 -2  SUtility:6700
839313[4188] -1 -2  SUtility:4188
819472[2720] -1 -2  SUtility:2720
577387[784] 709666[1046] 744775[837] 820392[627] -1 -2  SUtility:3294
748302[3350] 826625[732] -1 630042[3664] -1 -2  SUtility:7746
537967[14556] -1 -2  SUtility:14556
826837[627] 826908[837] 826927[3138] -1 -2  SUtility:4602
716930[5759] -1 -2  SUtility:5759
697797[1570] 748304[2092] -1 753507[523] -1 -2  SUtility:4185
820231[6276] -1 -2  SUtility:6276
718216[1046] 820261[12564] -1 -2  SUtility:13610
820844[2092] 835405[3140] 838957[3664] -1 -2  SUtility:8896
537967[14556] -1 -2  SUtility:14556
819389[3138] -1 -2  SUtility:3138
612777[5235] -1 -2  SUtility:5235
684093[1046] -1 -2  SUtility:1046
826625[732] 826955[2720] -1 612738[627] 714794[732] 826715[732] -1 -2  SUtility:5543
820252[6282] -1 -2  SUtility:6282
717003[5234] -1 717003[5234] -1 717003[5234] -1 -2  SUtility:15702
648554[7328] -1 -2  SUtility:7328
537967[14556] -1 -2  SUtility:14556
717003[2617] 717005[2408] -1 -2  SUtility:5025
594680[12462] -1 -2  SUtility:12462
819745[627] 821285[4184] -1 -2  SUtility:4811
516033[2617] -1 -2  SUtility:2617
684372[12985] 691332[3766] 691471[2040] 691477[5964] 691486[12560] 691679[9940] 826702[837] 840779[3768] 840845[5444] 843950[722] 843955[884] -1 691370[1256] 840792[1988] 843961[722] 843989[1456] -1 -2  SUtility:64332
748338[3350] -1 -2  SUtility:3350
821028[4188] -1 -2  SUtility:4188
716935[13505] -1 716935[13505] -1 -2  SUtility:27010
532070[6282] 821277[1046] -1 -2  SUtility:7328
840483[3348] -1 -2  SUtility:3348
550259[26075] -1 550259[26075] -1 -2  SUtility:52150
717620[2303] -1 -2  SUtility:2303
717003[7851] 743350[1570] 820261[4188] -1 -2  SUtility:13609
585100[10471] -1 -2  SUtility:10471
827000[418] 827026[1046] -1 -2  SUtility:1464
534907[3556] -1 -2  SUtility:3556
574917[7851] 701212[1778] 826608[313] 826700[418] 826801[523] -1 -2  SUtility:10883
635493[2826] -1 -2  SUtility:2826
716932[7328] -1 -2  SUtility:7328
585395[4188] -1 -2  SUtility:4188
714790[2303] 714794[732] 821300[732] 826619[732] 826623[2823] 826925[837] 827002[732] 827005[627] 827026[1046] 834865[523] -1 -2  SUtility:11087
718218[3141] -1 -2  SUtility:3141
717003[2617] -1 717003[2617] -1 -2  SUtility:5234
820415[2823] -1 -2  SUtility:2823
587864[52255] -1 -2  SUtility:52255
743350[1570] 829285[2511] -1 -2  SUtility:4081
717007[7112] -1 -2  SUtility:7112
821300[732] 826925[837] 827000[418] 827005[627] 834865[523] -1 -2  SUtility:3137
821279[1570] -1 -2  SUtility:1570
774685[2826] -1 -2  SUtility:2826
691492[1988] 691617[1820] 691681[1778] 697405[2826] 709735[1570] 717331[3664] 819490[5235] 842437[837] 843432[2072] 843438[3662] 844023[936] -1 -2  SUtility:26388
684513[10471] -1 -2  SUtility:10471
640893[1360] 716133[2826] 716984[1883] 717003[1778] 826801[1046] -1 -2  SUtility:8893
646752[2092] -1 -2  SUtility:2092
826955[2720] -1 -2  SUtility:2720
826844[1570] -1 826835[1674] -1 -2  SUtility:3244
839313[4188] -1 -2  SUtility:4188
586805[29217] -1 -2  SUtility:29217
832653[6910] -1 -2  SUtility:6910
840762[29217] -1 -2  SUtility:29217
840959[3036] 843517[1245] 843541[1245] -1 -2  SUtility:5526
586923[1360] 774680[1151] 821277[2092] 821369[2092] -1 -2  SUtility:6695
840760[26075] -1 -2  SUtility:26075
697910[1360] 826897[5235] -1 -2  SUtility:6595
737337[1046] -1 -2  SUtility:1046
576487[2930] 711078[2092] 826606[941] -1 -2  SUtility:5963
585395[4188] -1 -2  SUtility:4188
832655[6282] -1 832655[6282] -1 -2  SUtility:12564
537967[14556] 642230[4188] -1 -2  SUtility:18744
820237[523] 844297[732] -1 -2  SUtility:1255
601197[20839] -1 -2  SUtility:20839
820218[1046] 843483[1140] 843507[1726] 844006[780] 844008[780] 844010[780] -1 -2  SUtility:6252
826627[523] 826955[4080] -1 -2  SUtility:4603
820383[8376] 829312[6282] -1 -2  SUtility:14658
572463[1046] 832557[2092] -1 -2  SUtility:3138
820201[3141] 826612[523] 826615[732] 826617[627] -1 -2  SUtility:5023
601040[4711] 601042[3141] -1 601040[4711] 601042[3141] -1 -2  SUtility:15704
508942[29217] -1 -2  SUtility:29217
743495[1046] 748336[1046] 819721[1046] 820394[523] -1 -2  SUtility:3661
829285[3348] -1 -2  SUtility:3348
826897[5235] -1 -2  SUtility:5235
642372[4711] -1 -2  SUtility:4711
690845[1570] -1 -2  SUtility:1570
821277[4184] 833800[25028] -1 -2  SUtility:29212
709582[20942] 826897[5235] -1 -2  SUtility:26177
643747[7524] -1 -2  SUtility:7524
587613[10471] -1 -2  SUtility:10471
691428[1778] -1 -2  SUtility:1778
821290[4184] -1 -2  SUtility:4184
706205[1988] -1 748287[1046] 821013[3766] -1 -2  SUtility:6800
587305[4397] 685795[1046] 717867[1778] 821298[627] -1 -2  SUtility:7848
716932[4188] -1 -2  SUtility:4188
537967[14556] -1 718396[2092] 821292[1881] -1 -2  SUtility:18529
828867[6805] -1 -2  SUtility:6805
839643[3874] -1 -2  SUtility:3874
826608[313] 826801[523] 826816[1674] -1 -2  SUtility:2510
586711[6280] -1 586711[6280] -1 -2  SUtility:12560
585395[4188] 698725[2092] -1 -2  SUtility:6280
839313[4188] -1 -2  SUtility:4188
696556[10460] -1 -2  SUtility:10460
821369[4184] -1 -2  SUtility:4184
613865[4711] -1 -2  SUtility:4711
651785[1046] 716971[2408] 718216[1046] 774665[680] -1 -2  SUtility:5180
587307[4188] -1 -2  SUtility:4188
509084[10471] -1 -2  SUtility:10471
718203[1360] -1 -2  SUtility:1360
821015[418] 840419[3141] -1 -2  SUtility:3559
826705[2092] -1 -2  SUtility:2092
744779[627] 820394[523] -1 -2  SUtility:1150
748334[1046] -1 -2  SUtility:1046
664919[732] 826606[941] 826623[941] 826955[2720] -1 -2  SUtility:5334
819727[12462] -1 -2  SUtility:12462
717562[1046] -1 -2  SUtility:1046
582507[7328] -1 -2  SUtility:7328
537455[19792] -1 -2  SUtility:19792
840378[12462] -1 -2  SUtility:12462
821277[6276] 821285[4184] -1 -2  SUtility:10460
581489[8375] -1 -2  SUtility:8375
716928[2931] 717005[2931] -1 -2  SUtility:5862
826799[627] 826900[627] 835552[313] -1 -2  SUtility:1567
716982[8689] -1 -2  SUtility:8689
717331[3664] -1 -2  SUtility:3664
826606[941] -1 -2  SUtility:941
829282[1674] -1 -2  SUtility:1674
684841[418] 714794[732] 826912[523] 826925[837] 827000[418] 827005[627] -1 -2  SUtility:3555
697625[4188] -1 -2  SUtility:4188
839313[8376] 839995[523] 839999[523] 840001[523] -1 839313[8376] 839995[523] 839999[523] 840001[523] -1 -2  SUtility:19890
821020[1464] -1 -2  SUtility:1464
821275[2092] 821285[4184] 826803[8376] -1 -2  SUtility:14652
702905[1046] -1 -2  SUtility:1046
551902[837] 820441[1254] 821401[732] 826625[732] 826837[627] -1 -2  SUtility:4182
748338[3350] -1 -2  SUtility:3350
820400[836] -1 -2  SUtility:836
821277[4184] 821290[2092] 821292[1254] -1 -2  SUtility:7530
748302[3350] -1 -2  SUtility:3350
826608[313] 826702[837] 826801[523] -1 -2  SUtility:1673
546153[1569] 708348[3664] -1 -2  SUtility:5233
684721[6282] -1 -2  SUtility:6282
672963[15603] -1 -2  SUtility:15603
839313[4188] -1 -2  SUtility:4188
716975[8162] 716977[4186] -1 -2  SUtility:12348
551607[627] -1 -2  SUtility:627
601197[20839] 827030[1046] -1 -2  SUtility:21885
826612[523] 826615[732] 826619[732] -1 -2  SUtility:1987
545864[9947] -1 -2  SUtility:9947
716937[2408] 716977[4396] -1 -2  SUtility:6804
826627[1046] -1 820240[1046] 829285[6696] -1 -2  SUtility:8788
821392[418] -1 821397[1046] -1 -2  SUtility:1464
712750[1977] 712752[1977] -1 -2  SUtility:3954
712507[3664] 716928[2617] 743354[523] -1 -2  SUtility:6804
826608[313] 826627[1046] 826702[1674] -1 -2  SUtility:3033
514278[2617] 530457[6282] -1 514278[2617] 530457[6282] -1 -2  SUtility:17798
748293[3350] 829282[837] -1 -2  SUtility:4187
717003[3350] 826801[523] -1 -2  SUtility:3873
832657[3141] -1 716954[3455] -1 -2  SUtility:6596
709951[32358] -1 -2  SUtility:32358
716984[5234] -1 -2  SUtility:5234
584939[5234] -1 -2  SUtility:5234
826608[313] 826705[2092] 826801[523] -1 -2  SUtility:2928
606790[1883] 819562[1046] 821024[1570] 832559[2092] -1 -2  SUtility:6591
821367[10471] -1 -2  SUtility:10471
587611[8376] -1 -2  SUtility:8376
717003[11096] -1 -2  SUtility:11096
567404[3140] -1 -2  SUtility:3140
646345[4188] -1 -2  SUtility:4188
811752[2092] 819419[2617] -1 -2  SUtility:4709
582552[15603] -1 -2  SUtility:15603
800272[470] 820837[7328] 826615[732] 826619[732] 826621[1046] 826625[732] 826700[418] -1 -2  SUtility:11458
716930[4188] -1 -2  SUtility:4188
545879[2617] -1 -2  SUtility:2617
827009[1046] -1 -2  SUtility:1046
819610[2092] 821298[627] -1 -2  SUtility:2719
691267[5024] 691293[1988] 691321[1883] 691332[1883] 691390[3976] 691396[1883] 691426[1570] 691428[1778] 691679[994] -1 -2  SUtility:20979
708372[1046] -1 -2  SUtility:1046
712107[15603] -1 712107[15603] -1 -2  SUtility:31206
718160[2092] -1 -2  SUtility:2092
821290[4184] 826700[836] -1 -2  SUtility:5020
841640[14656] -1 841640[14656] -1 -2  SUtility:29312
821272[418] 827020[4188] -1 -2  SUtility:4606
601040[4711] 601042[6282] 826891[1046] -1 -2  SUtility:12039
567376[1883] -1 -2  SUtility:1883
711312[837] -1 -2  SUtility:837
691522[1988] 826705[4184] -1 -2  SUtility:6172
686857[2512] -1 -2  SUtility:2512
716926[2408] 717003[9108] 717005[2408] -1 -2  SUtility:13924
821279[1570] -1 -2  SUtility:1570
587384[1570] -1 -2  SUtility:1570
744775[837] -1 -2  SUtility:837
821313[1883] -1 -2  SUtility:1883
840483[1674] -1 -2  SUtility:1674
551926[3140] -1 -2  SUtility:3140
716928[5234] -1 -2  SUtility:5234
821290[4184] -1 -2  SUtility:4184
820814[2092] -1 -2  SUtility:2092
821277[6276] -1 -2  SUtility:6276
717003[2408] 819472[1360] 819740[732] 820387[1046] -1 -2  SUtility:5546
826627[1046] 826835[3348] 829312[6282] -1 -2  SUtility:10676
820240[2092] -1 -2  SUtility:2092
584920[1570] 716984[4606] 717007[6700] -1 -2  SUtility:12876
536367[41783] -1 536367[41783] -1 -2  SUtility:83566
558192[732] 826925[837] 827000[418] 828987[313] 834865[523] -1 -2  SUtility:2823
551913[3556] -1 551913[3556] -1 -2  SUtility:7112
554358[3141] -1 -2  SUtility:3141
651770[5235] 819528[732] -1 651770[5235] 819528[732] -1 -2  SUtility:11934
826606[1882] 826955[8160] -1 -2  SUtility:10042
748295[2092] -1 -2  SUtility:2092
706216[2617] 820255[3769] -1 -2  SUtility:6386
821272[418] 827020[4188] -1 -2  SUtility:4606
584808[11414] -1 -2  SUtility:11414
745317[837] -1 -2  SUtility:837
509084[10471] -1 -2  SUtility:10471
710152[3664] -1 -2  SUtility:3664
587613[10471] -1 -2  SUtility:10471
826627[1046] 826835[3348] 826955[1360] -1 -2  SUtility:5754
640484[20940] -1 -2  SUtility:20940
716932[6282] -1 -2  SUtility:6282
838503[18745] -1 -2  SUtility:18745
820261[8376] -1 -2  SUtility:8376
697462[2931] -1 -2  SUtility:2931
706441[1360] -1 826816[1674] -1 -2  SUtility:3034
811752[2092] 819610[2092] -1 -2  SUtility:4184
826925[837] -1 827000[418] 827026[1046] -1 -2  SUtility:2301
748300[2092] 753507[523] -1 -2  SUtility:2615
646315[2931] 691347[3348] 691452[3141] -1 -2  SUtility:9420
636310[2092] -1 636310[2092] -1 -2  SUtility:4184
821285[2092] 826803[4188] -1 -2  SUtility:6280
835120[12564] -1 835120[12564] -1 835120[12564] -1 -2  SUtility:37692
567404[1570] 706445[5549] -1 -2  SUtility:7119
554785[1046] 706441[1360] 716982[6700] -1 -2  SUtility:9106
839313[4188] -1 -2  SUtility:4188
821285[4184] 826803[8376] -1 -2  SUtility:12560
674647[37692] -1 -2  SUtility:37692
567065[13610] -1 -2  SUtility:13610
687895[6282] -1 -2  SUtility:6282
820192[1570] -1 -2  SUtility:1570
601197[20839] -1 -2  SUtility:20839
677965[11414] 832557[2092] -1 677965[11414] 832557[2092] -1 -2  SUtility:27012
714790[2303] 827000[418] 827007[837] 834865[523] -1 -2  SUtility:4081
821309[6282] -1 -2  SUtility:6282
716971[5964] -1 716971[5964] -1 -2  SUtility:11928
836142[15603] -1 -2  SUtility:15603
515883[21886] -1 -2  SUtility:21886
718212[2092] -1 -2  SUtility:2092
826925[837] 827000[418] 827005[627] 827007[837] 834865[523] -1 -2  SUtility:3242
839652[6282] -1 -2  SUtility:6282
537967[14556] -1 -2  SUtility:14556
517880[8375] 840963[1465] 840972[2722] 842459[784] -1 -2  SUtility:13346
753513[784] -1 -2  SUtility:784
594657[26075] 594659[10471] -1 -2  SUtility:36546
535102[1465] 819760[627] 819762[627] -1 -2  SUtility:2719
684093[1046] -1 -2  SUtility:1046
691452[2092] 691460[2092] 691462[2092] 840792[1988] -1 -2  SUtility:8264
821285[4184] -1 -2  SUtility:4184
820345[1883] 835214[1256] -1 -2  SUtility:3139
559730[732] 826621[1046] 826998[837] 837485[627] -1 -2  SUtility:3242
748297[3350] 753513[784] -1 -2  SUtility:4134
668375[1046] 821397[1046] -1 635504[229] -1 -2  SUtility:2321
820231[6276] -1 -2  SUtility:6276
537012[3664] -1 -2  SUtility:3664
826608[626] -1 717824[2931] 826702[837] 826801[1569] 829285[2511] -1 -2  SUtility:8474
821028[4188] -1 -2  SUtility:4188
574917[2617] -1 -2  SUtility:2617
561775[627] -1 -2  SUtility:627
821290[4184] 826702[837] -1 -2  SUtility:5021
691293[1988] 691366[2092] 691426[1570] 691621[941] 691623[941] 840766[1570] -1 691293[1988] 691366[2092] 691426[1570] 691621[941] 691623[941] 840766[1570] -1 -2  SUtility:18204
826829[1360] 826891[1046] 838831[1778] -1 -2  SUtility:4184
820240[1046] 844297[732] -1 -2  SUtility:1778
516020[2303] -1 -2  SUtility:2303
716984[9212] -1 -2  SUtility:9212
835437[15603] -1 -2  SUtility:15603
821277[6276] -1 -2  SUtility:6276
536440[10471] -1 -2  SUtility:10471
821028[4188] -1 -2  SUtility:4188
820842[3138] -1 -2  SUtility:3138
714637[3455] 714640[6910] -1 -2  SUtility:10365
534217[13509] -1 534217[13509] -1 -2  SUtility:27018
644320[19894] 708044[13509] -1 -2  SUtility:33403
832555[1046] -1 -2  SUtility:1046
560354[4188] -1 -2  SUtility:4188
833800[31311] -1 -2  SUtility:31311
706216[2617] 774685[2826] -1 -2  SUtility:5443
716982[3350] 717003[2931] -1 -2  SUtility:6281
716930[6177] 716932[5759] -1 -2  SUtility:11936
820383[8376] 821285[4184] -1 826816[1674] -1 -2  SUtility:14234
832730[37594] -1 -2  SUtility:37594
706432[4188] 706460[10471] -1 -2  SUtility:14659
535621[10470] -1 -2  SUtility:10470
716973[3558] -1 -2  SUtility:3558
716930[5759] -1 -2  SUtility:5759
827015[3556] -1 -2  SUtility:3556
551984[837] 820447[1570] -1 -2  SUtility:2407
748293[6700] 753505[1151] 753513[1568] -1 -2  SUtility:9419
534704[9424] -1 -2  SUtility:9424
684513[10471] 820233[2930] -1 -2  SUtility:13401
820814[2092] 840483[1674] -1 716928[2303] 717005[2303] 826627[523] 832657[2408] -1 -2  SUtility:11303
696631[16650] -1 -2  SUtility:16650
585395[4188] -1 -2  SUtility:4188
832559[2092] -1 -2  SUtility:2092
826705[2092] -1 -2  SUtility:2092
821277[2092] 821290[8368] -1 821292[627] -1 -2  SUtility:11087
840483[1674] -1 -2  SUtility:1674
517880[8375] -1 -2  SUtility:8375
691171[837] -1 -2  SUtility:837
706441[1360] 840483[1674] -1 -2  SUtility:3034
572480[2040] -1 -2  SUtility:2040
819610[2092] -1 819610[2092] -1 819610[2092] -1 -2  SUtility:6276
826702[837] 826816[1674] -1 -2  SUtility:2511
613865[4711] -1 840599[28170] -1 -2  SUtility:32881
748300[2303] 753507[575] -1 -2  SUtility:2878
717721[2617] -1 -2  SUtility:2617
668596[4188] -1 -2  SUtility:4188
826810[1046] -1 -2  SUtility:1046
553700[3978] -1 -2  SUtility:3978
684513[10471] -1 -2  SUtility:10471
714880[10471] -1 -2  SUtility:10471
587697[626] -1 -2  SUtility:626
748300[2303] 753513[784] -1 -2  SUtility:3087
664919[732] 821277[5230] 821292[1881] 826625[732] -1 -2  SUtility:8575
717005[2617] -1 -2  SUtility:2617
686086[10471] -1 -2  SUtility:10471
507385[1752] 537496[20839] -1 -2  SUtility:22591
552687[16750] 676597[26075] -1 -2  SUtility:42825
743515[14656] -1 -2  SUtility:14656
517880[8375] -1 -2  SUtility:8375
537132[1883] -1 -2  SUtility:1883
826627[1046] 826835[3348] -1 -2  SUtility:4394
716988[15181] -1 -2  SUtility:15181
839752[3455] -1 -2  SUtility:3455
644958[83671] -1 -2  SUtility:83671
534241[11624] -1 -2  SUtility:11624
748282[376] -1 -2  SUtility:376
840483[1674] -1 840483[1674] -1 -2  SUtility:3348
827020[4188] -1 -2  SUtility:4188
668590[1570] -1 -2  SUtility:1570
839313[4188] 839995[523] 839997[523] 839999[523] -1 -2  SUtility:5757
717888[2092] -1 -2  SUtility:2092
690847[837] 819526[1046] -1 -2  SUtility:1883
839313[12564] -1 -2  SUtility:12564
821399[941] 826874[1046] -1 821399[941] 826874[1046] -1 -2  SUtility:3974
717005[2408] -1 -2  SUtility:2408
839101[2092] -1 -2  SUtility:2092
573230[1674] 717018[1046] 838364[7328] -1 -2  SUtility:10048
512425[10471] -1 744018[1046] -1 -2  SUtility:11517
557041[1046] 821285[4184] -1 -2  SUtility:5230
546102[8166] -1 -2  SUtility:8166
600502[26075] -1 -2  SUtility:26075
744775[837] 800272[470] 819430[470] 820392[627] 826872[523] -1 -2  SUtility:2927
821028[4188] -1 -2  SUtility:4188
717005[10468] -1 -2  SUtility:10468
585395[4188] 826900[627] -1 -2  SUtility:4815
821285[2092] 826803[4188] -1 -2  SUtility:6280
716973[1778] 717003[2617] -1 -2  SUtility:4395
551913[1778] 820415[941] -1 -2  SUtility:2719
832557[2092] -1 -2  SUtility:2092
601040[9422] -1 -2  SUtility:9422
716928[6909] 716930[12564] 716980[3556] 716984[2303] 819468[1465] -1 -2  SUtility:26797
716926[2931] 716928[2931] -1 -2  SUtility:5862
748297[3350] -1 -2  SUtility:3350
558192[1464] 565535[4921] 565546[1570] 826801[523] 827005[627] 828987[313] -1 -2  SUtility:9418
705078[941] 819376[836] 820392[627] -1 716110[2092] 819376[418] 826837[1881] 826908[837] -1 -2  SUtility:7632
836272[10471] -1 -2  SUtility:10471
684513[10471] -1 -2  SUtility:10471
839313[4188] -1 839313[4188] -1 839313[4188] -1 -2  SUtility:12564
826702[837] -1 -2  SUtility:837
718169[2092] 821015[418] 832559[2092] -1 -2  SUtility:4602
821279[1570] 821300[732] 826623[941] 826627[523] -1 -2  SUtility:3766
819412[1360] -1 -2  SUtility:1360
821285[4184] 826803[8376] 844297[732] -1 -2  SUtility:13292
826619[732] 837485[627] -1 -2  SUtility:1359
821277[4184] 821292[3135] -1 -2  SUtility:7319
611105[3141] 716935[11518] -1 -2  SUtility:14659
557043[2617] 826608[313] 826705[2092] -1 -2  SUtility:5022
821373[8376] -1 -2  SUtility:8376
684717[4184] -1 -2  SUtility:4184
748297[3350] 753513[784] -1 -2  SUtility:4134
819376[418] -1 -2  SUtility:418
684513[10471] 753507[1046] -1 -2  SUtility:11517
650223[1570] 715111[1046] 716932[12564] -1 -2  SUtility:15180
820231[4184] -1 -2  SUtility:4184
536577[1465] -1 -2  SUtility:1465
706460[10471] -1 -2  SUtility:10471
826625[732] 826801[523] 829285[3348] -1 -2  SUtility:4603
694407[3141] -1 -2  SUtility:3141
584939[15702] 717723[3664] -1 -2  SUtility:19366
821028[4188] -1 -2  SUtility:4188
832557[2092] -1 832557[2092] -1 -2  SUtility:4184
820192[1570] 820237[523] 821279[1570] 829737[1360] -1 -2  SUtility:5023
717412[941] -1 702907[1046] -1 -2  SUtility:1987
826702[837] 826801[523] -1 826702[837] 826801[523] -1 -2  SUtility:2720
833802[36547] -1 -2  SUtility:36547
716926[2408] 838100[5759] -1 -2  SUtility:8167
677493[21886] -1 -2  SUtility:21886
587435[3559] -1 -2  SUtility:3559
705991[7328] -1 -2  SUtility:7328
811752[2092] 819438[523] -1 -2  SUtility:2615
551806[837] 551905[837] -1 551806[837] 551905[837] -1 -2  SUtility:3348
718197[3141] -1 -2  SUtility:3141
546097[4188] -1 -2  SUtility:4188
567044[6282] -1 -2  SUtility:6282
536307[1256] 664919[732] 826702[837] -1 -2  SUtility:2825
716932[6282] -1 -2  SUtility:6282
820255[3769] -1 -2  SUtility:3769
839313[4188] -1 -2  SUtility:4188
512476[6805] 539845[26075] -1 -2  SUtility:32880
540479[2720] -1 -2  SUtility:2720
587384[1570] -1 -2  SUtility:1570
821277[3138] 821292[2508] -1 709807[7328] -1 -2  SUtility:12974
717260[12462] -1 -2  SUtility:12462
594678[17800] -1 -2  SUtility:17800
744260[1046] 826844[1570] 826893[627] -1 -2  SUtility:3243
512425[10471] -1 -2  SUtility:10471
684513[10471] -1 -2  SUtility:10471
601040[4711] 601042[6282] -1 601040[4711] 601042[6282] -1 -2  SUtility:21986
826829[1360] 826893[627] -1 -2  SUtility:1987
827007[1674] 834865[523] -1 -2  SUtility:2197
712107[31206] -1 -2  SUtility:31206
551930[1570] -1 -2  SUtility:1570
820201[3141] 820240[1046] -1 -2  SUtility:4187
718246[1046] 819382[523] 819430[470] 820235[627] 826810[1046] 826837[1881] 826908[837] 826927[523] -1 -2  SUtility:6953
664919[732] 826835[3348] -1 -2  SUtility:4080
716986[9527] -1 744530[8368] -1 -2  SUtility:17895
718210[2303] -1 718210[2303] -1 718210[2303] -1 -2  SUtility:6909
826844[1570] -1 -2  SUtility:1570
691428[1778] -1 -2  SUtility:1778
587898[52255] -1 -2  SUtility:52255
748302[3350] 748338[3350] -1 -2  SUtility:6700
716937[7112] -1 -2  SUtility:7112
821277[1046] 821285[2092] 821290[2092] 821292[1254] 826702[837] -1 -2  SUtility:7321
827000[836] -1 826925[837] -1 -2  SUtility:1673
820942[732] -1 -2  SUtility:732
551917[3556] -1 -2  SUtility:3556
553745[8368] -1 553743[3766] 553745[4184] -1 -2  SUtility:16318
832653[4816] -1 -2  SUtility:4816
832730[37594] -1 -2  SUtility:37594
842298[28170] -1 -2  SUtility:28170
839313[4188] -1 -2  SUtility:4188
832557[2092] -1 -2  SUtility:2092
530264[1046] -1 -2  SUtility:1046
820233[2930] 820261[8376] -1 -2  SUtility:11306
826835[3348] -1 -2  SUtility:3348
551607[627] 612706[6282] -1 -2  SUtility:6909
585397[8376] -1 -2  SUtility:8376
582387[22934] -1 -2  SUtility:22934
826889[1046] 826891[2092] -1 -2  SUtility:3138
613743[9424] -1 -2  SUtility:9424
832657[7329] -1 -2  SUtility:7329
826897[5235] -1 -2  SUtility:5235
716973[3976] 826608[313] 826705[2092] -1 -2  SUtility:6381
833802[45972] -1 -2  SUtility:45972
744530[4184] -1 -2  SUtility:4184
536392[41783] -1 -2  SUtility:41783
829732[941] -1 -2  SUtility:941
819772[2092] -1 -2  SUtility:2092
585395[4188] 826702[837] -1 -2  SUtility:5025
753507[575] -1 -2  SUtility:575
821277[4184] 826702[837] -1 -2  SUtility:5021
844141[28170] -1 -2  SUtility:28170
716930[7328] -1 -2  SUtility:7328
829285[3348] -1 -2  SUtility:3348
552378[3140] -1 -2  SUtility:3140
829737[6800] -1 -2  SUtility:6800
819490[5235] -1 -2  SUtility:5235
826829[2720] -1 -2  SUtility:2720
839313[4188] 839995[523] -1 -2  SUtility:4711
839313[4188] -1 -2  SUtility:4188
664919[732] 717562[1046] 745323[784] 826625[732] 826627[1046] 826837[1254] 826932[1046] 826955[2720] -1 -2  SUtility:9360
708044[11624] -1 -2  SUtility:11624
832657[3455] -1 -2  SUtility:3455
748295[2303] 753507[575] -1 -2  SUtility:2878
749313[1037] 821277[6276] -1 -2  SUtility:7313
820201[3141] -1 -2  SUtility:3141
640415[11414] 691383[941] 700437[2092] 840331[1622] 843567[2355] 843687[1778] 843901[1854] -1 -2  SUtility:22056
712235[10471] -1 -2  SUtility:10471
537967[14556] -1 -2  SUtility:14556
695167[3455] -1 -2  SUtility:3455
534907[1778] -1 -2  SUtility:1778
716932[7328] -1 -2  SUtility:7328
702740[20839] -1 702740[20839] -1 -2  SUtility:41678
537685[1570] -1 -2  SUtility:1570
826705[2092] -1 826705[2092] -1 -2  SUtility:4184
826833[1360] -1 -2  SUtility:1360
508308[732] 600989[6282] 640094[1046] 714757[941] 826829[1360] 826893[1254] -1 -2  SUtility:11615
684513[10471] -1 -2  SUtility:10471
819376[418] 819760[627] -1 -2  SUtility:1045
819376[836] 819760[627] -1 -2  SUtility:1463
587384[1570] -1 -2  SUtility:1570
821380[1046] -1 -2  SUtility:1046
838503[18745] -1 -2  SUtility:18745
556728[1465] 710950[2826] 819389[1151] -1 556728[1465] 710950[2826] 819389[1151] -1 -2  SUtility:10884
819740[732] 840483[1674] -1 -2  SUtility:2406
820837[7328] -1 -2  SUtility:7328
580287[12462] 821296[3141] -1 -2  SUtility:15603
839313[4188] -1 -2  SUtility:4188
826925[837] 827000[418] 827005[627] 827007[837] 834865[523] -1 -2  SUtility:3242
842575[1862] 842592[867] -1 842575[1862] 842592[867] -1 -2  SUtility:5458
838308[9424] -1 -2  SUtility:9424
748293[3350] 753513[784] -1 -2  SUtility:4134
510854[10367] -1 -2  SUtility:10367
819547[418] 832559[2092] -1 -2  SUtility:2510
820842[3138] -1 -2  SUtility:3138
826700[418] 826801[523] 829285[4185] -1 -2  SUtility:5126
718160[2092] 821285[2092] 826803[4188] -1 718160[2092] 821285[2092] 826803[4188] -1 -2  SUtility:16744
838261[8586] -1 -2  SUtility:8586
537967[14556] -1 -2  SUtility:14556
717003[7851] -1 -2  SUtility:7851
554131[523] 561775[627] 581761[2092] 829282[837] -1 554131[523] 561775[627] 581761[2092] 829282[837] -1 554131[523] 561775[627] 581761[2092] 829282[837] -1 -2  SUtility:12237
718203[1360] -1 -2  SUtility:1360
574544[2092] -1 -2  SUtility:2092
644317[14137] -1 -2  SUtility:14137
640407[16650] -1 -2  SUtility:16650
587060[1674] -1 -2  SUtility:1674
839313[4188] -1 -2  SUtility:4188
821022[1570] -1 832557[2092] -1 -2  SUtility:3662
587307[4502] -1 -2  SUtility:4502
535694[3766] 536427[12564] 587725[12462] 826816[1674] 836080[18745] 836127[8375] -1 -2  SUtility:57586
839313[4188] -1 -2  SUtility:4188
709807[7328] -1 -2  SUtility:7328
748334[1046] 800268[941] -1 -2  SUtility:1987
821277[4184] 821285[4184] -1 -2  SUtility:8368
821028[4188] -1 -2  SUtility:4188
826705[2092] -1 -2  SUtility:2092
685422[3664] -1 -2  SUtility:3664
832552[1046] -1 -2  SUtility:1046
819772[4184] -1 -2  SUtility:4184
576590[941] 602470[4695] -1 -2  SUtility:5636
551913[3556] 555693[4184] -1 -2  SUtility:7740
839313[4188] -1 -2  SUtility:4188
826801[1046] -1 -2  SUtility:1046
541679[4711] -1 -2  SUtility:4711
836752[41783] -1 -2  SUtility:41783
744530[20920] -1 744530[4184] -1 -2  SUtility:25104
600989[6282] -1 -2  SUtility:6282
821285[6276] -1 -2  SUtility:6276
820231[6276] -1 820231[6276] -1 -2  SUtility:12552
821277[3138] 821292[1254] -1 -2  SUtility:4392
820231[3138] -1 -2  SUtility:3138
554510[2303] -1 -2  SUtility:2303
832657[8688] -1 -2  SUtility:8688
821397[1046] -1 -2  SUtility:1046
510738[10471] -1 -2  SUtility:10471
579288[3350] 587399[1046] -1 -2  SUtility:4396
532070[3141] -1 532070[3141] -1 -2  SUtility:6282
716939[3976] -1 -2  SUtility:3976
748338[3350] -1 -2  SUtility:3350
687457[2196] -1 -2  SUtility:2196
536440[10471] -1 536440[10471] -1 536440[10471] -1 -2  SUtility:31413
509084[20942] 556561[1778] 835072[24924] -1 -2  SUtility:47644
843462[3559] -1 -2  SUtility:3559
628792[4188] -1 628792[4188] -1 584920[1570] 821388[1570] -1 -2  SUtility:11516
826810[2092] -1 -2  SUtility:2092
717007[4606] -1 -2  SUtility:4606
712544[2617] -1 -2  SUtility:2617
710615[9319] -1 -2  SUtility:9319
516031[4711] -1 -2  SUtility:4711
826925[837] 827000[418] 827007[837] 834865[1046] -1 -2  SUtility:3138
664919[732] 826627[1046] 826715[1464] 826829[1360] 826955[6800] -1 -2  SUtility:11402
684093[1046] -1 -2  SUtility:1046
704292[5549] -1 -2  SUtility:5549
843991[826] -1 -2  SUtility:826
716924[4188] 820441[627] 826606[941] 826715[732] -1 -2  SUtility:6488
536868[2931] 584939[10468] 826627[1046] -1 -2  SUtility:14445
536440[10471] -1 -2  SUtility:10471
628792[4188] -1 -2  SUtility:4188
691420[2408] 748285[1046] -1 -2  SUtility:3454
696434[31311] -1 696434[31311] -1 -2  SUtility:62622
826835[1674] -1 -2  SUtility:1674
706445[5549] -1 -2  SUtility:5549
826799[627] 839313[4188] -1 -2  SUtility:4815
567050[3978] 714742[3664] -1 567050[3978] 714742[3664] -1 -2  SUtility:15284
811752[4184] 819685[3140] -1 811752[2092] -1 -2  SUtility:9416
832653[3141] -1 -2  SUtility:3141
826833[1360] -1 -2  SUtility:1360
674568[4188] 839313[4188] -1 -2  SUtility:8376
826608[313] 826816[1674] -1 -2  SUtility:1987
585395[4188] -1 -2  SUtility:4188
709634[837] -1 -2  SUtility:837
668590[1570] -1 -2  SUtility:1570
826612[523] 826615[732] 826801[1569] -1 -2  SUtility:2824
709737[1570] -1 -2  SUtility:1570
584939[10468] -1 -2  SUtility:10468
716971[2198] -1 -2  SUtility:2198
645618[3664] -1 645618[3664] -1 -2  SUtility:7328
821307[198] 826615[732] 826619[732] -1 -2  SUtility:1662
551913[1778] 753505[1151] -1 -2  SUtility:2929
821307[198] 826608[626] 839313[4188] -1 821339[523] 826801[1046] -1 -2  SUtility:6581
551632[1674] 821302[1570] -1 -2  SUtility:3244
839313[4188] -1 -2  SUtility:4188
839313[4188] -1 -2  SUtility:4188
584962[10366] 584999[2089] -1 -2  SUtility:12455
716982[4606] -1 -2  SUtility:4606
536437[7328] 835417[15603] -1 -2  SUtility:22931
821290[6276] -1 -2  SUtility:6276
744530[20920] -1 744530[6276] -1 -2  SUtility:27196
715863[45553] -1 -2  SUtility:45553
842639[1047] 842703[1046] -1 737337[1046] -1 -2  SUtility:3139
820415[941] 826615[732] 837442[523] 838831[1778] -1 -2  SUtility:3974
601197[20839] -1 -2  SUtility:20839
582550[16650] -1 -2  SUtility:16650
532544[1883] -1 -2  SUtility:1883
829310[4188] -1 645710[3141] -1 -2  SUtility:7329
744775[837] 819376[418] -1 -2  SUtility:1255
601040[14133] -1 -2  SUtility:14133
826816[5022] -1 821290[3138] 826608[626] -1 -2  SUtility:8786
509000[11414] -1 -2  SUtility:11414
716928[3350] 717007[1778] -1 -2  SUtility:5128
839313[4188] -1 -2  SUtility:4188
587720[62727] -1 -2  SUtility:62727
839313[4188] -1 -2  SUtility:4188
748304[2092] 753507[523] 821290[4184] 826608[313] 826702[837] -1 -2  SUtility:7949
839313[4188] -1 -2  SUtility:4188
613904[62622] -1 -2  SUtility:62622
709634[837] -1 706465[837] -1 -2  SUtility:1674
587898[52255] -1 -2  SUtility:52255
832559[4184] -1 -2  SUtility:4184
821390[1882] -1 821390[1882] -1 -2  SUtility:3764
716980[3556] -1 -2  SUtility:3556
839313[4188] -1 -2  SUtility:4188
826700[418] 840762[29217] -1 -2  SUtility:29635
840946[2616] -1 840946[2616] -1 -2  SUtility:5232
534736[1256] 573277[1256] 826801[523] -1 -2  SUtility:3035
820231[2092] -1 -2  SUtility:2092
534601[9424] -1 534601[9424] -1 -2  SUtility:18848
821277[2092] 821285[2092] 826803[4188] -1 -2  SUtility:8372
716020[4711] -1 -2  SUtility:4711
819530[2092] 819627[3140] -1 -2  SUtility:5232
682919[7328] -1 -2  SUtility:7328
748291[2092] 753507[523] -1 -2  SUtility:2615
839313[4188] 839995[1046] -1 -2  SUtility:5234
532147[11414] -1 -2  SUtility:11414
537967[14556] -1 537967[14556] -1 -2  SUtility:29112
716971[1360] 819468[8790] -1 -2  SUtility:10150
717007[3350] -1 -2  SUtility:3350
546089[418] -1 -2  SUtility:418
678044[4188] 832383[941] -1 -2  SUtility:5129
716973[4396] -1 -2  SUtility:4396
556861[2196] 587317[837] -1 -2  SUtility:3033
601012[5654] -1 -2  SUtility:5654
826882[8375] -1 697128[1570] 697741[1256] -1 -2  SUtility:11201
587609[9424] 833802[37594] -1 -2  SUtility:47018
716986[6072] -1 716986[6072] -1 -2  SUtility:12144
748336[1046] 821024[1570] 839311[1570] -1 -2  SUtility:4186
826837[627] 826876[418] -1 -2  SUtility:1045
839313[4188] -1 -2  SUtility:4188
686086[10471] -1 686086[10471] -1 -2  SUtility:20942
841060[17698] -1 -2  SUtility:17698
839313[4188] -1 -2  SUtility:4188
688098[1046] -1 -2  SUtility:1046
601670[16650] 744018[1046] -1 -2  SUtility:17696
717790[3036] -1 -2  SUtility:3036
744530[6276] -1 -2  SUtility:6276
748295[2092] -1 -2  SUtility:2092
583932[7851] -1 -2  SUtility:7851
646677[2092] -1 646677[2092] -1 -2  SUtility:4184
644525[1360] -1 -2  SUtility:1360
840762[29217] -1 -2  SUtility:29217
821277[6276] -1 -2  SUtility:6276
567065[6805] -1 -2  SUtility:6805
716924[4188] -1 -2  SUtility:4188
706441[1360] 748295[2092] -1 -2  SUtility:3452
839313[4188] 839995[523] -1 -2  SUtility:4711
835437[15603] -1 -2  SUtility:15603
832557[2092] -1 -2  SUtility:2092
821277[2092] 821290[2092] 826816[1674] -1 821277[2092] 821290[2092] 826816[1674] -1 -2  SUtility:11716
829285[5022] -1 -2  SUtility:5022
827007[837] 834865[1046] -1 -2  SUtility:1883
839313[4188] -1 -2  SUtility:4188
826810[2092] -1 -2  SUtility:2092
508563[3141] 826608[313] 826705[2092] 827017[1046] -1 -2  SUtility:6592
587735[41783] 717331[3664] -1 -2  SUtility:45447
510783[4711] -1 -2  SUtility:4711
821290[6276] -1 -2  SUtility:6276
716937[3976] -1 -2  SUtility:3976
820842[1046] 826803[8376] -1 -2  SUtility:9422
716707[1046] -1 -2  SUtility:1046
716930[5759] -1 -2  SUtility:5759
829312[6282] -1 -2  SUtility:6282
716930[4188] -1 716930[7328] -1 -2  SUtility:11516
716980[1778] -1 716980[1778] -1 -2  SUtility:3556
820441[1254] -1 -2  SUtility:1254
748338[3350] -1 -2  SUtility:3350
716982[3036] -1 -2  SUtility:3036
839313[4188] 839995[523] 839999[523] -1 557206[5759] 668590[1570] -1 -2  SUtility:12563
827026[4184] -1 -2  SUtility:4184
507556[1252] 507708[626] 635504[458] 685844[836] 705260[480] -1 -2  SUtility:3652
585100[10471] 691229[4998] -1 -2  SUtility:15469
587069[941] -1 -2  SUtility:941
512611[9424] -1 -2  SUtility:9424
839313[4188] -1 -2  SUtility:4188
717847[941] 748336[1046] 819376[418] 819430[418] 819762[627] 820400[418] -1 -2  SUtility:3868
663127[5026] 821277[4184] 826606[941] 826608[313] 826816[1674] -1 -2  SUtility:12138
826816[1674] -1 -2  SUtility:1674
537967[14556] -1 -2  SUtility:14556
541574[1046] 717005[6700] -1 -2  SUtility:7746
716939[5966] -1 -2  SUtility:5966
510044[13509] 829285[2511] -1 -2  SUtility:16020
826803[8376] -1 -2  SUtility:8376
585397[4188] -1 -2  SUtility:4188
842429[4812] 843451[3140] 843646[2040] -1 691272[4184] 691310[3672] 840775[5022] -1 -2  SUtility:22870
718160[2092] 832557[2092] 832559[2092] -1 -2  SUtility:6276
826829[2720] -1 -2  SUtility:2720
684702[4188] -1 600989[6282] -1 -2  SUtility:10470
585397[4188] -1 -2  SUtility:4188
819727[12462] -1 -2  SUtility:12462
537967[14556] -1 -2  SUtility:14556
585395[4188] -1 -2  SUtility:4188
709634[837] 748304[2092] 753507[523] -1 -2  SUtility:3452
833800[31311] -1 -2  SUtility:31311
586711[3140] -1 821305[8368] -1 -2  SUtility:11508
820261[8376] 839313[4188] -1 820261[8376] 839313[4188] -1 820261[8376] 839313[4188] -1 -2  SUtility:37692
821277[4184] -1 -2  SUtility:4184
753507[575] 839311[1570] -1 -2  SUtility:2145
539845[26075] 636775[8375] -1 -2  SUtility:34450
613743[9424] -1 -2  SUtility:9424
791635[1046] 826874[1046] -1 -2  SUtility:2092
535662[3141] 826608[313] 826705[2092] -1 -2  SUtility:5546
838100[5759] -1 -2  SUtility:5759
535621[10470] -1 -2  SUtility:10470
702933[1254] -1 -2  SUtility:1254
561475[6282] -1 -2  SUtility:6282
826803[8376] -1 -2  SUtility:8376
717003[2617] -1 -2  SUtility:2617
811739[941] 819640[837] -1 -2  SUtility:1778
645717[2092] 838308[9424] -1 -2  SUtility:11516
820456[418] 821272[418] 826906[732] -1 573590[626] 821369[2092] -1 -2  SUtility:4286
838861[13610] -1 -2  SUtility:13610
601197[20839] -1 -2  SUtility:20839
601407[36547] -1 -2  SUtility:36547
684513[10471] -1 -2  SUtility:10471
535102[1465] 821365[1046] -1 -2  SUtility:2511
839313[8376] -1 -2  SUtility:8376
545500[20839] -1 -2  SUtility:20839
645618[3664] -1 -2  SUtility:3664
717003[2408] -1 -2  SUtility:2408
612920[8375] -1 612920[8375] -1 612920[8375] -1 -2  SUtility:25125
539039[22934] 829310[4188] -1 -2  SUtility:27122
821277[2092] -1 -2  SUtility:2092
832657[2617] -1 -2  SUtility:2617
821277[4184] 837442[523] 837485[627] -1 -2  SUtility:5334
717007[6700] -1 -2  SUtility:6700
821285[2092] 826803[8376] -1 -2  SUtility:10468
826904[732] 826906[732] 826908[837] -1 -2  SUtility:2301
717436[941] 819762[627] -1 717436[941] 819762[627] -1 -2  SUtility:3136
820441[627] 826897[5235] -1 -2  SUtility:5862
602605[8375] 711307[523] 711310[1883] -1 -2  SUtility:10781
602605[8375] 717511[732] -1 -2  SUtility:9107
826608[313] 826705[2092] 826810[2092] -1 826608[313] 826705[2092] 826810[2092] -1 826608[313] 826705[2092] 826810[2092] -1 -2  SUtility:13491
826702[837] -1 -2  SUtility:837
820229[1046] 820231[3138] -1 -2  SUtility:4184
594678[8900] -1 -2  SUtility:8900
717562[1046] 826619[732] -1 -2  SUtility:1778
594680[24924] -1 -2  SUtility:24924
832655[6910] 832657[15286] -1 -2  SUtility:22196
717005[3556] -1 -2  SUtility:3556
839373[26075] -1 -2  SUtility:26075
838687[1570] -1 691321[1883] 691537[1988] -1 691319[1883] 691396[1883] 691587[1203] 691604[837] -1 -2  SUtility:11247
717560[2303] -1 -2  SUtility:2303
540125[1570] 744642[523] 826829[1360] -1 -2  SUtility:3453
840762[29217] -1 -2  SUtility:29217
652979[4795] -1 -2  SUtility:4795
819382[523] 820400[418] -1 -2  SUtility:941
540070[3140] -1 -2  SUtility:3140
684449[418] 684490[418] 829282[1674] -1 -2  SUtility:2510
718398[2930] -1 -2  SUtility:2930
821296[3141] -1 -2  SUtility:3141
820233[2930] 820261[8376] -1 -2  SUtility:11306
586692[5235] -1 -2  SUtility:5235
839313[4188] 839995[523] -1 -2  SUtility:4711
546025[17698] -1 -2  SUtility:17698
708370[1360] 819781[1570] 835405[1570] -1 -2  SUtility:4500
717847[941] 819382[523] 843447[1036] -1 -2  SUtility:2500
748300[2303] -1 -2  SUtility:2303
821277[6276] -1 -2  SUtility:6276
537967[14556] 557206[5759] 586893[8375] -1 -2  SUtility:28690
586610[627] 820415[1882] -1 -2  SUtility:2509
685786[26075] -1 -2  SUtility:26075
684513[10471] -1 -2  SUtility:10471
819779[1046] -1 -2  SUtility:1046
601040[4711] 821277[4184] -1 -2  SUtility:8895
821277[4184] 821290[2092] -1 514287[3140] 821285[4184] 821292[1254] 826835[3348] -1 -2  SUtility:18202
535621[10470] -1 -2  SUtility:10470
716932[18531] -1 -2  SUtility:18531
696556[1046] -1 696556[1046] -1 -2  SUtility:2092
832730[57491] -1 -2  SUtility:57491
748336[1046] 826627[1046] 838831[1778] -1 -2  SUtility:3870
716990[2617] -1 -2  SUtility:2617
821011[2617] -1 -2  SUtility:2617
821290[2092] 826803[4188] -1 -2  SUtility:6280
512262[8375] -1 -2  SUtility:8375
696785[22934] -1 -2  SUtility:22934
744775[837] 841006[8375] -1 -2  SUtility:9212
709587[4711] 840972[2722] -1 -2  SUtility:7433
684513[10471] -1 -2  SUtility:10471
839313[4188] -1 -2  SUtility:4188
717003[4816] -1 -2  SUtility:4816
585397[4188] -1 -2  SUtility:4188
748304[2092] 753507[523] -1 -2  SUtility:2615
642097[3141] 826623[941] 826625[732] 826705[2092] -1 -2  SUtility:6906
585395[4188] -1 -2  SUtility:4188
697439[2198] -1 -2  SUtility:2198
569474[941] 821020[732] 826623[941] -1 -2  SUtility:2614
600502[26075] -1 -2  SUtility:26075
602240[41783] -1 -2  SUtility:41783
561558[3664] 641967[1570] 696554[1674] -1 -2  SUtility:6908
530264[1046] 711297[2722] -1 -2  SUtility:3768
716975[2092] -1 -2  SUtility:2092
577495[1725] 595017[1254] -1 -2  SUtility:2979
821298[3762] -1 -2  SUtility:3762
819547[836] -1 -2  SUtility:836
678835[1988] -1 -2  SUtility:1988
644328[7224] 832679[9424] -1 -2  SUtility:16648
826627[523] 826700[418] 826702[837] 826801[523] -1 -2  SUtility:2301
706432[4188] -1 -2  SUtility:4188
829282[837] 832557[2092] -1 -2  SUtility:2929
582387[22934] -1 -2  SUtility:22934
839656[4188] -1 -2  SUtility:4188
581489[8375] -1 -2  SUtility:8375
840483[1674] -1 -2  SUtility:1674
716932[6177] -1 -2  SUtility:6177
821290[4184] -1 -2  SUtility:4184
820252[6282] -1 -2  SUtility:6282
821285[2092] 821290[2092] 821292[1254] -1 821285[2092] 821290[2092] 821292[1254] -1 -2  SUtility:10876
516740[5634] -1 -2  SUtility:5634
584939[5234] 585395[12564] 613893[8900] 709248[1674] 748340[12552] -1 -2  SUtility:40924
575491[8375] -1 -2  SUtility:8375
717003[4606] -1 716984[4606] 832653[5234] 832655[4816] -1 -2  SUtility:19262
557262[2303] -1 -2  SUtility:2303
839313[4188] -1 -2  SUtility:4188
697833[2930] 714854[1883] -1 -2  SUtility:4813
821277[6276] -1 -2  SUtility:6276
687755[1988] -1 687755[1988] -1 -2  SUtility:3976
716941[3976] 716975[4184] -1 -2  SUtility:8160
601010[4188] -1 -2  SUtility:4188
685784[15603] -1 -2  SUtility:15603
744530[20920] -1 -2  SUtility:20920
717003[10050] -1 717003[10050] -1 -2  SUtility:20100
826878[9424] -1 -2  SUtility:9424
716941[3976] -1 -2  SUtility:3976
587307[9004] -1 -2  SUtility:9004
510044[13509] -1 -2  SUtility:13509
821339[523] 821401[732] 826876[418] 826908[837] 832555[1046] -1 -2  SUtility:3556
561505[6282] -1 -2  SUtility:6282
835775[36547] -1 -2  SUtility:36547
826810[1046] -1 -2  SUtility:1046
717010[1046] 819417[1254] 838370[2617] -1 -2  SUtility:4917
644607[5235] -1 -2  SUtility:5235
537967[14556] 716984[2617] -1 -2  SUtility:17173
613859[2092] -1 -2  SUtility:2092
613870[7328] -1 613870[7328] -1 -2  SUtility:14656
821026[10471] -1 -2  SUtility:10471
819760[627] -1 -2  SUtility:627
706432[4188] -1 -2  SUtility:4188
820192[3140] -1 -2  SUtility:3140
585395[8376] 820814[2092] -1 -2  SUtility:10468
820201[3141] 829737[1360] -1 -2  SUtility:4501
819376[418] 820400[418] 820402[418] -1 -2  SUtility:1254
718396[2092] 826927[523] -1 -2  SUtility:2615
667912[941] -1 819374[627] -1 -2  SUtility:1568
748297[3350] -1 -2  SUtility:3350
710283[1883] -1 -2  SUtility:1883
832655[5863] -1 716926[2931] -1 716926[2303] -1 -2  SUtility:11097
826803[4188] -1 -2  SUtility:4188
819490[5235] -1 -2  SUtility:5235
821292[1254] 826816[1674] -1 -2  SUtility:2928
718396[2092] -1 -2  SUtility:2092
826897[5235] 826955[2720] -1 -2  SUtility:7955
832653[2617] 832657[2617] -1 -2  SUtility:5234
842602[2303] 843522[1308] -1 -2  SUtility:3611
827028[5235] -1 -2  SUtility:5235
826715[1464] 826835[3348] -1 -2  SUtility:4812
585395[4188] 820413[6280] -1 585395[4188] 820413[6280] -1 585395[4188] 820413[6280] -1 585395[4188] 820413[6280] -1 -2  SUtility:41872
717005[2931] -1 -2  SUtility:2931
838503[18745] -1 -2  SUtility:18745
821290[4184] -1 -2  SUtility:4184
551913[1778] -1 -2  SUtility:1778
602249[78435] -1 -2  SUtility:78435
826606[941] 826835[3348] -1 -2  SUtility:4289
819425[10471] -1 819425[10471] -1 -2  SUtility:20942
841060[17698] -1 -2  SUtility:17698
748336[1046] -1 -2  SUtility:1046
716982[2617] -1 -2  SUtility:2617
676019[2092] 774685[2826] -1 -2  SUtility:4918
820231[4184] 820233[1465] -1 -2  SUtility:5649
832730[56444] -1 -2  SUtility:56444
826623[941] 826702[837] -1 -2  SUtility:1778
716971[4186] -1 -2  SUtility:4186
839313[4188] -1 -2  SUtility:4188
826606[941] 826705[2092] -1 -2  SUtility:3033
827028[5235] -1 827028[5235] -1 -2  SUtility:10470
821290[1046] 821292[1881] 826799[627] 829285[837] -1 -2  SUtility:4391
585395[4188] -1 642220[4711] -1 -2  SUtility:8899
820394[523] -1 -2  SUtility:523
819472[5440] -1 -2  SUtility:5440
557607[12564] -1 -2  SUtility:12564
554131[523] 821037[1674] -1 -2  SUtility:2197
683566[3664] -1 -2  SUtility:3664
601040[4711] -1 -2  SUtility:4711
629360[18745] -1 -2  SUtility:18745
687895[6282] -1 -2  SUtility:6282
839313[4188] -1 -2  SUtility:4188
821020[732] 826715[732] 826835[3348] -1 821020[732] 826715[732] 826835[3348] -1 -2  SUtility:9624
819490[5235] -1 -2  SUtility:5235
833352[2512] -1 -2  SUtility:2512
748293[6700] 748297[3350] 753513[1568] -1 748297[3350] 753513[1568] -1 -2  SUtility:16536
532107[3036] 612672[627] 700437[2092] 820394[523] 826833[1360] -1 -2  SUtility:7638
523700[3130] -1 523700[3130] -1 -2  SUtility:6260
820387[1046] -1 -2  SUtility:1046
680369[10470] -1 -2  SUtility:10470
743515[7328] -1 -2  SUtility:7328
718216[1046] 821020[732] -1 -2  SUtility:1778
832672[7328] -1 -2  SUtility:7328
820261[4188] -1 -2  SUtility:4188
834854[1360] -1 -2  SUtility:1360
630042[3664] -1 -2  SUtility:3664
716930[3455] -1 -2  SUtility:3455
560187[1570] -1 -2  SUtility:1570
820252[6282] -1 -2  SUtility:6282
832730[91944] -1 -2  SUtility:91944
821028[4188] 829312[6282] -1 -2  SUtility:10470
716982[13085] 744775[837] 748336[1046] 826715[732] 826955[2720] -1 -2  SUtility:18420
832730[57491] -1 -2  SUtility:57491
839791[5475] -1 -2  SUtility:5475
716937[4184] 717005[5234] -1 -2  SUtility:9418
586610[627] 685795[1046] -1 -2  SUtility:1673
743515[14656] -1 -2  SUtility:14656
551917[1778] 709634[837] -1 556477[627] -1 -2  SUtility:3242
716971[3976] 716973[4184] -1 -2  SUtility:8160
820814[2092] -1 820814[2092] -1 -2  SUtility:4184
602249[78435] -1 -2  SUtility:78435
821285[2092] -1 -2  SUtility:2092
684841[418] 827005[627] 827007[837] -1 834865[523] -1 -2  SUtility:2405
554510[2092] -1 -2  SUtility:2092
676387[10471] -1 -2  SUtility:10471
820233[1465] 820261[4188] 826810[1046] -1 -2  SUtility:6699
835445[3455] -1 -2  SUtility:3455
820387[4184] -1 -2  SUtility:4184
748300[2092] 753507[523] -1 -2  SUtility:2615
609445[3141] 753507[1046] -1 -2  SUtility:4187
705757[2092] 709685[941] -1 -2  SUtility:3033
587307[4188] -1 -2  SUtility:4188
512416[11414] -1 -2  SUtility:11414
716937[3976] -1 -2  SUtility:3976
748315[1151] -1 -2  SUtility:1151
594678[17800] -1 -2  SUtility:17800
821290[5230] -1 -2  SUtility:5230
826816[1674] -1 -2  SUtility:1674
832645[6596] -1 -2  SUtility:6596
821277[2092] -1 -2  SUtility:2092
546102[8166] -1 -2  SUtility:8166
638474[167342] -1 -2  SUtility:167342
819760[627] -1 -2  SUtility:627
821028[8376] -1 -2  SUtility:8376
537967[14556] 691567[1203] 832475[501] 840935[1988] 843982[2594] 843989[728] 844004[1862] -1 -2  SUtility:23432
684046[416] 783352[837] 821032[732] 837485[627] -1 -2  SUtility:2612
820231[2092] -1 -2  SUtility:2092
717007[2617] -1 -2  SUtility:2617
684513[10471] -1 -2  SUtility:10471
821020[732] 832557[2092] -1 -2  SUtility:2824
636777[8375] -1 -2  SUtility:8375
821272[418] 827020[4188] -1 -2  SUtility:4606
716930[12564] -1 -2  SUtility:12564
701787[25028] -1 -2  SUtility:25028
842450[1568] -1 -2  SUtility:1568
753513[784] -1 748293[3350] -1 -2  SUtility:4134
691677[837] 709587[4711] 709589[2092] -1 -2  SUtility:7640
748300[2092] 753513[784] -1 -2  SUtility:2876
820233[2930] 820261[8376] -1 -2  SUtility:11306
652970[680] 744779[627] 820458[523] 829737[1360] -1 -2  SUtility:3190
516033[2617] -1 -2  SUtility:2617
581489[8375] -1 -2  SUtility:8375
748285[5230] -1 -2  SUtility:5230
821013[1883] -1 -2  SUtility:1883
716937[1988] -1 -2  SUtility:1988
725532[523] -1 748336[1046] 819719[732] 819721[1046] -1 725532[523] 748336[1046] 819719[732] 819721[1046] -1 -2  SUtility:6694
706216[2617] -1 -2  SUtility:2617
580302[5549] -1 -2  SUtility:5549
585395[4188] 820413[6280] 821290[4184] -1 -2  SUtility:14652
839313[16752] -1 -2  SUtility:16752
716982[4606] -1 -2  SUtility:4606
579704[4188] -1 -2  SUtility:4188
820240[1046] -1 -2  SUtility:1046
826627[2092] -1 826627[1046] -1 -2  SUtility:3138
819376[1254] -1 -2  SUtility:1254
584939[5234] 748340[4184] 820227[4184] 820231[1046] -1 584939[5234] 748340[4184] 820227[4184] 820231[1046] -1 -2  SUtility:29296
584907[4711] -1 -2  SUtility:4711
553257[187] 820396[732] 826799[627] 832559[2092] -1 -2  SUtility:3638
709152[1988] -1 -2  SUtility:1988
716984[2617] -1 -2  SUtility:2617
716975[1883] 716980[1778] -1 -2  SUtility:3661
717721[5234] -1 -2  SUtility:5234
560187[1570] 687642[1570] -1 -2  SUtility:3140
840757[21886] -1 -2  SUtility:21886
680371[8375] -1 -2  SUtility:8375
839740[8900] -1 -2  SUtility:8900
819535[1046] -1 553700[3978] 690847[837] 826900[627] -1 -2  SUtility:6488
586923[1360] 712402[3141] -1 -2  SUtility:4501
826700[836] 826801[523] -1 -2  SUtility:1359
716941[3556] -1 -2  SUtility:3556
581761[2092] -1 -2  SUtility:2092
538572[5235] -1 -2  SUtility:5235
510044[13509] -1 510044[13509] -1 -2  SUtility:27018
819721[1046] -1 -2  SUtility:1046
550627[1570] -1 -2  SUtility:1570
706460[10471] -1 -2  SUtility:10471
705993[732] 826835[1674] -1 -2  SUtility:2406
821272[418] -1 -2  SUtility:418
645618[7328] -1 -2  SUtility:7328
821028[4188] -1 -2  SUtility:4188
577495[6900] -1 -2  SUtility:6900
696560[1778] -1 -2  SUtility:1778
820233[1465] 820261[4188] -1 -2  SUtility:5653
582935[8375] -1 -2  SUtility:8375
680510[8376] -1 -2  SUtility:8376
695305[10471] -1 -2  SUtility:10471
819760[627] 819762[627] -1 -2  SUtility:1254
716930[6282] 826702[837] -1 -2  SUtility:7119
587028[7328] -1 -2  SUtility:7328
841640[14656] -1 -2  SUtility:14656
748302[3350] 748338[3350] 753513[784] -1 -2  SUtility:7484
680371[8375] -1 -2  SUtility:8375
838364[5964] -1 -2  SUtility:5964
557223[627] 582952[2617] 645091[4188] 819490[5235] 826900[627] -1 -2  SUtility:13294
684670[732] 840415[2092] -1 -2  SUtility:2824
718220[2092] 832559[2092] -1 -2  SUtility:4184
534663[4188] 613638[3141] -1 -2  SUtility:7329
533026[2092] 612920[8375] -1 -2  SUtility:10467
840762[29217] -1 -2  SUtility:29217
686902[6282] -1 686902[6282] -1 -2  SUtility:12564
696627[16232] -1 -2  SUtility:16232
706460[10471] -1 -2  SUtility:10471
826608[313] 826705[2092] -1 -2  SUtility:2405
821015[418] 821017[1046] -1 -2  SUtility:1464
841640[14656] -1 -2  SUtility:14656
748336[1046] 819719[732] -1 -2  SUtility:1778
581489[16750] 826715[1464] 826891[2092] 826955[5440] -1 -2  SUtility:25746
635504[2748] 685840[6276] -1 -2  SUtility:9024
839787[41783] -1 -2  SUtility:41783
532072[6282] -1 -2  SUtility:6282
716984[6072] -1 -2  SUtility:6072
826829[2720] -1 -2  SUtility:2720
573001[3756] -1 -2  SUtility:3756
557206[5759] -1 -2  SUtility:5759
835120[6282] -1 -2  SUtility:6282
712124[680] 712126[680] -1 -2  SUtility:1360
717507[5440] 819530[1151] 839313[4188] -1 -2  SUtility:10779
641967[3140] -1 -2  SUtility:3140
587650[22934] -1 -2  SUtility:22934
709807[14656] -1 -2  SUtility:14656
839313[4188] -1 -2  SUtility:4188
820441[627] -1 820441[627] -1 -2  SUtility:1254
820201[3141] -1 -2  SUtility:3141
821380[2092] -1 -2  SUtility:2092
517450[2720] 523606[1465] 707902[3350] -1 -2  SUtility:7535
716971[7224] -1 -2  SUtility:7224
691426[1570] 691452[3141] -1 -2  SUtility:4711
826627[1046] 826955[2720] -1 -2  SUtility:3766
748300[4606] 753505[1151] 753507[1150] -1 -2  SUtility:6907
826608[313] 826801[523] -1 -2  SUtility:836
833802[45972] -1 821277[6276] -1 -2  SUtility:52248
821028[4188] -1 -2  SUtility:4188
839313[4188] -1 -2  SUtility:4188
602264[64822] -1 -2  SUtility:64822
840762[29217] -1 840762[29217] -1 -2  SUtility:58434
586711[7850] 821305[4184] 821309[3141] -1 -2  SUtility:15175
536380[34453] 536407[37692] 550876[52255] 552475[313] 587740[10471] -1 -2  SUtility:135184
832557[2092] -1 821015[418] -1 -2  SUtility:2510
718203[1360] -1 -2  SUtility:1360
820402[418] -1 -2  SUtility:418
717046[17800] -1 -2  SUtility:17800
553730[3556] -1 -2  SUtility:3556
695131[12357] -1 695131[12357] -1 -2  SUtility:24714
746390[2408] 819747[4502] -1 -2  SUtility:6910
820441[627] 826897[5235] -1 -2  SUtility:5862
717614[6282] -1 -2  SUtility:6282
826627[1046] 826955[2720] -1 -2  SUtility:3766
685743[9424] -1 685743[9424] -1 -2  SUtility:18848
716935[12564] -1 -2  SUtility:12564
575088[4184] -1 -2  SUtility:4184
819685[1570] -1 -2  SUtility:1570
716926[6487] 716977[2720] -1 -2  SUtility:9207
585395[4188] -1 585395[4188] -1 -2  SUtility:8376
517880[8375] -1 -2  SUtility:8375
826810[2092] -1 -2  SUtility:2092
700437[2092] -1 -2  SUtility:2092
716971[3556] 717005[4606] -1 -2  SUtility:8162
545935[9424] -1 -2  SUtility:9424
553730[1778] 826810[1046] -1 -2  SUtility:2824
567410[2092] -1 -2  SUtility:2092
586711[6280] -1 -2  SUtility:6280
537967[14556] -1 537967[14556] -1 -2  SUtility:29112
821390[941] -1 -2  SUtility:941
551832[836] 551840[418] 551868[1881] 557270[2720] -1 -2  SUtility:5855
567072[27751] -1 -2  SUtility:27751
700992[7328] 717007[3350] 718212[1046] -1 700992[7328] 717007[3350] 718212[1046] -1 -2  SUtility:23448
839313[4188] -1 -2  SUtility:4188
826835[3348] -1 -2  SUtility:3348
826810[2092] -1 -2  SUtility:2092
839313[4188] -1 -2  SUtility:4188
819547[418] 821020[732] -1 -2  SUtility:1150
645618[3664] 820231[2092] -1 -2  SUtility:5756
832557[2092] -1 832557[2092] -1 -2  SUtility:4184
826801[523] 841640[14656] -1 -2  SUtility:15179
553730[1778] 691255[1674] -1 -2  SUtility:3452
819376[418] 826837[627] -1 -2  SUtility:1045
556822[6276] 811752[2092] -1 -2  SUtility:8368
507365[1036] 509525[518] -1 -2  SUtility:1554
582952[2617] 760240[833] -1 -2  SUtility:3450
834865[523] -1 531937[1046] 826925[837] 827000[418] 827007[837] -1 -2  SUtility:3661
537967[14556] -1 -2  SUtility:14556
668590[1570] -1 -2  SUtility:1570
706460[10471] -1 -2  SUtility:10471
510730[1883] 536827[1883] 711078[6276] 711082[2508] 717616[3664] -1 533367[7852] -1 -2  SUtility:24066
819423[1046] -1 -2  SUtility:1046
717775[3664] -1 -2  SUtility:3664
716928[4395] -1 -2  SUtility:4395
840762[29217] -1 -2  SUtility:29217
748293[3350] -1 -2  SUtility:3350
716939[3556] 716973[1778] -1 -2  SUtility:5334
821277[6276] -1 -2  SUtility:6276
717003[2617] -1 -2  SUtility:2617
826608[626] 826700[836] 826801[1046] -1 557206[5759] 826705[2092] -1 -2  SUtility:10359
838100[5759] 839313[4188] -1 -2  SUtility:9947
800268[5646] -1 -2  SUtility:5646
512425[10471] 744018[1046] -1 -2  SUtility:11517
821369[2092] -1 -2  SUtility:2092
709662[1570] -1 -2  SUtility:1570
534693[1988] 826702[837] 832657[2617] -1 -2  SUtility:5442
821272[418] 827020[4188] -1 -2  SUtility:4606
587898[52255] -1 -2  SUtility:52255
716928[2303] 716984[3036] 717005[5234] -1 -2  SUtility:10573
559960[1046] -1 748321[627] 821397[1046] -1 -2  SUtility:2719
688610[2303] -1 -2  SUtility:2303
541574[1046] 826801[1046] 826803[8376] -1 -2  SUtility:10468
664919[732] 819376[418] 821279[1570] 821298[627] 826625[732] 826801[523] -1 -2  SUtility:4602
716926[2931] -1 -2  SUtility:2931
554510[2092] -1 -2  SUtility:2092
567404[3140] 821277[6276] -1 -2  SUtility:9416
716932[8376] -1 -2  SUtility:8376
684841[418] 826623[941] 826625[732] -1 -2  SUtility:2091
716932[3455] 716984[6700] -1 -2  SUtility:10155
717528[5235] -1 -2  SUtility:5235
712102[12357] -1 -2  SUtility:12357
518626[4140] -1 -2  SUtility:4140
821285[4184] 826803[8376] -1 -2  SUtility:12560
714880[10471] -1 -2  SUtility:10471
680371[8375] -1 -2  SUtility:8375
841006[8375] -1 -2  SUtility:8375
580424[4188] -1 -2  SUtility:4188
717860[837] 748336[1046] -1 -2  SUtility:1883
832557[2092] -1 -2  SUtility:2092
716973[4396] -1 -2  SUtility:4396
826810[1046] -1 826810[1046] -1 -2  SUtility:2092
709820[1674] -1 -2  SUtility:1674
561485[5235] 821017[1046] 821022[1570] 834957[9424] -1 -2  SUtility:17275
532072[6282] 601668[6805] 685786[26075] -1 -2  SUtility:39162
826835[3348] -1 826835[3348] -1 -2  SUtility:6696
753507[575] 829285[3348] -1 -2  SUtility:3923
702826[9947] -1 -2  SUtility:9947
680371[9424] -1 -2  SUtility:9424
656324[4188] 696243[3664] -1 -2  SUtility:7852
531483[2198] 821390[941] -1 -2  SUtility:3139
836080[18745] -1 -2  SUtility:18745
821277[4184] 821285[2092] 821292[1254] -1 -2  SUtility:7530
706460[10471] -1 826606[941] 826955[1360] 827035[627] 839311[1570] -1 -2  SUtility:14969
601233[627] 696470[1046] 748295[2303] 753507[575] 820345[1883] -1 -2  SUtility:6434
829282[1674] -1 -2  SUtility:1674
532070[6282] 532072[3141] -1 -2  SUtility:9423
718203[2720] -1 -2  SUtility:2720
584920[1570] -1 -2  SUtility:1570
551928[1674] -1 -2  SUtility:1674
706460[10471] -1 -2  SUtility:10471
821300[732] 826615[732] 826927[523] 826932[523] 826934[523] -1 826998[837] -1 -2  SUtility:3870
826955[2720] -1 -2  SUtility:2720
561502[7328] -1 -2  SUtility:7328
508244[4160] 561775[627] 718173[1046] 819777[627] 820210[837] -1 -2  SUtility:7297
738464[1674] -1 -2  SUtility:1674
811752[2092] 811756[837] -1 -2  SUtility:2929
601040[4711] 601042[6282] -1 -2  SUtility:10993
744530[20920] -1 553730[1778] -1 -2  SUtility:22698
536440[10471] -1 -2  SUtility:10471
838100[5759] -1 -2  SUtility:5759
664709[3036] -1 -2  SUtility:3036
717757[9214] -1 -2  SUtility:9214
586711[3140] 821309[3141] -1 -2  SUtility:6281
585395[4188] 820413[6280] 821290[4184] -1 -2  SUtility:14652
684513[10471] 839373[26075] -1 -2  SUtility:36546
793645[1046] -1 -2  SUtility:1046
555847[7642] -1 -2  SUtility:7642
821020[732] -1 821017[1046] -1 -2  SUtility:1778
534835[1256] 540127[1046] 600989[6282] -1 -2  SUtility:8584
587444[4188] -1 -2  SUtility:4188
819742[1046] -1 -2  SUtility:1046
691512[2092] 691516[2092] -1 -2  SUtility:4184
716937[2408] 716977[1988] -1 -2  SUtility:4396
820261[4188] -1 -2  SUtility:4188
820392[627] 832422[346] 832426[346] 832428[692] -1 -2  SUtility:2011
587712[523] 674487[627] 819374[627] 826619[732] -1 -2  SUtility:2509
601040[4711] 601042[3141] -1 601040[4711] 601042[3141] -1 -2  SUtility:15704
574147[50161] -1 -2  SUtility:50161
827007[837] -1 826925[1674] 827007[837] 834865[1046] -1 -2  SUtility:4394
826810[2092] -1 826810[2092] -1 -2  SUtility:4184
686086[10471] -1 -2  SUtility:10471
684115[2617] -1 -2  SUtility:2617
613925[12462] -1 -2  SUtility:12462
840762[29217] -1 -2  SUtility:29217
839313[4188] -1 -2  SUtility:4188
509084[10471] -1 -2  SUtility:10471
587317[837] 821300[732] 821401[732] 826876[418] 826908[837] 826934[523] 826998[837] -1 -2  SUtility:4916
551630[9423] -1 -2  SUtility:9423
587384[1570] 718160[2092] -1 554131[523] 821017[1046] 832557[2092] -1 -2  SUtility:7323
827028[5235] -1 -2  SUtility:5235
820233[2930] 820261[8376] -1 -2  SUtility:11306
509084[10471] -1 -2  SUtility:10471
821277[2092] 821298[2508] 826816[1674] -1 684577[732] 826700[418] 826801[523] -1 -2  SUtility:7947
706441[1360] 717860[837] 844297[732] -1 -2  SUtility:2929
840762[29217] -1 -2  SUtility:29217
819397[1151] -1 -2  SUtility:1151
716982[4606] -1 -2  SUtility:4606
539845[26075] -1 -2  SUtility:26075
821277[6276] -1 821277[6276] -1 -2  SUtility:12552
691390[1988] -1 -2  SUtility:1988
826955[1360] -1 826835[1674] -1 -2  SUtility:3034
820233[2930] 820261[8376] -1 -2  SUtility:11306
839313[4188] -1 839313[4188] -1 -2  SUtility:8376
820441[627] -1 -2  SUtility:627
800268[941] -1 -2  SUtility:941
832559[2092] -1 -2  SUtility:2092
835775[36547] -1 -2  SUtility:36547
718252[1046] 829312[6282] -1 -2  SUtility:7328
596446[51732] 601248[22934] -1 -2  SUtility:74666
696434[31311] -1 -2  SUtility:31311
826925[837] 827000[418] 827005[627] 827026[1046] -1 -2  SUtility:2928
587011[31311] -1 -2  SUtility:31311
819762[627] 838364[2198] -1 -2  SUtility:2825
680718[1570] -1 680718[1570] -1 -2  SUtility:3140
821296[6282] 821369[1046] 838503[18745] -1 -2  SUtility:26073
827020[4188] 827022[5235] -1 821272[418] -1 -2  SUtility:9841
821277[6276] -1 -2  SUtility:6276
826835[3348] -1 -2  SUtility:3348
514272[2092] 694297[2617] -1 -2  SUtility:4709
507331[3141] -1 -2  SUtility:3141
708372[1046] -1 708372[1046] -1 -2  SUtility:2092
832557[2092] -1 -2  SUtility:2092
551913[3556] -1 -2  SUtility:3556
820201[3141] 844297[732] -1 -2  SUtility:3873
709807[7328] -1 -2  SUtility:7328
716930[8376] -1 -2  SUtility:8376
717325[25028] -1 -2  SUtility:25028
821313[11298] -1 -2  SUtility:11298
829312[6282] -1 829312[6282] -1 -2  SUtility:12564
716984[3350] -1 -2  SUtility:3350
696434[31311] -1 -2  SUtility:31311
691597[1882] 826606[941] 826955[2720] -1 -2  SUtility:5543
691293[1988] 691377[1778] 691582[1203] 844287[1036] -1 -2  SUtility:6005
594680[12462] -1 -2  SUtility:12462
706460[10471] -1 706460[10471] -1 -2  SUtility:20942
826608[313] 826702[1674] -1 -2  SUtility:1987
826627[523] 826955[2720] -1 -2  SUtility:3243
586711[1570] 821305[10460] -1 -2  SUtility:12030
826702[837] 826801[523] -1 -2  SUtility:1360
691428[1778] 691683[837] -1 -2  SUtility:2615
554510[2092] -1 -2  SUtility:2092
531937[1046] 532567[1046] 587384[1570] 832557[2092] -1 -2  SUtility:5754
838855[2303] 839654[5235] -1 -2  SUtility:7538
826700[1672] 826801[1569] -1 826702[837] 826705[2092] 827024[941] -1 -2  SUtility:7111
577711[9319] -1 -2  SUtility:9319
820231[1046] -1 -2  SUtility:1046
826705[2092] 842577[931] -1 -2  SUtility:3023
697816[1883] 834987[3141] -1 -2  SUtility:5024
584907[4711] -1 -2  SUtility:4711
717738[1883] -1 -2  SUtility:1883
664919[732] 826608[313] 826625[732] 826627[1046] 826801[523] -1 -2  SUtility:3346
684715[7532] 711307[2092] -1 -2  SUtility:9624
748300[2303] 821015[418] -1 -2  SUtility:2721
748291[4606] -1 -2  SUtility:4606
821302[12560] -1 -2  SUtility:12560
582507[14656] -1 -2  SUtility:14656
821277[4184] 826627[1046] 826955[2720] -1 -2  SUtility:7950
717005[2408] -1 -2  SUtility:2408
716928[4606] 717003[4395] -1 -2  SUtility:9001
829257[3141] -1 -2  SUtility:3141
748338[3350] 840410[4188] -1 -2  SUtility:7538
821028[4188] -1 821028[4188] -1 -2  SUtility:8376
594680[12462] -1 -2  SUtility:12462
507331[3141] -1 507331[3141] -1 -2  SUtility:6282
709685[941] 829737[1360] -1 -2  SUtility:2301
602238[16650] -1 -2  SUtility:16650
601197[20839] -1 -2  SUtility:20839
684513[10471] -1 -2  SUtility:10471
821285[2092] 821290[6276] 826803[4188] -1 -2  SUtility:12556
507447[2290] 695557[2092] 702920[1440] 832503[186] -1 -2  SUtility:6008
821277[6276] 821285[2092] 821292[2508] 821392[418] 826702[837] -1 -2  SUtility:12131
819610[2092] -1 -2  SUtility:2092
684715[3766] -1 711438[2720] -1 -2  SUtility:6486
819762[627] -1 -2  SUtility:627
716937[1988] 717003[4816] 821302[6280] -1 -2  SUtility:13084
543721[1570] 553730[1778] 644896[2408] 838762[3455] -1 -2  SUtility:9211
744779[627] 826623[941] 826715[732] 826955[1360] -1 -2  SUtility:3660
536440[10471] -1 536440[10471] -1 -2  SUtility:20942
714717[1360] 827022[5235] -1 714717[1360] 827022[5235] -1 714717[1360] 827022[5235] -1 -2  SUtility:19785
561502[14656] -1 -2  SUtility:14656
601662[14556] -1 -2  SUtility:14556
820252[6282] -1 -2  SUtility:6282
819775[1046] -1 -2  SUtility:1046
716932[11518] -1 -2  SUtility:11518
674772[1465] -1 -2  SUtility:1465
839313[4188] -1 -2  SUtility:4188
686002[14556] -1 -2  SUtility:14556
820261[8376] -1 -2  SUtility:8376
684093[2092] -1 684093[2092] -1 -2  SUtility:4184
585395[4188] -1 -2  SUtility:4188
672963[15603] -1 -2  SUtility:15603
826912[523] 827000[418] 828987[626] 834865[523] -1 -2  SUtility:2090
820387[1046] -1 -2  SUtility:1046
717003[4816] -1 -2  SUtility:4816
821277[6276] -1 -2  SUtility:6276
546106[2512] 546121[9738] -1 -2  SUtility:12250
678880[4188] -1 -2  SUtility:4188
716971[4184] -1 -2  SUtility:4184
712237[14656] -1 -2  SUtility:14656
567410[2092] -1 -2  SUtility:2092
826835[3348] -1 -2  SUtility:3348
821386[837] 821392[418] -1 -2  SUtility:1255
834933[2092] -1 -2  SUtility:2092
820233[1465] 820261[4188] -1 -2  SUtility:5653
829732[1046] -1 -2  SUtility:1046
842386[15603] -1 -2  SUtility:15603
839313[4188] -1 -2  SUtility:4188
640019[2092] 668193[523] -1 -2  SUtility:2615
826803[8376] -1 -2  SUtility:8376
573357[784] 745317[837] -1 573357[784] 745317[837] -1 -2  SUtility:3242
532141[2092] 819423[1151] -1 -2  SUtility:3243
651430[1046] -1 -2  SUtility:1046
716930[3455] -1 -2  SUtility:3455
640407[16650] -1 -2  SUtility:16650
827028[5235] -1 -2  SUtility:5235
820255[3769] -1 -2  SUtility:3769
586711[3140] -1 -2  SUtility:3140
820387[2092] -1 -2  SUtility:2092
840762[29217] -1 -2  SUtility:29217
539294[1883] 587056[1465] 687642[1570] -1 -2  SUtility:4918
839647[5235] -1 -2  SUtility:5235
833800[31311] -1 833800[31311] -1 833800[31311] -1 833800[31311] -1 -2  SUtility:125244
532070[3141] 826801[523] -1 -2  SUtility:3664
674455[1046] -1 -2  SUtility:1046
820415[941] -1 -2  SUtility:941
564247[2617] 753507[523] 753513[784] -1 564247[2617] 753507[523] 753513[784] -1 -2  SUtility:7848
691677[837] 842410[889] -1 -2  SUtility:1726
587011[31311] -1 -2  SUtility:31311
609325[523] 718396[1046] 826625[732] 826715[732] 829285[1674] -1 -2  SUtility:4707
826705[4184] -1 -2  SUtility:4184
684721[6282] -1 -2  SUtility:6282
717528[5235] -1 -2  SUtility:5235
557268[5440] -1 -2  SUtility:5440
840762[29217] -1 -2  SUtility:29217
839313[4188] -1 -2  SUtility:4188
838308[9424] -1 -2  SUtility:9424
575088[4184] -1 -2  SUtility:4184
685795[1046] 829312[6282] -1 -2  SUtility:7328
821017[1046] 826625[732] -1 -2  SUtility:1778
821290[5230] 821292[1254] -1 -2  SUtility:6484
819691[523] -1 -2  SUtility:523
716928[3556] 716943[2720] -1 716928[3556] 716943[2720] -1 -2  SUtility:12552
829835[3138] 829837[3138] -1 -2  SUtility:6276
821277[6276] -1 -2  SUtility:6276
684010[8375] 826801[523] -1 -2  SUtility:8898
821388[3140] -1 -2  SUtility:3140
826700[836] 829285[2511] -1 -2  SUtility:3347
711509[3141] -1 -2  SUtility:3141
554358[3141] -1 -2  SUtility:3141
668806[1500] 821277[2092] 821290[2092] 821292[1254] -1 -2  SUtility:6938
819376[418] -1 725532[1046] 800268[1882] 819376[418] -1 -2  SUtility:3764
839313[4188] -1 -2  SUtility:4188
706441[1360] 744530[12552] -1 -2  SUtility:13912
535051[1883] -1 535051[1883] -1 -2  SUtility:3766
510757[4188] 820447[1570] 832557[2092] -1 -2  SUtility:7850
717005[2408] -1 -2  SUtility:2408
841006[8375] -1 -2  SUtility:8375
839313[4188] -1 -2  SUtility:4188
819376[418] -1 -2  SUtility:418
585633[1465] 702895[6282] 714715[4188] -1 -2  SUtility:11935
706460[10471] -1 -2  SUtility:10471
672963[15603] -1 -2  SUtility:15603
717003[2617] -1 -2  SUtility:2617
510854[10367] -1 -2  SUtility:10367
535094[1570] 586540[889] 674776[1046] 827020[4188] -1 821272[418] -1 535094[1570] 821272[418] -1 586540[889] 674776[1046] 827020[4188] -1 -2  SUtility:16222
613859[2092] -1 -2  SUtility:2092
839313[4188] 839997[1046] 839999[523] -1 -2  SUtility:5757
826908[837] -1 -2  SUtility:837
705794[625] 839313[4188] -1 -2  SUtility:4813
537967[14556] -1 -2  SUtility:14556
826835[3348] -1 -2  SUtility:3348
709634[1674] 827026[1046] -1 -2  SUtility:2720
826925[837] 827000[418] 827005[627] 827007[837] 834865[523] -1 -2  SUtility:3242
645618[3664] -1 -2  SUtility:3664
717007[5334] -1 -2  SUtility:5334
717003[7223] 717007[10468] -1 717003[7223] -1 -2  SUtility:24914
821277[6276] -1 -2  SUtility:6276
716977[4184] -1 -2  SUtility:4184
821272[418] 827020[4188] -1 -2  SUtility:4606
551913[3556] 556477[627] -1 -2  SUtility:4183
684093[2092] -1 -2  SUtility:2092
512425[10471] -1 -2  SUtility:10471
821290[2092] -1 -2  SUtility:2092
839313[4188] -1 -2  SUtility:4188
533020[837] -1 -2  SUtility:837
572230[1360] 716971[3976] -1 -2  SUtility:5336
656382[23562] -1 -2  SUtility:23562
567010[2722] 701307[3664] -1 -2  SUtility:6386
839313[4188] 839995[523] 839997[523] 840001[523] -1 -2  SUtility:5757
820233[2930] -1 -2  SUtility:2930
716937[4396] -1 -2  SUtility:4396
541660[5968] 706169[5549] -1 -2  SUtility:11517
538591[2617] -1 -2  SUtility:2617
820441[1881] 821290[4184] 821292[6270] 826627[2092] 826705[4184] 826897[5235] -1 -2  SUtility:23846
819772[2092] -1 -2  SUtility:2092
819762[627] -1 -2  SUtility:627
821277[4184] -1 -2  SUtility:4184
532070[3141] 821290[4184] 826700[418] 826702[837] -1 -2  SUtility:8580
552117[2826] 564687[1465] 652460[1465] -1 552117[2826] 564687[1465] 652460[1465] -1 552117[2826] 564687[1465] 652460[1465] -1 -2  SUtility:17268
753513[784] -1 -2  SUtility:784
819760[627] -1 -2  SUtility:627
537037[1883] 826702[1674] -1 -2  SUtility:3557
645618[3664] -1 -2  SUtility:3664
839313[4188] -1 -2  SUtility:4188
696434[31311] -1 -2  SUtility:31311
684513[10471] -1 684513[10471] -1 -2  SUtility:20942
820415[1882] 821277[6276] 821285[2092] 826700[836] 826702[837] 826803[4188] -1 -2  SUtility:16111
716971[4184] -1 -2  SUtility:4184
684513[10471] -1 -2  SUtility:10471
601040[4711] -1 -2  SUtility:4711
716982[6909] -1 -2  SUtility:6909
594618[12564] -1 -2  SUtility:12564
711307[1569] 711438[4080] -1 -2  SUtility:5649
706460[10471] -1 -2  SUtility:10471
820261[4188] -1 -2  SUtility:4188
826705[2092] 826955[2720] 829285[1674] -1 -2  SUtility:6486
716930[6282] -1 -2  SUtility:6282
840483[1674] -1 -2  SUtility:1674
716928[2931] 748261[784] -1 -2  SUtility:3715
602292[3664] 716928[5653] -1 -2  SUtility:9317
718169[2092] 821022[1570] -1 -2  SUtility:3662
774659[1151] -1 -2  SUtility:1151
601197[20839] -1 601197[20839] -1 -2  SUtility:41678
717824[2931] -1 -2  SUtility:2931
706432[4188] 839311[1570] -1 -2  SUtility:5758
514267[4816] 648258[10471] 718398[2720] -1 514267[4816] 648258[10471] 718398[2720] -1 -2  SUtility:36014
836407[9424] -1 -2  SUtility:9424
539845[26075] -1 -2  SUtility:26075
718396[2092] 826606[1882] 826627[1046] 826955[2720] -1 -2  SUtility:7740
826606[941] -1 -2  SUtility:941
839313[4188] -1 -2  SUtility:4188
717286[627] 821300[732] -1 -2  SUtility:1359
677446[18745] -1 -2  SUtility:18745
826612[1046] 826615[1464] 826621[1046] -1 -2  SUtility:3556
820261[25128] -1 -2  SUtility:25128
836954[31311] -1 -2  SUtility:31311
687685[1256] 821020[1464] 826874[2092] 840415[2092] -1 -2  SUtility:6904
684513[10471] -1 -2  SUtility:10471
601040[4711] 844019[722] -1 -2  SUtility:5433
532070[6282] 826608[626] 826705[4184] -1 -2  SUtility:11092
820383[8376] -1 -2  SUtility:8376
687912[10471] -1 -2  SUtility:10471
512425[10471] -1 -2  SUtility:10471
698465[13509] -1 -2  SUtility:13509
826803[8376] -1 821285[4184] -1 -2  SUtility:12560
558331[4188] -1 -2  SUtility:4188
554967[1046] 839311[4710] -1 -2  SUtility:5756
711087[1360] 711310[1883] -1 -2  SUtility:3243
821292[2508] -1 -2  SUtility:2508
821277[6276] 821285[2092] -1 -2  SUtility:8368
612751[1881] -1 -2  SUtility:1881
716986[5649] -1 716986[5649] -1 -2  SUtility:11298
551630[3141] -1 -2  SUtility:3141
821277[4184] 821285[2092] 826803[4188] -1 -2  SUtility:10464
602735[2092] -1 -2  SUtility:2092
601197[20839] -1 -2  SUtility:20839
821285[4184] 821292[1254] 826801[1046] -1 -2  SUtility:6484
821290[8368] -1 -2  SUtility:8368
716973[2092] -1 600607[626] 698476[523] 833712[6282] -1 -2  SUtility:9523
826715[732] 826955[2720] -1 -2  SUtility:3452
687963[4397] -1 -2  SUtility:4397
821277[4184] 821290[2092] -1 -2  SUtility:6276
826705[4184] -1 -2  SUtility:4184
699265[10471] -1 -2  SUtility:10471
827017[2092] 827028[5235] -1 826801[523] -1 826801[523] 827017[2092] 827028[5235] -1 -2  SUtility:15700
820233[2930] 820261[8376] -1 -2  SUtility:11306
712124[680] 826615[732] 826619[732] 826621[1046] -1 -2  SUtility:3190
534736[1256] 820387[1046] 839311[1570] -1 -2  SUtility:3872
587307[4188] -1 -2  SUtility:4188
821013[1883] -1 -2  SUtility:1883
706460[10471] -1 -2  SUtility:10471
748291[2303] 753507[575] 819423[1151] 821399[941] -1 -2  SUtility:4970
717766[1883] -1 717766[1883] -1 -2  SUtility:3766
702895[6282] -1 -2  SUtility:6282
714794[2928] -1 -2  SUtility:2928
708305[3141] 819775[1046] -1 -2  SUtility:4187
826810[1046] -1 -2  SUtility:1046
680369[10470] -1 -2  SUtility:10470
832557[2092] -1 832557[2092] -1 -2  SUtility:4184
691293[1988] -1 -2  SUtility:1988
716984[16959] -1 -2  SUtility:16959
716975[2931] -1 -2  SUtility:2931
537920[10471] 537933[8375] 579730[5549] 580790[680] 718409[1988] 738445[5549] 811739[941] -1 579730[5549] 738445[5549] -1 537920[10471] 537933[8375] 580790[680] 718409[1988] 811739[941] -1 -2  SUtility:67106
821277[4184] 821285[2092] 821292[1254] 826705[2092] -1 -2  SUtility:9622
587384[1570] 829282[837] -1 668590[1570] -1 -2  SUtility:3977
839313[8376] 839995[523] 840001[523] -1 -2  SUtility:9422
601407[73094] -1 -2  SUtility:73094
571904[3141] 833716[3141] -1 -2  SUtility:6282
578645[26075] -1 -2  SUtility:26075
644650[2722] -1 -2  SUtility:2722
839313[4188] -1 -2  SUtility:4188
684513[10471] -1 -2  SUtility:10471
692682[5234] -1 -2  SUtility:5234
716926[3350] 826897[5235] -1 717005[5234] -1 -2  SUtility:13819
748293[3350] -1 -2  SUtility:3350
585397[4188] -1 -2  SUtility:4188
718203[1360] -1 -2  SUtility:1360
533020[837] -1 -2  SUtility:837
819562[1046] -1 -2  SUtility:1046
684845[418] 828987[313] -1 -2  SUtility:731
680720[2092] 690110[1360] 718117[1360] -1 -2  SUtility:4812
839313[4188] -1 -2  SUtility:4188
826803[8376] -1 826803[8376] -1 -2  SUtility:16752
716928[10468] -1 716928[14133] -1 716984[4606] -1 -2  SUtility:29207
821277[6276] 821285[2092] -1 -2  SUtility:8368
656382[23562] -1 -2  SUtility:23562
699888[4184] -1 -2  SUtility:4184
821277[6276] -1 -2  SUtility:6276
705991[7328] -1 -2  SUtility:7328
672963[15603] -1 -2  SUtility:15603
821272[418] 827020[4188] -1 -2  SUtility:4606
748293[3350] -1 -2  SUtility:3350
544925[7852] 678916[15603] -1 -2  SUtility:23455
839313[8376] -1 -2  SUtility:8376
820233[2930] 820261[8376] -1 820233[2930] 820261[8376] -1 820233[2930] 820261[8376] -1 -2  SUtility:33918
826891[2092] -1 -2  SUtility:2092
714719[1674] -1 -2  SUtility:1674
554982[542] 821015[1254] 821022[1570] -1 686855[941] -1 -2  SUtility:4307
511075[6701] -1 -2  SUtility:6701
584907[4711] 820383[4188] -1 -2  SUtility:8899
821309[9423] -1 -2  SUtility:9423
532070[3141] -1 -2  SUtility:3141
826627[1046] 826955[2720] -1 -2  SUtility:3766
717003[3556] 717007[3556] 829312[6282] -1 -2  SUtility:13394
535565[941] 551930[1570] -1 -2  SUtility:2511
716982[2617] -1 716982[9212] -1 -2  SUtility:11829
684730[5440] 821277[4184] 827024[1882] 829737[1360] -1 -2  SUtility:12866
819374[627] 826612[523] 826615[732] 826617[627] -1 -2  SUtility:2509
572234[3141] -1 -2  SUtility:3141
586711[14130] -1 -2  SUtility:14130
684841[418] 684845[418] 826912[523] 826925[837] 827000[418] 827005[627] 827007[837] 828987[313] 834865[1046] -1 -2  SUtility:5437
711312[1674] -1 -2  SUtility:1674
821292[1881] -1 821292[1881] -1 -2  SUtility:3762
820261[4188] -1 820261[4188] -1 -2  SUtility:8376
820842[5230] -1 -2  SUtility:5230
821277[6276] -1 821277[2092] -1 -2  SUtility:8368
545461[20942] -1 -2  SUtility:20942
826705[4184] 839313[4188] -1 -2  SUtility:8372
832653[6282] -1 832653[6282] -1 -2  SUtility:12564
601197[20839] -1 -2  SUtility:20839
553700[3978] -1 -2  SUtility:3978
596647[6282] -1 596647[6282] -1 596647[6282] -1 -2  SUtility:18846
821026[10471] -1 -2  SUtility:10471
573290[1256] 819719[732] 826953[1570] -1 573290[1256] 819719[732] 826953[1570] -1 -2  SUtility:7116
547518[3141] 586711[3140] 820447[1570] 820814[2092] 821305[20920] -1 -2  SUtility:30863
832657[4291] -1 -2  SUtility:4291
638480[78435] -1 -2  SUtility:78435
551917[1778] -1 -2  SUtility:1778
839313[4188] -1 -2  SUtility:4188
650632[1465] 826608[626] -1 -2  SUtility:2091
708168[1674] 821285[4184] 821292[5016] -1 821277[2092] -1 -2  SUtility:12966
587703[9424] 820233[2930] 820261[8376] -1 -2  SUtility:20730
717558[6805] -1 -2  SUtility:6805
546102[8166] 829312[6282] -1 -2  SUtility:14448
748297[3350] -1 -2  SUtility:3350
551930[1570] -1 840768[1988] 843427[1036] 843910[2072] -1 -2  SUtility:6666
826623[941] 826715[732] -1 -2  SUtility:1673
582502[11414] -1 -2  SUtility:11414
826715[1464] -1 826715[1464] -1 -2  SUtility:2928
638474[83671] -1 -2  SUtility:83671
746390[2408] -1 -2  SUtility:2408
545005[21468] -1 -2  SUtility:21468
821277[6276] 826606[941] -1 821277[4184] -1 -2  SUtility:11401
532107[3036] 826715[732] 826835[3348] 826955[2720] -1 532107[3036] 826835[3348] 826955[2720] -1 826715[732] -1 -2  SUtility:19672
684721[6282] -1 -2  SUtility:6282
509000[11414] 840762[29217] -1 -2  SUtility:40631
832557[2092] -1 -2  SUtility:2092
840762[29217] -1 -2  SUtility:29217
571932[3350] -1 -2  SUtility:3350
819562[1046] -1 -2  SUtility:1046
748291[2303] 753507[575] -1 -2  SUtility:2878
819425[10471] -1 -2  SUtility:10471
821305[6276] -1 685784[15603] 821339[1046] -1 -2  SUtility:22925
629360[18745] 835120[6282] -1 -2  SUtility:25027
716984[2303] -1 716984[2303] -1 -2  SUtility:4606
639479[3664] -1 -2  SUtility:3664
601186[2303] -1 -2  SUtility:2303
826876[418] -1 819742[1046] -1 -2  SUtility:1464
601040[4711] 748336[1046] -1 -2  SUtility:5757
538572[5235] -1 -2  SUtility:5235
832570[11624] 832572[13090] 832833[1465] 832912[2826] -1 832570[11624] 832572[13090] 832833[1465] 832912[2826] -1 -2  SUtility:58010
579466[2092] -1 -2  SUtility:2092
600502[26075] -1 -2  SUtility:26075
585633[1465] -1 -2  SUtility:1465
826608[313] 826705[2092] -1 -2  SUtility:2405
821292[627] 826810[1046] -1 -2  SUtility:1673
843468[2616] -1 -2  SUtility:2616
774685[2826] -1 -2  SUtility:2826
664919[732] 691426[1570] 705757[2092] 826619[732] 840813[1988] -1 -2  SUtility:7114
837485[1881] -1 -2  SUtility:1881
820842[2092] -1 -2  SUtility:2092
829741[15700] -1 551827[418] 829741[7850] -1 -2  SUtility:23968
643872[5235] -1 -2  SUtility:5235
540112[1570] 540127[1046] -1 540112[1570] 540127[1046] -1 -2  SUtility:5232
821277[2092] 821290[4184] 826608[626] 826702[837] 826715[732] -1 -2  SUtility:8471
716932[5759] 716973[4816] -1 -2  SUtility:10575
821020[732] 829282[837] 832557[2092] -1 -2  SUtility:3661
553533[523] 716746[680] 828987[313] -1 553533[523] 716746[680] 828987[313] -1 -2  SUtility:3032
820814[2092] -1 -2  SUtility:2092
582391[9424] -1 -2  SUtility:9424
716928[8162] 716984[4606] 832657[3766] -1 -2  SUtility:16534
698465[12462] -1 -2  SUtility:12462
821277[6276] 826606[941] 826702[837] 826955[2720] -1 -2  SUtility:10774
821285[2092] 826803[4188] -1 -2  SUtility:6280
585395[4188] 821277[4184] -1 -2  SUtility:8372
835565[5759] -1 -2  SUtility:5759
560187[1570] 717007[2303] -1 -2  SUtility:3873
820383[8376] 821285[4184] -1 -2  SUtility:12560
835612[4188] -1 -2  SUtility:4188
826810[3138] -1 -2  SUtility:3138
827062[6282] -1 -2  SUtility:6282
821302[3140] -1 -2  SUtility:3140
544357[5235] 677722[8900] -1 -2  SUtility:14135
563335[261] 725532[523] 743495[1046] 748336[1046] 800268[941] 819719[732] 819721[1046] 821017[1046] 826619[732] -1 -2  SUtility:7373
717560[2303] 717618[2408] 820235[627] 820402[1672] -1 -2  SUtility:7010
510783[4711] -1 -2  SUtility:4711
718169[2092] -1 -2  SUtility:2092
820240[1046] -1 -2  SUtility:1046
840931[3036] 844287[1036] -1 -2  SUtility:4072
826606[941] 826835[3348] -1 -2  SUtility:4289
819762[627] 820400[418] -1 -2  SUtility:1045
820214[4188] -1 -2  SUtility:4188
839313[4188] -1 -2  SUtility:4188
717003[4606] -1 -2  SUtility:4606
839313[4188] -1 -2  SUtility:4188
684513[10471] -1 -2  SUtility:10471
826612[523] -1 -2  SUtility:523
540172[627] 600485[837] 606393[8375] 684841[418] 821277[4184] 828987[313] -1 -2  SUtility:14754
840762[29217] -1 -2  SUtility:29217
800268[1046] 820402[418] -1 -2  SUtility:1464
711817[11414] 840483[1674] -1 -2  SUtility:13088
516027[1988] 586443[1360] 644905[1570] 717571[3141] 832533[930] -1 516027[1988] 586443[1360] 644905[1570] 717571[3141] 832533[930] -1 -2  SUtility:17978
554350[1569] 585397[4188] -1 -2  SUtility:5757
826925[837] -1 -2  SUtility:837
557206[5759] -1 -2  SUtility:5759
533026[2092] 551630[12564] -1 -2  SUtility:14656
829285[8370] -1 -2  SUtility:8370
821277[6276] -1 -2  SUtility:6276
838503[18745] -1 -2  SUtility:18745
839718[3744] -1 -2  SUtility:3744
839313[4188] -1 -2  SUtility:4188
709587[4711] 748321[627] -1 -2  SUtility:5338
839647[10470] -1 -2  SUtility:10470
674772[2930] -1 -2  SUtility:2930
601040[4711] 601042[3141] -1 -2  SUtility:7852
574917[2617] -1 -2  SUtility:2617
684841[418] 826925[837] 827005[627] 827007[837] 834865[523] -1 684841[418] 826925[837] 827005[627] 827007[837] 834865[523] -1 -2  SUtility:6484
706460[20942] 821028[4188] -1 -2  SUtility:25130
537967[14556] -1 -2  SUtility:14556
840483[1674] 843965[2340] 843982[2594] 844276[780] 844285[1036] -1 -2  SUtility:8424
601670[16650] -1 601670[16650] -1 -2  SUtility:33300
820383[4188] 821285[2092] 826702[837] -1 -2  SUtility:7117
839313[8376] -1 -2  SUtility:8376
709276[4184] -1 -2  SUtility:4184
725551[4705] -1 -2  SUtility:4705
827022[5235] -1 -2  SUtility:5235
716928[2931] 716982[3350] -1 -2  SUtility:6281
680369[5235] -1 -2  SUtility:5235
819599[732] -1 -2  SUtility:732
581489[8375] -1 -2  SUtility:8375
586805[29217] -1 -2  SUtility:29217
821290[9414] 821292[1254] 829312[6282] -1 -2  SUtility:16950
687642[1570] -1 -2  SUtility:1570
717005[2408] 717007[4606] -1 -2  SUtility:7014
584939[10468] -1 -2  SUtility:10468
821028[4188] -1 -2  SUtility:4188
534706[9424] -1 -2  SUtility:9424
821277[6276] -1 -2  SUtility:6276
717005[3350] 832655[3766] -1 -2  SUtility:7116
718160[2092] -1 718160[2092] -1 -2  SUtility:4184
554358[12564] -1 -2  SUtility:12564
601197[20839] 716930[6282] -1 -2  SUtility:27121
714880[10471] -1 -2  SUtility:10471
827020[4188] -1 -2  SUtility:4188
594678[8900] -1 -2  SUtility:8900
708372[2092] -1 -2  SUtility:2092
821277[6276] 821292[1254] -1 -2  SUtility:7530
574242[5026] -1 -2  SUtility:5026
748293[3350] 748302[3350] 753513[784] 820392[627] 826621[1046] -1 -2  SUtility:9157
515883[21886] -1 -2  SUtility:21886
704180[18848] -1 704180[18848] -1 -2  SUtility:37696
582942[5235] -1 -2  SUtility:5235
748345[18846] 835057[44925] -1 -2  SUtility:63771
744775[837] 826705[2092] 828987[313] -1 -2  SUtility:3242
571904[3141] -1 -2  SUtility:3141
512425[10471] -1 -2  SUtility:10471
580287[24924] -1 -2  SUtility:24924
827026[2092] -1 -2  SUtility:2092
748293[3350] 748304[2303] 748336[1046] 753507[575] -1 748293[3350] 748304[2303] 748336[1046] 753507[575] -1 -2  SUtility:14548
820233[1465] 820261[4188] -1 -2  SUtility:5653
820415[1882] -1 -2  SUtility:1882
535621[5235] -1 -2  SUtility:5235
716982[3350] 717867[1778] -1 -2  SUtility:5128
716926[2931] 716941[2198] -1 -2  SUtility:5129
820233[2930] -1 820233[2930] -1 -2  SUtility:5860
839313[4188] 844002[2072] -1 -2  SUtility:6260
839313[4188] 839997[523] -1 -2  SUtility:4711
691565[1308] 826705[2092] -1 -2  SUtility:3400
687987[1046] 706473[1046] -1 -2  SUtility:2092
691593[1203] 842459[784] 843532[1674] 844023[936] 844312[931] -1 -2  SUtility:5528
826835[3348] -1 -2  SUtility:3348
748340[14644] -1 -2  SUtility:14644
717003[2408] 820413[9420] 821292[3762] -1 -2  SUtility:15590
630042[3664] -1 -2  SUtility:3664
681091[1465] 706441[1360] -1 -2  SUtility:2825
532072[3141] -1 -2  SUtility:3141
748293[3350] -1 -2  SUtility:3350
642560[523] 681091[1465] -1 -2  SUtility:1988
550390[14556] 676068[2303] -1 -2  SUtility:16859
639468[5235] -1 -2  SUtility:5235
716984[3036] -1 -2  SUtility:3036
698463[11414] -1 -2  SUtility:11414
716930[14656] -1 -2  SUtility:14656
748300[2303] -1 -2  SUtility:2303
819376[418] 821300[732] -1 745222[732] 748336[1046] 819768[523] -1 -2  SUtility:3451
586576[1883] -1 -2  SUtility:1883
708305[3141] -1 -2  SUtility:3141
826608[939] 826702[1674] -1 826608[939] 826702[1674] -1 -2  SUtility:5226
826608[313] 826705[2092] 826715[732] 826816[1674] -1 -2  SUtility:4811
557206[5759] 716975[4396] 829285[2511] -1 -2  SUtility:12666
513284[2092] 753507[523] -1 -2  SUtility:2615
821390[3764] -1 -2  SUtility:3764
691597[941] 691604[837] -1 691557[732] -1 -2  SUtility:2510
676390[2617] 716937[2198] -1 -2  SUtility:4815
821013[1883] -1 -2  SUtility:1883
839313[4188] -1 839313[4188] -1 -2  SUtility:8376
832405[1570] 832407[1570] -1 -2  SUtility:3140
820261[4188] -1 -2  SUtility:4188
820261[4188] -1 -2  SUtility:4188
840760[26075] -1 -2  SUtility:26075
838829[5234] -1 -2  SUtility:5234
557268[1360] -1 -2  SUtility:1360
717322[26075] -1 717322[26075] -1 -2  SUtility:52150
664919[732] 821277[6276] -1 -2  SUtility:7008
601060[941] 748297[3350] -1 -2  SUtility:4291
696434[31311] -1 696434[31311] -1 -2  SUtility:62622
718182[575] 819777[627] -1 -2  SUtility:1202
684721[6282] -1 -2  SUtility:6282
536440[10471] -1 -2  SUtility:10471
840762[29217] -1 -2  SUtility:29217
656380[23981] -1 -2  SUtility:23981
547518[3141] -1 -2  SUtility:3141
834860[3141] -1 -2  SUtility:3141
821388[1570] -1 821388[1570] -1 -2  SUtility:3140
563238[7328] -1 -2  SUtility:7328
820231[4184] -1 -2  SUtility:4184
535589[14556] -1 -2  SUtility:14556
573001[4695] -1 573001[4695] -1 -2  SUtility:9390
698446[313] 706441[1360] 837485[627] -1 -2  SUtility:2300
540618[2931] 540922[2092] -1 -2  SUtility:5023
821290[5230] -1 -2  SUtility:5230
839313[4188] -1 -2  SUtility:4188
842577[931] 843903[1360] 843905[826] -1 -2  SUtility:3117
820396[732] -1 -2  SUtility:732
586645[2303] 695446[4188] -1 -2  SUtility:6491
691293[1988] -1 -2  SUtility:1988
712237[7328] -1 -2  SUtility:7328
820201[3141] 829197[1778] -1 -2  SUtility:4919
820195[1570] -1 -2  SUtility:1570
717003[7224] -1 -2  SUtility:7224
821028[4188] -1 -2  SUtility:4188
716967[9422] -1 -2  SUtility:9422
601668[6805] -1 -2  SUtility:6805
507331[3141] -1 -2  SUtility:3141
716937[2092] -1 -2  SUtility:2092
709634[837] 826627[1046] 827032[837] -1 -2  SUtility:2720
535677[9423] -1 -2  SUtility:9423
748295[2092] -1 -2  SUtility:2092
535094[1570] 819528[732] -1 -2  SUtility:2302
827062[6282] -1 -2  SUtility:6282
601233[627] 821015[418] 821399[941] 826625[732] -1 821277[6276] 821285[2092] 826702[837] -1 -2  SUtility:11923
820261[4188] -1 -2  SUtility:4188
839313[8376] -1 -2  SUtility:8376
821020[732] 821390[941] -1 -2  SUtility:1673
826705[2092] -1 -2  SUtility:2092
600989[6282] -1 -2  SUtility:6282
680371[8375] -1 -2  SUtility:8375
838503[18745] -1 -2  SUtility:18745
536189[3455] 536197[3141] 561498[3141] 573290[1256] 718160[2092] 819374[627] 819547[418] 821024[1570] 829282[837] 838100[5759] -1 -2  SUtility:22296
820192[1570] -1 -2  SUtility:1570
753505[2302] 753507[1046] -1 -2  SUtility:3348
826835[3348] -1 -2  SUtility:3348
531532[4392] 704157[5022] 839795[7524] -1 -2  SUtility:16938
820233[1465] -1 820233[1465] -1 -2  SUtility:2930
819376[418] 820400[418] 820402[1254] -1 819376[418] 820400[418] 820402[1254] -1 -2  SUtility:4180
587307[4502] 820415[941] -1 -2  SUtility:5443
821388[1570] -1 -2  SUtility:1570
551626[10471] -1 -2  SUtility:10471
717149[14137] -1 -2  SUtility:14137
698446[313] 716926[2931] 716928[1778] 821401[732] 826837[627] 826998[837] 837485[627] 838831[1778] 839386[837] -1 -2  SUtility:10460
580304[1570] -1 -2  SUtility:1570
821272[418] 826608[313] 827020[4188] -1 -2  SUtility:4919
517880[8375] -1 -2  SUtility:8375
714880[10471] -1 -2  SUtility:10471
826608[626] -1 -2  SUtility:626
832456[9110] -1 -2  SUtility:9110
821305[4184] -1 -2  SUtility:4184
839313[8376] -1 -2  SUtility:8376
748336[1046] 820812[313] 826803[8376] -1 -2  SUtility:9735
709792[13509] -1 -2  SUtility:13509
556055[627] 662787[732] 828987[313] -1 -2  SUtility:1672
613743[9424] -1 -2  SUtility:9424
687642[1570] 820255[3769] 820394[523] 820812[313] -1 -2  SUtility:6175
537967[14556] -1 -2  SUtility:14556
587697[313] 745323[784] 820402[836] -1 -2  SUtility:1933
821028[4188] 821030[10471] -1 -2  SUtility:14659
821277[2092] -1 -2  SUtility:2092
551913[5334] -1 -2  SUtility:5334
829282[837] 832559[2092] -1 -2  SUtility:2929
820392[627] 820400[418] -1 819762[1254] 820392[627] 820396[1464] 820400[418] 820402[836] -1 -2  SUtility:5644
687899[7852] 712818[4711] -1 -2  SUtility:12563
821296[6282] -1 -2  SUtility:6282
584920[3140] -1 584920[3140] -1 -2  SUtility:6280
577711[9319] -1 -2  SUtility:9319
706460[10471] -1 -2  SUtility:10471
547255[1360] -1 -2  SUtility:1360
829285[5022] -1 -2  SUtility:5022
587557[3664] -1 -2  SUtility:3664
835548[1881] 835552[939] -1 -2  SUtility:2820
839313[8376] -1 -2  SUtility:8376
828967[2826] -1 -2  SUtility:2826
826700[836] 839842[14656] -1 -2  SUtility:15492
601197[20839] -1 -2  SUtility:20839
743515[7328] -1 -2  SUtility:7328
663942[12462] -1 -2  SUtility:12462
664919[732] 705209[909] 826893[1254] -1 -2  SUtility:2895
826829[2720] 826893[627] -1 -2  SUtility:3347
709792[13509] -1 -2  SUtility:13509
551630[6282] -1 -2  SUtility:6282
826837[627] 826908[837] 827002[732] -1 -2  SUtility:2196
819562[1046] 826615[732] 826619[732] 826912[523] 828987[313] -1 -2  SUtility:3346
691240[3455] 691557[1464] -1 691240[3455] 691557[1464] -1 -2  SUtility:9838
712402[3141] -1 -2  SUtility:3141
691482[1778] 691617[910] 691619[941] 691630[1046] 691632[889] 691679[994] 718201[2617] 840792[1988] 843432[1036] -1 -2  SUtility:12199
840483[1674] -1 -2  SUtility:1674
826810[2092] -1 -2  SUtility:2092
825618[1256] -1 -2  SUtility:1256
705115[6282] 836802[11414] -1 -2  SUtility:17696
826837[627] 827000[418] 827005[627] 834865[523] -1 -2  SUtility:2195
716935[6282] -1 -2  SUtility:6282
613705[941] 821032[732] -1 -2  SUtility:1673
684721[6282] -1 -2  SUtility:6282
826705[4184] -1 -2  SUtility:4184
820201[3141] 827030[1046] -1 -2  SUtility:4187
820814[2092] -1 -2  SUtility:2092
602255[79482] -1 -2  SUtility:79482
826925[837] 827000[418] 827005[627] 827007[837] 834865[523] -1 -2  SUtility:3242
587703[9424] 680422[2617] -1 -2  SUtility:12041
820233[1465] 820261[4188] -1 -2  SUtility:5653
716941[6594] -1 -2  SUtility:6594
534545[4188] -1 -2  SUtility:4188
684372[12985] -1 -2  SUtility:12985
716930[3455] -1 716928[5234] 716930[14656] -1 -2  SUtility:23345
819357[2092] -1 -2  SUtility:2092
648258[8375] 835000[12462] -1 -2  SUtility:20837
711205[1046] 718199[1465] -1 -2  SUtility:2511
684093[1046] -1 684093[1046] -1 684093[1046] -1 -2  SUtility:3138
826606[941] 826835[3348] 839313[8376] -1 -2  SUtility:12665
821290[4184] -1 -2  SUtility:4184
712126[680] 826627[1569] 826715[732] -1 826955[4080] -1 -2  SUtility:7061
536452[13509] 550882[14556] -1 -2  SUtility:28065
843438[1831] -1 716984[10050] 843892[728] 844017[826] -1 -2  SUtility:13435
594680[12462] -1 -2  SUtility:12462
840378[12462] -1 -2  SUtility:12462
774676[4502] -1 -2  SUtility:4502
748295[2303] 753505[1151] 753507[575] -1 -2  SUtility:4029
554785[1046] -1 -2  SUtility:1046
551371[1360] 551384[1108] 712747[1318] -1 -2  SUtility:3786
716973[3558] -1 -2  SUtility:3558
510757[4188] 536300[5968] 691557[732] 691563[1256] 691587[1203] -1 -2  SUtility:13347
716967[9422] -1 -2  SUtility:9422
820233[1465] 820261[4188] -1 -2  SUtility:5653
531612[3664] 706216[2617] 826212[837] -1 -2  SUtility:7118
587307[4188] -1 -2  SUtility:4188
821011[2617] -1 -2  SUtility:2617
706216[2617] 774665[680] 839984[836] -1 -2  SUtility:4133
714880[10471] -1 -2  SUtility:10471
819526[1046] -1 -2  SUtility:1046
820261[4188] 826801[523] 835439[4188] -1 -2  SUtility:8899
744530[4184] -1 -2  SUtility:4184
664919[732] 826702[837] -1 -2  SUtility:1569
714762[1046] 718377[3141] -1 -2  SUtility:4187
840415[2092] -1 840415[2092] -1 -2  SUtility:4184
684513[10471] -1 -2  SUtility:10471
716982[4920] -1 -2  SUtility:4920
820814[2092] -1 -2  SUtility:2092
748295[2303] -1 -2  SUtility:2303
840483[1674] -1 -2  SUtility:1674
840597[20839] -1 -2  SUtility:20839
587898[52255] -1 -2  SUtility:52255
821026[10471] -1 -2  SUtility:10471
821028[4188] -1 -2  SUtility:4188
570517[2092] -1 -2  SUtility:2092
826925[837] -1 -2  SUtility:837
839313[4188] -1 -2  SUtility:4188
820842[1046] -1 -2  SUtility:1046
545005[21468] -1 -2  SUtility:21468
826705[4184] -1 -2  SUtility:4184
582387[22934] -1 -2  SUtility:22934
826891[8368] -1 -2  SUtility:8368
748304[2303] 753507[575] 837794[837] -1 -2  SUtility:3715
586692[5235] 821285[2092] 827030[1046] -1 -2  SUtility:8373
838100[5759] -1 838100[5759] -1 -2  SUtility:11518
826925[837] 827000[418] 827005[627] 827007[837] 827026[1046] -1 -2  SUtility:3765
826627[1046] 826955[2720] 827026[1046] -1 -2  SUtility:4812
584939[5234] -1 -2  SUtility:5234
826801[1046] -1 -2  SUtility:1046
712235[10471] -1 -2  SUtility:10471
554967[523] 585633[1465] 663316[6596] -1 -2  SUtility:8584
826606[941] 826801[1046] 826955[2720] -1 -2  SUtility:4707
718167[1046] 821017[1046] 832559[2092] -1 718167[1046] 821017[1046] 832559[2092] -1 -2  SUtility:8368
552449[1254] 553762[2092] 821369[2092] 829282[837] -1 -2  SUtility:6275
712402[3141] 820195[1570] 821279[1570] 837485[627] 839386[837] -1 -2  SUtility:7745
551371[680] 551384[554] 561685[554] 639207[3138] 658844[418] 835195[1882] -1 -2  SUtility:7226
523679[542] 577495[1150] 668806[500] 708402[4921] 821285[2092] 821290[8368] -1 -2  SUtility:17573
826912[523] 828987[313] -1 -2  SUtility:836
716343[1046] 821390[1882] -1 -2  SUtility:2928
594661[24924] -1 594661[24924] -1 594661[24924] -1 594661[24924] -1 594661[24924] -1 -2  SUtility:124620
826925[837] 827000[836] 827005[627] 827007[837] 834865[523] -1 -2  SUtility:3660
567100[9947] -1 -2  SUtility:9947
826627[1046] 826955[2720] -1 -2  SUtility:3766
712752[3954] -1 -2  SUtility:3954
837485[627] 838831[1778] 839386[837] -1 -2  SUtility:3242
549997[10260] -1 -2  SUtility:10260
744535[2092] -1 -2  SUtility:2092
748304[2303] 753507[575] -1 -2  SUtility:2878
695540[30264] -1 695540[30264] -1 -2  SUtility:60528
717295[9738] -1 -2  SUtility:9738
585397[4188] -1 -2  SUtility:4188
587836[1988] -1 -2  SUtility:1988
716982[4606] -1 -2  SUtility:4606
695167[3455] -1 695167[3455] -1 -2  SUtility:6910
677650[41783] -1 -2  SUtility:41783
753507[2092] -1 -2  SUtility:2092
821277[6276] -1 -2  SUtility:6276
840483[1674] -1 -2  SUtility:1674
533026[2092] -1 -2  SUtility:2092
613743[9424] -1 -2  SUtility:9424
554283[261] 556942[313] 819562[1046] 826619[732] -1 -2  SUtility:2352
838503[18745] -1 838503[18745] -1 -2  SUtility:37490
839313[4188] -1 -2  SUtility:4188
826810[1046] -1 -2  SUtility:1046
560354[4188] -1 -2  SUtility:4188
571188[208] 826627[1046] 826925[837] 827000[418] 827005[627] 827007[837] 834865[523] -1 -2  SUtility:4496
585395[4188] 826608[313] 826801[523] -1 -2  SUtility:5024
821277[4184] 821285[2092] -1 -2  SUtility:6276
826810[1046] -1 -2  SUtility:1046
601557[65869] 601559[25028] -1 -2  SUtility:90897
838831[1778] 839386[837] -1 -2  SUtility:2615
718203[1360] -1 -2  SUtility:1360
537483[11414] 582387[22934] -1 -2  SUtility:34348
672963[15603] -1 -2  SUtility:15603
716928[3350] 716986[4606] 832655[2617] -1 -2  SUtility:10573
687839[20839] -1 -2  SUtility:20839
718203[2720] -1 -2  SUtility:2720
576545[1256] 820837[7328] -1 -2  SUtility:8584
710159[3141] -1 -2  SUtility:3141
644887[83671] -1 -2  SUtility:83671
691681[889] 843432[1036] -1 691632[889] 691679[994] -1 -2  SUtility:3808
748293[3350] -1 -2  SUtility:3350
821272[418] 827020[4188] -1 -2  SUtility:4606
826897[5235] -1 -2  SUtility:5235
573612[4711] -1 -2  SUtility:4711
706460[10471] 821028[4188] -1 -2  SUtility:14659
664919[732] 826623[941] 826955[2720] -1 -2  SUtility:4393
587028[7328] -1 -2  SUtility:7328
717003[6700] -1 -2  SUtility:6700
748295[2303] 753507[575] -1 -2  SUtility:2878
716971[2198] 821380[1046] -1 -2  SUtility:3244
698009[2617] 819530[1151] 819627[1674] 833714[4188] -1 -2  SUtility:9630
678389[941] -1 -2  SUtility:941
672963[15603] -1 -2  SUtility:15603
716935[17277] -1 -2  SUtility:17277
716928[3556] -1 -2  SUtility:3556
820261[4188] -1 -2  SUtility:4188
829310[4188] 837442[523] 837485[627] 838831[1778] -1 -2  SUtility:7116
587527[3141] -1 -2  SUtility:3141
716937[7952] -1 -2  SUtility:7952
551913[3556] -1 -2  SUtility:3556
532300[4711] -1 -2  SUtility:4711
596647[6282] 828867[6805] -1 -2  SUtility:13087
676010[6282] 697456[1151] -1 -2  SUtility:7433
820259[10470] -1 -2  SUtility:10470
748293[3350] -1 -2  SUtility:3350
840415[2092] 840419[3141] -1 -2  SUtility:5233
551917[3556] -1 -2  SUtility:3556
717005[4606] -1 717003[4606] -1 -2  SUtility:9212
826799[1254] -1 -2  SUtility:1254
748300[2092] 753507[523] -1 -2  SUtility:2615
644525[1360] -1 -2  SUtility:1360
819547[418] 820182[732] 829282[837] -1 -2  SUtility:1987
706432[4188] 706460[10471] -1 -2  SUtility:14659
800266[3350] 821343[3350] -1 -2  SUtility:6700
774685[2826] 821272[418] 827020[4188] -1 -2  SUtility:7432
826702[837] -1 -2  SUtility:837
826702[1674] -1 -2  SUtility:1674
748336[1046] 819721[1046] 838364[1570] -1 -2  SUtility:3662
691332[1883] 691336[2092] -1 -2  SUtility:3975
820255[4188] -1 -2  SUtility:4188
546136[6276] 577495[6900] -1 -2  SUtility:13176
841640[14656] -1 -2  SUtility:14656
682047[5235] 820447[1570] 826619[1464] 826799[627] -1 -2  SUtility:8896
541015[13404] 548103[837] 646250[3141] 648552[10471] 648569[4188] -1 -2  SUtility:32041
536455[18846] 587598[12462] 684706[575] -1 536455[18846] -1 587598[12462] 684706[575] -1 -2  SUtility:63766
821013[1883] -1 -2  SUtility:1883
819772[2092] -1 -2  SUtility:2092
839313[4188] 839995[523] 839999[523] 840001[523] -1 839313[4188] -1 839995[523] 839999[523] 840001[523] -1 -2  SUtility:11514
716935[21984] -1 -2  SUtility:21984
546022[31311] -1 -2  SUtility:31311
716939[5440] -1 -2  SUtility:5440
587290[5759] 587611[8376] -1 -2  SUtility:14135
714721[1046] -1 -2  SUtility:1046
587937[240751] 587950[8900] -1 -2  SUtility:249651
839313[4188] -1 -2  SUtility:4188
834959[14556] -1 -2  SUtility:14556
585397[8376] -1 -2  SUtility:8376
832657[3141] -1 -2  SUtility:3141
820413[6280] -1 -2  SUtility:6280
642560[523] 821279[3140] 826627[1046] -1 642560[523] 821279[3140] 826627[1046] -1 -2  SUtility:9418
594678[8900] -1 -2  SUtility:8900
834933[2092] -1 -2  SUtility:2092
820814[2092] -1 -2  SUtility:2092
829312[6282] -1 -2  SUtility:6282
829810[13509] -1 -2  SUtility:13509
820441[627] 821279[1570] 839313[4188] -1 -2  SUtility:6385
709792[13509] -1 709792[13509] -1 -2  SUtility:27018
553580[4188] 827035[627] -1 -2  SUtility:4815
839313[4188] -1 -2  SUtility:4188
636505[12462] -1 -2  SUtility:12462
709634[837] 829312[6282] -1 -2  SUtility:7119
601197[20839] -1 -2  SUtility:20839
560187[1570] 820396[732] -1 -2  SUtility:2302
600502[26075] -1 -2  SUtility:26075
540125[3140] 668677[1464] -1 -2  SUtility:4604
684093[1046] -1 -2  SUtility:1046
557367[1046] 839311[1570] -1 -2  SUtility:2616
821028[4188] -1 -2  SUtility:4188
559726[1360] 677735[3664] -1 -2  SUtility:5024
545868[6596] 829312[6282] -1 -2  SUtility:12878
821028[4188] -1 -2  SUtility:4188
685797[2826] -1 -2  SUtility:2826
819599[732] 819770[418] -1 -2  SUtility:1150
555910[837] 819496[2092] -1 -2  SUtility:2929
574855[523] 587399[1046] 774687[941] 821272[418] 821298[627] 826889[1046] 827030[1046] -1 -2  SUtility:5647
674772[4395] -1 -2  SUtility:4395
820227[6276] 820231[2092] 820233[1465] -1 -2  SUtility:9833
594678[17800] -1 -2  SUtility:17800
537490[2303] -1 -2  SUtility:2303
695305[10471] -1 -2  SUtility:10471
550634[1046] 556822[2092] -1 -2  SUtility:3138
748319[627] 748336[1046] -1 -2  SUtility:1673
676387[10471] 706428[837] -1 -2  SUtility:11308
650632[1465] -1 -2  SUtility:1465
536577[1465] 580790[680] 586825[2617] 821345[3350] 821347[3350] 844278[722] -1 -2  SUtility:12184
706452[24924] -1 706452[24924] -1 -2  SUtility:49848
748336[1046] 821399[2823] 826874[2092] -1 526083[626] 587712[523] 744779[2508] 819430[470] 820199[2092] 820394[523] 826874[1046] -1 -2  SUtility:13749
600607[6260] -1 -2  SUtility:6260
708303[1570] 821279[1570] -1 -2  SUtility:3140
819472[1360] -1 -2  SUtility:1360
827007[837] 834865[523] -1 -2  SUtility:1360
841640[14656] -1 -2  SUtility:14656
838514[4607] -1 -2  SUtility:4607
819547[836] 821020[732] 821024[1570] 821275[2092] 829285[1674] 832557[2092] -1 -2  SUtility:8996
695086[19264] 717003[10050] -1 -2  SUtility:29314
838503[18745] -1 -2  SUtility:18745
697207[1883] -1 -2  SUtility:1883
821277[4184] 821292[627] -1 -2  SUtility:4811
556942[313] 819562[1046] -1 -2  SUtility:1359
828987[313] -1 -2  SUtility:313
839313[4188] -1 -2  SUtility:4188
718203[1360] 821390[941] -1 746365[941] -1 -2  SUtility:3242
706441[1360] -1 -2  SUtility:1360
746450[2303] -1 -2  SUtility:2303
774685[2826] 821298[627] -1 -2  SUtility:3453
564475[449] 748319[627] -1 -2  SUtility:1076
706432[4188] 706460[10471] -1 -2  SUtility:14659
712722[3556] -1 602425[8500] -1 -2  SUtility:12056
684513[10471] -1 -2  SUtility:10471
839313[4188] -1 -2  SUtility:4188
820387[10460] -1 -2  SUtility:10460
774689[23981] -1 -2  SUtility:23981
835287[15603] -1 -2  SUtility:15603
717005[5862] -1 -2  SUtility:5862
840762[29217] -1 -2  SUtility:29217
716926[4816] -1 -2  SUtility:4816
536189[3455] 536195[3664] 811758[418] -1 -2  SUtility:7537
821279[4710] -1 -2  SUtility:4710
585395[4188] -1 -2  SUtility:4188
753507[1150] -1 -2  SUtility:1150
601197[20839] -1 -2  SUtility:20839
586711[7850] 820842[3138] -1 -2  SUtility:10988
821015[418] 832559[2092] -1 -2  SUtility:2510
559117[1046] 642072[1674] -1 -2  SUtility:2720
826810[2092] -1 -2  SUtility:2092
836080[18745] -1 -2  SUtility:18745
594678[8900] -1 -2  SUtility:8900
644890[76341] -1 -2  SUtility:76341
601040[9422] -1 601040[9422] -1 -2  SUtility:18844
686902[2617] -1 -2  SUtility:2617
664919[1464] 718379[784] 791684[680] -1 820387[1046] -1 -2  SUtility:3974
710159[2931] -1 -2  SUtility:2931
538992[1570] -1 -2  SUtility:1570
717860[1674] -1 -2  SUtility:1674
581489[8375] -1 -2  SUtility:8375
811752[2092] 835662[3141] -1 -2  SUtility:5233
826606[941] 826625[732] 826627[3138] -1 -2  SUtility:4811
594678[8900] -1 -2  SUtility:8900
696303[5759] -1 696303[5759] -1 -2  SUtility:11518
716973[4396] -1 -2  SUtility:4396
826889[1046] -1 -2  SUtility:1046
716973[1988] -1 -2  SUtility:1988
835126[8375] -1 -2  SUtility:8375
517880[8375] -1 -2  SUtility:8375
587611[8376] 832730[50161] -1 587611[8376] 832730[50161] -1 -2  SUtility:117074
706216[2617] -1 -2  SUtility:2617
602699[14137] -1 -2  SUtility:14137
536480[889] 684230[627] 716926[1778] -1 536480[889] 684230[627] 716926[1778] -1 -2  SUtility:6588
717016[1674] -1 -2  SUtility:1674
826715[732] 826835[1674] -1 -2  SUtility:2406
820400[418] -1 819376[418] -1 -2  SUtility:836
748293[3350] -1 -2  SUtility:3350
613865[4711] -1 -2  SUtility:4711
753513[784] -1 -2  SUtility:784
827022[5235] -1 -2  SUtility:5235
839643[7748] -1 -2  SUtility:7748
561775[627] 684841[418] 684845[836] 819380[3138] 821015[418] 826625[7320] -1 -2  SUtility:12757
687925[6282] -1 -2  SUtility:6282
841006[8375] -1 -2  SUtility:8375
559730[732] 837485[627] 838831[1778] -1 -2  SUtility:3137
748295[2092] 753507[523] -1 -2  SUtility:2615
716932[6177] -1 -2  SUtility:6177
826829[2720] 826835[1674] 826955[2720] -1 -2  SUtility:7114
512425[10471] -1 -2  SUtility:10471
716932[6177] -1 -2  SUtility:6177
821285[4184] -1 821277[3138] -1 -2  SUtility:7322
536577[1570] 555910[837] 665174[3138] 703795[2092] 774712[3141] -1 -2  SUtility:10778
826833[2720] -1 -2  SUtility:2720
821279[3140] -1 -2  SUtility:3140
716926[5234] -1 -2  SUtility:5234
738460[1046] 748336[1046] 820392[627] 826953[1570] -1 -2  SUtility:4289
833802[37594] -1 -2  SUtility:37594
718160[2092] -1 -2  SUtility:2092
684513[10471] -1 -2  SUtility:10471
574147[50161] 699044[4606] -1 -2  SUtility:54767
821290[4184] 821292[2508] 826700[418] -1 664919[732] 753507[523] 826615[732] -1 -2  SUtility:9097
821277[6276] -1 -2  SUtility:6276
820842[2092] 826608[313] 826801[523] 829312[6282] -1 -2  SUtility:9210
716930[14656] -1 -2  SUtility:14656
832657[5234] -1 -2  SUtility:5234
585633[1465] -1 -2  SUtility:1465
748293[3350] -1 -2  SUtility:3350
716984[3455] 832653[3664] 832655[7328] -1 -2  SUtility:14447
600989[6282] 826627[523] -1 -2  SUtility:6805
711082[1254] 711087[2720] 718398[2930] 826627[1046] 826835[3348] -1 -2  SUtility:11298
716975[4919] -1 -2  SUtility:4919
826623[941] 826715[1464] 826835[3348] -1 -2  SUtility:5753
826829[1360] -1 -2  SUtility:1360
744779[627] -1 -2  SUtility:627
537967[14556] -1 -2  SUtility:14556
706443[1465] 711312[837] 826807[1465] -1 -2  SUtility:3767
517880[8375] -1 517880[8375] -1 -2  SUtility:16750
838364[2722] -1 -2  SUtility:2722
821277[4184] -1 -2  SUtility:4184
716984[6909] -1 684513[10471] 716984[7851] 832777[1570] -1 -2  SUtility:26801
587307[4188] -1 -2  SUtility:4188
839311[1570] -1 -2  SUtility:1570
820261[8376] -1 -2  SUtility:8376
516085[2092] 587804[2092] 743382[1988] -1 -2  SUtility:6172
716971[7112] -1 -2  SUtility:7112
836137[16650] -1 -2  SUtility:16650
612706[6282] 716932[3455] -1 -2  SUtility:9737
826702[1674] -1 -2  SUtility:1674
709735[1570] 725551[7528] -1 -2  SUtility:9098
839313[4188] -1 -2  SUtility:4188
706216[2617] -1 -2  SUtility:2617
821313[3766] -1 -2  SUtility:3766
840483[1674] -1 -2  SUtility:1674
821277[6276] 821285[2092] -1 821277[2092] -1 -2  SUtility:10460
832552[1046] -1 -2  SUtility:1046
545939[5759] -1 -2  SUtility:5759
643893[2092] 652220[1465] -1 -2  SUtility:3557
821277[6276] 821285[8368] 821290[2092] -1 -2  SUtility:16736
836137[16650] -1 -2  SUtility:16650
586711[3140] -1 -2  SUtility:3140
748297[3350] -1 -2  SUtility:3350
582387[22934] -1 -2  SUtility:22934
696970[15603] -1 -2  SUtility:15603
552468[418] 827022[5235] -1 -2  SUtility:5653
711648[1046] 716982[5234] 717048[1360] -1 -2  SUtility:7640
839313[4188] -1 -2  SUtility:4188
551500[6282] -1 -2  SUtility:6282
821277[2092] -1 821277[2092] -1 -2  SUtility:4184
748295[2092] 753507[523] -1 -2  SUtility:2615
748338[3350] 753513[784] -1 -2  SUtility:4134
512669[4502] 512671[10470] -1 -2  SUtility:14972
838666[20839] -1 -2  SUtility:20839
709807[7328] -1 -2  SUtility:7328
716930[4188] -1 -2  SUtility:4188
841006[8375] -1 581761[2092] -1 -2  SUtility:10467
602817[5235] -1 -2  SUtility:5235
725532[523] 826606[941] 826955[2720] -1 -2  SUtility:4184
602605[8375] 711312[837] 826715[732] -1 -2  SUtility:9944
840762[29217] -1 840762[29217] -1 -2  SUtility:58434
826900[627] -1 -2  SUtility:627
711280[575] 821307[198] 821339[523] 839313[4188] 839999[407] 842450[784] 842577[931] -1 -2  SUtility:7606
705787[1248] 705790[832] 705907[2082] -1 -2  SUtility:4162
839752[3455] -1 -2  SUtility:3455
827024[5646] -1 -2  SUtility:5646
695476[2092] -1 -2  SUtility:2092
826606[941] -1 -2  SUtility:941
537967[14556] 639337[6386] -1 -2  SUtility:20942
821277[4184] -1 -2  SUtility:4184
685795[1046] -1 -2  SUtility:1046
826844[6280] 826893[1254] -1 -2  SUtility:7534
705061[3141] 714712[1046] -1 -2  SUtility:4187
684513[10471] 705659[1570] 821275[3138] 826799[627] 834905[2617] -1 -2  SUtility:18423
698583[51208] -1 -2  SUtility:51208
684513[10471] -1 -2  SUtility:10471
672963[15603] -1 -2  SUtility:15603
838308[9424] -1 -2  SUtility:9424
826803[4188] -1 820441[627] 821285[2092] -1 -2  SUtility:6907
716973[4184] -1 716973[4184] -1 -2  SUtility:8368
716975[3976] -1 -2  SUtility:3976
551883[2615] 826829[1360] 839313[4188] -1 -2  SUtility:8163
821285[4184] 826700[836] 826803[8376] -1 -2  SUtility:13396
716926[5234] -1 -2  SUtility:5234
587307[4502] -1 -2  SUtility:4502
532141[2092] 581699[1046] -1 -2  SUtility:3138
547255[1360] 643032[1046] 821388[1570] -1 -2  SUtility:3976
827022[5235] -1 -2  SUtility:5235
534747[2092] 716924[4188] -1 -2  SUtility:6280
820231[2092] -1 -2  SUtility:2092
510783[4711] -1 -2  SUtility:4711
567031[3874] 580357[2826] 696554[1674] -1 -2  SUtility:8374
712105[15184] -1 -2  SUtility:15184
698446[626] 837485[627] -1 -2  SUtility:1253
820233[1465] 820261[4188] -1 -2  SUtility:5653
534245[8375] -1 -2  SUtility:8375
716939[4184] -1 716939[4184] -1 -2  SUtility:8368
826829[5440] 826891[3138] 826893[627] 826955[1360] -1 -2  SUtility:10565
821373[4188] -1 -2  SUtility:4188
827009[1046] -1 -2  SUtility:1046
716941[2720] 716973[5334] -1 -2  SUtility:8054
821277[1046] 821290[3138] -1 -2  SUtility:4184
820237[523] 821285[2092] 826835[3348] -1 -2  SUtility:5963
716960[2092] -1 -2  SUtility:2092
712272[837] 820447[1570] 821386[837] -1 -2  SUtility:3244
532072[3141] 821285[2092] 821292[1881] 826608[313] 826705[2092] 826801[523] -1 -2  SUtility:10042
711652[1046] 826801[523] -1 -2  SUtility:1569
716930[7328] -1 -2  SUtility:7328
583190[6282] -1 583190[6282] -1 -2  SUtility:12564
833802[45972] -1 -2  SUtility:45972
691557[732] 843483[1140] 843511[1308] 844276[780] 844315[805] -1 -2  SUtility:4765
718203[1360] 725551[941] 826810[2092] -1 -2  SUtility:4393
585395[4188] 820413[6280] -1 -2  SUtility:10468
712120[2092] 837721[837] -1 -2  SUtility:2929
555033[1881] -1 -2  SUtility:1881
581489[8375] -1 -2  SUtility:8375
820231[4184] -1 -2  SUtility:4184
687987[1046] -1 -2  SUtility:1046
748257[1674] -1 -2  SUtility:1674
820387[20920] -1 -2  SUtility:20920
636505[12462] -1 -2  SUtility:12462
821397[1046] -1 -2  SUtility:1046
594661[24924] -1 -2  SUtility:24924
588802[2617] 748312[2303] -1 -2  SUtility:4920
709645[1778] 820252[6282] -1 -2  SUtility:8060
839313[4188] 839999[523] -1 -2  SUtility:4711
826803[8376] -1 -2  SUtility:8376
559900[1256] 820447[1570] -1 -2  SUtility:2826
584939[5234] -1 -2  SUtility:5234
584939[10468] -1 -2  SUtility:10468
551382[1443] 658842[1254] 709634[837] 709645[1778] 832428[346] -1 832422[346] -1 -2  SUtility:6004
601040[4711] -1 -2  SUtility:4711
557817[1570] -1 -2  SUtility:1570
826627[1046] 826955[2720] -1 -2  SUtility:3766
716977[6382] -1 716977[6382] -1 -2  SUtility:12764
821028[4188] -1 -2  SUtility:4188
691679[994] 709690[1465] 718203[2720] 832559[2092] 840483[1674] -1 -2  SUtility:8945
774680[1151] 820842[4184] -1 -2  SUtility:5335
839313[4188] -1 -2  SUtility:4188
826715[732] 826955[1360] -1 -2  SUtility:2092
575491[8375] -1 -2  SUtility:8375
744775[837] 820392[627] 826619[732] -1 -2  SUtility:2196
594678[8900] -1 594678[8900] -1 -2  SUtility:17800
820383[4188] 821285[4184] 821292[1254] 826801[1046] 826816[1674] 834865[523] -1 -2  SUtility:12869
645042[4711] 709634[837] -1 -2  SUtility:5548
509013[94143] 840762[29217] -1 -2  SUtility:123360
706441[1360] 826612[523] 826615[732] 826617[627] 826876[418] 826998[837] -1 -2  SUtility:4497
716937[3558] 716973[2198] -1 -2  SUtility:5756
717048[1360] -1 -2  SUtility:1360
710159[3141] -1 710159[3141] -1 -2  SUtility:6282
594678[10471] -1 -2  SUtility:10471
601040[4711] -1 -2  SUtility:4711
821020[732] -1 -2  SUtility:732
839313[4188] -1 -2  SUtility:4188
523700[7512] -1 -2  SUtility:7512
540035[5759] -1 -2  SUtility:5759
516768[9420] 516790[10044] 829285[8370] -1 -2  SUtility:27834
716926[3350] -1 -2  SUtility:3350
523690[5220] -1 -2  SUtility:5220
601257[51836] -1 -2  SUtility:51836
546102[8166] -1 -2  SUtility:8166
839313[4188] -1 -2  SUtility:4188
827030[1046] 829312[6282] -1 -2  SUtility:7328
509084[10471] 820227[2092] 820231[2092] -1 -2  SUtility:14655
821285[4184] 826803[8376] -1 -2  SUtility:12560
820233[2930] 820261[8376] -1 -2  SUtility:11306
702747[13509] -1 -2  SUtility:13509
819547[418] 821020[2196] -1 -2  SUtility:2614
811752[2092] -1 -2  SUtility:2092
717097[4502] -1 -2  SUtility:4502
821277[10460] 821285[4184] 821290[2092] 821292[1254] 826702[837] -1 -2  SUtility:18827
716984[5234] -1 -2  SUtility:5234
532113[3978] 550107[1151] -1 -2  SUtility:5129
716932[8376] -1 -2  SUtility:8376
826627[1046] 826835[1674] 826955[1360] -1 -2  SUtility:4080
839313[4188] -1 -2  SUtility:4188
669730[2092] 839313[4188] 839997[814] 839999[814] -1 -2  SUtility:7908
838503[18745] -1 -2  SUtility:18745
738464[1674] -1 -2  SUtility:1674
748336[1046] 820233[1465] 820261[4188] -1 -2  SUtility:6699
515872[43878] 606972[1570] 680718[1570] -1 -2  SUtility:47018
716984[6072] -1 -2  SUtility:6072
716926[5758] -1 -2  SUtility:5758
838863[3036] 839643[3874] -1 -2  SUtility:6910
567376[3766] -1 -2  SUtility:3766
725551[4705] -1 -2  SUtility:4705
585395[4188] -1 -2  SUtility:4188
717007[6700] -1 717007[6700] -1 -2  SUtility:13400
839647[5235] -1 -2  SUtility:5235
561717[2388] 708395[2826] -1 561717[2388] 708395[2826] -1 -2  SUtility:10428
537172[2092] 697383[1570] -1 -2  SUtility:3662
534704[9424] -1 -2  SUtility:9424
716988[4711] -1 -2  SUtility:4711
635515[1811] 835025[2617] -1 -2  SUtility:4428
567410[2092] -1 -2  SUtility:2092
718220[2092] -1 -2  SUtility:2092
826627[523] 826801[523] 826889[1046] 826955[1360] -1 -2  SUtility:3452
821290[8368] -1 -2  SUtility:8368
658040[2930] 828987[313] -1 -2  SUtility:3243
510074[3455] -1 -2  SUtility:3455
601040[4711] 601042[6282] -1 -2  SUtility:10993
595047[418] 595062[418] 595081[1464] -1 595057[449] -1 -2  SUtility:2749
535621[5235] 585395[4188] 826810[2092] -1 -2  SUtility:11515
594680[12462] -1 -2  SUtility:12462
537243[1674] 581444[3769] 697915[1465] 716941[4396] 717005[2617] 717007[2617] -1 -2  SUtility:16538
832557[2092] 832559[2092] -1 832557[2092] 832559[2092] -1 -2  SUtility:8368
532070[3141] 716992[14133] -1 -2  SUtility:17274
839313[4188] -1 -2  SUtility:4188
706460[10471] -1 706460[10471] -1 -2  SUtility:20942
826810[1046] -1 -2  SUtility:1046
612697[2512] -1 -2  SUtility:2512
821307[396] 826608[313] 826700[418] -1 -2  SUtility:1127
587307[4502] -1 -2  SUtility:4502
821279[1570] 844297[732] -1 -2  SUtility:2302
684160[8376] 821305[4184] -1 684160[8376] 821305[4184] -1 -2  SUtility:25120
555903[1360] -1 -2  SUtility:1360
800268[941] -1 -2  SUtility:941
716935[18844] -1 716935[3455] 826615[732] -1 -2  SUtility:23031
840762[29217] -1 -2  SUtility:29217
821290[2092] -1 821277[6276] -1 -2  SUtility:8368
534693[1988] -1 -2  SUtility:1988
677943[5759] -1 -2  SUtility:5759
699888[4184] -1 -2  SUtility:4184
835405[1570] -1 -2  SUtility:1570
839313[8376] -1 839313[8376] -1 -2  SUtility:16752
718203[1360] -1 -2  SUtility:1360
636505[12462] -1 -2  SUtility:12462
600989[12564] -1 -2  SUtility:12564
826900[627] -1 826900[627] -1 613861[3245] -1 613861[3245] -1 -2  SUtility:7744
833800[31311] -1 -2  SUtility:31311
643362[3664] 774659[1151] 819781[1570] 832557[2092] 832559[2092] 842800[1046] -1 -2  SUtility:11615
821285[2092] 826606[941] 826801[1046] -1 -2  SUtility:4079
601040[9422] 820233[1465] -1 -2  SUtility:10887
718160[2092] 718220[2092] 829282[837] -1 -2  SUtility:5021
838263[21468] -1 -2  SUtility:21468
708303[1570] 821279[1570] 826627[523] -1 -2  SUtility:3663
748285[10460] -1 -2  SUtility:10460
833802[51208] -1 -2  SUtility:51208
587307[4502] 725547[784] -1 -2  SUtility:5286
534196[5759] 534198[5235] -1 -2  SUtility:10994
664919[732] 709634[837] 820192[1570] -1 -2  SUtility:3139
718300[5235] -1 -2  SUtility:5235
827000[418] 827005[627] 827007[837] 828987[313] -1 -2  SUtility:2195
706205[1988] -1 -2  SUtility:1988
552695[6282] -1 -2  SUtility:6282
832557[2092] 832559[2092] -1 -2  SUtility:4184
585395[4188] -1 -2  SUtility:4188
748293[3350] -1 -2  SUtility:3350
709634[837] 826627[1046] -1 -2  SUtility:1883
836129[14556] -1 -2  SUtility:14556
565501[2722] -1 -2  SUtility:2722
710986[41783] -1 710986[41783] -1 -2  SUtility:83566
748295[2092] -1 -2  SUtility:2092
537967[14556] -1 -2  SUtility:14556
535621[10470] -1 -2  SUtility:10470
712544[1883] -1 -2  SUtility:1883
821290[10460] 826700[418] -1 -2  SUtility:10878
680369[6282] -1 -2  SUtility:6282
811741[837] -1 -2  SUtility:837
838100[5759] -1 838100[5759] -1 -2  SUtility:11518
706441[1360] -1 -2  SUtility:1360
717003[5862] -1 -2  SUtility:5862
684513[20942] -1 -2  SUtility:20942
691390[1988] 691426[1570] 717003[2408] -1 691390[1988] 691426[1570] 717003[2408] -1 -2  SUtility:11932
819762[627] -1 -2  SUtility:627
594680[24924] -1 -2  SUtility:24924
717003[5234] -1 -2  SUtility:5234
826799[627] 826900[627] -1 -2  SUtility:1254
744481[1769] -1 -2  SUtility:1769
586711[3140] -1 -2  SUtility:3140
543721[1570] 826799[1254] -1 -2  SUtility:2824
706441[1360] 709634[837] 820201[3141] -1 -2  SUtility:5338
748302[3350] 748338[3350] 753513[784] -1 -2  SUtility:7484
716984[2303] -1 -2  SUtility:2303
714794[732] 760897[2826] 826925[837] 827007[837] 827026[1046] 834865[523] 837033[3664] -1 -2  SUtility:10465
821277[4184] 821285[2092] -1 -2  SUtility:6276
826608[313] 826700[418] 826705[2092] -1 -2  SUtility:2823
826608[313] 826801[523] -1 826705[4184] -1 -2  SUtility:5020
832557[4184] -1 -2  SUtility:4184
687565[732] 819719[732] -1 -2  SUtility:1464
827000[418] 828987[313] -1 -2  SUtility:731
826968[3141] -1 826968[3141] -1 -2  SUtility:6282
582387[22934] -1 -2  SUtility:22934
602806[2617] 684498[523] -1 842315[12462] -1 -2  SUtility:15602
706432[4188] 821028[4188] -1 -2  SUtility:8376
574917[2617] -1 -2  SUtility:2617
557279[1360] 668791[1668] 668795[1560] 711307[1046] 717562[1046] 819376[418] 820392[627] 826925[837] 832480[668] 832499[396] -1 -2  SUtility:9626
584984[1674] 718203[1360] -1 -2  SUtility:3034
716937[2198] 820255[4188] -1 -2  SUtility:6386
716982[2617] 716984[5653] -1 -2  SUtility:8270
748338[3350] -1 -2  SUtility:3350
536463[36547] -1 -2  SUtility:36547
839313[4188] -1 -2  SUtility:4188
629133[13509] -1 -2  SUtility:13509
613870[7328] -1 613870[7328] -1 -2  SUtility:14656
820227[2092] 820261[4188] -1 -2  SUtility:6280
509084[20942] -1 -2  SUtility:20942
612672[1254] -1 -2  SUtility:1254
821279[1570] 826606[941] -1 -2  SUtility:2511
535621[5235] -1 -2  SUtility:5235
516085[2092] -1 516085[2092] -1 -2  SUtility:4184
716984[2617] -1 -2  SUtility:2617
651560[4188] -1 -2  SUtility:4188
839313[8376] -1 -2  SUtility:8376
697282[3664] -1 -2  SUtility:3664
642307[6073] 706441[1360] 842450[784] 842577[931] -1 -2  SUtility:9148
821028[4188] -1 -2  SUtility:4188
718205[3141] -1 -2  SUtility:3141
821285[2092] 826801[523] 826810[2092] -1 -2  SUtility:4707
837485[627] -1 709634[837] -1 -2  SUtility:1464
510854[10367] -1 -2  SUtility:10367
587650[22934] -1 587650[22934] -1 -2  SUtility:45868
820415[941] 821277[2092] 821279[1570] 826801[523] -1 -2  SUtility:5126
509000[11414] -1 -2  SUtility:11414
509084[10471] -1 -2  SUtility:10471
819490[5235] -1 819490[5235] -1 -2  SUtility:10470
826801[3138] -1 -2  SUtility:3138
581444[3769] 581446[1465] 826715[732] 826799[627] 826900[627] 832336[185] 832347[185] 832484[405] -1 -2  SUtility:7995
714997[4188] -1 -2  SUtility:4188
704182[20839] -1 -2  SUtility:20839
690110[1360] 821279[1570] 826829[2720] 826891[2092] 827030[1046] 829737[1360] -1 -2  SUtility:10148
569210[7538] -1 -2  SUtility:7538
513284[2092] 587384[1570] -1 -2  SUtility:3662
705145[1046] 821020[732] -1 820394[523] -1 -2  SUtility:2301
826623[941] 826625[732] 826900[627] 839313[4188] -1 -2  SUtility:6488
838863[6072] 839647[5235] 840376[3136] -1 -2  SUtility:14443
588792[18745] -1 588792[18745] -1 -2  SUtility:37490
532072[6282] 534907[1778] 826606[941] -1 -2  SUtility:9001
839313[4188] 839995[523] 839997[523] 839999[523] -1 -2  SUtility:5757
680356[7328] -1 -2  SUtility:7328
748293[3350] 748302[3350] -1 753513[784] -1 -2  SUtility:7484
691426[1570] 843395[2408] -1 -2  SUtility:3978
821277[2092] -1 821277[2092] -1 -2  SUtility:4184
664919[732] 826625[732] 826627[1046] -1 -2  SUtility:2510
600989[6282] -1 -2  SUtility:6282
716932[6177] -1 -2  SUtility:6177
717860[837] 821397[1046] -1 -2  SUtility:1883
820252[6282] -1 -2  SUtility:6282
821277[6276] -1 -2  SUtility:6276
714880[10471] -1 -2  SUtility:10471
819376[418] 820400[418] -1 -2  SUtility:836
745312[3141] -1 -2  SUtility:3141
585395[4188] 819472[1360] -1 -2  SUtility:5548
587765[55397] -1 -2  SUtility:55397
839313[4188] -1 -2  SUtility:4188
560354[4188] -1 -2  SUtility:4188
838100[23036] -1 838100[23036] -1 -2  SUtility:46072
821277[6276] -1 -2  SUtility:6276
826705[4184] -1 -2  SUtility:4184
575065[554] 582346[1570] 714760[1568] 717412[941] 717498[2092] 738460[1046] 820385[732] -1 -2  SUtility:8503
840762[29217] -1 -2  SUtility:29217
716935[5759] -1 716935[5759] -1 -2  SUtility:11518
545896[3664] -1 -2  SUtility:3664
716984[6700] -1 -2  SUtility:6700
577293[5022] -1 -2  SUtility:5022
819760[1254] -1 819762[627] -1 -2  SUtility:1881
718203[1360] -1 -2  SUtility:1360
837442[1046] 837485[627] 837490[523] -1 -2  SUtility:2196
820231[6276] -1 -2  SUtility:6276
718203[1360] 821388[1570] -1 -2  SUtility:2930
545926[3455] -1 -2  SUtility:3455
709975[2303] -1 -2  SUtility:2303
839313[4188] -1 -2  SUtility:4188
645618[3664] -1 -2  SUtility:3664
821292[2508] -1 -2  SUtility:2508
839643[3874] 839652[6282] -1 -2  SUtility:10156
551917[5334] 641412[1883] -1 551917[5334] 641412[1883] -1 -2  SUtility:14434
841640[7328] -1 -2  SUtility:7328
826799[627] 826810[1046] -1 -2  SUtility:1673
684093[2092] -1 -2  SUtility:2092
821277[2092] 821290[1046] 826705[4184] 835460[9424] 835465[9424] -1 -2  SUtility:26170
820383[8376] 821277[2092] -1 -2  SUtility:10468
826702[837] -1 510757[4188] -1 -2  SUtility:5025
511696[7328] -1 -2  SUtility:7328
680369[12564] -1 -2  SUtility:12564
839313[4188] -1 -2  SUtility:4188
839313[4188] -1 -2  SUtility:4188
748291[2092] 753505[1151] -1 -2  SUtility:3243
600989[12564] 657524[313] -1 -2  SUtility:12877
839313[8376] -1 -2  SUtility:8376
826715[2196] 826835[3348] -1 -2  SUtility:5544
820441[627] 826608[313] 826700[836] 826801[1569] -1 -2  SUtility:3345
839313[4188] -1 -2  SUtility:4188
821015[836] -1 -2  SUtility:836
821277[4184] -1 -2  SUtility:4184
753507[523] 753513[1568] -1 -2  SUtility:2091
540070[3140] 705155[1752] 714721[1046] 821369[4184] 826801[523] -1 507408[720] 518639[813] 712747[3954] -1 -2  SUtility:16132
819779[1046] -1 -2  SUtility:1046
643045[1883] 705567[8375] 819410[1465] -1 -2  SUtility:11723
717286[627] 821300[732] 826908[837] -1 -2  SUtility:2196
507415[940] 508555[836] 600841[898] 685844[836] 705258[626] -1 600837[836] -1 -2  SUtility:4972
716982[3036] 716984[2303] -1 -2  SUtility:5339
691396[1883] 840775[1674] -1 -2  SUtility:3557
820233[2930] 820261[8376] 820447[1570] -1 -2  SUtility:12876
559730[732] 587313[1046] 826606[941] 826955[2720] -1 -2  SUtility:5439
639344[3193] 678102[2659] 698009[2659] -1 -2  SUtility:8511
821277[6276] 833802[45972] -1 -2  SUtility:52248
633989[4188] 826955[2720] -1 -2  SUtility:6908
717007[3350] -1 -2  SUtility:3350
717003[15702] -1 -2  SUtility:15702
826619[732] 826621[1046] -1 -2  SUtility:1778
644352[3664] -1 -2  SUtility:3664
554510[4184] -1 -2  SUtility:4184
687565[732] 744775[837] 819376[418] -1 -2  SUtility:1987
691390[1988] -1 691426[1570] 839313[4188] -1 -2  SUtility:7746
629356[18745] -1 -2  SUtility:18745
551313[2442] -1 -2  SUtility:2442
516738[4184] 546136[1882] 573001[626] 577495[2300] 839795[1254] -1 546136[1882] 573001[626] 839795[1254] -1 -2  SUtility:14008
510820[8375] -1 -2  SUtility:8375
691280[732] 691355[805] 842433[889] 843912[826] 843933[826] -1 -2  SUtility:4078
711438[2720] -1 -2  SUtility:2720
716932[14656] -1 -2  SUtility:14656
717507[2720] 717515[1674] 819530[2092] 826627[523] 826715[732] 826955[1360] -1 -2  SUtility:9101
706445[5549] 827020[4188] 827022[5235] -1 -2  SUtility:14972
738453[2303] -1 -2  SUtility:2303
717528[5235] -1 -2  SUtility:5235
553730[1778] 748304[2092] 753507[523] 819520[941] 829737[1360] -1 -2  SUtility:6694
672965[31311] -1 -2  SUtility:31311
537935[8375] -1 -2  SUtility:8375
826891[1046] -1 829737[1360] -1 -2  SUtility:2406
748336[1046] -1 -2  SUtility:1046
587898[52255] -1 587898[52255] -1 587898[52255] -1 -2  SUtility:156765
833800[31311] -1 833800[31311] -1 -2  SUtility:62622
691396[1883] -1 -2  SUtility:1883
711078[2092] 826606[941] -1 -2  SUtility:3033
821013[1883] -1 -2  SUtility:1883
509084[10471] -1 -2  SUtility:10471
716982[2617] -1 -2  SUtility:2617
821011[2617] -1 -2  SUtility:2617
840762[29217] -1 -2  SUtility:29217
534352[12881] -1 -2  SUtility:12881
551607[1881] 821302[1570] -1 -2  SUtility:3451
716935[6282] -1 -2  SUtility:6282
725532[575] 748336[1046] 819430[470] -1 -2  SUtility:2091
701787[32253] -1 -2  SUtility:32253
820387[1046] 821296[3141] -1 -2  SUtility:4187
688098[1046] -1 -2  SUtility:1046
536373[6282] -1 536369[6282] -1 -2  SUtility:12564
826606[941] 826625[732] 826715[732] 839313[4188] -1 -2  SUtility:6593
821028[4188] -1 -2  SUtility:4188
642560[523] 691677[837] 691679[994] 753505[1151] 753507[575] 844027[831] 844036[680] -1 -2  SUtility:5591
826810[1046] -1 -2  SUtility:1046
821277[6276] 821292[1254] -1 -2  SUtility:7530
820447[1570] -1 -2  SUtility:1570
585395[4188] 820413[6280] -1 -2  SUtility:10468
821275[6276] -1 -2  SUtility:6276
821277[6276] 821292[1254] 826608[313] -1 -2  SUtility:7843
821298[1254] 840419[3141] -1 -2  SUtility:4395
811752[2092] -1 -2  SUtility:2092
701787[26075] -1 -2  SUtility:26075
601012[22616] -1 -2  SUtility:22616
535621[10470] -1 -2  SUtility:10470
585395[4188] -1 -2  SUtility:4188
820261[12564] -1 -2  SUtility:12564
748300[2303] -1 -2  SUtility:2303
691428[1778] 819577[627] -1 -2  SUtility:2405
829282[837] -1 -2  SUtility:837
839313[4188] -1 -2  SUtility:4188
709634[837] -1 826623[941] -1 -2  SUtility:1778
508244[6240] 705209[1818] -1 -2  SUtility:8058
839313[4188] -1 -2  SUtility:4188
687768[5235] -1 -2  SUtility:5235
716982[23030] 716984[18216] -1 -2  SUtility:41246
706441[1360] 820387[1046] 826606[941] -1 -2  SUtility:3347
820233[2930] -1 -2  SUtility:2930
716982[4920] 716990[3455] -1 -2  SUtility:8375
832450[25133] -1 -2  SUtility:25133
547255[1360] -1 -2  SUtility:1360
537967[14556] -1 -2  SUtility:14556
546136[1882] 577495[6900] 639316[2931] -1 -2  SUtility:11713
717003[2931] 820261[4188] -1 -2  SUtility:7119
613870[7328] 716928[2931] 717003[4186] -1 -2  SUtility:14445
826700[418] 826801[523] -1 -2  SUtility:941
716926[2408] -1 -2  SUtility:2408
553762[2092] 644607[5235] 821298[627] 827030[1046] -1 -2  SUtility:9000
821285[4184] 826803[8376] -1 -2  SUtility:12560
840483[3348] -1 -2  SUtility:3348
587650[18745] -1 -2  SUtility:18745
826876[418] 826925[837] 827007[837] 835405[1570] -1 -2  SUtility:3662
826801[1569] -1 -2  SUtility:1569
826608[313] 840545[7328] -1 -2  SUtility:7641
748338[3350] -1 -2  SUtility:3350
684093[1046] -1 -2  SUtility:1046
826702[837] -1 -2  SUtility:837
717247[2823] 744775[837] 746427[1046] -1 -2  SUtility:4706
826606[1882] 826627[1046] 826955[9520] -1 826606[1882] 826627[1046] 826955[9520] -1 -2  SUtility:24896
821277[4184] 821285[4184] 821292[2508] -1 -2  SUtility:10876
711524[7328] -1 -2  SUtility:7328
709634[837] 829741[9420] -1 -2  SUtility:10257
535621[5235] 696430[18745] -1 -2  SUtility:23980
572230[1360] 572264[1256] -1 -2  SUtility:2616
534655[7328] 551380[2382] 551422[3138] -1 -2  SUtility:12848
840483[1674] -1 -2  SUtility:1674
550855[312] 571904[3141] 699412[784] -1 -2  SUtility:4237
821277[3138] 821285[2092] 821290[4184] 821292[1254] -1 -2  SUtility:10668
827000[418] 827005[627] 827007[837] 834865[523] -1 -2  SUtility:2405
821292[627] 826608[313] 826700[418] 826816[1674] -1 -2  SUtility:3032
536302[4188] -1 -2  SUtility:4188
821277[6276] -1 -2  SUtility:6276
644577[1570] -1 -2  SUtility:1570
744779[627] 783357[627] 820394[523] -1 -2  SUtility:1777
613865[4711] 716935[4711] 821298[627] 821339[2092] -1 -2  SUtility:12141
716930[6177] -1 -2  SUtility:6177
716926[11934] 716984[3350] -1 716926[11934] 716984[3350] -1 -2  SUtility:30568
545956[31413] -1 -2  SUtility:31413
717412[941] -1 510712[1046] -1 -2  SUtility:1987
821305[8368] 821309[3141] -1 -2  SUtility:11509
717085[1256] -1 -2  SUtility:1256
706460[20942] -1 706460[20942] -1 -2  SUtility:41884
835120[15706] -1 -2  SUtility:15706
612920[8375] -1 -2  SUtility:8375
546027[11414] -1 -2  SUtility:11414
839313[4188] -1 -2  SUtility:4188
546102[8166] -1 -2  SUtility:8166
714927[1360] 826627[1046] 826955[2720] -1 -2  SUtility:5126
512431[8375] -1 -2  SUtility:8375
743515[7328] -1 695472[732] 820231[1046] 821277[2092] 821300[732] 827026[1046] -1 695472[732] 820231[1046] 821277[2092] 821300[732] 827026[1046] -1 695472[732] 820231[1046] 821277[2092] 821300[732] 827026[1046] -1 -2  SUtility:24272
607407[2125] 639286[1672] 678072[2125] -1 -2  SUtility:5922
554510[2303] 646306[2931] -1 -2  SUtility:5234
629189[29217] -1 -2  SUtility:29217
819545[523] 832655[5234] -1 -2  SUtility:5757
821285[4184] -1 -2  SUtility:4184
684513[10471] -1 -2  SUtility:10471
744779[627] -1 -2  SUtility:627
676576[35396] -1 -2  SUtility:35396
594680[24924] -1 -2  SUtility:24924
532072[6282] -1 -2  SUtility:6282
840762[29217] -1 -2  SUtility:29217
821369[8368] -1 -2  SUtility:8368
748300[2303] -1 -2  SUtility:2303
821365[1151] -1 -2  SUtility:1151
509084[10471] -1 -2  SUtility:10471
706432[8376] -1 -2  SUtility:8376
717007[7851] -1 -2  SUtility:7851
561472[4188] 601040[4711] -1 561472[4188] 601040[4711] -1 -2  SUtility:17798
821277[4184] -1 -2  SUtility:4184
572234[3141] 821020[732] 832557[2092] 832559[2092] -1 -2  SUtility:8057
552142[627] 556055[627] 684046[416] 820240[1046] -1 -2  SUtility:2716
716930[6177] -1 -2  SUtility:6177
549933[2512] 820837[7328] -1 -2  SUtility:9840
709735[1570] -1 -2  SUtility:1570
716461[1046] 748304[2092] 826623[941] 826627[1046] 826927[523] 826955[2720] -1 -2  SUtility:8368
826606[941] 826608[313] -1 826623[941] -1 -2  SUtility:2195
684093[1046] -1 -2  SUtility:1046
826705[4184] -1 -2  SUtility:4184
839313[4188] -1 -2  SUtility:4188
833782[8375] -1 -2  SUtility:8375
635493[2826] 688709[1046] -1 635493[2826] 688709[1046] -1 -2  SUtility:7744
821277[6276] -1 -2  SUtility:6276
821390[1882] -1 -2  SUtility:1882
820261[8376] -1 -2  SUtility:8376
551617[4188] -1 -2  SUtility:4188
820842[2092] 826801[523] 827022[5235] -1 -2  SUtility:7850
832557[2092] -1 -2  SUtility:2092
716935[5759] -1 -2  SUtility:5759
716928[2408] 716932[7328] -1 -2  SUtility:9736
674427[1360] 748257[1570] -1 -2  SUtility:2930
594680[24924] -1 -2  SUtility:24924
601197[20839] -1 601197[20839] -1 -2  SUtility:41678
821277[4184] -1 -2  SUtility:4184
826715[732] 839313[4188] -1 -2  SUtility:4920
716928[3556] 716973[2720] 716984[3766] -1 -2  SUtility:10042
820447[1570] -1 -2  SUtility:1570
840762[29217] -1 -2  SUtility:29217
835072[12462] -1 -2  SUtility:12462
716984[4186] 832653[3455] 832657[3141] -1 -2  SUtility:10782
680369[5235] -1 -2  SUtility:5235
684702[4188] -1 -2  SUtility:4188
821290[4184] -1 -2  SUtility:4184
840762[29217] -1 -2  SUtility:29217
560067[4711] -1 -2  SUtility:4711
821371[1046] 826908[837] -1 -2  SUtility:1883
840483[1674] -1 840483[1674] -1 840483[1674] -1 -2  SUtility:5022
821277[6276] -1 -2  SUtility:6276
509041[26075] -1 -2  SUtility:26075
696434[31311] -1 -2  SUtility:31311
716973[5754] -1 716973[5754] -1 -2  SUtility:11508
832557[2092] 832559[2092] -1 -2  SUtility:4184
840762[29217] -1 -2  SUtility:29217
838615[17698] -1 -2  SUtility:17698
709822[3350] -1 -2  SUtility:3350
819721[1046] -1 -2  SUtility:1046
649951[837] 811739[941] 811741[941] 819520[941] -1 -2  SUtility:3660
564380[837] 820261[8376] -1 -2  SUtility:9213
716932[6177] -1 -2  SUtility:6177
587898[52255] -1 -2  SUtility:52255
706460[10471] -1 -2  SUtility:10471
507331[3141] -1 -2  SUtility:3141
821277[6276] 821285[2092] 826803[4188] -1 -2  SUtility:12556
587384[1570] 717888[2092] -1 -2  SUtility:3662
826837[627] 826925[837] 827000[418] 827005[627] 834865[1046] -1 -2  SUtility:3555
821290[6276] 826702[837] -1 -2  SUtility:7113
664919[732] 826829[5440] 826891[3138] 826893[627] -1 -2  SUtility:9937
828839[9424] -1 828839[9424] -1 -2  SUtility:18848
821373[4188] -1 -2  SUtility:4188
545868[6596] -1 -2  SUtility:6596
557223[627] 684046[208] 705787[624] 705792[624] 828987[939] 837485[627] -1 -2  SUtility:3649
840483[1674] -1 -2  SUtility:1674
716928[1778] 717003[8372] -1 -2  SUtility:10150
537719[18745] -1 -2  SUtility:18745
839313[4188] -1 839313[4188] -1 -2  SUtility:8376
709634[837] -1 709634[837] -1 -2  SUtility:1674
716982[5649] -1 -2  SUtility:5649
821020[2928] 829282[11718] -1 -2  SUtility:14646
640407[16650] -1 -2  SUtility:16650
512425[10471] -1 -2  SUtility:10471
820231[2092] -1 -2  SUtility:2092
826606[941] 826955[2720] -1 -2  SUtility:3661
826829[1360] 826844[3140] -1 -2  SUtility:4500
748300[2092] 753507[523] -1 -2  SUtility:2615
820255[3769] -1 -2  SUtility:3769
820255[4188] -1 -2  SUtility:4188
748300[2303] -1 -2  SUtility:2303
819772[4184] -1 -2  SUtility:4184
748293[3350] -1 -2  SUtility:3350
829282[1674] -1 -2  SUtility:1674
512425[10471] 537967[14556] -1 -2  SUtility:25027
632362[9424] 716984[8689] -1 -2  SUtility:18113
717003[7851] -1 717003[7851] -1 -2  SUtility:15702
561502[7328] -1 -2  SUtility:7328
557268[6800] -1 557268[6800] -1 -2  SUtility:13600
800268[1046] 819721[1046] -1 -2  SUtility:2092
819547[418] 821020[732] -1 819547[418] 821020[732] -1 -2  SUtility:2300
594678[8900] -1 -2  SUtility:8900
821013[1883] -1 -2  SUtility:1883
826606[2823] 826955[2720] -1 -2  SUtility:5543
716977[8368] -1 -2  SUtility:8368
704180[9424] -1 -2  SUtility:9424
557817[1570] 688291[837] 688711[1046] 835235[627] -1 -2  SUtility:4080
820231[6276] 820233[5860] 820261[16752] -1 -2  SUtility:28888
821277[4184] 821285[2092] 821292[1881] 826803[4188] -1 -2  SUtility:12345
537967[14556] -1 537967[14556] -1 -2  SUtility:29112
594680[12462] -1 -2  SUtility:12462
585395[4188] 820413[6280] -1 -2  SUtility:10468
642560[523] 819490[5235] -1 -2  SUtility:5758
540597[10048] -1 -2  SUtility:10048
691289[2888] 716924[4188] -1 -2  SUtility:7076
718396[2092] -1 -2  SUtility:2092
811752[4184] 811756[837] 843391[1099] -1 -2  SUtility:6120
533022[8375] -1 -2  SUtility:8375
826606[2823] 826715[1464] -1 -2  SUtility:4287
826627[2092] -1 -2  SUtility:2092
832387[471] 832390[314] 832402[471] -1 832400[157] -1 -2  SUtility:1413
601012[5654] -1 -2  SUtility:5654
821388[1570] -1 -2  SUtility:1570
821277[1046] 821285[2092] 821290[4184] -1 -2  SUtility:7322
819547[836] 826893[1254] -1 -2  SUtility:2090
551907[732] 821307[198] 829741[1570] -1 -2  SUtility:2500
716935[7328] -1 -2  SUtility:7328
551917[1778] -1 -2  SUtility:1778
839313[4188] -1 -2  SUtility:4188
832552[1046] -1 -2  SUtility:1046
838368[4606] -1 -2  SUtility:4606
748300[2092] -1 -2  SUtility:2092
821367[10471] -1 -2  SUtility:10471
560354[4188] -1 -2  SUtility:4188
844021[780] -1 842450[784] 844315[805] -1 -2  SUtility:2369
642072[1674] -1 -2  SUtility:1674
680369[6282] -1 -2  SUtility:6282
554785[1046] 717003[2931] -1 554785[1046] 717003[2931] -1 -2  SUtility:7954
534282[8375] -1 -2  SUtility:8375
716990[8690] 717014[2302] 838364[4396] -1 -2  SUtility:15388
684513[10471] -1 -2  SUtility:10471
833800[25028] -1 -2  SUtility:25028
844070[4083] -1 -2  SUtility:4083
826627[1046] 826835[3348] -1 -2  SUtility:4394
819762[627] 820199[2092] -1 -2  SUtility:2719
820233[2930] 820261[8376] -1 -2  SUtility:11306
839313[4188] -1 -2  SUtility:4188
601040[9422] 601042[6282] -1 -2  SUtility:15704
819781[1570] -1 -2  SUtility:1570
716980[3556] -1 716980[3556] -1 -2  SUtility:7112
561775[1254] -1 -2  SUtility:1254
510783[4711] -1 510783[4711] -1 -2  SUtility:9422
695105[3141] 832655[4816] -1 -2  SUtility:7957
821307[1188] 821313[11298] 837485[627] -1 -2  SUtility:13113
509152[3664] 532567[1046] 587384[1570] 821020[732] 829282[837] 832557[2092] -1 -2  SUtility:9941
712402[3141] -1 -2  SUtility:3141
753507[575] -1 -2  SUtility:575
646765[3978] 694709[5759] -1 -2  SUtility:9737
536455[6282] 819770[418] 820394[523] 821032[732] -1 -2  SUtility:7955
714880[10471] -1 -2  SUtility:10471
774685[2826] 821272[418] -1 -2  SUtility:3244
819530[1046] 833800[25028] -1 -2  SUtility:26074
820231[6276] -1 -2  SUtility:6276
820231[4184] -1 -2  SUtility:4184
537967[14556] 551570[87860] 555888[680] -1 -2  SUtility:103096
820233[2930] 820261[8376] -1 -2  SUtility:11306
594678[8900] -1 -2  SUtility:8900
826705[6276] -1 -2  SUtility:6276
551930[3140] -1 -2  SUtility:3140
712107[15603] -1 -2  SUtility:15603
820201[6282] -1 820201[3141] -1 -2  SUtility:9423
586711[3140] -1 -2  SUtility:3140
684513[10471] -1 -2  SUtility:10471
716930[6177] 716971[5334] -1 -2  SUtility:11511
716937[2198] -1 -2  SUtility:2198
583190[6282] -1 -2  SUtility:6282
709970[2092] 819772[2092] -1 -2  SUtility:4184
691606[1151] -1 -2  SUtility:1151
551926[1570] 684663[1674] 710309[9424] 717867[3556] -1 -2  SUtility:16224
821275[2092] 826702[837] 826803[4188] -1 -2  SUtility:7117
842382[33406] -1 -2  SUtility:33406
748295[2092] -1 -2  SUtility:2092
820267[26075] -1 -2  SUtility:26075
699265[10471] -1 -2  SUtility:10471
716939[4500] 716984[6072] -1 -2  SUtility:10572
819528[732] 821296[3141] -1 -2  SUtility:3873
821277[5230] 821285[2092] -1 -2  SUtility:7322
748297[3350] -1 -2  SUtility:3350
826625[732] 832552[1046] -1 -2  SUtility:1778
601040[4711] -1 -2  SUtility:4711
820201[3141] -1 -2  SUtility:3141
716926[2931] 717005[5862] -1 -2  SUtility:8793
534736[1256] 716926[2931] 716928[2931] -1 -2  SUtility:7118
510738[10471] -1 -2  SUtility:10471
821290[4184] -1 -2  SUtility:4184
826702[837] 826801[523] 839311[1570] -1 -2  SUtility:2930
601805[20839] -1 -2  SUtility:20839
716984[2617] -1 -2  SUtility:2617
840498[4188] -1 -2  SUtility:4188
698592[12462] -1 -2  SUtility:12462
819490[5235] -1 -2  SUtility:5235
826715[732] 826955[2720] -1 -2  SUtility:3452
826829[1360] -1 -2  SUtility:1360
743350[1570] -1 -2  SUtility:1570
717003[3350] -1 717003[3350] -1 -2  SUtility:6700
706169[5549] -1 -2  SUtility:5549
709685[941] 821279[1570] 826705[2092] 826715[732] 829737[1360] -1 -2  SUtility:6695
611401[2092] 611444[5759] 710309[9424] -1 -2  SUtility:17275
819427[1570] -1 -2  SUtility:1570
821339[523] 826625[732] -1 -2  SUtility:1255
711517[1046] -1 -2  SUtility:1046
691452[2092] 840982[2512] 842422[889] 843464[1036] 844002[2072] 844023[936] 844038[1036] 844040[2793] 844070[4083] -1 -2  SUtility:17449
833800[25028] -1 833800[25028] -1 -2  SUtility:50056
585138[3141] -1 -2  SUtility:3141
821300[732] 826908[837] -1 -2  SUtility:1569
587898[52255] -1 -2  SUtility:52255
537520[1465] 574906[1570] -1 -2  SUtility:3035
696830[2092] 714717[1360] -1 838250[6282] -1 -2  SUtility:9734
602815[11414] -1 -2  SUtility:11414
821290[4184] -1 -2  SUtility:4184
716986[3036] -1 -2  SUtility:3036
594678[8900] -1 -2  SUtility:8900
716928[2931] -1 -2  SUtility:2931
583190[6282] -1 -2  SUtility:6282
826705[2092] -1 -2  SUtility:2092
584920[1570] -1 -2  SUtility:1570
545909[28170] -1 -2  SUtility:28170
584920[1570] 601535[2303] -1 584920[1570] 601535[2303] -1 -2  SUtility:7746
510775[3141] 582502[11414] -1 -2  SUtility:14555
716984[6072] -1 -2  SUtility:6072
821296[3141] -1 821296[3141] -1 -2  SUtility:6282
838370[2092] -1 -2  SUtility:2092
644555[1570] 678044[4188] -1 -2  SUtility:5758
601197[20839] -1 -2  SUtility:20839
716971[7740] 838364[4184] -1 -2  SUtility:11924
839313[4188] 839995[523] 839999[523] -1 -2  SUtility:5234
594680[29112] -1 -2  SUtility:29112
716939[4184] 716971[6276] -1 -2  SUtility:10460
575279[627] 578823[1046] -1 -2  SUtility:1673
826829[2720] 826891[2092] -1 -2  SUtility:4812
567100[9947] 841640[14656] -1 -2  SUtility:24603
748291[2303] 753507[575] -1 -2  SUtility:2878
684093[1046] -1 -2  SUtility:1046
586912[12776] -1 -2  SUtility:12776
839313[4188] -1 -2  SUtility:4188
821277[4184] -1 -2  SUtility:4184
685795[1046] 826801[523] 829312[6282] -1 -2  SUtility:7851
586810[65869] -1 -2  SUtility:65869
841006[8375] -1 -2  SUtility:8375
537967[14556] -1 -2  SUtility:14556
602774[1778] 826891[1046] -1 -2  SUtility:2824
832657[3766] -1 -2  SUtility:3766
821277[4184] -1 -2  SUtility:4184
821279[1570] 821285[2092] 821290[6276] 821292[627] -1 -2  SUtility:10565
715518[17800] -1 -2  SUtility:17800
821277[4184] -1 -2  SUtility:4184
839313[4188] -1 839313[4188] -1 -2  SUtility:8376
826705[6276] -1 -2  SUtility:6276
594678[8900] -1 -2  SUtility:8900
716982[5234] -1 -2  SUtility:5234
840762[29217] -1 -2  SUtility:29217
821277[6276] 826702[837] -1 -2  SUtility:7113
839313[4188] -1 -2  SUtility:4188
717010[4184] 838364[7431] -1 -2  SUtility:11615
826715[732] 826835[1674] -1 -2  SUtility:2406
839752[3455] -1 839752[3455] -1 -2  SUtility:6910
564809[1674] -1 -2  SUtility:1674
821371[1046] -1 -2  SUtility:1046
748336[1046] 826927[523] 826932[523] 826934[1569] -1 -2  SUtility:3661
820192[1570] 829197[1778] 844297[732] -1 -2  SUtility:4080
551384[1108] 561682[1108] 561685[1108] -1 -2  SUtility:3324
601040[9422] -1 -2  SUtility:9422
534704[9424] -1 -2  SUtility:9424
839137[6282] -1 -2  SUtility:6282
601670[16650] -1 -2  SUtility:16650
716932[8376] -1 -2  SUtility:8376
716982[10155] -1 -2  SUtility:10155
587384[1570] 832557[2092] -1 -2  SUtility:3662
832670[38642] -1 -2  SUtility:38642
820240[1046] -1 -2  SUtility:1046
712278[2092] 826891[2092] -1 712278[2092] 826891[2092] -1 -2  SUtility:8368
680510[4188] -1 -2  SUtility:4188
549997[5130] -1 -2  SUtility:5130
833800[31311] -1 587703[9424] -1 -2  SUtility:40735
832730[45972] -1 832730[45972] -1 -2  SUtility:91944
826925[4185] -1 826925[2511] -1 -2  SUtility:6696
839313[4188] -1 -2  SUtility:4188
533026[4184] -1 -2  SUtility:4184
744530[4184] -1 -2  SUtility:4184
561502[7328] -1 -2  SUtility:7328
534704[9424] -1 -2  SUtility:9424
748295[2303] 753507[575] -1 -2  SUtility:2878
819472[1360] 819740[732] -1 819472[1360] 819740[732] -1 -2  SUtility:4184
642059[5235] 840419[3141] -1 -2  SUtility:8376
746380[1465] -1 565473[837] -1 -2  SUtility:2302
601040[9422] -1 601042[3141] -1 -2  SUtility:12563
714907[4188] 717003[3350] 840417[1570] 840419[3141] -1 -2  SUtility:12249
638467[11414] -1 -2  SUtility:11414
553700[7956] -1 -2  SUtility:7956
717007[2617] -1 -2  SUtility:2617
537935[8375] -1 -2  SUtility:8375
826925[1674] 827000[418] -1 -2  SUtility:2092
836080[18745] -1 -2  SUtility:18745
691653[1015] 821371[1046] 843989[728] -1 -2  SUtility:2789
554982[271] 826619[732] 828987[313] 839313[4188] 839999[523] -1 -2  SUtility:6027
717005[4709] -1 554358[3141] -1 -2  SUtility:7850
711307[523] -1 -2  SUtility:523
839313[4188] -1 -2  SUtility:4188
708044[11624] -1 -2  SUtility:11624
716932[23036] -1 -2  SUtility:23036
840762[29217] -1 -2  SUtility:29217
629013[2931] -1 -2  SUtility:2931
821272[836] 827020[4188] -1 -2  SUtility:5024
699888[2092] -1 -2  SUtility:2092
748336[1046] 821277[2092] 821290[2092] 821292[627] -1 -2  SUtility:5857
716935[6177] -1 716935[6177] -1 -2  SUtility:12354
716973[2198] -1 -2  SUtility:2198
820387[1046] 826953[1570] 832557[2092] -1 821399[941] -1 -2  SUtility:5649
821277[6276] -1 -2  SUtility:6276
748300[2303] -1 -2  SUtility:2303
819357[2092] 821367[10471] -1 -2  SUtility:12563
551928[3348] 573168[1778] -1 -2  SUtility:5126
537490[2303] -1 -2  SUtility:2303
629150[26704] -1 -2  SUtility:26704
716928[20100] -1 -2  SUtility:20100
826625[732] 826955[1360] -1 -2  SUtility:2092
748297[3350] 748338[3350] -1 -2  SUtility:6700
826608[313] 826955[2720] -1 -2  SUtility:3033
587607[15603] -1 -2  SUtility:15603
840762[29217] -1 -2  SUtility:29217
563242[16650] -1 -2  SUtility:16650
706432[4188] -1 -2  SUtility:4188
821285[4184] -1 821277[3138] -1 821277[3138] 821285[4184] -1 -2  SUtility:14644
746450[2303] 826835[3348] -1 -2  SUtility:5651
541660[5968] -1 -2  SUtility:5968
706441[1360] -1 706441[1360] -1 -2  SUtility:2720
534704[9424] -1 -2  SUtility:9424
717757[9214] -1 -2  SUtility:9214
819562[1046] 832557[2092] -1 -2  SUtility:3138
821285[4184] 826803[8376] -1 -2  SUtility:12560
819376[418] 819468[1360] -1 -2  SUtility:1778
819389[2302] -1 -2  SUtility:2302
821277[4184] 821292[1254] 826702[837] -1 -2  SUtility:6275
826803[8376] -1 -2  SUtility:8376
819490[5235] -1 -2  SUtility:5235
826715[732] 826955[2720] -1 -2  SUtility:3452
716937[5334] 820842[2092] -1 -2  SUtility:7426
691255[837] 691257[833] 691525[2092] 840890[1308] -1 -2  SUtility:5070
821292[1254] 826844[3140] -1 -2  SUtility:4394
705757[2092] 826608[313] 826801[523] 827009[1046] -1 -2  SUtility:3974
699888[2092] -1 -2  SUtility:2092
826627[1046] 826829[2720] 826889[1046] 826891[2092] 839313[4188] -1 -2  SUtility:11092
583190[6282] -1 -2  SUtility:6282
691293[1988] 691366[2092] -1 -2  SUtility:4080
821277[10460] -1 821277[10460] -1 -2  SUtility:20920
820252[6282] -1 -2  SUtility:6282
821028[4188] 839652[6282] -1 -2  SUtility:10470
716982[5653] -1 -2  SUtility:5653
586711[4710] -1 -2  SUtility:4710
821277[4184] -1 -2  SUtility:4184
716930[6177] -1 -2  SUtility:6177
748338[3350] -1 -2  SUtility:3350
641810[5235] 680369[10470] -1 -2  SUtility:15705
644650[2722] 821300[732] 826702[837] 826799[627] 826801[523] -1 -2  SUtility:5441
840597[20839] -1 -2  SUtility:20839
691557[732] 691565[1308] 691587[1203] -1 -2  SUtility:3243
716932[4188] -1 -2  SUtility:4188
565578[3559] 712120[2092] 718396[2092] 832597[1570] -1 -2  SUtility:9313
840483[1674] -1 -2  SUtility:1674
819490[5235] -1 -2  SUtility:5235
538572[5235] -1 -2  SUtility:5235
820447[1570] -1 -2  SUtility:1570
709632[1883] -1 -2  SUtility:1883
840483[1674] -1 -2  SUtility:1674
684845[418] 684942[313] 826912[523] 827000[418] 828987[313] -1 -2  SUtility:1985
533022[8375] -1 -2  SUtility:8375
839313[8376] -1 -2  SUtility:8376
821300[732] 826837[627] 839313[4188] -1 -2  SUtility:5547
586692[5235] -1 -2  SUtility:5235
826625[732] -1 826625[732] -1 -2  SUtility:1464
717618[2408] 717824[2931] 834858[2092] 835120[25128] -1 717618[2408] 717824[2931] 834858[2092] 835120[25128] -1 -2  SUtility:65118
677457[15603] -1 -2  SUtility:15603
820233[1465] 820261[4188] -1 -2  SUtility:5653
594680[24924] -1 -2  SUtility:24924
585138[3141] 712272[837] 821020[732] -1 -2  SUtility:4710
601040[4711] -1 -2  SUtility:4711
575088[4184] -1 -2  SUtility:4184
643912[2408] -1 -2  SUtility:2408
748295[2303] -1 -2  SUtility:2303
658876[2250] 658882[5444] 707911[2722] 833740[3036] 838859[2722] -1 -2  SUtility:16174
540172[1254] 544859[15603] 718203[1360] 821272[418] 821390[941] -1 -2  SUtility:19576
554510[4184] -1 -2  SUtility:4184
826750[5235] -1 -2  SUtility:5235
535621[10470] 821285[4184] -1 833800[31311] -1 -2  SUtility:45965
826874[1046] -1 -2  SUtility:1046
836954[31311] -1 -2  SUtility:31311
691396[1883] -1 -2  SUtility:1883
510783[4711] -1 -2  SUtility:4711
748302[3350] -1 -2  SUtility:3350
630042[3664] 709645[1778] 840412[2617] -1 -2  SUtility:8059
819376[418] 820392[627] 820396[732] -1 -2  SUtility:1777
821388[1570] -1 -2  SUtility:1570
561475[6282] -1 -2  SUtility:6282
534706[9424] 716971[4184] 820441[627] 821380[1046] 826900[627] -1 -2  SUtility:15908
602302[2408] -1 -2  SUtility:2408
826615[1464] 826900[627] -1 826619[1464] 826799[627] -1 -2  SUtility:4182
697312[1256] 697762[1570] 709649[4395] 709979[1882] 819520[837] -1 -2  SUtility:9940
832670[38642] -1 -2  SUtility:38642
826608[313] 826705[2092] -1 -2  SUtility:2405
820182[2196] 820237[523] -1 -2  SUtility:2719
716710[4606] 827000[418] 834865[1569] -1 826925[1674] -1 -2  SUtility:8267
839311[1570] -1 -2  SUtility:1570
510854[10367] -1 -2  SUtility:10367
551913[1778] -1 -2  SUtility:1778
819376[836] -1 -2  SUtility:836
832730[56444] -1 -2  SUtility:56444
791635[1151] 826874[1046] 832557[2092] 832657[3141] -1 -2  SUtility:7430
711295[837] 717507[1360] -1 -2  SUtility:2197
717003[4816] -1 -2  SUtility:4816
725532[523] 748336[1046] 820396[732] -1 819376[418] 820402[418] -1 -2  SUtility:3137
840762[29217] -1 -2  SUtility:29217
691426[3140] 699888[2092] 821392[418] -1 -2  SUtility:5650
551894[2092] 821302[1570] -1 -2  SUtility:3662
820231[5230] -1 -2  SUtility:5230
586711[3140] 612738[1254] 821307[198] -1 -2  SUtility:4592
774685[2826] -1 -2  SUtility:2826
821300[732] -1 -2  SUtility:732
839313[4188] -1 -2  SUtility:4188
725532[575] 800268[1046] 819430[470] 819719[732] 819760[627] 819762[627] 820392[627] -1 -2  SUtility:4704
644317[14137] -1 -2  SUtility:14137
536697[29217] -1 -2  SUtility:29217
821277[4184] 826801[523] -1 -2  SUtility:4707
821369[1046] -1 -2  SUtility:1046
716973[5440] 716980[5440] -1 -2  SUtility:10880
826889[1046] 838829[2617] -1 -2  SUtility:3663
716928[14224] -1 716928[14224] -1 -2  SUtility:28448
826608[313] 826705[2092] -1 826608[313] 826705[2092] -1 -2  SUtility:4810
536849[3350] 553936[6282] -1 -2  SUtility:9632
716982[7223] -1 716982[7223] -1 -2  SUtility:14446
838263[21468] -1 -2  SUtility:21468
581761[2092] -1 -2  SUtility:2092
839313[4188] -1 -2  SUtility:4188
748300[2303] -1 -2  SUtility:2303
820441[627] 821300[732] 826702[837] -1 -2  SUtility:2196
701242[10471] -1 -2  SUtility:10471
811741[1674] -1 -2  SUtility:1674
819464[418] 819721[1046] 819760[627] -1 -2  SUtility:2091
826702[5022] -1 -2  SUtility:5022
820383[4188] 821285[2092] -1 820383[4188] 821285[2092] -1 -2  SUtility:12560
821285[2092] 821290[2092] 821292[627] 821298[2508] -1 -2  SUtility:7319
821037[2511] -1 -2  SUtility:2511
669730[2092] 839313[4188] -1 -2  SUtility:6280
552125[2617] 570895[4604] 575279[627] 587399[1046] 687642[1570] -1 -2  SUtility:10464
826608[313] -1 821277[2092] -1 821277[2092] 826608[313] -1 -2  SUtility:4810
821277[6276] 821292[1881] -1 -2  SUtility:8157
573590[313] 677401[523] 711477[941] 716116[627] 744779[627] 783357[627] 819599[732] 819770[418] 820394[523] 820456[418] 820812[313] -1 -2  SUtility:6062
748293[3350] -1 -2  SUtility:3350
636505[12462] -1 -2  SUtility:12462
684513[20942] -1 -2  SUtility:20942
840483[1674] -1 840483[1674] -1 -2  SUtility:3348
716982[6700] 820387[1046] 820814[2092] -1 617015[1672] -1 -2  SUtility:11510
538951[3141] -1 -2  SUtility:3141
554785[4184] 716973[4184] -1 554785[2092] 716973[2092] -1 554785[2092] 716973[2092] -1 716973[2092] -1 554785[2092] -1 -2  SUtility:20920
594678[10471] -1 -2  SUtility:10471
717562[3138] 744779[1881] 821028[4188] -1 -2  SUtility:9207
717003[9212] -1 -2  SUtility:9212
748300[2092] 753507[523] 753513[784] -1 743508[1883] 835214[1256] -1 -2  SUtility:6538
819490[5235] -1 -2  SUtility:5235
551907[732] -1 -2  SUtility:732
827022[5235] -1 -2  SUtility:5235
717003[4816] -1 557223[627] 709640[418] 714755[1046] 744535[2092] -1 -2  SUtility:8999
638474[83671] -1 638474[83671] -1 -2  SUtility:167342
594678[8900] -1 -2  SUtility:8900
581761[2092] -1 -2  SUtility:2092
557206[5759] 826612[523] -1 -2  SUtility:6282
718169[2092] 821022[1570] 832559[2092] -1 718167[1046] -1 -2  SUtility:6800
838503[18745] -1 -2  SUtility:18745
840419[3141] -1 -2  SUtility:3141
594678[8900] -1 -2  SUtility:8900
712107[15603] -1 -2  SUtility:15603
821277[6276] -1 -2  SUtility:6276
839313[4188] -1 839313[4188] -1 -2  SUtility:8376
826750[5235] -1 -2  SUtility:5235
642230[4188] -1 -2  SUtility:4188
533017[1040] -1 -2  SUtility:1040
839313[4188] 839995[523] 840001[523] -1 -2  SUtility:5234
738453[2303] -1 -2  SUtility:2303
821290[6276] -1 -2  SUtility:6276
716658[14451] -1 -2  SUtility:14451
716943[6276] -1 -2  SUtility:6276
684093[1046] -1 -2  SUtility:1046
690110[1360] 717850[837] 718385[1465] 820392[627] -1 -2  SUtility:4289
821285[4184] -1 -2  SUtility:4184
711307[1046] 718255[941] 826615[732] 826617[627] 826619[732] -1 -2  SUtility:4078
705991[7328] -1 -2  SUtility:7328
601197[20839] -1 601197[20839] -1 -2  SUtility:41678
716982[2303] 717003[2617] -1 -2  SUtility:4920
840762[29217] -1 -2  SUtility:29217
584920[1570] 718203[1360] -1 -2  SUtility:2930
717562[3138] 832413[660] 832420[660] -1 -2  SUtility:4458
613743[9424] -1 -2  SUtility:9424
821392[836] -1 -2  SUtility:836
826844[3140] -1 -2  SUtility:3140
684513[20942] -1 684513[20942] -1 -2  SUtility:41884
716986[3036] -1 716986[3036] -1 -2  SUtility:6072
712107[15603] 832657[3141] -1 -2  SUtility:18744
840412[2617] -1 -2  SUtility:2617
550398[19792] -1 550398[19792] -1 -2  SUtility:39584
717003[4081] -1 -2  SUtility:4081
571904[3141] -1 -2  SUtility:3141
510044[13509] -1 -2  SUtility:13509
820415[941] 829282[837] -1 -2  SUtility:1778
685795[1046] 716928[2617] -1 -2  SUtility:3663
554637[680] 555500[1360] 556210[1046] 556861[732] 718385[1465] 820392[627] 820394[523] -1 -2  SUtility:6433
826925[837] 828987[313] 834865[523] -1 827000[418] 827005[627] -1 826925[837] 827000[418] 827005[627] 828987[313] 834865[523] -1 -2  SUtility:5436
748293[3350] 753513[784] 820261[8376] -1 -2  SUtility:12510
536440[11414] -1 -2  SUtility:11414
826627[1046] 826715[732] 826955[5440] -1 -2  SUtility:7218
539202[2617] -1 -2  SUtility:2617
551892[1570] -1 -2  SUtility:1570
684115[2617] 774665[680] -1 552434[523] -1 -2  SUtility:3820
819400[941] 826715[732] -1 -2  SUtility:1673
587377[8375] -1 -2  SUtility:8375
652407[5759] -1 -2  SUtility:5759
657190[11729] -1 -2  SUtility:11729
573494[1988] 652932[1778] 718205[3141] 839249[941] -1 -2  SUtility:7848
820383[4188] -1 -2  SUtility:4188
587384[1570] -1 -2  SUtility:1570
821277[3138] 821285[2092] -1 -2  SUtility:5230
832557[2092] -1 -2  SUtility:2092
508535[1168] -1 -2  SUtility:1168
748300[2303] -1 -2  SUtility:2303
547507[6177] 761450[1046] -1 -2  SUtility:7223
696430[18745] -1 -2  SUtility:18745
530457[6282] -1 -2  SUtility:6282
826627[1046] 826955[2720] 839999[523] -1 -2  SUtility:4289
717007[3350] -1 -2  SUtility:3350
577750[28170] -1 -2  SUtility:28170
832728[36547] -1 -2  SUtility:36547
821290[4184] -1 -2  SUtility:4184
748336[1046] 826801[523] 826900[627] -1 819745[627] 826608[313] -1 -2  SUtility:3136
832657[7532] -1 -2  SUtility:7532
642560[523] 680729[2092] 821020[732] -1 -2  SUtility:3347
838503[18745] -1 -2  SUtility:18745
636505[12462] -1 -2  SUtility:12462
829285[2511] -1 -2  SUtility:2511
663942[12462] -1 -2  SUtility:12462
819719[732] 832557[2092] -1 -2  SUtility:2824
586711[6280] 821309[6282] -1 821339[523] -1 -2  SUtility:13085
826799[1254] 826801[523] -1 820456[418] 820458[523] -1 -2  SUtility:2718
826810[1046] -1 -2  SUtility:1046
691390[1988] 691426[1570] -1 691390[1988] 691426[1570] -1 -2  SUtility:7116
561453[3141] 712115[15603] -1 -2  SUtility:18744
840757[43772] -1 -2  SUtility:43772
512425[10471] -1 -2  SUtility:10471
821390[941] -1 -2  SUtility:941
716939[3348] -1 -2  SUtility:3348
835430[44925] -1 -2  SUtility:44925
652460[1465] -1 -2  SUtility:1465
826955[8160] -1 -2  SUtility:8160
550049[3664] 717860[837] -1 -2  SUtility:4501
839313[4188] -1 -2  SUtility:4188
564687[2930] -1 -2  SUtility:2930
748300[2303] 753507[575] -1 -2  SUtility:2878
716930[6282] -1 -2  SUtility:6282
536502[3664] -1 -2  SUtility:3664
826829[2720] 826891[2092] -1 -2  SUtility:4812
551902[837] 820842[2092] -1 -2  SUtility:2929
582346[1570] 582348[1883] -1 -2  SUtility:3453
826619[732] -1 -2  SUtility:732
717003[2617] -1 -2  SUtility:2617
643657[2617] -1 -2  SUtility:2617
601040[14133] 601042[15705] -1 -2  SUtility:29838
819490[5235] -1 -2  SUtility:5235
512431[8375] -1 -2  SUtility:8375
716935[11518] -1 716935[11518] -1 -2  SUtility:23036
718396[2092] -1 -2  SUtility:2092
819490[5235] -1 -2  SUtility:5235
[truncated: 11,394,428 more chars]
